# Supplementary material for: High-resolution definition of the Vibrio cholerae essential gene set with hidden Markov model–based analyses of transposon-insertion sequencing data
Source: Nucleic Acids Res. 2013 Jul 30;41(19):9033–48. doi: 10.1093/nar/gkt654 (PMC3799429; doi:10.1093/nar/gkt654)
Supplement: Supplementary Data [file supp_gkt654_nar-01659-h-2013-File010.xlsx]

## Sheet: Table S1. Gene Assignments
Table S1. Total gene assignments
Genes were functionally assigned by 3 methods: sliding window (SW), hiddden Markov (HMM) and Hit distribution (Hit Dist).
E= Essential gene; D= domain essential; S = sick gene; NE = neutral gene; n/a = cannot be determined
Bolded genes have fewer than 7 TA sites, which are statistically more difficult to assign accurately
Duplicated or absent loci (Table S7), to which sequencing reads could not be assigned, were not classified.
Locus	SW assignment	HMM assigment	Significantly Underrepresented in Hit Dist?
VC_0001	n/a	D	FALSE
VC_0002	NE	NE	FALSE
VC_0003	NE	NE	FALSE
VC_0004	E	E	TRUE
VC_0005	NE	NE	FALSE
VC_0006	D	E	TRUE
VC_0007	n/a	E	TRUE
VC_0008	NE	NE	FALSE
VC_0009	NE	NE	FALSE
VC_0010	NE	NE	FALSE
VC_0011	n/a	NE	FALSE
VC_0012	D	E	TRUE
VC_0013	E	E	TRUE
VC_0014	NE	NE	FALSE
VC_0015	D	E	TRUE
VC_0016	NE	NE	FALSE
VC_0017	n/a	NE	FALSE
VC_0018	NE	NE	FALSE
VC_0019	NE	NE	FALSE
VC_0020	E	E	TRUE
VC_0021	E	E	TRUE
VC_0022	NE	NE	FALSE
VC_0023	NE	NE	FALSE
VC_0024	E	E	TRUE
VC_0025	n/a	NE	FALSE
VC_0026	NE	NE	FALSE
VC_0027	NE	NE	FALSE
VC_0028	NE	NE	FALSE
VC_0029	NE	NE	FALSE
VC_0030	NE	NE	FALSE
VC_0031	NE	NE	FALSE
VC_0032	NE	NE	FALSE
VC_0033	NE	NE	FALSE
VC_0034	NE	NE	FALSE
VC_0035	NE	NE	FALSE
VC_0036	NE	NE	FALSE
VC_0037	NE	NE	FALSE
VC_0038	n/a	NE	FALSE
VC_0039	D	D	FALSE
VC_0040	NE	NE	FALSE
VC_0041	NE	NE	FALSE
VC_0042	NE	NE	FALSE
VC_0043	E	E	TRUE
VC_0044	NE	NE	FALSE
VC_0045	E	E	TRUE
VC_0046	NE	NE	FALSE
VC_0047	NE	NE	FALSE
VC_0048	NE	NE	FALSE
VC_0049	NE	NE	FALSE
VC_0050	NE	NE	FALSE
VC_0051	NE	NE	FALSE
VC_0052	NE	NE	FALSE
VC_0053	n/a	NE	TRUE
VC_0054	NE	NE	FALSE
VC_0055	D	S	TRUE
VC_0056	NE	NE	FALSE
VC_0057	NE	NE	FALSE
VC_0058	NE	NE	FALSE
VC_0059	n/a	Sick	TRUE
VC_0060	NE	S	FALSE
VC_0061	NE	NE	FALSE
VC_0062	NE	NE	FALSE
VC_0063	NE	NE	FALSE
VC_0064	NE	NE	FALSE
VC_0065	NE	NE	FALSE
VC_0066	NE	NE	FALSE
VC_0067	NE	NE	FALSE
VC_0068	NE	NE	FALSE
VC_0069	NE	NE	FALSE
VC_0070	NE	NE	FALSE
VC_0071	NE	NE	FALSE
VC_0072	NE	NE	FALSE
VC_0073	NE	NE	FALSE
VC_0074	NE	NE	FALSE
VC_0075	NE	NE	FALSE
VC_0076	NE	NE	FALSE
VC_0077	n/a	NE	FALSE
VC_0078	NE	NE	FALSE
VC_0079	NE	NE	FALSE
VC_0080	NE	NE	FALSE
VC_0081	NE	NE	FALSE
VC_0082	NE	NE	FALSE
VC_0083	D	E	TRUE
VC_0084	D	E	TRUE
VC_0085	D	E	TRUE
VC_0086	NE	NE	FALSE
VC_0087	NE	NE	FALSE
VC_0088	NE	NE	FALSE
VC_0089	NE	NE	FALSE
VC_0090	NE	NE	FALSE
VC_0091	NE	NE	FALSE
VC_0092	NE	NE	FALSE
VC_0093	NE	NE	FALSE
VC_0094	D	S	FALSE
VC_0095	NE	NE	FALSE
VC_0096	n/a	NE	FALSE
VC_0097	NE	NE	FALSE
VC_0098	NE	NE	FALSE
VC_0099	NE	NE	FALSE
VC_0100	NE	NE	FALSE
VC_0101	n/a	NE	FALSE
VC_0102	n/a	NE	FALSE
VC_0103	NE	NE	FALSE
VC_0104	n/a	NE	FALSE
VC_0105	E	E	TRUE
VC_0106	NE	NE	FALSE
VC_0107	n/a	NE	TRUE
VC_0108	D	E	TRUE
VC_0109	n/a	NE	FALSE
VC_0110	n/a	NE	FALSE
VC_0111	E	E	TRUE
VC_0112	NE	NE	FALSE
VC_0113	NE	NE	FALSE
VC_0114	NE	NE	FALSE
VC_0115	NE	NE	FALSE
VC_0116	NE	NE	FALSE
VC_0117	NE	NE	FALSE
VC_0118	NE	NE	FALSE
VC_0119	D	D	TRUE
VC_0120	D	E	TRUE
VC_0121	n/a	NE	FALSE
VC_0122	NE	NE	FALSE
VC_0123	NE	NE	FALSE
VC_0124	n/a	NE	FALSE
VC_0125	NE	NE	FALSE
VC_0126	NE	E	TRUE
VC_0127	NE	NE	FALSE
VC_0128	NE	NE	FALSE
VC_0129	NE	NE	FALSE
VC_0130	NE	NE	FALSE
VC_0131	NE	NE	FALSE
VC_0132	NE	NE	FALSE
VC_0133	n/a	NE	FALSE
VC_0134	NE	NE	FALSE
VC_0135	NE	NE	FALSE
VC_0136	NE	NE	FALSE
VC_0137	NE	NE	FALSE
VC_0138	n/a	NE	FALSE
VC_0139	NE	NE	FALSE
VC_0140	NE	NE	FALSE
VC_0141	n/a	NE	FALSE
VC_0142	NE	NE	FALSE
VC_0143	E	S	TRUE
VC_0144	NE	NE	FALSE
VC_0145	NE	NE	FALSE
VC_0146	NE	NE	FALSE
VC_0147	E	E	TRUE
VC_0148	NE	NE	FALSE
VC_0149	NE	NE	FALSE
VC_0150	E	E	TRUE
VC_0151	NE	NE	FALSE
VC_0152	NE	NE	FALSE
VC_0153	NE	NE	FALSE
VC_0154	NE	NE	FALSE
VC_0156	NE	NE	FALSE
VC_0157	NE	NE	FALSE
VC_0158	E	E	TRUE
VC_0159	NE	NE	FALSE
VC_0160	Duplicated Gene
VC_0161	NE	NE	FALSE
VC_0162	NE	NE	FALSE
VC_0163	n/a	NE	TRUE
VC_0164	NE	NE	FALSE
VC_0165	NE	NE	FALSE
VC_0166	NE	NE	FALSE
VC_0167	E	E	TRUE
VC_0168	NE	NE	FALSE
VC_0169	n/a	S	FALSE
VC_0170	NE	NE	FALSE
VC_0171	NE	NE	FALSE
VC_0172	NE	NE	FALSE
VC_0173	NE	NE	FALSE
VC_0174	NE	NE	FALSE
VC_0175	D	NE	FALSE
VC_0176	NE	NE	FALSE
VC_0177	NE	NE	FALSE
VC_0178	NE	NE	FALSE
VC_0179	NE	NE	FALSE
VC_0180	NE	NE	FALSE
VC_0181	NE	NE	FALSE
VC_0182	NE	NE	FALSE
VC_0183	D	S	FALSE
VC_0184	NE	NE	FALSE
VC_0185	NE	NE	FALSE
VC_0186	NE	NE	FALSE
VC_0187	NE	NE	FALSE
VC_0188	NE	NE	FALSE
VC_0189	n/a	NE	FALSE
VC_0190	NE	NE	FALSE
VC_0191	NE	NE	FALSE
VC_0192	NE	NE	FALSE
VC_0193	n/a	NE	TRUE
VC_0194	NE	NE	FALSE
VC_0195	NE	NE	FALSE
VC_0196	NE	NE	FALSE
VC_0197	NE	NE	FALSE
VC_0198	NE	NE	FALSE
VC_0199	NE	NE	FALSE
VC_0200	NE	NE	FALSE
VC_0201	NE	NE	FALSE
VC_0202	NE	NE	FALSE
VC_0203	NE	NE	FALSE
VC_0204	NE	NE	FALSE
VC_0205	n/a	S	TRUE
VC_0206	NE	NE	FALSE
VC_0207	NE	NE	FALSE
VC_0208	NE	NE	FALSE
VC_0209	NE	NE	FALSE
VC_0210	NE	NE	FALSE
VC_0211	NE	NE	FALSE
VC_0212	NE	NE	FALSE
VC_0213	E	E	TRUE
VC_0214	NE	NE	FALSE
VC_0215	E	E	TRUE
VC_0216	NE	NE	FALSE
VC_0217	NE	NE	FALSE
VC_0218	E	E	TRUE
VC_0219	n/a	E	TRUE
VC_0220	NE	NE	FALSE
VC_0221	NE	NE	FALSE
VC_0222	E	E	TRUE
VC_0223	NE	NE	FALSE
VC_0224	NE	NE	FALSE
VC_0225	NE	NE	FALSE
VC_0226	n/a	NE	FALSE
VC_0227	E	E	TRUE
VC_0228	D	S	TRUE
VC_0229	D	NE	FALSE
VC_0230	NE	NE	FALSE
VC_0231	NE	NE	FALSE
VC_0232	NE	NE	FALSE
VC_0233	D	E	TRUE
VC_0234	NE	NE	FALSE
VC_0235	NE	NE	FALSE
VC_0236	NE	NE	FALSE
VC_0237	D	S	FALSE
VC_0238	D	S	TRUE
VC_0239	NE	NE	FALSE
VC_0240	NE	NE	FALSE
VC_0241	NE	NE	FALSE
VC_0242	D	NE	FALSE
VC_0243	NE	NE	FALSE
VC_0244	NE	NE	FALSE
VC_0245	D	S	FALSE
VC_0246	D	S	TRUE
VC_0247	D	S	TRUE
VC_0248	E	S	TRUE
VC_0249	D	NE	FALSE
VC_0250	NE	NE	FALSE
VC_0251	D	NE	FALSE
VC_0252	NE	NE	FALSE
VC_0253	n/a	NE	FALSE
VC_0254	NE	NE	FALSE
VC_0255	n/a	E	TRUE
VC_0256	Duplicated Gene
VC_0257	Duplicated Gene
VC_0258	D	S	TRUE
VC_0259	D	S	TRUE
VC_0260	NE	NE	FALSE
VC_0261	n/a	NE	FALSE
VC_0262	NE	NE	FALSE
VC_0263	NE	NE	FALSE
VC_0264	NE	NE	FALSE
VC_0265	NE	NE	FALSE
VC_0266	NE	NE	FALSE
VC_0267	NE	NE	FALSE
VC_0268	NE	NE	FALSE
VC_0269	NE	NE	FALSE
VC_0270	NE	NE	FALSE
VC_0271	NE	NE	FALSE
VC_0272	n/a	NE	FALSE
VC_0273	NE	NE	FALSE
VC_0274	NE	NE	FALSE
VC_0275	NE	NE	FALSE
VC_0276	NE	NE	FALSE
VC_0277	NE	NE	FALSE
VC_0278	NE	NE	FALSE
VC_0279	n/a	E	TRUE
VC_0280	NE	NE	FALSE
VC_0281	NE	NE	FALSE
VC_0282	NE	NE	FALSE
VC_0283	NE	NE	FALSE
VC_0284	NE	NE	FALSE
VC_0285	NE	NE	FALSE
VC_0286	NE	NE	FALSE
VC_0287	NE	NE	FALSE
VC_0288	NE	NE	FALSE
VC_0289	NE	NE	FALSE
VC_0290	NE	NE	FALSE
VC_0291	NE	NE	FALSE
VC_0292	n/a	NE	FALSE
VC_0293	NE	NE	FALSE
VC_0294	n/a	NE	FALSE
VC_0295	D	E	TRUE
VC_0296	D	D	TRUE
VC_0297	NE	NE	FALSE
VC_0298	NE	NE	FALSE
VC_0299	NE	NE	FALSE
VC_0300	NE	NE	FALSE
VC_0301	n/a	NE	FALSE
VC_0302	NE	NE	FALSE
VC_0303	NE	NE	FALSE
VC_0304	NE	NE	FALSE
VC_0305	NE	NE	FALSE
VC_0306	NE	NE	FALSE
VC_0307	D	E	TRUE
VC_0308	NE	NE	FALSE
VC_0309	D	S	TRUE
VC_0311	NE	NE	FALSE
VC_0312	NE	NE	FALSE
VC_0313	n/a	Sick	TRUE
VC_0314	Duplicated Gene
VC_0315	E	E	TRUE
VC_0316	n/a	NE	FALSE
VC_0317	NE	NE	FALSE
VC_0318	E	E	TRUE
VC_0319	E	E	TRUE
VC_0320	D	D	TRUE
VC_0321	Duplicated Gene
VC_0322	E	S	TRUE
VC_0323	D	S	TRUE
VC_0324	E	E	TRUE
VC_0325	E	E	TRUE
VC_0326	E	E	TRUE
VC_0327	E	E	TRUE
VC_0328	E	E	TRUE
VC_0329	D	E	TRUE
VC_0330	NE	NE	FALSE
VC_0331	NE	NE	FALSE
VC_0332	D	E	TRUE
VC_0333	NE	NE	FALSE
VC_0334	NE	NE	FALSE
VC_0335	NE	NE	FALSE
VC_0336	E	E	TRUE
VC_0337	NE	NE	FALSE
VC_0338	NE	NE	FALSE
VC_0339	E	E	TRUE
VC_0340	D	E	TRUE
VC_0341	E	E	TRUE
VC_0342	NE	NE	FALSE
VC_0343	D	D	TRUE
VC_0344	D	D	TRUE
VC_0345	NE	NE	FALSE
VC_0346	NE	NE	FALSE
VC_0347	NE	NE	FALSE
VC_0348	NE	NE	FALSE
VC_0349	NE	NE	FALSE
VC_0350	NE	NE	FALSE
VC_0351	n/a	NE	FALSE
VC_0352	n/a	NE	FALSE
VC_0353	NE	NE	FALSE
VC_0354	NE	NE	FALSE
VC_0355	NE	NE	FALSE
VC_0356	E	E	TRUE
VC_0357	E	E	TRUE
VC_0358	E	E	TRUE
VC_0359	E	E	TRUE
VC_0360	E	E	TRUE
VC_0361	D	E	TRUE
VC_0362	Duplicated Gene
VC_0363	n/a	NE	FALSE
VC_0364	n/a	NE	FALSE
VC_0365	NE	NE	FALSE
VC_0366	D	E	TRUE
VC_0367	E	E	TRUE
VC_0368	E	E	TRUE
VC_0369	E	S	TRUE
VC_0370	NE	NE	FALSE
VC_0371	E	E	TRUE
VC_0372	E	E	TRUE
VC_0373	NE	NE	FALSE
VC_0374	NE	NE	FALSE
VC_0375	n/a	NE	FALSE
VC_0376	NE	NE	FALSE
VC_0377	NE	NE	FALSE
VC_0378	NE	NE	FALSE
VC_0379	NE	NE	FALSE
VC_0380	n/a	NE	TRUE
VC_0380.1	n/a	NE	FALSE
VC_0381	NE	NE	FALSE
VC_0382	n/a	NE	FALSE
VC_0383	NE	NE	FALSE
VC_0384	NE	NE	FALSE
VC_0385	NE	NE	FALSE
VC_0386	NE	NE	FALSE
VC_0387	Duplicated Gene
VC_0388	Duplicated Gene
VC_0389	NE	NE	FALSE
VC_0390	NE	NE	FALSE
VC_0391	NE	NE	FALSE
VC_0392	NE	NE	FALSE
VC_0393	NE	NE	FALSE
VC_0394	NE	NE	FALSE
VC_0395	NE	NE	FALSE
VC_0396	NE	NE	FALSE
VC_0397	D	E	TRUE
VC_0398	D	NE	FALSE
VC_0399	NE	NE	FALSE
VC_0400	NE	NE	FALSE
VC_0401	NE	NE	FALSE
VC_0402	NE	NE	FALSE
VC_0403	NE	NE	FALSE
VC_0404	NE	NE	FALSE
VC_0405	NE	NE	FALSE
VC_0406	NE	NE	FALSE
VC_0407	NE	NE	FALSE
VC_0408	NE	NE	FALSE
VC_0409	NE	NE	FALSE
VC_0410	NE	NE	FALSE
VC_0411	NE	NE	FALSE
VC_0412	NE	NE	FALSE
VC_0413	NE	NE	FALSE
VC_0414	NE	NE	FALSE
VC_0415	D	E	TRUE
VC_0416	D	E	TRUE
VC_0417	D	E	TRUE
VC_0418	NE	NE	FALSE
VC_0419	NE	NE	FALSE
VC_0420	NE	NE	FALSE
VC_0421	NE	NE	FALSE
VC_0422	NE	NE	FALSE
VC_0423	NE	NE	FALSE
VC_0424	NE	NE	FALSE
VC_0425	NE	NE	FALSE
VC_0426	NE	NE	FALSE
VC_0427	n/a	NE	FALSE
VC_0428	NE	NE	FALSE
VC_0429	NE	NE	FALSE
VC_0430	NE	NE	FALSE
VC_0431	NE	NE	FALSE
VC_0432	NE	NE	FALSE
VC_0433	NE	NE	FALSE
VC_0434	D	E	TRUE
VC_0435	E	E	TRUE
VC_0436	E	E	TRUE
VC_0437	D	D	TRUE
VC_0438	NE	NE	FALSE
VC_0439	NE	NE	FALSE
VC_0440	E	E	TRUE
VC_0441	NE	NE	FALSE
VC_0442	NE	NE	FALSE
VC_0443	D	E	TRUE
VC_0444	D	E	TRUE
VC_0445	D	E	TRUE
VC_0446	E	E	TRUE
VC_0447	NE	NE	FALSE
VC_0448	n/a	Sick	FALSE
VC_0449	NE	NE	FALSE
VC_0450	NE	NE	FALSE
VC_0451	NE	NE	FALSE
VC_0452	NE	NE	FALSE
VC_0453	NE	NE	FALSE
VC_0454	NE	NE	FALSE
VC_0455	NE	NE	FALSE
VC_0456	NE	NE	FALSE
VC_0457	NE	NE	FALSE
VC_0458	NE	NE	FALSE
VC_0459	NE	NE	FALSE
VC_0460	NE	NE	FALSE
VC_0461	NE	NE	FALSE
VC_0462	NE	NE	FALSE
VC_0463	NE	NE	FALSE
VC_0464	NE	NE	FALSE
VC_0465	NE	NE	FALSE
VC_0466	n/a	E	TRUE
VC_0467	NE	NE	FALSE
VC_0468	NE	NE	FALSE
VC_0469	NE	NE	FALSE
VC_0470	NE	NE	FALSE
VC_0471	NE	NE	FALSE
VC_0472	D	E	TRUE
VC_0473	D	NE	FALSE
VC_0474	NE	NE	FALSE
VC_0475	NE	NE	FALSE
VC_0476	NE	NE	FALSE
VC_0477	D	E	TRUE
VC_0478	E	E	TRUE
VC_0479	n/a	Sick	TRUE
VC_0480	D	NE	FALSE
VC_0481	NE	NE	FALSE
VC_0482	NE	NE	FALSE
VC_0483	NE	NE	FALSE
VC_0484	n/a	NE	FALSE
VC_0485	NE	NE	FALSE
VC_0486	NE	NE	FALSE
VC_0487	D	E	TRUE
VC_0488	NE	NE	FALSE
VC_0489	NE	NE	FALSE
VC_0490	D	S	FALSE
VC_0491	D	S	FALSE
VC_0492	NE	NE	FALSE
VC_0493	NE	NE	FALSE
VC_0494	NE	NE	FALSE
VC_0495	NE	NE	FALSE
VC_0496	NE	NE	FALSE
VC_0497	n/a	NE	FALSE
VC_0498	NE	NE	FALSE
VC_0499	NE	NE	FALSE
VC_0500	NE	NE	FALSE
VC_0501	NE	NE	FALSE
VC_0502	NE	NE	FALSE
VC_0503	NE	NE	FALSE
VC_0504	NE	NE	FALSE
VC_0505	NE	NE	FALSE
VC_0506	NE	NE	FALSE
VC_0507	n/a	NE	TRUE
VC_0508	NE	NE	FALSE
VC_0509	NE	NE	FALSE
VC_0510	NE	NE	FALSE
VC_0511	Absent Gene
VC_0512	Absent Gene
VC_0513	Absent Gene
VC_0514	Absent Gene
VC_0515	Absent Gene
VC_0516	D	D	FALSE
VC_0517	E	E	TRUE
VC_0518	E	E	TRUE
VC_0519	NE	E	FALSE
VC_0520	n/a	E	TRUE
VC_0521	E	E	TRUE
VC_0522	NE	NE	FALSE
VC_0523	NE	NE	FALSE
VC_0524	n/a	E	TRUE
VC_0525	NE	NE	FALSE
VC_0526	NE	NE	FALSE
VC_0527	E	E	TRUE
VC_0528	E	E	TRUE
VC_0529	D	E	TRUE
VC_0530	NE	NE	FALSE
VC_0531	NE	NE	FALSE
VC_0532	NE	NE	FALSE
VC_0533	NE	NE	FALSE
VC_0534	NE	NE	FALSE
VC_0535	NE	NE	FALSE
VC_0536	n/a	NE	FALSE
VC_0537	NE	NE	FALSE
VC_0538	NE	NE	FALSE
VC_0539	NE	NE	FALSE
VC_0540	NE	NE	FALSE
VC_0541	NE	NE	FALSE
VC_0542	NE	NE	FALSE
VC_0543	NE	NE	FALSE
VC_0544	NE	NE	FALSE
VC_0545	E	E	TRUE
VC_0546	n/a	NE	FALSE
VC_0547	NE	NE	FALSE
VC_0548	n/a	D	TRUE
VC_0549	NE	NE	FALSE
VC_0550	NE	NE	FALSE
VC_0551	NE	NE	FALSE
VC_0552	NE	NE	FALSE
VC_0553	NE	NE	FALSE
VC_0554	NE	NE	FALSE
VC_0555	n/a	NE	FALSE
VC_0556	NE	NE	FALSE
VC_0557	NE	NE	FALSE
VC_0558	NE	NE	FALSE
VC_0559	NE	NE	FALSE
VC_0560	E	E	TRUE
VC_0561	E	E	TRUE
VC_0562	E	E	TRUE
VC_0563	n/a	E	TRUE
VC_0564	E	E	TRUE
VC_0565	D	S	TRUE
VC_0566	NE	NE	FALSE
VC_0567	NE	NE	FALSE
VC_0568	NE	NE	FALSE
VC_0569	n/a	S	FALSE
VC_0570	E	E	TRUE
VC_0571	E	E	TRUE
VC_0572	n/a	Sick	FALSE
VC_0573	NE	NE	FALSE
VC_0574	NE	NE	FALSE
VC_0575	NE	NE	FALSE
VC_0576	D	NE	FALSE
VC_0577	NE	NE	FALSE
VC_0578	D	NE	FALSE
VC_0579	NE	NE	FALSE
VC_0580	NE	NE	FALSE
VC_0581	NE	NE	FALSE
VC_0582	NE	NE	FALSE
VC_0583	NE	NE	FALSE
VC_0584	n/a	NE	FALSE
VC_0585	NE	NE	FALSE
VC_0586	NE	NE	FALSE
VC_0587	NE	NE	FALSE
VC_0588	n/a	NE	FALSE
VC_0589	NE	NE	FALSE
VC_0590	NE	NE	FALSE
VC_0591	E	E	TRUE
VC_0592	D	E	TRUE
VC_0593	E	E	TRUE
VC_0594	NE	NE	FALSE
VC_0595	NE	NE	FALSE
VC_0596	NE	NE	FALSE
VC_0597	NE	NE	FALSE
VC_0598	n/a	NE	FALSE
VC_0599	n/a	NE	FALSE
VC_0600	NE	NE	FALSE
VC_0601	NE	NE	FALSE
VC_0602	NE	NE	FALSE
VC_0603	NE	NE	FALSE
VC_0604	NE	NE	FALSE
VC_0605	NE	NE	FALSE
VC_0606	NE	NE	FALSE
VC_0607	NE	NE	FALSE
VC_0608	NE	NE	FALSE
VC_0609	NE	NE	FALSE
VC_0610	NE	NE	FALSE
VC_0611	NE	NE	FALSE
VC_0612	NE	NE	FALSE
VC_0613	NE	NE	FALSE
VC_0614	NE	NE	FALSE
VC_0615	NE	NE	FALSE
VC_0616	NE	NE	FALSE
VC_0617	NE	NE	FALSE
VC_0618	NE	NE	FALSE
VC_0619	NE	NE	FALSE
VC_0620	NE	NE	FALSE
VC_0621	NE	NE	FALSE
VC_0622	NE	NE	FALSE
VC_0623	NE	NE	FALSE
VC_0624	NE	NE	FALSE
VC_0625	n/a	NE	FALSE
VC_0626	D	E	TRUE
VC_0627	E	E	TRUE
VC_0628	NE	NE	FALSE
VC_0629	NE	NE	FALSE
VC_0630	NE	NE	FALSE
VC_0631	E	E	TRUE
VC_0632	D	NE	FALSE
VC_0633	D	NE	FALSE
VC_0634	NE	NE	FALSE
VC_0635	NE	NE	FALSE
VC_0636	NE	NE	FALSE
VC_0637	E	E	TRUE
VC_0638	E	E	TRUE
VC_0639	E	E	TRUE
VC_0640	D	NE	TRUE
VC_0641	D	E	TRUE
VC_0642	D	D	TRUE
VC_0643	D	E	TRUE
VC_0644	D	D	TRUE
VC_0645	NE	NE	FALSE
VC_0646	E	D	TRUE
VC_0647	NE	S	FALSE
VC_0648	D	NE	FALSE
VC_0649	NE	D	TRUE
VC_0650	NE	NE	FALSE
VC_0651	NE	NE	FALSE
VC_0652	NE	NE	FALSE
VC_0653	NE	NE	FALSE
VC_0654	NE	NE	FALSE
VC_0655	NE	NE	FALSE
VC_0656	NE	NE	FALSE
VC_0657	NE	NE	FALSE
VC_0658	NE	NE	FALSE
VC_0659	NE	NE	FALSE
VC_0660	NE	NE	FALSE
VC_0661	NE	NE	FALSE
VC_0662	NE	NE	FALSE
VC_0663	E	E	TRUE
VC_0664	E	E	TRUE
VC_0665	NE	NE	FALSE
VC_0666	NE	NE	FALSE
VC_0667	NE	NE	FALSE
VC_0668	NE	NE	FALSE
VC_0669	n/a	Sick	TRUE
VC_0670	n/a	S	FALSE
VC_0671	D	S	FALSE
VC_0672	NE	NE	FALSE
VC_0673	NE	NE	FALSE
VC_0674	E	E	TRUE
VC_0675	E	E	TRUE
VC_0676	NE	NE	FALSE
VC_0677	NE	NE	FALSE
VC_0678	NE	NE	FALSE
VC_0679	E	E	TRUE
VC_0680	E	E	TRUE
VC_0681	E	E	TRUE
VC_0682	E	E	TRUE
VC_0683	E	E	TRUE
VC_0684	NE	NE	FALSE
VC_0685	D	E	TRUE
VC_0686	n/a	NE	FALSE
VC_0687	NE	NE	FALSE
VC_0688	NE	NE	FALSE
VC_0689	NE	NE	FALSE
VC_0690	NE	NE	FALSE
VC_0691	NE	NE	FALSE
VC_0692	NE	NE	FALSE
VC_0693	NE	NE	FALSE
VC_0694	NE	NE	FALSE
VC_0695	NE	NE	FALSE
VC_0696	NE	NE	FALSE
VC_0697	NE	NE	FALSE
VC_0698	NE	NE	FALSE
VC_0699	n/a	NE	FALSE
VC_0700	D	NE	FALSE
VC_0701	NE	NE	FALSE
VC_0702	NE	NE	FALSE
VC_0703	NE	NE	FALSE
VC_0704	NE	NE	FALSE
VC_0705	NE	NE	FALSE
VC_0706	NE	NE	FALSE
VC_0707	n/a	NE	FALSE
VC_0708	E	D	TRUE
VC_0709	NE	NE	FALSE
VC_0710	NE	NE	FALSE
VC_0711	NE	NE	FALSE
VC_0712	Duplicated Gene
VC_0713	Duplicated Gene
VC_0714	NE	NE	FALSE
VC_0715	NE	NE	FALSE
VC_0716	NE	NE	FALSE
VC_0717	NE	NE	FALSE
VC_0718	NE	NE	FALSE
VC_0719	NE	NE	FALSE
VC_0720	NE	NE	FALSE
VC_0721	NE	NE	FALSE
VC_0722	NE	NE	FALSE
VC_0723	NE	NE	FALSE
VC_0724	NE	NE	FALSE
VC_0725	D	NE	FALSE
VC_0726	NE	NE	FALSE
VC_0727	NE	NE	FALSE
VC_0728	NE	NE	FALSE
VC_0729	n/a	NE	FALSE
VC_0730	NE	NE	FALSE
VC_0731	D	D	TRUE
VC_0732	NE	NE	FALSE
VC_0733	n/a	S	TRUE
VC_0734	NE	NE	FALSE
VC_0735	n/a	NE	FALSE
VC_0736	NE	NE	FALSE
VC_0737	NE	NE	FALSE
VC_0738	n/a	NE	FALSE
VC_0739	NE	NE	FALSE
VC_0740	NE	NE	FALSE
VC_0741	NE	NE	FALSE
VC_0742	NE	NE	FALSE
VC_0743	NE	NE	FALSE
VC_0744	NE	NE	FALSE
VC_0745	NE	NE	FALSE
VC_0746	NE	NE	FALSE
VC_0747	NE	NE	FALSE
VC_0748	E	E	TRUE
VC_0749	E	E	TRUE
VC_0750	n/a	E	TRUE
VC_0751	E	E	TRUE
VC_0752	D	D	TRUE
VC_0753	D	S	TRUE
VC_0754	n/a	Sick	TRUE
VC_0755	NE	NE	FALSE
VC_0756	NE	NE	FALSE
VC_0757	NE	NE	FALSE
VC_0758	D	D	TRUE
VC_0759	E	E	TRUE
VC_0760	D	E	TRUE
VC_0761	NE	NE	FALSE
VC_0762	D	S	TRUE
VC_0763	E	E	TRUE
VC_0764	NE	NE	FALSE
VC_0765	NE	NE	FALSE
VC_0766	NE	NE	FALSE
VC_0767	NE	NE	FALSE
VC_0768	NE	NE	FALSE
VC_0769	NE	NE	FALSE
VC_0770	NE	NE	FALSE
VC_0771	NE	NE	FALSE
VC_0772	NE	NE	FALSE
VC_0773	NE	NE	FALSE
VC_0774	NE	NE	FALSE
VC_0775	D	NE	FALSE
VC_0776	NE	NE	FALSE
VC_0777	NE	NE	FALSE
VC_0778	NE	NE	FALSE
VC_0779	NE	NE	FALSE
VC_0780	NE	NE	FALSE
VC_0781	NE	NE	FALSE
VC_0782	n/a	NE	FALSE
VC_0783	NE	NE	FALSE
VC_0784	NE	NE	FALSE
VC_0785	n/a	E	TRUE
VC_0786	NE	NE	FALSE
VC_0787	NE	NE	FALSE
VC_0788	NE	NE	FALSE
VC_0789	NE	NE	FALSE
VC_0790	NE	NE	FALSE
VC_0791	D	NE	FALSE
VC_0792	NE	NE	FALSE
VC_0793	NE	NE	FALSE
VC_0794	NE	NE	FALSE
VC_0795	NE	NE	FALSE
VC_0796	D	S	TRUE
VC_0797	NE	NE	FALSE
VC_0798	NE	NE	FALSE
VC_0799	NE	NE	FALSE
VC_0800	NE	NE	FALSE
VC_0801	NE	NE	FALSE
VC_0802	NE	NE	FALSE
VC_0803	NE	NE	FALSE
VC_0804	NE	NE	FALSE
VC_0805	n/a	NE	FALSE
VC_0806	NE	NE	FALSE
VC_0807	NE	NE	FALSE
VC_0808	n/a	NE	FALSE
VC_0809	NE	NE	FALSE
VC_0810	D	S	TRUE
VC_0811	E	S	TRUE
VC_0812	NE	NE	FALSE
VC_0813	NE	NE	FALSE
VC_0814	D	S	FALSE
VC_0815	NE	NE	FALSE
VC_0816	n/a	NE	FALSE
VC_0817	NE	NE	FALSE
VC_0818	NE	NE	FALSE
VC_0819	D	D	TRUE
VC_0820	D	D	TRUE
VC_0821	E	E	TRUE
VC_0822	D	D	TRUE
VC_0823	D	S	TRUE
VC_0824	NE	NE	FALSE
VC_0825	NE	NE	FALSE
VC_0826	NE	NE	FALSE
VC_0827	NE	NE	FALSE
VC_0828	NE	NE	FALSE
VC_0829	D	S	FALSE
VC_0830	NE	S	FALSE
VC_0831	D	S	FALSE
VC_0832	E	E	TRUE
VC_0833	E	E	TRUE
VC_0834	E	E	TRUE
VC_0835	D	S	TRUE
VC_0836	D	S	TRUE
VC_0837	D	S	FALSE
VC_0838	E	E	TRUE
VC_0839	D	D	TRUE
VC_0840	D	S	TRUE
VC_0841	NE	S	FALSE
VC_0842	E	E	TRUE
VC_0843	D	D	FALSE
VC_0844	E	E	TRUE
VC_0845	D	D	FALSE
VC_0846	NE	NE	FALSE
VC_0847	NE	NE	FALSE
VC_0848	NE	NE	FALSE
VC_0849	n/a	E	TRUE
VC_0850	E	E	TRUE
VC_0851	NE	NE	FALSE
VC_0852	NE	NE	FALSE
VC_0853	E	E	TRUE
VC_0854	n/a	E	TRUE
VC_0855	E	E	TRUE
VC_0856	D	E	TRUE
VC_0857	NE	NE	FALSE
VC_0858	NE	NE	FALSE
VC_0859	NE	NE	FALSE
VC_0860	D	S	FALSE
VC_0861	NE	NE	FALSE
VC_0862	NE	NE	FALSE
VC_0863	D	NE	FALSE
VC_0864	D	D	TRUE
VC_0865	n/a	NE	FALSE
VC_0866	NE	NE	FALSE
VC_0867	n/a	NE	FALSE
VC_0868	n/a	NE	FALSE
VC_0869	NE	NE	FALSE
VC_0870	D	D	TRUE
VC_0871	n/a	NE	FALSE
VC_0872	n/a	NE	FALSE
VC_0873	NE	NE	FALSE
VC_0874	n/a	NE	FALSE
VC_0875	E	E	TRUE
VC_0876	NE	NE	FALSE
VC_0877	n/a	S	TRUE
VC_0878	NE	NE	FALSE
VC_0879	n/a	NE	FALSE
VC_0880	NE	NE	FALSE
VC_0881	NE	NE	FALSE
VC_0882	NE	NE	FALSE
VC_0883	n/a	NE	TRUE
VC_0884	NE	NE	FALSE
VC_0885	NE	NE	FALSE
VC_0886	NE	NE	FALSE
VC_0887	NE	NE	FALSE
VC_0888	NE	NE	FALSE
VC_0889	D	E	TRUE
VC_0890	E	E	TRUE
VC_0891	NE	NE	FALSE
VC_0892	NE	NE	FALSE
VC_0893	NE	NE	FALSE
VC_0894	NE	NE	FALSE
VC_0895	n/a	NE	FALSE
VC_0896	NE	NE	FALSE
VC_0897	NE	NE	FALSE
VC_0898	NE	NE	FALSE
VC_0899	NE	NE	FALSE
VC_0900	NE	NE	FALSE
VC_0901	D	NE	FALSE
VC_0902	NE	NE	FALSE
VC_0903	NE	NE	FALSE
VC_0904	NE	NE	FALSE
VC_0905	NE	NE	FALSE
VC_0906	NE	NE	FALSE
VC_0907	NE	NE	FALSE
VC_0908	NE	NE	FALSE
VC_0909	NE	NE	FALSE
VC_0910	NE	NE	FALSE
VC_0911	D	S	FALSE
VC_0912	n/a	Sick	FALSE
VC_0913	NE	NE	FALSE
VC_0914	NE	NE	FALSE
VC_0915	n/a	NE	FALSE
VC_0916	NE	NE	FALSE
VC_0917	NE	NE	FALSE
VC_0918	NE	NE	FALSE
VC_0919	NE	NE	FALSE
VC_0920	NE	NE	FALSE
VC_0921	D	S	FALSE
VC_0922	NE	NE	FALSE
VC_0923	NE	NE	FALSE
VC_0924	NE	NE	FALSE
VC_0925	NE	NE	FALSE
VC_0926	NE	NE	FALSE
VC_0927	NE	NE	FALSE
VC_0928	D	S	FALSE
VC_0929	D	S	TRUE
VC_0930	NE	NE	FALSE
VC_0931	NE	NE	FALSE
VC_0932	NE	NE	FALSE
VC_0933	NE	NE	FALSE
VC_0934	NE	NE	FALSE
VC_0935	D	NE	FALSE
VC_0936	NE	NE	FALSE
VC_0937	D	NE	FALSE
VC_0938	NE	NE	FALSE
VC_0939	NE	NE	FALSE
VC_0940	NE	NE	FALSE
VC_0941	D	S	TRUE
VC_0942	NE	NE	FALSE
VC_0943	D	S	TRUE
VC_0944	D	S	FALSE
VC_0945	E	E	TRUE
VC_0946	n/a	NE	FALSE
VC_0947	D	E	TRUE
VC_0948	NE	NE	FALSE
VC_0949	E	E	TRUE
VC_0950	D	E	TRUE
VC_0951	NE	NE	FALSE
VC_0952	NE	NE	FALSE
VC_0953	E	E	TRUE
VC_0954	E	E	TRUE
VC_0955	n/a	NE	FALSE
VC_0956	E	E	TRUE
VC_0957	NE	NE	FALSE
VC_0958	NE	NE	FALSE
VC_0959	NE	NE	FALSE
VC_0960	NE	S	TRUE
VC_0961	NE	S	FALSE
VC_0962	NE	NE	FALSE
VC_0963	D	S	TRUE
VC_0964	NE	NE	FALSE
VC_0965	NE	NE	FALSE
VC_0966	NE	NE	FALSE
VC_0967	n/a	NE	FALSE
VC_0968	NE	NE	FALSE
VC_0969	D	NE	FALSE
VC_0970	D	S	TRUE
VC_0971	E	E	TRUE
VC_0972	NE	NE	FALSE
VC_0973	NE	NE	FALSE
VC_0974	NE	NE	FALSE
VC_0975	D	NE	FALSE
VC_0976	NE	NE	FALSE
VC_0977	D	NE	FALSE
VC_0978	n/a	NE	FALSE
VC_0979	NE	NE	FALSE
VC_0980	NE	NE	FALSE
VC_0981	NE	NE	FALSE
VC_0982	NE	NE	FALSE
VC_0983	NE	NE	FALSE
VC_0984	NE	NE	FALSE
VC_0985	NE	NE	FALSE
VC_0986	E	E	TRUE
VC_0987	E	E	TRUE
VC_0988	NE	NE	FALSE
VC_0989	n/a	NE	FALSE
VC_0990	NE	NE	FALSE
VC_0991	NE	NE	FALSE
VC_0992	NE	NE	FALSE
VC_0993	NE	NE	FALSE
VC_0994	NE	NE	FALSE
VC_0995	NE	NE	FALSE
VC_0996	n/a	NE	TRUE
VC_0997	D	E	TRUE
VC_0998	NE	NE	FALSE
VC_0999	NE	NE	FALSE
VC_1000	D	E	TRUE
VC_1001	E	E	TRUE
VC_1002	NE	NE	FALSE
VC_1003	NE	NE	FALSE
VC_1004	NE	NE	FALSE
VC_1005	NE	NE	FALSE
VC_1006	NE	NE	FALSE
VC_1007	n/a	NE	FALSE
VC_1008	D	NE	FALSE
VC_1009	NE	NE	FALSE
VC_1010	NE	NE	FALSE
VC_1011	NE	NE	FALSE
VC_1012	D	D	TRUE
VC_1013	E	E	TRUE
VC_1014	E	E	TRUE
VC_1015	D	D	TRUE
VC_1016	D	D	TRUE
VC_1017	D	E	TRUE
VC_1018	NE	NE	FALSE
VC_1020	n/a	NE	FALSE
VC_1021	NE	NE	FALSE
VC_1022	NE	NE	FALSE
VC_1023	NE	NE	FALSE
VC_1024	NE	NE	FALSE
VC_1025	NE	NE	FALSE
VC_1026	NE	NE	FALSE
VC_1027	NE	NE	FALSE
VC_1028	NE	NE	FALSE
VC_1029	NE	NE	FALSE
VC_1030	n/a	NE	TRUE
VC_1031	NE	NE	FALSE
VC_1032	n/a	NE	FALSE
VC_1033	NE	NE	FALSE
VC_1034	NE	NE	FALSE
VC_1035	NE	NE	FALSE
VC_1036	D	E	TRUE
VC_1037	NE	NE	FALSE
VC_1038	NE	NE	FALSE
VC_1039	NE	NE	FALSE
VC_1040	NE	NE	FALSE
VC_1041	NE	NE	FALSE
VC_1042	NE	NE	FALSE
VC_1043	NE	NE	FALSE
VC_1044	NE	NE	FALSE
VC_1045	NE	NE	FALSE
VC_1046	NE	NE	FALSE
VC_1047	NE	NE	FALSE
VC_1048	NE	NE	FALSE
VC_1049	NE	NE	FALSE
VC_1050	NE	NE	FALSE
VC_1051	n/a	NE	FALSE
VC_1052	NE	NE	FALSE
VC_1053	NE	NE	FALSE
VC_1054	E	E	TRUE
VC_1055	NE	NE	TRUE
VC_1056	NE	NE	FALSE
VC_1057	NE	NE	FALSE
VC_1058	NE	NE	FALSE
VC_1059	NE	NE	FALSE
VC_1060	D	NE	FALSE
VC_1061	NE	NE	FALSE
VC_1062	NE	NE	FALSE
VC_1063	NE	NE	FALSE
VC_1064	NE	NE	FALSE
VC_1065	NE	NE	FALSE
VC_1066	NE	NE	FALSE
VC_1067	NE	NE	FALSE
VC_1068	NE	S	FALSE
VC_1069	NE	NE	FALSE
VC_1070	NE	NE	FALSE
VC_1071	NE	NE	FALSE
VC_1072	n/a	E	TRUE
VC_1073	D	NE	FALSE
VC_1074	NE	NE	FALSE
VC_1075	NE	NE	FALSE
VC_1076	NE	NE	FALSE
VC_1077	NE	NE	FALSE
VC_1078	n/a	NE	FALSE
VC_1079	NE	NE	FALSE
VC_1080	NE	NE	FALSE
VC_1081	NE	NE	FALSE
VC_1082	NE	NE	FALSE
VC_1083	NE	NE	FALSE
VC_1084	NE	NE	FALSE
VC_1085	NE	NE	FALSE
VC_1086	NE	NE	FALSE
VC_1087	NE	NE	FALSE
VC_1088	NE	NE	FALSE
VC_1089	NE	NE	FALSE
VC_1090	n/a	NE	FALSE
VC_1091	NE	NE	FALSE
VC_1092	NE	NE	FALSE
VC_1093	NE	NE	FALSE
VC_1094	NE	NE	FALSE
VC_1095	NE	NE	FALSE
VC_1096	NE	NE	FALSE
VC_1097	NE	NE	FALSE
VC_1098	NE	NE	FALSE
VC_1099	NE	NE	FALSE
VC_1100	NE	NE	FALSE
VC_1101	NE	NE	FALSE
VC_1102	NE	NE	FALSE
VC_1103	NE	NE	FALSE
VC_1104	NE	NE	FALSE
VC_1105	NE	NE	FALSE
VC_1106	NE	NE	FALSE
VC_1107	D	E	TRUE
VC_1108	NE	NE	FALSE
VC_1109	n/a	NE	FALSE
VC_1110	E	E	TRUE
VC_1111	NE	NE	FALSE
VC_1112	NE	NE	FALSE
VC_1113	NE	NE	FALSE
VC_1114	NE	NE	FALSE
VC_1115	NE	NE	FALSE
VC_1116	n/a	NE	FALSE
VC_1117	NE	NE	FALSE
VC_1118	NE	NE	FALSE
VC_1119	NE	NE	FALSE
VC_1120	D	NE	FALSE
VC_1121	NE	NE	FALSE
VC_1122	NE	NE	FALSE
VC_1123	NE	NE	FALSE
VC_1124	NE	NE	FALSE
VC_1125	NE	NE	FALSE
VC_1126	E	E	TRUE
VC_1127	NE	E	TRUE
VC_1128	E	E	TRUE
VC_1129	D	NE	FALSE
VC_1130	D	S	TRUE
VC_1131	NE	NE	FALSE
VC_1131.1	n/a	NE	TRUE
VC_1132	NE	NE	FALSE
VC_1133	NE	NE	FALSE
VC_1134	NE	NE	FALSE
VC_1135	NE	NE	FALSE
VC_1136	NE	NE	FALSE
VC_1137	NE	NE	FALSE
VC_1138	NE	NE	FALSE
VC_1139	NE	NE	FALSE
VC_1140	NE	NE	FALSE
VC_1141	NE	NE	FALSE
VC_1142	NE	NE	FALSE
VC_1143	NE	NE	FALSE
VC_1144	NE	NE	FALSE
VC_1145	NE	NE	FALSE
VC_1146	NE	S	FALSE
VC_1147	NE	NE	FALSE
VC_1148	NE	NE	FALSE
VC_1149	D	S	TRUE
VC_1150	NE	NE	FALSE
VC_1151	NE	NE	FALSE
VC_1152	NE	NE	FALSE
VC_1153	NE	NE	FALSE
VC_1154	NE	NE	FALSE
VC_1155	NE	NE	FALSE
VC_1156	NE	NE	FALSE
VC_1157	NE	NE	FALSE
VC_1158	NE	NE	FALSE
VC_1159	D	E	TRUE
VC_1160	NE	NE	FALSE
VC_1161	NE	NE	FALSE
VC_1162	NE	NE	FALSE
VC_1163	NE	NE	FALSE
VC_1164	NE	NE	FALSE
VC_1165	NE	NE	FALSE
VC_1166	E	E	TRUE
VC_1167	NE	NE	FALSE
VC_1168	NE	NE	FALSE
VC_1169	NE	NE	FALSE
VC_1170	NE	NE	FALSE
VC_1171	NE	NE	FALSE
VC_1172	NE	NE	FALSE
VC_1173	NE	NE	FALSE
VC_1174	NE	NE	FALSE
VC_1175	n/a	NE	TRUE
VC_1176	n/a	NE	TRUE
VC_1177	NE	NE	FALSE
VC_1178	NE	NE	FALSE
VC_1179	NE	NE	FALSE
VC_1180	E	E	TRUE
VC_1181	D	E	TRUE
VC_1182	NE	NE	FALSE
VC_1183	NE	NE	FALSE
VC_1184	NE	NE	FALSE
VC_1185	NE	NE	FALSE
VC_1186	NE	NE	FALSE
VC_1187	NE	NE	FALSE
VC_1188	NE	NE	FALSE
VC_1189	NE	NE	FALSE
VC_1190	NE	NE	FALSE
VC_1191	NE	NE	FALSE
VC_1192	Absent Gene
VC_1193	n/a	NE	FALSE
VC_1194	NE	NE	FALSE
VC_1195	NE	NE	FALSE
VC_1196	NE	NE	FALSE
VC_1197	NE	NE	FALSE
VC_1198	NE	NE	FALSE
VC_1199	NE	NE	FALSE
VC_1200	NE	NE	FALSE
VC_1201	NE	NE	FALSE
VC_1202	NE	NE	FALSE
VC_1203	NE	NE	FALSE
VC_1204	NE	NE	FALSE
VC_1205	NE	NE	FALSE
VC_1206	NE	NE	FALSE
VC_1207	NE	NE	FALSE
VC_1208	NE	NE	FALSE
VC_1209	NE	NE	FALSE
VC_1210	NE	NE	FALSE
VC_1211	D	NE	FALSE
VC_1212	NE	NE	FALSE
VC_1213	NE	NE	FALSE
VC_1214	NE	NE	FALSE
VC_1215	D	S	TRUE
VC_1216	NE	NE	FALSE
VC_1217	NE	NE	FALSE
VC_1218	n/a	D	TRUE
VC_1219	D	E	TRUE
VC_1220	E	E	TRUE
VC_1221	n/a	Sick	TRUE
VC_1222	NE	S	TRUE
VC_1223	NE	NE	FALSE
VC_1224	NE	NE	FALSE
VC_1225	NE	NE	FALSE
VC_1226	NE	NE	FALSE
VC_1227	n/a	NE	FALSE
VC_1228	NE	NE	FALSE
VC_1229	NE	NE	FALSE
VC_1230	n/a	NE	FALSE
VC_1231	NE	NE	FALSE
VC_1232	NE	NE	FALSE
VC_1233	NE	NE	FALSE
VC_1234	NE	NE	FALSE
VC_1235	NE	NE	FALSE
VC_1236	NE	NE	FALSE
VC_1237	NE	NE	FALSE
VC_1238	NE	NE	FALSE
VC_1239	NE	NE	FALSE
VC_1240	NE	NE	FALSE
VC_1241	n/a	NE	TRUE
VC_1242	NE	NE	FALSE
VC_1243	n/a	NE	TRUE
VC_1244	D	NE	FALSE
VC_1245	NE	NE	FALSE
VC_1246	E	E	TRUE
VC_1247	NE	NE	FALSE
VC_1248	NE	NE	FALSE
VC_1249	NE	NE	FALSE
VC_1250	NE	NE	FALSE
VC_1251	n/a	NE	FALSE
VC_1252	NE	NE	FALSE
VC_1253	NE	NE	FALSE
VC_1254	NE	NE	FALSE
VC_1255	E	E	TRUE
VC_1256	E	E	TRUE
VC_1257	D	S	TRUE
VC_1258	D	E	TRUE
VC_1259	NE	NE	FALSE
VC_1260	NE	NE	FALSE
VC_1261	NE	NE	FALSE
VC_1262	n/a	NE	FALSE
VC_1263	NE	NE	FALSE
VC_1264	NE	NE	FALSE
VC_1265	NE	NE	FALSE
VC_1266	NE	NE	FALSE
VC_1267	NE	NE	FALSE
VC_1268	NE	NE	FALSE
VC_1269	NE	NE	FALSE
VC_1270	NE	NE	FALSE
VC_1271	NE	NE	FALSE
VC_1272	NE	NE	FALSE
VC_1273	NE	NE	FALSE
VC_1274	NE	NE	FALSE
VC_1275	NE	NE	FALSE
VC_1276	NE	NE	FALSE
VC_1277	NE	NE	FALSE
VC_1278	NE	NE	FALSE
VC_1279	NE	NE	FALSE
VC_1280	NE	NE	FALSE
VC_1281	NE	NE	FALSE
VC_1282	NE	NE	FALSE
VC_1283	NE	NE	FALSE
VC_1284	NE	NE	FALSE
VC_1285	NE	NE	FALSE
VC_1286	NE	NE	FALSE
VC_1287	D	D	FALSE
VC_1288	NE	NE	FALSE
VC_1289	NE	NE	FALSE
VC_1290	NE	NE	FALSE
VC_1291	NE	NE	FALSE
VC_1292	n/a	NE	FALSE
VC_1293	D	NE	FALSE
VC_1294	n/a	NE	FALSE
VC_1295	NE	NE	FALSE
VC_1296	NE	NE	FALSE
VC_1297	E	E	TRUE
VC_1298	NE	NE	FALSE
VC_1299	D	NE	TRUE
VC_1300	NE	NE	FALSE
VC_1301	NE	NE	FALSE
VC_1302	NE	S	FALSE
VC_1303	NE	NE	FALSE
VC_1304	D	NE	FALSE
VC_1305	n/a	NE	FALSE
VC_1306	NE	NE	FALSE
VC_1307	NE	NE	FALSE
VC_1308	NE	NE	FALSE
VC_1309	NE	NE	FALSE
VC_1310	NE	NE	FALSE
VC_1311	NE	NE	FALSE
VC_1312	NE	NE	FALSE
VC_1313	NE	NE	FALSE
VC_1314	NE	NE	FALSE
VC_1315	D	NE	FALSE
VC_1316	NE	NE	FALSE
VC_1317	D	NE	FALSE
VC_1318	NE	S	FALSE
VC_1319	NE	NE	FALSE
VC_1320	NE	NE	FALSE
VC_1321	NE	NE	FALSE
VC_1322	n/a	NE	FALSE
VC_1323	NE	NE	FALSE
VC_1324	n/a	D	FALSE
VC_1325	NE	NE	FALSE
VC_1326	n/a	NE	FALSE
VC_1327	NE	NE	FALSE
VC_1328	NE	NE	FALSE
VC_1329	NE	NE	FALSE
VC_1330	D	S	FALSE
VC_1331	n/a	NE	FALSE
VC_1332	NE	NE	FALSE
VC_1333	NE	NE	FALSE
VC_1334	NE	NE	FALSE
VC_1335	NE	NE	FALSE
VC_1336	NE	NE	FALSE
VC_1337	NE	NE	FALSE
VC_1338	NE	NE	FALSE
VC_1339	NE	NE	FALSE
VC_1340	NE	NE	FALSE
VC_1341	NE	NE	FALSE
VC_1342	NE	NE	FALSE
VC_1343	NE	NE	FALSE
VC_1344	NE	NE	FALSE
VC_1345	NE	NE	FALSE
VC_1346	NE	NE	FALSE
VC_1347	NE	NE	FALSE
VC_1348	NE	NE	FALSE
VC_1349	NE	NE	FALSE
VC_1350	NE	NE	FALSE
VC_1351	n/a	NE	FALSE
VC_1352	n/a	NE	FALSE
VC_1353	NE	NE	FALSE
VC_1354	NE	NE	FALSE
VC_1355	NE	NE	FALSE
VC_1356	E	S	TRUE
VC_1357	n/a	Sick	TRUE
VC_1358	D	S	TRUE
VC_1359	NE	NE	FALSE
VC_1360	NE	NE	FALSE
VC_1361	NE	NE	FALSE
VC_1362	NE	NE	FALSE
VC_1363	NE	NE	FALSE
VC_1364	NE	NE	FALSE
VC_1365	NE	NE	FALSE
VC_1366	NE	NE	FALSE
VC_1367	NE	NE	FALSE
VC_1368	NE	NE	FALSE
VC_1369	NE	NE	FALSE
VC_1370	NE	NE	FALSE
VC_1371	NE	NE	FALSE
VC_1372	NE	NE	FALSE
VC_1373	NE	NE	FALSE
VC_1374	NE	NE	FALSE
VC_1375	NE	NE	FALSE
VC_1376	NE	NE	FALSE
VC_1377	NE	NE	FALSE
VC_1378	n/a	NE	FALSE
VC_1379	NE	NE	FALSE
VC_1380	NE	NE	FALSE
VC_1381	n/a	NE	FALSE
VC_1382	NE	NE	FALSE
VC_1383	n/a	NE	FALSE
VC_1384	NE	NE	FALSE
VC_1385	n/a	NE	TRUE
VC_1386	NE	NE	FALSE
VC_1387	n/a	NE	FALSE
VC_1388	NE	NE	FALSE
VC_1389	n/a	NE	FALSE
VC_1390	NE	NE	FALSE
VC_1391	NE	NE	FALSE
VC_1392	NE	NE	FALSE
VC_1393	NE	NE	FALSE
VC_1394	NE	NE	FALSE
VC_1395	NE	NE	FALSE
VC_1396	NE	NE	FALSE
VC_1397	NE	NE	FALSE
VC_1398	NE	NE	FALSE
VC_1399	D	D	FALSE
VC_1400	NE	NE	FALSE
VC_1401	NE	NE	FALSE
VC_1402	NE	NE	FALSE
VC_1403	NE	NE	FALSE
VC_1404	n/a	S	TRUE
VC_1405	NE	NE	FALSE
VC_1406	NE	NE	FALSE
VC_1407	NE	NE	FALSE
VC_1408	NE	S	FALSE
VC_1409	NE	NE	FALSE
VC_1410	NE	NE	FALSE
VC_1411	NE	NE	FALSE
VC_1412	n/a	NE	FALSE
VC_1413	NE	NE	FALSE
VC_1414	NE	NE	FALSE
VC_1415	NE	NE	FALSE
VC_1416	NE	NE	FALSE
VC_1417	NE	NE	FALSE
VC_1418	D	D	FALSE
VC_1419	E	E	TRUE
VC_1420	NE	NE	FALSE
VC_1421	NE	NE	FALSE
VC_1422	NE	NE	FALSE
VC_1423	NE	NE	FALSE
VC_1424	NE	NE	FALSE
VC_1425	NE	NE	FALSE
VC_1426	NE	NE	FALSE
VC_1427	NE	NE	FALSE
VC_1428	NE	NE	FALSE
VC_1429	NE	NE	FALSE
VC_1430	D	D	FALSE
VC_1431	NE	NE	FALSE
VC_1432	NE	NE	FALSE
VC_1433	NE	NE	FALSE
VC_1434	NE	NE	FALSE
VC_1435	NE	NE	FALSE
VC_1436	n/a	NE	FALSE
VC_1437	NE	NE	FALSE
VC_1438	D	NE	FALSE
VC_1439	NE	NE	FALSE
VC_1440	n/a	NE	FALSE
VC_1441	NE	NE	FALSE
VC_1442	NE	NE	FALSE
VC_1443	NE	NE	FALSE
VC_1444	NE	S	FALSE
VC_1445	D	S	TRUE
VC_1446	NE	NE	FALSE
VC_1447	NE	NE	FALSE
VC_1448	D	D	FALSE
VC_1449	NE	NE	FALSE
VC_1450	NE	NE	FALSE
VC_1451	NE	NE	FALSE
VC_1452	n/a	S	TRUE
VC_1453	NE	S	FALSE
VC_1454	Duplicated Gene
VC_1455	Duplicated Gene
VC_1456	E	D	TRUE
VC_1457	D	D	TRUE
VC_1458	NE	NE	FALSE
VC_1459	NE	NE	FALSE
VC_1460	NE	NE	FALSE
VC_1461	NE	NE	FALSE
VC_1462	Duplicated Gene
VC_1463	Duplicated Gene
VC_1464	Duplicated Gene
VC_1465	NE	NE	FALSE
VC_1466	Duplicated Gene
VC_1467	Duplicated Gene
VC_1468	Duplicated Gene
VC_1469	Duplicated Gene
VC_1470	Duplicated Gene
VC_1471	Duplicated Gene
VC_1472	Duplicated Gene
VC_1473	Duplicated Gene
VC_1474	Duplicated Gene
VC_1475	Duplicated Gene
VC_1476	Duplicated Gene
VC_1477	Duplicated Gene
VC_1478	Duplicated Gene
VC_1479	NE	NE	FALSE
VC_1480	NE	NE	FALSE
VC_1481	D	NE	TRUE
VC_1482	NE	NE	FALSE
VC_1483	E	E	TRUE
VC_1484	n/a	NE	FALSE
VC_1485	E	E	TRUE
VC_1486	D	NE	FALSE
VC_1487	NE	S	FALSE
VC_1488	D	NE	FALSE
VC_1489	n/a	S	TRUE
VC_1490	D	S	FALSE
VC_1491	NE	NE	FALSE
VC_1492	NE	NE	FALSE
VC_1493	NE	S	TRUE
VC_1494	NE	NE	FALSE
VC_1495	NE	NE	FALSE
VC_1496	NE	NE	FALSE
VC_1497	NE	NE	FALSE
VC_1498	NE	NE	FALSE
VC_1499	NE	NE	FALSE
VC_1500	D	NE	FALSE
VC_1501	NE	NE	FALSE
VC_1502	NE	NE	FALSE
VC_1503	D	NE	FALSE
VC_1504	NE	NE	FALSE
VC_1505	D	NE	FALSE
VC_1506	NE	NE	FALSE
VC_1507	NE	NE	FALSE
VC_1508	NE	NE	FALSE
VC_1509	NE	NE	FALSE
VC_1510	NE	NE	FALSE
VC_1511	NE	NE	FALSE
VC_1512	NE	NE	FALSE
VC_1513	NE	NE	FALSE
VC_1514	n/a	NE	TRUE
VC_1515	NE	NE	FALSE
VC_1516	NE	NE	FALSE
VC_1517	NE	NE	FALSE
VC_1518	NE	NE	FALSE
VC_1519	NE	NE	FALSE
VC_1520	NE	NE	FALSE
VC_1521	NE	NE	FALSE
VC_1522	NE	NE	FALSE
VC_1523	NE	NE	FALSE
VC_1524	NE	NE	FALSE
VC_1525	NE	NE	FALSE
VC_1526	NE	NE	FALSE
VC_1527	NE	NE	FALSE
VC_1528	NE	NE	FALSE
VC_1529	NE	NE	FALSE
VC_1530	n/a	NE	FALSE
VC_1531	D	NE	TRUE
VC_1532	NE	NE	FALSE
VC_1533	NE	NE	FALSE
VC_1534	NE	NE	FALSE
VC_1535	NE	NE	FALSE
VC_1536	NE	NE	FALSE
VC_1537	NE	NE	FALSE
VC_1538	NE	NE	FALSE
VC_1539	NE	NE	FALSE
VC_1540	NE	NE	FALSE
VC_1541	NE	NE	FALSE
VC_1542	NE	NE	FALSE
VC_1543	NE	NE	FALSE
VC_1544	NE	NE	FALSE
VC_1545	NE	NE	FALSE
VC_1546	NE	NE	FALSE
VC_1547	NE	NE	FALSE
VC_1548	NE	NE	FALSE
VC_1549	NE	NE	FALSE
VC_1550	NE	NE	FALSE
VC_1551	NE	NE	FALSE
VC_1552	NE	NE	FALSE
VC_1553	NE	NE	FALSE
VC_1554	NE	NE	FALSE
VC_1555	NE	NE	FALSE
VC_1556	NE	NE	FALSE
VC_1557	NE	NE	FALSE
VC_1558	NE	NE	FALSE
VC_1559	n/a	NE	FALSE
VC_1560	NE	NE	FALSE
VC_1561	D	NE	FALSE
VC_1562	D	NE	FALSE
VC_1563	NE	NE	FALSE
VC_1564	n/a	NE	FALSE
VC_1565	NE	NE	FALSE
VC_1566	NE	NE	FALSE
VC_1567	NE	NE	FALSE
VC_1568	NE	NE	FALSE
VC_1569	n/a	NE	FALSE
VC_1570	NE	NE	FALSE
VC_1571	NE	NE	FALSE
VC_1572	NE	NE	FALSE
VC_1573	NE	NE	FALSE
VC_1574	NE	NE	FALSE
VC_1575	NE	NE	FALSE
VC_1576	NE	NE	FALSE
VC_1577	D	S	FALSE
VC_1578	E	S	TRUE
VC_1579	NE	NE	FALSE
VC_1580	NE	NE	FALSE
VC_1581	NE	NE	FALSE
VC_1582	NE	NE	FALSE
VC_1583	NE	NE	FALSE
VC_1584	NE	NE	FALSE
VC_1585	NE	NE	FALSE
VC_1586	n/a	NE	FALSE
VC_1587	D	D	FALSE
VC_1588	NE	NE	FALSE
VC_1589	NE	NE	FALSE
VC_1590	NE	NE	FALSE
VC_1591	NE	NE	FALSE
VC_1592	D	D	FALSE
VC_1593	D	NE	FALSE
VC_1594	NE	NE	FALSE
VC_1595	NE	NE	FALSE
VC_1596	D	NE	FALSE
VC_1597	D	NE	FALSE
VC_1598	NE	NE	FALSE
VC_1599	NE	NE	FALSE
VC_1600	NE	NE	FALSE
VC_1601	NE	NE	FALSE
VC_1602	NE	NE	FALSE
VC_1603	NE	NE	FALSE
VC_1604	NE	NE	FALSE
VC_1605	NE	NE	FALSE
VC_1606	NE	NE	FALSE
VC_1607	NE	NE	FALSE
VC_1608	NE	NE	FALSE
VC_1609	NE	NE	FALSE
VC_1610	NE	NE	FALSE
VC_1611	NE	NE	FALSE
VC_1612	NE	D	FALSE
VC_1613	n/a	D	FALSE
VC_1614	NE	NE	FALSE
VC_1615	NE	NE	FALSE
VC_1616	NE	NE	FALSE
VC_1617	D	D	FALSE
VC_1618	NE	NE	FALSE
VC_1619	NE	NE	FALSE
VC_1619.1	D	D	FALSE
VC_1619.1.1	NE	D	FALSE
VC_1621	NE	NE	FALSE
VC_1622	NE	NE	FALSE
VC_1623	NE	NE	FALSE
VC_1624	NE	NE	FALSE
VC_1625	NE	NE	FALSE
VC_1627	NE	NE	FALSE
VC_1628	NE	NE	FALSE
VC_1629	NE	NE	FALSE
VC_1630	NE	NE	FALSE
VC_1631	NE	NE	FALSE
VC_1632	NE	NE	FALSE
VC_1633	NE	NE	FALSE
VC_1634	NE	NE	FALSE
VC_1635	NE	NE	FALSE
VC_1636	NE	NE	FALSE
VC_1637	NE	NE	FALSE
VC_1638	NE	NE	FALSE
VC_1639	NE	NE	FALSE
VC_1640	E	E	TRUE
VC_1641	D	NE	FALSE
VC_1642	NE	NE	FALSE
VC_1643	NE	NE	FALSE
VC_1644	NE	NE	FALSE
VC_1645	NE	NE	FALSE
VC_1646	n/a	NE	FALSE
VC_1647	NE	NE	FALSE
VC_1648	n/a	NE	FALSE
VC_1649	D	D	FALSE
VC_1650	NE	NE	FALSE
VC_1651	D	NE	FALSE
VC_1652	NE	NE	FALSE
VC_1653	D	NE	FALSE
VC_1654	n/a	NE	FALSE
VC_1655	NE	NE	FALSE
VC_1656	NE	NE	FALSE
VC_1657	n/a	NE	FALSE
VC_1658	NE	NE	FALSE
VC_1659	NE	NE	FALSE
VC_1660	D	NE	FALSE
VC_1661	n/a	NE	FALSE
VC_1662	NE	NE	FALSE
VC_1663	NE	NE	FALSE
VC_1664	NE	NE	FALSE
VC_1665	NE	NE	FALSE
VC_1666	NE	NE	FALSE
VC_1667	NE	NE	FALSE
VC_1668	NE	NE	FALSE
VC_1669	NE	NE	FALSE
VC_1670	NE	NE	FALSE
VC_1671	NE	NE	FALSE
VC_1672	NE	NE	FALSE
VC_1673	NE	NE	FALSE
VC_1674	NE	NE	FALSE
VC_1675	NE	NE	FALSE
VC_1676	NE	NE	FALSE
VC_1677	n/a	NE	TRUE
VC_1678	NE	NE	FALSE
VC_1679	NE	NE	FALSE
VC_1680	NE	NE	FALSE
VC_1681	D	S	FALSE
VC_1682	D	NE	FALSE
VC_1683	NE	NE	FALSE
VC_1684	NE	NE	FALSE
VC_1685	NE	NE	FALSE
VC_1686	NE	NE	FALSE
VC_1687	NE	NE	FALSE
VC_1688	NE	NE	FALSE
VC_1689	NE	NE	FALSE
VC_1690	NE	NE	FALSE
VC_1691	n/a	NE	TRUE
VC_1692	NE	NE	FALSE
VC_1693	NE	NE	FALSE
VC_1694	n/a	Sick	TRUE
VC_1695	NE	NE	FALSE
VC_1696	NE	NE	FALSE
VC_1697	NE	NE	FALSE
VC_1698	NE	NE	FALSE
VC_1699	NE	NE	FALSE
VC_1700	NE	NE	FALSE
VC_1701	NE	NE	FALSE
VC_1702	NE	NE	FALSE
VC_1703	NE	NE	FALSE
VC_1704	NE	NE	FALSE
VC_1705	n/a	NE	TRUE
VC_1706	NE	NE	FALSE
VC_1707	n/a	NE	FALSE
VC_1708	NE	NE	FALSE
VC_1709	NE	NE	FALSE
VC_1710	NE	NE	FALSE
VC_1711	NE	NE	FALSE
VC_1712	NE	NE	FALSE
VC_1713	NE	NE	FALSE
VC_1714	NE	NE	FALSE
VC_1715	NE	NE	FALSE
VC_1716	NE	NE	FALSE
VC_1717	NE	NE	FALSE
VC_1718	NE	NE	FALSE
VC_1719	NE	NE	FALSE
VC_1720	D	NE	FALSE
VC_1721	NE	NE	FALSE
VC_1722	NE	NE	FALSE
VC_1723	NE	NE	FALSE
VC_1724	NE	NE	FALSE
VC_1725	NE	NE	FALSE
VC_1726	D	NE	FALSE
VC_1727	NE	NE	FALSE
VC_1728	n/a	NE	TRUE
VC_1729	n/a	NE	FALSE
VC_1730	D	D	TRUE
VC_1731	NE	NE	FALSE
VC_1732	NE	NE	FALSE
VC_1733	n/a	NE	FALSE
VC_1734	n/a	NE	FALSE
VC_1735	NE	NE	FALSE
VC_1736	NE	NE	FALSE
VC_1737	n/a	E	TRUE
VC_1738	E	E	TRUE
VC_1739	E	E	TRUE
VC_1740	NE	NE	FALSE
VC_1741	NE	NE	FALSE
VC_1742	n/a	NE	TRUE
VC_1743	NE	NE	FALSE
VC_1744	NE	NE	FALSE
VC_1745	NE	NE	FALSE
VC_1746	NE	NE	FALSE
VC_1747	n/a	NE	TRUE
VC_1748	NE	NE	FALSE
VC_1749	NE	NE	FALSE
VC_1750	NE	NE	FALSE
VC_1751	NE	NE	FALSE
VC_1752	n/a	NE	FALSE
VC_1753	NE	NE	FALSE
VC_1754	NE	NE	FALSE
VC_1755	NE	NE	FALSE
VC_1756	NE	NE	FALSE
VC_1757	NE	NE	FALSE
VC_1758	NE	NE	FALSE
VC_1759	D	NE	FALSE
VC_1760	NE	NE	FALSE
VC_1761	NE	NE	FALSE
VC_1762	D	NE	FALSE
VC_1763	NE	NE	FALSE
VC_1764	NE	NE	FALSE
VC_1765	NE	NE	FALSE
VC_1766	NE	NE	FALSE
VC_1767	NE	NE	FALSE
VC_1768	NE	NE	FALSE
VC_1769	NE	NE	FALSE
VC_1770	NE	NE	FALSE
VC_1771	NE	NE	FALSE
VC_1772	NE	NE	FALSE
VC_1773	D	S	FALSE
VC_1774	D	NE	FALSE
VC_1775	NE	NE	FALSE
VC_1776	NE	NE	FALSE
VC_1777	NE	NE	FALSE
VC_1778	NE	NE	FALSE
VC_1779	NE	NE	FALSE
VC_1780	NE	NE	TRUE
VC_1781	NE	NE	FALSE
VC_1782	NE	NE	FALSE
VC_1783	NE	NE	FALSE
VC_1784	NE	NE	FALSE
VC_1785	n/a	NE	FALSE
VC_1786	NE	NE	FALSE
VC_1787	n/a	NE	FALSE
VC_1788	Duplicated Gene
VC_1789	Duplicated Gene
VC_1790	Duplicated Gene
VC_1791	NE	NE	FALSE
VC_1792	NE	NE	FALSE
VC_1793	NE	NE	FALSE
VC_1794	NE	NE	FALSE
VC_1795	NE	NE	FALSE
VC_1796	NE	NE	FALSE
VC_1797	NE	NE	FALSE
VC_1798	NE	NE	FALSE
VC_1799	D	NE	FALSE
VC_1800	D	NE	FALSE
VC_1801	E	E	TRUE
VC_1802	E	E	TRUE
VC_1803	E	E	TRUE
VC_1804	NE	NE	FALSE
VC_1805	NE	NE	FALSE
VC_1806	NE	NE	FALSE
VC_1807	E	D	TRUE
VC_1808	E	E	TRUE
VC_1809	n/a	NE	FALSE
VC_1810	n/a	NE	TRUE
VC_1811	NE	NE	FALSE
VC_1812	NE	NE	FALSE
VC_1813	n/a	NE	TRUE
VC_1814	NE	NE	FALSE
VC_1815	NE	NE	FALSE
VC_1816	n/a	NE	FALSE
VC_1817	NE	NE	FALSE
VC_1818	n/a	NE	FALSE
VC_1819	NE	NE	FALSE
VC_1820	D	S	TRUE
VC_1821	NE	NE	FALSE
VC_1822	NE	NE	FALSE
VC_1823	NE	NE	FALSE
VC_1824	NE	NE	FALSE
VC_1825	NE	NE	FALSE
VC_1826	NE	NE	FALSE
VC_1827	NE	NE	FALSE
VC_1828	NE	NE	FALSE
VC_1829	n/a	NE	FALSE
VC_1830	n/a	NE	FALSE
VC_1831	NE	NE	FALSE
VC_1832	NE	NE	FALSE
VC_1833	NE	NE	FALSE
VC_1834	NE	NE	FALSE
VC_1835	NE	NE	FALSE
VC_1836	D	NE	FALSE
VC_1837	D	NE	TRUE
VC_1838	D	NE	FALSE
VC_1839	NE	NE	FALSE
VC_1840	NE	NE	FALSE
VC_1841	NE	NE	FALSE
VC_1842	n/a	NE	FALSE
VC_1843	D	S	TRUE
VC_1844	D	S	TRUE
VC_1845	NE	NE	FALSE
VC_1846	NE	NE	FALSE
VC_1847	NE	NE	FALSE
VC_1848	E	E	TRUE
VC_1849	NE	NE	FALSE
VC_1850	E	E	TRUE
VC_1851	NE	NE	FALSE
VC_1852	NE	NE	FALSE
VC_1853	NE	NE	FALSE
VC_1854	NE	NE	FALSE
VC_1855	D	D	FALSE
VC_1856	NE	NE	FALSE
VC_1857	NE	NE	FALSE
VC_1858	n/a	NE	FALSE
VC_1859	NE	NE	FALSE
VC_1860	NE	NE	FALSE
VC_1861	NE	NE	FALSE
VC_1862	NE	NE	FALSE
VC_1863	NE	NE	FALSE
VC_1864	NE	NE	FALSE
VC_1865	NE	NE	FALSE
VC_1866	NE	NE	FALSE
VC_1867	NE	NE	FALSE
VC_1868	NE	NE	FALSE
VC_1869	NE	NE	FALSE
VC_1870	NE	NE	FALSE
VC_1871	NE	S	FALSE
VC_1872	NE	NE	FALSE
VC_1873	NE	NE	FALSE
VC_1874	NE	NE	FALSE
VC_1875	D	E	TRUE
VC_1876	n/a	NE	FALSE
VC_1877	D	E	TRUE
VC_1878	D	E	TRUE
VC_1879	NE	NE	FALSE
VC_1880	NE	NE	FALSE
VC_1881	n/a	NE	FALSE
VC_1882	E	E	TRUE
VC_1883	E	E	TRUE
VC_1884	E	E	TRUE
VC_1885	NE	NE	FALSE
VC_1886	NE	NE	FALSE
VC_1887	NE	NE	FALSE
VC_1888	NE	NE	FALSE
VC_1889	NE	NE	FALSE
VC_1890	NE	NE	FALSE
VC_1891	n/a	NE	FALSE
VC_1892	NE	NE	FALSE
VC_1893	NE	NE	FALSE
VC_1894	NE	NE	FALSE
VC_1895	NE	NE	FALSE
VC_1896	NE	NE	FALSE
VC_1897	NE	NE	FALSE
VC_1898	NE	NE	FALSE
VC_1899	NE	NE	FALSE
VC_1900	D	S	TRUE
VC_1901	NE	NE	FALSE
VC_1902	NE	NE	FALSE
VC_1903	D	S	TRUE
VC_1904	E	S	TRUE
VC_1905	NE	NE	FALSE
VC_1906	NE	NE	FALSE
VC_1907	D	S	TRUE
VC_1908	n/a	NE	FALSE
VC_1909	NE	NE	FALSE
VC_1910	NE	NE	FALSE
VC_1911	NE	NE	FALSE
VC_1912	E	E	TRUE
VC_1913	E	E	TRUE
VC_1914	NE	NE	FALSE
VC_1915	E	E	TRUE
VC_1916	E	E	TRUE
VC_1917	NE	NE	FALSE
VC_1918	NE	NE	FALSE
VC_1919	NE	NE	FALSE
VC_1920	NE	NE	FALSE
VC_1921	D	NE	FALSE
VC_1922	NE	NE	FALSE
VC_1923	NE	NE	FALSE
VC_1924	NE	NE	FALSE
VC_1925	NE	NE	FALSE
VC_1926	NE	NE	FALSE
VC_1927	NE	NE	FALSE
VC_1928	NE	NE	FALSE
VC_1929	NE	NE	FALSE
VC_1930	n/a	NE	TRUE
VC_1931	NE	NE	FALSE
VC_1932	n/a	NE	FALSE
VC_1933	NE	NE	FALSE
VC_1934	D	D	FALSE
VC_1935	NE	NE	FALSE
VC_1936	NE	NE	FALSE
VC_1937	NE	NE	FALSE
VC_1938	NE	NE	FALSE
VC_1939	NE	NE	FALSE
VC_1940	NE	NE	FALSE
VC_1941	NE	NE	FALSE
VC_1942	D	NE	FALSE
VC_1943	n/a	NE	TRUE
VC_1944	NE	NE	FALSE
VC_1945	NE	NE	FALSE
VC_1946	n/a	NE	FALSE
VC_1947	NE	NE	FALSE
VC_1948	n/a	S	TRUE
VC_1949	D	NE	FALSE
VC_1950	NE	NE	FALSE
VC_1951	NE	NE	FALSE
VC_1952	NE	NE	FALSE
VC_1953	NE	NE	FALSE
VC_1954	n/a	E	TRUE
VC_1955	NE	NE	FALSE
VC_1956	NE	NE	FALSE
VC_1957	NE	NE	FALSE
VC_1958	n/a	NE	FALSE
VC_1959	NE	NE	FALSE
VC_1960	NE	NE	FALSE
VC_1961	NE	NE	FALSE
VC_1962	NE	NE	FALSE
VC_1963	NE	NE	FALSE
VC_1964	NE	NE	FALSE
VC_1965	NE	NE	FALSE
VC_1966	NE	NE	FALSE
VC_1967	NE	NE	FALSE
VC_1968	NE	NE	FALSE
VC_1969	n/a	NE	FALSE
VC_1970	NE	NE	FALSE
VC_1971	NE	NE	FALSE
VC_1972	NE	NE	FALSE
VC_1973	NE	NE	FALSE
VC_1974	NE	NE	FALSE
VC_1975	NE	NE	FALSE
VC_1976	NE	NE	FALSE
VC_1977	NE	NE	FALSE
VC_1978	NE	NE	FALSE
VC_1979	NE	NE	FALSE
VC_1980	NE	NE	FALSE
VC_1981	NE	NE	FALSE
VC_1982	n/a	NE	TRUE
VC_1983	NE	NE	FALSE
VC_1984	NE	NE	FALSE
VC_1985	NE	NE	FALSE
VC_1986	NE	NE	FALSE
VC_1987	NE	NE	FALSE
VC_1988	NE	NE	FALSE
VC_1989	D	E	TRUE
VC_1990	NE	NE	FALSE
VC_1991	NE	NE	FALSE
VC_1992	D	NE	FALSE
VC_1993	NE	NE	FALSE
VC_1994	NE	NE	FALSE
VC_1995	NE	NE	FALSE
[truncated: 1,892 more rows]

## Sheet: Table S2.  Essential Genes
Table S2. Essential Genes in V. cholerae
Essential genes assigned by the HMM were compared to E. coli essential genes and the ordered V. cholerae transposon library (Cameron et al (12)).
Locus	Name	Gene Product	Function	Total TA sites	Essential in E. coli?	GO Term	Tn insert position in Cameron library	Cameron Tn insertion (essential vs core/terminal insertion)
VC_0004		putative inner membrane protein translocase component YidC	functions to insert inner membrane proteins into the IM in Escherichia coli; interacts with transmembrane segments; functions in both Sec-dependent and -independent membrane insertion; similar to Oxa1p in mitochondria	55	TRUE	biological_process		Essential
VC_0006	rnpA	ribonuclease P	protein component of RNaseP which catalyzes the removal of the 5'-leader sequence from pre-tRNA to produce the mature 5'terminus; this enzyme also cleaves other RNA substrates	10	TRUE	RNA processing	99.1	Terminal
VC_0012	dnaA	chromosomal replication initiation protein	binds to the dnaA-box as an ATP-bound complex at the origin of replication during the initiation of chromosomal replication; can also affect transcription of multiple genes including itself.	45	TRUE	DNA-dependent DNA replication initiation		Essential
VC_0013		DNA polymerase III subunit beta	binds the polymerase to DNA and acts as a sliding clamp	33	TRUE	DNA replication	99.7	Terminal
VC_0015	gyrB	DNA gyrase subunit B	negatively supercoils closed circular double-stranded DNA	79	FALSE	DNA topological change		Essential
VC_0020	glyS	glycyl-tRNA synthetase subunit beta	glycine--tRNA ligase beta chain; glyS; class II aminoacyl tRNA synthetase; tetramer of alpha(2)beta(2); catalyzes a two-step reaction; first charging a glycine molecule by linking the carboxyl group to the alpha-phosphate of ATP; second by transfer of the aminoacyl-adenylate to its tRNA	50	TRUE	glycyl-tRNA aminoacylation		Essential
VC_0021	glyQ	glycyl-tRNA synthetase subunit alpha	glycine--tRNA ligase alpha chain; GlyRS; class II aminoacyl tRNA synthetase; tetramer of alpha(2)beta(2); catalyzes a two-step reaction; first charging a glycine molecule by linking its carboxyl group to the alpha-phosphate of ATP; second by transfer of the aminoacyl-adenylate to its tRNA	32	TRUE	glycyl-tRNA aminoacylation	98	Terminal
VC_0024		sulfur transfer protein SirA	TusA; transfers sulfur to TusBCD complex; involved in thiouridation of U34 position of some tRNAs	12	FALSE	biological_process		Essential
VC_0043	trkA	potassium transporter peripheral membrane component	involved in potassium uptake; found to be peripherally associated with the inner membrane in Escherichia coli; contains an NAD-binding domain	44	FALSE	potassium ion transport	95.7	Terminal
VC_0045	fmt	methionyl-tRNA formyltransferase	modifies the free amino group of the aminoacyl moiety of methionyl-tRNA(fMet) which is important in translation initiation; inactivation of this gene in Escherichia coli severely impairs growth	35	TRUE	methionyl-tRNA aminoacylation		Essential
VC_0083	ubiE	ubiquinone/menaquinone biosynthesis methyltransferase	Catalyzes the carbon methylation reaction in the biosynthesis of ubiquinone	27	FALSE	menaquinone biosynthetic process	48.9	Core
VC_0084		hypothetical protein	hypothetical protein CDS	14	FALSE	biological_process		Essential
VC_0085	ubiB	putative ubiquinone biosynthesis protein UbiB	an Escherichia coli mutant results in accumulation of octaprenylphenol and no ubiquinone; functions in the formation of 2-octaprenyl-6-hydroxy-phenol from 2-octaprenylphenol in ubiquinone (coenzyme Q) biosynthesis; similar to eukaryotic proteins that exhibit kinase functions	52	FALSE	ubiquinone biosynthetic process	93.2	Terminal
VC_0105		delta-aminolevulinic acid dehydratase	catalyzes the formation of porphobilinogen from 5-aminolevulinate	31	TRUE	porphyrin-containing compound biosynthetic process	98.6	Terminal
VC_0108		DNA polymerase I	has 3'-5' exonuclease, 5'-3' exonuclease and 5'-3'polymerase activities, primarily functions to fill gaps during DNA replication and repair	102	TRUE	DNA replication	31.7	Core
VC_0111	engB	ribosome biogenesis GTP-binding protein YsxC	binds guanine nucleotides; in Escherichia coli depletion results in defective cell division and filamentation; in Bacillus subtilis this gene is essential	28	TRUE	biological_process		Essential
VC_0120	hemC	porphobilinogen deaminase	transformation of porphobilinogen to hydroxymethylbilane in porphyrin biosynthesis	33	TRUE	#N/A	98.4	Terminal
VC_0126	dapF	diaminopimelate epimerase	involved in lysine biosynthesis; DAP epimerase; produces DL-diaminopimelate from LL-diaminopimelate	20	FALSE	lysine biosynthetic process via diaminopimelate	1.1	Terminal
VC_0147		cell division protein FtsY	similar to SP:P10121 GB:U00039 GB:X04398 PID:41498 PID:466600; identified by sequence similarity; putative	25	TRUE	protein secretion		Essential
VC_0150		RNA polymerase factor sigma-32	binds with the catalytic core of RNA polymerase to produce the holoenzyme; this sigma factor is responsible for the expression of heat shock promoters	29	TRUE	transcription initiation, DNA-dependent		Essential
VC_0158		glutamate racemase	converts L-glutamate to D-glutamate, a component of peptidoglycan	32	TRUE	peptidoglycan biosynthetic process		Essential
VC_0167		ATP-dependent DNA helicase Rep	similar to GB:M87049 SP:P09980 GB:X04794 PID:148182 GB:U00096; identified by sequence similarity; putative	64	FALSE	DNA replication	28.7	Core
VC_0213		lipid A biosynthesis lauroyl acyltransferase	Acylates the intermediate (KDO)2-lipid IVA to form (KDO)2-(lauroyl)-lipid IVA	33	FALSE	lipid A biosynthetic process	97.1	Terminal
VC_0215		bifunctional phosphopantothenoylcysteine decarboxylase/phosphopantothenate synthase	catalyzes the conjugation of cysteine to 4'-phosphopantothenate to form 4-phosphopantothenoylcysteine, which is then decarboxylated to form 4'-phosphopantotheine	26	TRUE	pantothenate metabolic process		Essential
VC_0218	rpmB	50S ribosomal protein L28	required for 70S ribosome assembly	13	TRUE	translation		Essential
VC_0219	rpmG	50S ribosomal protein L33	in Escherichia coli BM108, a mutation that results in lack of L33 synthesis had no effect on ribosome synthesis or function; there are paralogous genes in several bacterial genomes, and a CXXC motif for zinc binding and an upstream regulation region of the paralog lacking this motif that are regulated by zinc similar to other ribosomal proteins like L31; the proteins in this group lack the CXXC m…	9	FALSE	translation	67.6	Core
VC_0222	coaD	phosphopantetheine adenylyltransferase	Catalyzes the conversion of ATP and pantetheine 4'-phosphate to diphosphate and 3'-dephospho-coA	18	TRUE	coenzyme A biosynthetic process		Essential
VC_0227		3-deoxy-D-manno-octulosonic-acid kinase	catalyzes the phosphorylation of 3-deoxy-D-manno-octulosonic acid at the 4-OH position	23	FALSE	biological_process		Essential
VC_0233		3-deoxy-D-manno-octulosonic-acid transferase	catalyzes the transfer of 2-keto-3-deoxy-D-manno-octulosonic acid to lipid A	46	TRUE	lipopolysaccharide core region biosynthetic process		Essential
VC_0255		rfbT-related protein	similar to GP:48424; identified by sequence similarity; putative	10	FALSE	lipopolysaccharide metabolic process		Essential
VC_0279		hypothetical protein	hypothetical protein CDS	9	FALSE	biological_process	9.3	Terminal
VC_0295		acetyl-CoA carboxylase biotin carboxylase subunit	an AccC homodimer forms the biotin carboxylase subunit of the acetyl CoA carboxylase, an enzyme that catalyzes the formation of malonyl-CoA, which in turn controls the rate of fatty acid metabolism	42	TRUE	fatty acid biosynthetic process		Essential
VC_0307	rho	transcription termination factor Rho	An RNA-DNA helicase that actively releases nascent mRNAs from paused transcription complexes	42	TRUE	transcription termination, DNA-dependent		Essential
VC_0315	pssA	phosphatidylserine synthase	catalyzes de novo synthesis of phosphatidylserine from CDP-diacylglycerol and L-serine which leads eventually to the production of phosphatidylethanolamine; bounds to the ribosome	56	TRUE	phospholipid biosynthetic process		Essential
VC_0318	murB	UDP-N-acetylenolpyruvoylglucosamine reductase	catalyzes the reduction of UDP-N-acetylglucosamine enolpyruvate to form UDP-N-acetylmuramate in peptidoglycan biosynthesis	47	TRUE	peptidoglycan biosynthetic process		Essential
VC_0319		biotin--protein ligase	catalyzes the formation of biotinyl-5'-AMP, also acts as a transcriptional repressor of the biotin operon	39	TRUE	biotin biosynthetic process		Essential
VC_0324	rplK	50S ribosomal protein L11	binds directly to 23S ribosomal RNA	16	FALSE	translation		Essential
VC_0325	rplA	50S ribosomal protein L1	in Escherichia coli and Methanococcus, this protein autoregulates expression; the binding site in the mRNA mimics the binding site in the 23S rRNA	28	FALSE	translation		Essential
VC_0326	rplJ	50S ribosomal protein L10	binds the two ribosomal protein L7/L12 dimers and anchors them to the large ribosomal subunit	16	TRUE	translation		Essential
VC_0327	rplL	50S ribosomal protein L7/L12	present in two forms; L12 is normal, while L7 is aminoacylated at the N-terminal serine; the only multicopy ribosomal protein; 4:1 ratio of L7/L12 per ribosome; two L12 dimers bind L10; critically important for translation efficiency and fidelity; stimulates GTPase activity of translation factors	11	TRUE	translation		Essential
VC_0328	rpoB	DNA-directed RNA polymerase subunit beta	DNA-dependent RNA polymerase catalyzes the transcription of DNA into RNA using the four ribonucleoside triphosphates as substrates; beta subunit is part of the catalytic core which binds with a sigma factor to produce the holoenzyme	142	TRUE	transcription		Essential
VC_0329		DNA-directed RNA polymerase subunit beta'	DNA-dependent RNA polymerase catalyzes the transcription of DNA into RNA using the four ribonucleoside triphosphates as substrates. Subunit beta' binds to sigma factor allowing it to bind to the -10 region of the promoter	138	TRUE	transcription		Essential
VC_0332	hemE	uroporphyrinogen decarboxylase	catalyzes the formation of coproporphyrinogen from uroporphyrinogen III	32	FALSE	porphyrin-containing compound biosynthetic process		Essential
VC_0336		phosphoglyceromutase	catalyzes the interconversion of 2-phosphoglycerate and 3-phosphoglycerate	46	FALSE	glycolysis		Essential
VC_0339	psd	phosphatidylserine decarboxylase	catalyzes the decarboxylation of phosphatidyl-L-serine to phosphatidylethanoleamine	24	TRUE	phospholipid biosynthetic process	99.6	Terminal
VC_0340		ribosome-associated GTPase	circularly permuted GTPase; has the pattern G4-G1-G3 as opposed to other GTPases; indispensable for growth in Escherichia coli and Bacillus subtilis; interacts strongly with 30S ribosome which stimulates GTPase activity	41	TRUE	translation	45.4	Core
VC_0341		oligoribonuclease	3'-5' exoribonuclease specific for small oligoribonuclotides	17	TRUE	RNA catabolic process	99.4	Terminal
VC_0356		sulfur transfer complex subunit TusD	in Escherichai coli the heterohexameric TusBCD complex is involved in sulfur related that results in thiouridation to U34 position in some tRNAs	14	FALSE	biological_process		Essential
VC_0357		hypothetical protein	hypothetical protein CDS	11	FALSE	biological_process		Essential
VC_0358		hypothetical protein	hypothetical protein CDS	14	FALSE	biological_process		Essential
VC_0359	rpsL	30S ribosomal protein S12	interacts with and stabilizes bases of the 16S rRNA that are involved in tRNA selection in the A site and with the mRNA backbone; located at the interface of the 30S and 50S subunits, it traverses the body of the 30S subunit contacting proteins on the other side; mutations in the S12 gene confer streptomycin resistance	21	TRUE	translation		Essential
VC_0360		30S ribosomal protein S7	binds directly to 16S rRNA where it nucleates assembly of the head domain of the 30S subunit	19	TRUE	translation		Essential
VC_0361		elongation factor G	EF-G; promotes GTP-dependent translocation of the ribosome during translation; many organisms have multiple copies of this gene	67	TRUE	translational elongation	49.7	Core
VC_0366	rpsF	30S ribosomal protein S6	binds cooperatively with S18 to the S15-16S complex, allowing platform assembly to continue with S11 and S21	12	FALSE	translation		Essential
VC_0367		primosomal replication protein N	binds single-stranded DNA at the primosome assembly site	15	FALSE	DNA replication, synthesis of RNA primer		Essential
VC_0368	rpsR	30S ribosomal protein S18	binds as a heterodimer with protein S6 to the central domain of the 16S rRNA; helps stabilize the platform of the 30S subunit	16	TRUE	translation		Essential
VC_0371		replicative DNA helicase	unwinds double stranded DNA	38	TRUE	DNA strand elongation involved in DNA replication		Essential
VC_0372	alr	alanine racemase	converts L-alanine to D-alanine which is used in cell wall biosynthesis; binds one pyridoxal phosphate per monomer; forms a homodimer	39	FALSE	peptidoglycan biosynthetic process		Essential
VC_0397		single-stranded DNA-binding protein	binds to single stranded DNA and PriA helcase facilitate replication restart	18	TRUE	DNA repair		Essential
VC_0415		rod shape-determining protein MreB	functions in MreBCD complex in some organisms	26	TRUE	regulation of cell shape		Essential
VC_0416		rod shape-determining protein MreC	in some organisms this protein is a transmembrane protein while in others it is periplasmic; involved in some organisms with other components of the MreBCD complex and with penicillin binding proteins in the periplasm or cell wall	38	TRUE	regulation of cell shape	96.4	Terminal
VC_0417		rod shape-determining protein MreD	part of cell wall structural complex MreBCD; transmembrane component	14	TRUE	regulation of cell shape		Essential
VC_0434		octaprenyl-diphosphate synthase	similar to SP:P19641 GB:X68873 PID:388220 PID:606125 GB:U00096; identified by sequence similarity; putative	36	FALSE	ubiquinone biosynthetic process		Essential
VC_0435	rplU	50S ribosomal protein L21	similar to GB:L42023 SP:P44359 PID:1005961 PID:1220983 PID:1205127; identified by sequence similarity; putative	16	TRUE	translation		Essential
VC_0436	rpmA	50S ribosomal protein L27	involved in the peptidyltransferase reaction during translation	18	TRUE	translation		Essential
VC_0440		dihydrofolate reductase	similar to SP:P12833 PID:150520; identified by sequence similarity; putative	20	TRUE	folic acid-containing compound metabolic process		Essential
VC_0443	ksgA	dimethyladenosine transferase	catalyzes the transfer of a total of four methyl groups from S-adenosyl-l-methionine (S-AdoMet) to two adjacent adenosine bases A1518 and A1519 in 16S rRNA; mutations in ksgA causes resistance to the translation initiation inhibitor kasugamycin	32	FALSE	rRNA modification		Essential
VC_0444	pdxA	4-hydroxythreonine-4-phosphate dehydrogenase	catalyzes oxidation of 4-(phosphohydroxy)-L-threonine into 2-amino-3-oxo-4-(phosphohydroxy)butyric acid which decarboxylates to form 1-amino-3-(phosphohydroxy)propan-2-one (3-amino-2-oxopropyl phosphate)	39	FALSE	pyridoxine biosynthetic process		Essential
VC_0445		survival protein SurA	similar to SP:P21202 GB:M68521 PID:147119 PID:216478 GB:U00096; identified by sequence similarity; putative	36	FALSE	protein folding		Essential
VC_0446		organic solvent tolerance protein	determines N-hexane tolerance and is involved in outer membrane permeability	106	TRUE	response to toxin		Essential
VC_0472		S-adenosylmethionine synthetase	methionine adenosyltransferase; catalyzes the formation of S-adenosylmethionine from methionine and ATP; methionine adenosyltransferase	31	TRUE	S-adenosylmethionine biosynthetic process		Essential
VC_0477	pgk	phosphoglycerate kinase	Converts 3-phospho-D-glycerate to 3-phospho-D-glyceroyl phosphate during the glycolysis pathway	37	TRUE	glycolysis		Essential
VC_0478		fructose-bisphosphate aldolase	catalyzes the formation of glycerone phosphate and glyceraldehyde 3-phosphate from fructose 1, 6, bisphosphate	37	TRUE	glycolysis		Essential
VC_0487		glucosamine--fructose-6-phosphate aminotransferase	Catalyzes the first step in hexosamine metabolism, converting fructose-6P into glucosamine-6P using glutamine as a nitrogen source	77	TRUE	amino sugar metabolic process	36.3	Core
VC_0517		RNA polymerase sigma factor RpoD	sigma factors are initiation factors that promote the attachment of RNA polymerase to specific initiation sites and are then released; this is the primary sigma factor of bacteria	54	TRUE	transcription initiation, DNA-dependent		Essential
VC_0518	dnaG	DNA primase	synthesizes RNA primers at the replication forks	69	TRUE	DNA replication	1.8	Terminal
VC_0519		hypothetical protein	hypothetical protein CDS	13	FALSE	biological_process		Essential
VC_0520	rpsU	30S ribosomal protein S21	a small basic protein that is one of the last in the subunit assembly; omission does not prevent assembly but the subunit is inactive; binds central domain of 16S rRNA	7	FALSE	translation		Essential
VC_0521	gcp	O-sialoglycoprotein endopeptidase	gcp CDS	31	FALSE	proteolysis		Essential
VC_0524		dihydroneopterin aldolase FolB, putative	similar to SP:P31055 PID:882580 GB:U00096 PID:1789438; identified by sequence similarity; putative	8	TRUE	folic acid-containing compound metabolic process		Essential
VC_0527	ftsB	cell division protein FtsB	forms a complex with FtsL and FtsQ; colocalizes to the septal region of the dividing cell; membrane protein	9	TRUE	biological_process		Essential
VC_0528	ispD	2-C-methyl-D-erythritol 4-phosphate cytidylyltransferase	4-diphosphocytidyl-2C-methyl-D-erythritol synthase; MEP cytidylyltransferase; MCT; catalyzes the formation of 4-diphosphocytidyl-2-C-methyl-D-erythritol from CTP and 2-C-methyl-D-erythritol 4-phosphate; involved in isoprenoid and isopentenyl-PP biosynthesis; forms homodimers	19	TRUE	isoprenoid biosynthetic process	96.7	Terminal
VC_0529	ispF	2-C-methyl-D-erythritol 2, 4-cyclodiphosphate synthase	catalyzes the conversion of 4-diphosphocytidyl-2-C-methyl-D-erythritol 2-phosphate into 2-C-methyl-D-erythritol 2, 4-cyclodiphosphate	13	TRUE	isopentenyl diphosphate biosynthetic process, mevalonate-independent pathway		Essential
VC_0545	alaS	alanyl-tRNA synthetase	Catalyzes a two-step reaction, first charging an alanyl molecule by linking its carboxyl group to the alpha-phosphate of ATP, followed by transfer of the aminoacyl-adenylate to its tRNA	76	TRUE	alanyl-tRNA aminoacylation		Essential
VC_0560		signal recognition particle protein	similar to GB:L42023 SP:P44518 PID:1003116 PID:1222019 PID:1204365; identified by sequence similarity; putative	35	TRUE	protein secretion		Essential
VC_0561	rpsP	30S ribosomal protein S16	binds to lower part of 30S body where it stabilizes two domains; required for efficient assembly of 30S; in Escherichia coli this protein has nuclease activity	10	TRUE	translation		Essential
VC_0562	rimM	16S rRNA-processing protein RimM	Essential for efficient processing of 16S rRNA	20	FALSE	RNA processing		Essential
VC_0563	trmD	tRNA (guanine-N(1)-)-methyltransferase	methylates guanosine-37 in various tRNAs; uses S-adenosyl-L-methionine to transfer methyl group to tRNA	16	TRUE	tRNA modification		Essential
VC_0564	rplS	50S ribosomal protein L19	this protein is located at the 30S-50S ribosomal subunit interface and may play a role in the structure and function of the aminoacyl-tRNA binding site	16	TRUE	translation		Essential
VC_0570	rplM	50S ribosomal protein L13	in Escherichia coli this protein is one of the earliest assembly proteins in the large subunit	23	TRUE	translation		Essential
VC_0571	rpsI	30S ribosomal protein S9	forms a direct contact with the tRNA during translation	19	TRUE	translation		Essential
VC_0591	panC	pantoate--beta-alanine ligase	catalyzes the formation of (R)-pantothenate from pantoate and beta-alanine	30	FALSE	pantothenate biosynthetic process		Essential
VC_0592	panB	3-methyl-2-oxobutanoate hydroxymethyltransferase	catalyzes the formation of tetrahydrofolate and 2-dehydropantoate from 5, 10-methylenetetrahydrofolate and 3-methyl-2-oxobutanoate	24	FALSE	pantothenate biosynthetic process		Essential
VC_0593		2-amino-4-hydroxy-6- hydroxymethyldihydropteridine pyrophosphokinase	similar to GB:D26562 SP:P26281 GB:L06495 PID:146013 PID:473801; identified by sequence similarity; putative	19	TRUE	folic acid-containing compound metabolic process	2.1	Terminal
VC_0626		glutamate-1-semialdehyde aminotransferase	Converts (S)-4-amino-5-oxopentanoate to 5-aminolevulinate during the porphyrin biosynthesis pathway	37	TRUE	porphyrin-containing compound biosynthetic process	65.7	Core
VC_0627		iron-sulfur cluster insertion protein ErpA	essential respiratory protein A; may be involved in the transfer of iron-sulfur clusters; essential for growth using oxygen or alternate electron acceptors	12	TRUE	biological_process		Essential
VC_0631		tyrosyl-tRNA synthetase	catalyzes the formation of tyrosyl-tRNA(Tyr) from tyrosine and tRNA(Tyr)	39	FALSE	tyrosyl-tRNA aminoacylation		Essential
VC_0637		cell division protein FtsH	similar to GB:M83138 SP:P28691 GB:U01376 PID:146028 PID:606116; identified by sequence similarity; putative	57	TRUE	cytokinesis		Essential
VC_0638		dihydropteroate synthase	similar to GB:L06494 SP:P26282 GB:U01376 GB:X68776 GB:X68777; identified by sequence similarity; putative	31	FALSE	folic acid-containing compound metabolic process		Essential
VC_0639		phosphoglucomutase/phosphomannomutase family protein MrsA	similar to GB:L12968 SP:P31120 GB:U01376 PID:290443 PID:606114; identified by sequence similarity; putative	47	TRUE	peptidoglycan biosynthetic process	99.4	Terminal
VC_0641		hypothetical protein	in Streptococcus pneumoniae this gene was found to be essential; structure determination of the Streptococcus protein shows that it is similar to a number of other proteins	14	FALSE	biological_process		Essential
VC_0643	infB	translation initiation factor IF-2	Protects formylmethionyl-tRNA from spontaneous hydrolysis and promotes its binding to the 30S ribosomal subunits during initiation of protein synthesis. Also involved in the hydrolysis of GTP during the formation of the 70S ribosomal complex	77	TRUE	translational initiation		Essential
VC_0663	prfB	peptide chain release factor 2	prfB CDS	40	TRUE	translational termination	99.7	Terminal
VC_0664	lysS	lysyl-tRNA synthetase	class II; LysRS2; catalyzes a two-step reaction, first charging a lysine molecule by linking its carboxyl group to the alpha-phosphate of ATP, followed by transfer of the aminoacyl-adenylate to its tRNA; in Methanosarcina barkeri, LysRS2 charges both tRNA molecules for lysine that exist in this organism and in addition can charge the tRNAPyl with lysine in the presence of LysRS1	36	FALSE	lysyl-tRNA aminoacylation		Essential
VC_0674		prolipoprotein diacylglyceryl transferase	transfers the N-acyl diglyceride moiety to the prospective N-terminal cysteine in prolipoprotein	34	TRUE	protein modification process		Essential
VC_0675	thyA	thymidylate synthase	ThyA; catalyzes formation of dTMP and 7, 8-dihydrofolate from 5, 10-methylenetetrahydrofolate and dUMP; involved in deoxyribonucleotide biosynthesis; there are 2 copies in some Bacilli, one of which appears to be phage-derived	30	FALSE	2'-deoxyribonucleotide biosynthetic process		Essential
VC_0679	rpsT	30S ribosomal protein S20	binds directly to the 16S rRNA and is involved in post-translational inhibition of arginine and ornithine decarboxylase	10	FALSE	translation		Essential
VC_0680		MviN protein	similar to GP:2631999; identified by sequence similarity; putative	63	TRUE	biological_process		Essential
VC_0681		bifunctional riboflavin kinase/FMN adenylyltransferase	catalyzes the formation of FMN from riboflavin and the formation of FAD from FMN; in Bacillus the ribC gene has both flavokinase and FAD synthetase activities	25	TRUE	FAD biosynthetic process		Essential
VC_0682	ileS	isoleucyl-tRNA synthetase	IleRS; catalyzes the formation of isoleucyl-tRNA(Ile) from isoleucine and tRNA(Ile); since isoleucine and other amino acids such as valine are similar, there are additional editing function in this enzyme; one is involved in hydrolysis of activated valine-AMP and the other is involved in deacylation of mischarged Val-tRNA(Ile); there are two active sites, one for aminoacylation and one for editin…	76	TRUE	isoleucyl-tRNA aminoacylation		Essential
VC_0683	lspA	lipoprotein signal peptidase	lipoprotein signal peptidase; integral membrane protein that removes signal peptides from prolipoproteins during lipoprotein biosynthesis	22	TRUE	proteolysis	100	Terminal
VC_0685	ispH	4-hydroxy-3-methylbut-2-enyl diphosphate reductase	catalyzes the conversion of 1-hydroxy-2-methyl-2-(E)-butenyl 4-diphosphate into isopentenyl diphosphate (IPP) and dimethylallyl diphosphate (DMAPP); functions in the nonmevalonate isoprenoid biosynthesis pathway	25	TRUE	stringent response		Essential
VC_0748		cysteine desulfurase	catalyzes the removal of elemental sulfur from cysteine to produce alanine; involved in NAD biosynthesis	35	FALSE	biological_process		Essential
VC_0749		scaffold protein	similar to GB:U00096 PID:1788878 PID:1799937; identified by sequence similarity; putative	11	FALSE	biological_process		Essential
VC_0750		hesB family protein	similar to GB:L42023 SP:P44672 PID:1003636 PID:1222301 PID:1204624; identified by sequence similarity; putative	9	FALSE	biological_process		Essential
VC_0751	hscB	co-chaperone HscB	J-type co-chaperone that regulates the ATPase and peptide-binding activity of Hsc66 chaperone; may function in biogenesis of iron-sulfur proteins	18	FALSE	protein folding		Essential
VC_0759	ispG	4-hydroxy-3-methylbut-2-en-1-yl diphosphate synthase	catalyzes the conversion of 2C-methyl-D-erythritol 2, 4-cyclodiphosphate into 4-hydroxy-3-methyl-2-en-1-yl diphosphate; involved in isoprenoid synthesis	38	TRUE	biological_process		Essential
VC_0760	hisS	histidyl-tRNA synthetase	catalyzes a two-step reaction, first charging a histidine molecule by linking its carboxyl group to the alpha-phosphate of ATP, followed by transfer of the aminoacyl-adenylate to its tRNA; class II aminoacyl-tRNA synthetase; forms homodimers; some organisms have a paralogous gene, hisZ, that is similar to hisS and produces a protein that performs the first step in histidine biosynthesis along wit…	47	TRUE	histidyl-tRNA aminoacylation	97.9	Terminal
VC_0763	engA	GTP-binding protein EngA	EngA; essential Neisserial GTPase; synchronizes cellular events by interacting with multiple targets with tandem G-domains; overexpression in Escherichia coli suppresses rrmJ mutation; structural analysis of the Thermotoga maritima ortholog shows different nucleotide binding affinities in the two binding domains	46	TRUE	biological_process	95.4	Terminal
VC_0821		hypothetical protein	hypothetical protein CDS	94	FALSE	biological_process	85.5	Core
VC_0832		toxin co-regulated pilus biosynthesis protein R	similar to SP:P29483 GB:X64098 PID:48412; identified by sequence similarity; putative	39	FALSE	pilus assembly	11.2	Core
VC_0833		toxin co-regulated pilus biosynthesis protein D	similar to SP:P29491 GB:X64098 PID:48413; identified by sequence similarity; putative	56	FALSE	pilus assembly	51.4	Core
VC_0834		toxin co-regulated pilus biosynthesis protein S	similar to SP:P29484 PID:48414; identified by sequence similarity; putative	26	FALSE	pilus assembly		Essential
VC_0838		TCP pilus virulence regulatory protein	similar to SP:P29492 GB:L01623 PID:155285 PID:48418; identified by sequence similarity; putative	63	FALSE	pathogenesis	30	Core
VC_0842		hypothetical protein	hypothetical protein CDS	42	FALSE	biological_process	1	Terminal
VC_0844		accessory colonization factor AcfA	similar to GB:L29060 PID:456440 PID:1100878; identified by sequence similarity; putative	50	FALSE	pathogenesis	93	Terminal
VC_0849		hypothetical protein	hypothetical protein CDS	8	FALSE	biological_process	97.2	Terminal
VC_0850		hypothetical protein	hypothetical protein CDS	11	FALSE	biological_process		Essential
VC_0853	ppnK	inorganic polyphosphate/ATP-NAD kinase	catalyzes the phosphorylation of NAD to NADP	28	TRUE	biological_process		Essential
VC_0854		heat shock protein GrpE	similar to GB:L42023 SP:P43732 PID:1003046 PID:1221981 PID:1204330; identified by sequence similarity; putative	13	TRUE	protein folding		Essential
VC_0855	dnaK	molecular chaperone DnaK	heat shock protein 70; assists in folding of nascent polypeptide chains; refolding of misfolded proteins; utilizes ATPase activity to help fold; co-chaperones are DnaJ and GrpE; multiple copies in some bacteria	59	FALSE	protein folding	97.3	Terminal
VC_0856		dnaJ protein	similar to GB:D10483 SP:P08622 PID:145769 PID:216441 GB:U00096; identified by sequence similarity; putative	22	FALSE	protein folding	99	Terminal
VC_0875		prolyl-tRNA synthetase	catalyzes the formation of prolyl-tRNA(Pro) from proline and tRNA(Pro)	44	TRUE	prolyl-tRNA aminoacylation		Essential
VC_0889		1-deoxy-D-xylulose-5-phosphate synthase	catalyzes the formation of 1-deoxy-D-xylulose 5-phosphate from pyruvate and D-glyceraldehyde 3-phosphate	47	TRUE	thiamine biosynthetic process		Essential
VC_0890		geranyltranstransferase	similar to GB:D00694 SP:P22939 PID:216584 GB:U00096 PID:1773105; identified by sequence similarity; putative	32	TRUE	isoprenoid biosynthetic process		Essential
VC_0945		hypothetical protein	hypothetical protein CDS	13	FALSE	biological_process		Essential
VC_0947		D-alanyl-D-alanine carboxypeptidase	similar to SP:P04287 PID:146620 PID:147661 PID:41212 GB:U00096; identified by sequence similarity; putative	43	FALSE	peptidoglycan biosynthetic process	3.1	Terminal
VC_0949		rod shape-determining protein RodA	similar to GB:M22857 SP:P15035 PID:147695 GB:U00096 PID:1651261; identified by sequence similarity; putative	39	TRUE	regulation of cell shape		Essential
VC_0950		penicillin-binding protein 2	similar to SP:P08150 GB:X04516 PID:147694 PID:42316 GB:U00096; identified by sequence similarity; putative	88	TRUE	peptidoglycan biosynthetic process		Essential
VC_0953	holA	DNA polymerase III subunit delta	required for the assembly and function of the DNAX complex which is required for the assembly of the beta subunit onto primed DNA	33	TRUE	DNA replication		Essential
VC_0954		rare lipoprotein B	similar to GB:L42023 PID:1006045 PID:1221028 PID:1205169 SP:Q57457; identified by sequence similarity; putative	29	TRUE	biological_process		Essential
VC_0956	leuS	leucyl-tRNA synthetase	leucine--tRNA ligase; LeuRS; class-I aminoacyl-tRNA synthetase; charges leucine by linking carboxyl group to alpha-phosphate of ATP and then transfers aminoacyl-adenylate to its tRNA; due to the large number of codons that tRNA(Leu) recognizes, the leucyl-tRNA synthetase does not recognize the anticodon loop of the tRNA, but instead recognition is dependent on a conserved discriminator base A37 a…	87	FALSE	leucyl-tRNA aminoacylation	0.6	Terminal
VC_0971	ligA	NAD-dependent DNA ligase LigA	this protein catalyzes the formation of phosphodiester linkages between 5'-phosphoryl and 3'-hydroxyl groups in double-stranded DNA using NAD as a coenzyme and as the energy source for the reaction; essential for DNA replication and repair of damaged DNA; similar to ligase LigB	74	TRUE	DNA repair		Essential
VC_0986	adk	adenylate kinase	essential enzyme that recycles AMP in active cells; converts ATP and AMP to two molecules of ADP	31	TRUE	nucleobase-containing small molecule interconversion		Essential
VC_0987	hemH	ferrochelatase	protoheme ferro-lyase; catalyzes the insertion of a ferrous ion into protoporphyrin IX to form protoheme; involved in protoheme biosynthesis; in some organisms this protein is membrane-associated while in others it is cytosolic	39	TRUE	porphyrin-containing compound biosynthetic process		Essential
VC_0997		glutaminyl-tRNA synthetase	catalyzes a two-step reaction, first charging a glutamine molecule by linking its carboxyl group to the alpha-phosphate of ATP, followed by transfer of the aminoacyl-adenylate to its tRNA	62	TRUE	glutaminyl-tRNA aminoacylation		Essential
VC_1000		acetyl-CoA carboxylase subunit beta	catalyzes the carboxylation of acetyl-CoA to malonyl-CoA; forms a tetramer of AccA2D2 subunits	25	TRUE	fatty acid biosynthetic process		Essential
VC_1001		folylpolyglutamate synthase/dihydrofolate synthase	similar to GB:M68934 SP:P08192 GB:M32445 PID:146009 PID:146020; identified by sequence similarity; putative	49	TRUE	folic acid-containing compound metabolic process		Essential
VC_1013		electron transport complex protein RnfG	part of membrane-bound complex hought to be involved in electron transport to nitrogen	29	FALSE	electron transport		Essential
VC_1014	rnfD	electron transport complex protein RnfD	RnfD; RsxD; required for nitrogen fixation in Rhodobacter capsulatus; part of a membrane-bound complex thought to be involved in electron transport to nitrogenase; in Escherichia coli this gene is part of a cluster controlling SoxR-mediated induction of the SoxS transcription factor in the absence of oxidizing agents	34	FALSE	electron transport	96.8	Terminal
VC_1017		Na(+)-translocating NADH-quinone reductase subunit E	similar to GB:U00096 PID:1787914; identified by sequence similarity; putative	23	FALSE	electron transport	8.1	Terminal
VC_1036	metG	methionyl-tRNA synthetase	methionine--tRNA ligase; MetRS; adds methionine to tRNA(Met) with cleavage of ATP to AMP and diphosphate; some MetRS enzymes form dimers depending on a C-terminal domain that is also found in other proteins such as Trbp111 in Aquifex aeolicus and the cold-shock protein CsaA from Bacillus subtilis while others do not; four subfamilies exist based on sequence motifs and zinc content	57	TRUE	methionyl-tRNA aminoacylation	91.7	Terminal
VC_1054		DNA polymerase III subunits gamma and tau	catalyzes the DNA-template-directed extension of the 3'-end of a DNA strand; the tau chain serves as a scaffold to help in the dimerizaton of the alpha, epsilon and theta core complex; the gamma chain seems to interact with the delta and delta' subunits to transfer the beta subunit on the DNA	45	TRUE	DNA replication		Essential
VC_1072		hypothetical protein	hypothetical protein CDS	11	FALSE	biological_process		Essential
VC_1107	lolA	outer-membrane lipoprotein carrier protein	participates with LolB in the incorporation of lipoprotein into the outer membrane	24	TRUE	protein secretion		Essential
VC_1110		seryl-tRNA synthetase	catalyzes a two-step reaction, first charging a serine molecule by linking its carboxyl group to the alpha-phosphate of ATP, followed by transfer of the aminoacyl-adenylate to its tRNA	30	TRUE	seryl-tRNA aminoacylation		Essential
VC_1126		adenylosuccinate lyase	Catalyzes two discrete reactions in the de novo synthesis of purines: the cleavage of adenylosuccinate and succinylaminoimidazole carboxamide ribotide	40	FALSE	purine ribonucleotide biosynthetic process		Essential
VC_1127		hypothetical protein	HflD; UPF0274; in Escherichia coli this protein is peripherally associated with the membrane and appears to act with lambda CII protein; in Haemophilus influenzae a knockout of the HI0638 gene affected paracytosis	19	FALSE	biological_process	99.5	Terminal
VC_1128	mnmA	tRNA-specific 2-thiouridylase MnmA	catalyzes a sulfuration reaction to synthesize 2-thiouridine at the U34 position of tRNAs	54	TRUE	RNA processing		Essential
VC_1159		phosphoserine aminotransferase	catalyzes the formation of 3-phosphonooxypyruvate and glutamate from O-phospho-L-serine and 2-oxoglutarate; required both in major phosphorylated pathway of serine biosynthesis and in the biosynthesis of pyridoxine	38	FALSE	L-serine biosynthetic process		Essential
VC_1166	aspS	aspartyl-tRNA synthetase	catalyzes a two-step reaction, first charging an aspartate molecule by linking its carboxyl group to the alpha-phosphate of ATP, followed by transfer of the aminoacyl-adenylate to its tRNA; contains discriminating and non-discriminating subtypes	49	TRUE	aspartyl-tRNA aminoacylation		Essential
VC_1180		cysteine/glutathione ABC transporter membrane/ATP-binding component	in Escherichia coli the CydCD ABC transporter exports cysteine and glutathione into the periplasm in order to maintain redox balance; important for cytochrome bd and c	51	FALSE	transport		Essential
VC_1181		cysteine/glutathione ABC transporter membrane/ATP-binding component	in Escherichia coli the CydCD ABC transporter exports cysteine and glutathione into the periplasm in order to maintain redox balance; important for cytochrome bd and c	63	FALSE	transport	93.8	Terminal
VC_1192		hypothetical protein	hypothetical protein CDS	7	FALSE	biological_process		Essential
VC_1219	pheS	phenylalanyl-tRNA synthetase subunit alpha	catalyzes a two-step reaction, first charging a phenylalanine molecule by linking its carboxyl group to the alpha-phosphate of ATP, followed by transfer of the aminoacyl-adenylate to its tRNA; forms a heterotetramer of alpha(2)beta(2); binds two magnesium ions per tetramer; type 1 subfamily	30	TRUE	phenylalanyl-tRNA aminoacylation		Essential
VC_1220	pheT	phenylalanyl-tRNA synthetase subunit beta	catalyzes a two-step reaction, first charging a phenylalanine molecule by linking its carboxyl group to the alpha-phosphate of ATP, followed by transfer of the aminoacyl-adenylate to its tRNA; forms a tetramer of alpha(2)beta(2); binds two magnesium ions per tetramer; type 2 subfamily	57	TRUE	phenylalanyl-tRNA aminoacylation		Essential
VC_1246		hypothetical protein	hypothetical protein CDS	25	FALSE	biological_process		Essential
VC_1255	nrdB	ribonucleotide-diphosphate reductase subunit beta	B2 or R2 protein; type 1a enzyme; catalyzes the rate-limiting step in dNTP synthesis; converts nucleotides to deoxynucleotides; forms a homodimer and then a multimeric complex with NrdA	37	TRUE	2'-deoxyribonucleotide biosynthetic process		Essential
VC_1256		ribonucleotide-diphosphate reductase subunit alpha	Catalyzes the rate-limiting step in dNTP synthesis	83	TRUE	2'-deoxyribonucleotide biosynthetic process		Essential
VC_1258		DNA gyrase, subunit A	similar to GB:X80798 SP:P41513 PID:525202; identified by sequence similarity; putative	75	TRUE	DNA topological change	99.8	Terminal
VC_1297	asnC	asparaginyl-tRNA synthetase	catalyzes a two-step reaction, first charging an asparagine molecule by linking its carboxyl group to the alpha-phosphate of ATP, followed by transfer of the aminoacyl-adenylate to its tRNA	42	TRUE	asparaginyl-tRNA aminoacylation		Essential
VC_1419		hypothetical protein	hypothetical protein CDS	50	FALSE	biological_process		Essential
VC_1483		3-hydroxydecanoyl-(acyl carrier protein) dehydratase	catalyzes the dehydration of (3R)-3-hydroxydecanoyl-ACP to 2, 3-decenoyl-ACP or 3, 4-decenoyl-ACP	21	TRUE	fatty acid biosynthetic process		Essential
VC_1485		hypothetical protein	hypothetical protein CDS	90	FALSE	biological_process		Essential
VC_1640		50S ribosomal protein L25	the Ctc family of proteins consists of two types, one that contains the N-terminal ribosomal protein L25 domain only which in Escherichia coli binds the 5S rRNA while a subset of proteins contain a C-terminal extension that is involved in the stress response	11	FALSE	translation	11.8	Core
VC_1737	infA	translation initiation factor IF-1	stimulates the activities of the other two initiation factors, IF-2 and IF-3	8	TRUE	translational initiation		Essential
VC_1738		hypothetical protein	hypothetical protein CDS	23	FALSE	biological_process		Essential
VC_1739		hypothetical protein	hypothetical protein CDS	9	FALSE	biological_process		Essential
VC_1801		hypothetical protein	hypothetical protein CDS	18	FALSE	biological_process		Essential
VC_1802		hypothetical protein	hypothetical protein CDS	8	FALSE	biological_process		Essential
VC_1803		hypothetical protein	hypothetical protein CDS	24	FALSE	biological_process		Essential
VC_1808		hypothetical protein	hypothetical protein CDS	70	FALSE	biological_process	6.1	Terminal
VC_1848	cysS	cysteinyl-tRNA synthetase	catalyzes a two-step reaction; charges a cysteine by linking its carboxyl group to the alpha-phosphate of ATP then transfers the aminoacyl-adenylate to its tRNA	48	TRUE	cysteinyl-tRNA aminoacylation	99.7	Terminal
VC_1850		UDP-2, 3-diacylglucosamine hydrolase	catalyzes the formation of 2, 3=diacylglucosamine 1-phosphate from UDP-2, 3=diacylglucosamine	27	TRUE	biological_process		Essential
VC_1875		3-deoxy-manno-octulosonate cytidylyltransferase	CMP-2-keto-3-deoxyoctulosonic acid synthetase; catalyzes the formation of CMP-3-deoxy-D-manno-octulosonate from CTP and 3-deoxy-D-manno-octulosonate which is incorporated into LPS	23	TRUE	lipopolysaccharide core region biosynthetic process		Essential
VC_1877	lpxK	tetraacyldisaccharide 4'-kinase	transfers the gamma-phosphate of ATP to the 4' position of a tetraacyldisaccharide 1-phosphate intermediate to form tetraacyldisaccharide 1, 4'-bis-phosphate	30	TRUE	lipid A biosynthetic process		Essential
VC_1878		lipid transporter ATP-binding/permease protein	involved in the transport of lipid A across the inner membrane	49	TRUE	lipid transport		Essential
VC_1882		outer membrane-specific lipoprotein transporter subunit LolE	part of the ATP-dependent transport system LolCDE; responsible for the localization of lipoproteins to the periplasmic surface of the outer membrane	49	TRUE	biological_process		Essential
VC_1883		ABC transporter, ATP-binding protein	similar to GB:L42023 SP:P45247 PID:1007753 PID:1221696 PID:1205784; identified by sequence similarity; putative	16	TRUE	transport		Essential
VC_1884		hypothetical protein	hypothetical protein CDS	31	TRUE	biological_process		Essential
VC_1912		tetratricopeptide repeat protein	tetratricopeptide repeat protein CDS	54	FALSE	biological_process		Essential
VC_1913		hypothetical protein	hypothetical protein CDS	13	FALSE	biological_process		Essential
VC_1915	rpsA	30S ribosomal protein S1	in Escherichia coli this protein is involved in binding to the leader sequence of mRNAs and is itself bound to the 30S subunit; autoregulates expression via a C-terminal domain; in most gram negative organisms this protein is composed of 6 repeats of the S1 domain while in gram positive there are 4 repeats; the S1 nucleic acid-binding domain is found associated with other proteins	70	TRUE	translation		Essential
VC_1916	cmk	cytidylate kinase	Catalyzes the formation of (d)CDP from ATP and (d)CMP	17	FALSE	nucleobase-containing small molecule interconversion		Essential
VC_1954		hypothetical protein	hypothetical protein CDS	8	FALSE	biological_process		Essential
VC_1989		hypothetical protein	hypothetical protein CDS	23	TRUE	biological_process		Essential
VC_2000		glyceraldehyde-3-phosphate dehydrogenase	catalyzes the formation of 3-phospho-D-glyceroyl phosphate from D-glyceraldehyde 3-phosphate	36	TRUE	glycolysis
VC_2015		DNA polymerase III subunit delta'	catalyzes the DNA-template-directed extension of the 3'-end of a DNA strand; the delta' subunit seems to interact with the gamma subunit to transfer the beta subunit on the DNA	31	TRUE	DNA replication		Essential
VC_2016	tmk	thymidylate kinase	catalyzes the reversible phosphoryl transfer from adenosine triphosphate (ATP) to thymidine monophosphate (dTMP) to form thymidine diphosphate (dTDP)	23	TRUE	nucleobase-containing small molecule interconversion		Essential
VC_2020	acpP	acyl carrier protein	carries the fatty acid chain in fatty acid biosynthesis	12	TRUE	fatty acid biosynthetic process		Essential
VC_2021	fabG	3-ketoacyl-(acyl-carrier-protein) reductase	catalyzes the first of the two reduction steps in the elongation cycle of fatty acid synthesis	21	TRUE	fatty acid biosynthetic process		Essential
VC_2022		acyl carrier protein S-malonyltransferase	similar to GB:M87040 SP:P25715 GB:Z11565 PID:145887 PID:41364; identified by sequence similarity; putative	23	TRUE	fatty acid biosynthetic process		Essential
VC_2074	argS	arginyl-tRNA synthetase	catalyzes a two-step reaction, first charging an arginine molecule by linking its carboxyl group to the alpha-phosphate of ATP, followed by transfer of the aminoacyl-adenylate to its tRNA; class-I aminoacyl-tRNA synthetase	58	TRUE	arginyl-tRNA aminoacylation	0.3	Terminal
VC_2096		replication initiation regulator SeqA	negative modulator of the initiation of chromosome replication	16	FALSE	negative regulation of DNA replication		Essential
VC_2099		flavodoxin FldA	An electron-transfer protein; flavodoxin binds one FMN molecule, which serves as a redox-active prosthetic group	17	TRUE	electron transport		Essential
VC_2108		erythronate-4-phosphate dehydrogenase	catalyzes the formation of 3-hydroxy-4-phospho-hydroxy-alpha-ketobutyrate from erythronate-4-phosphate	42	FALSE	pyridoxine biosynthetic process		Essential
VC_2109		0	0	39	FALSE	fatty acid biosynthetic process		Essential
VC_2152		succinyl-diaminopimelate desuccinylase	dapE-encoded N-succinyl-L, L-diaminopimelic acid desuccinylase (DapE), catalyzes the hydrolysis of N-succinyl-L, Ldiaminopimelate L, L-SDAP to L, L-diaminopimelate and succinate. It is a metalloprotease containing dinuclear active sites. Its structure is similar to the carboxypeptidase G2 from Pseudomonas sp. strain RS-16 and the aminopeptidase from Aeromonas proteolytica.	35	TRUE	lysine biosynthetic process via diaminopimelate		Essential
VC_2157	dapA	dihydrodipicolinate synthase	catalyzes the formation of dihydrodipicolinate from L-aspartate 4-semialdehyde and pyruvate in lysine and diaminopimelate biosynthesis	25	TRUE	lysine biosynthetic process via diaminopimelate	98.8	Terminal
VC_2175		2-dehydro-3-deoxyphosphooctonate aldolase	catalyzes the formation of 2-dehydro-3-deoxy-D-octonate 8-phosphate from phosphoenolpyruvate and D-arabinose 5-phosphate in LPS biosynthesis	14	TRUE	keto-3-deoxy-D-manno-octulosonic acid biosynthetic process		Essential
VC_2181	lolB	outer membrane lipoprotein LolB	Incorporates lipoproteins in the outer membrane after they are released by the LolA protein	19	TRUE	biological_process		Essential
VC_2182	ipk	4-diphosphocytidyl-2-C-methyl-D-erythritol kinase	An essential enzyme in the nonmevalonate pathway of isopentenyl diphosphate and dimethylallyl diphosphate biosynthesis	24	TRUE	isoprenoid biosynthetic process		Essential
VC_2183		ribose-phosphate pyrophosphokinase	catalyzes the formation of 5-phospho-alpha-D-ribose 1-phosphate from D-ribose 5-phosphate and ATP	29	TRUE	purine ribonucleotide biosynthetic process	99.5	Terminal
VC_2184		peptidyl-tRNA hydrolase	Enables the recycling of peptidyl-tRNAs produced at termination of translation	22	TRUE	metabolic process	96.1	Terminal
VC_2214	gltX	glutamyl-tRNA synthetase	Charges one glutamine molecule and pairs it to its corresponding RNA trinucleotide during protein translation	47	TRUE	glutamyl-tRNA aminoacylation		Essential
VC_2233		DNA polymerase III subunit epsilon	3'-5' exonuclease of DNA polymerase III	32	FALSE	DNA replication	99.4	Terminal
VC_2242		mesJ protein	similar to GB:U00096 PID:1552765 PID:1786386 PID:971394; identified by sequence similarity; putative	35	TRUE	tRNA modification		Essential
VC_2244		acetyl-CoA carboxylase carboxyltransferase subunit alpha	catalyzes the carboxylation of acetyl-CoA to malonyl-CoA; forms a tetramer composed of two alpha (AccA) and two beta (AccD) subunits; one of the two catalytic subunits that can form the acetyl CoA carboxylase enzyme together with a carrier protein	25	TRUE	fatty acid biosynthetic process		Essential
VC_2245	dnaE	DNA polymerase III subunit alpha	catalyzes DNA-template-directed extension of the 3'- end of a DNA strand by one nucleotide at a time; main replicative polymerase	100	TRUE	DNA replication		Essential
VC_2247	lpxB	lipid-A-disaccharide synthase	catalyzes the formation of lipid A disaccharide from UDP-2, 3-diacylglucosamine and 2, 3-diacylglucosamine-1-phosphate, lipid A disaccharide is a precursor of lipid A that anchors LPS to the OM	31	TRUE	lipid A biosynthetic process		Essential
VC_2248		UDP-N-acetylglucosamine acyltransferase	catalyzes the addition of (R)-3-hydroxytetradecanoyl to the glucosamine disaccharide in lipid A biosynthesis	27	TRUE	lipid A biosynthetic process		Essential
VC_2249	fabZ	(3R)-hydroxymyristoyl-ACP dehydratase	in Pseudomonas aeruginosa this enzyme is a trimer of dimers; essential for membrane formation; performs third step of type II fatty acid biosynthesis; catalyzes dehydration of (3R)-hydroxyacyl-ACP to trans-2-acyl-ACP	15	TRUE	fatty acid biosynthetic process		Essential
VC_2250	lpxD	UDP-3-O-[3-hydroxymyristoyl] glucosamine N-acyltransferase	adds the O-linked and N-linked 3(R)-hydroxy fatty acids to the glucosamine disaccharide during lipid A biosynthesis	42	TRUE	lipid A biosynthetic process		Essential
VC_2252		outer membrane protein assembly factor YaeT	part of a complex with YfgL, YfiO, and NlpB involved in outer membrane protein biosynthesis; involved in the assembly of outer membrane proteins	97	TRUE	biological_process		Essential
VC_2253		hypothetical protein	hypothetical protein CDS	37	TRUE	biological_process		Essential
VC_2254		1-deoxy-D-xylulose 5-phosphate reductoisomerase	catalyzes the NADP-dependent rearrangement and reduction of 1-deoxy-D-xylulose-5-phosphate (DXP) to 2-C-methyl-D-erythritol 4-phosphate	40	TRUE	isoprenoid biosynthetic process		Essential
VC_2255		phosphatidate cytidylyltransferase	similar to GB:L42023 SP:P44937 PID:1006039 PID:1221024 PID:1205166; identified by sequence similarity; putative	36	TRUE	phospholipid biosynthetic process		Essential
VC_2256		undecaprenyl diphosphate synthase	similar to GB:L42023 SP:P44938 PID:1006041 PID:1221025 PID:1205167; identified by sequence similarity; putative	26	TRUE	peptidoglycan biosynthetic process		Essential
VC_2257	frr	ribosome recycling factor	Rrf; Frr; ribosome-recycling factor; release factor 4; RF4; recycles ribosomes upon translation termination along with release factor RF-3 and elongation factor EF-G; A GTPase-dependent process results in release of 50S from 70S; inhibited by release factor RF-1; essential for viability; structurally similar to tRNAs	15	TRUE	regulation of translation		Essential
VC_2258	pyrH	uridylate kinase	Catalyzes the phosphorylation of UMP to UDP	24	TRUE	nucleobase-containing small molecule interconversion		Essential
VC_2259	tsf	elongation factor Ts	EF-Ts; functions during elongation stage of protein translation; forms a dimer; associates with EF-Tu-GDP complex and promotes exchange of GDP to GTP resulting in regeneration of the active form of EF-Tu	18	TRUE	translational elongation		Essential
VC_2260	rpsB	30S ribosomal protein S2	one of the last subunits in the assembly of the 30S subunit; absence of S2 does not inhibit assembly but results in an inactive subunit	33	TRUE	translation		Essential
VC_2261		methionine aminopeptidase	catalyzes the removal of N-terminal amino acids from peptides and arylamides; generally Co(II) however activity has been shown for some methionine aminopeptidases with Zn, Fe, or Mn	26	TRUE	protein modification process		Essential
VC_2329		2, 3, 4, 5-tetrahydropyridine-2-carboxylate N-succinyltransferase	similar to GP:3183692; identified by sequence similarity; putative	25	FALSE	lysine biosynthetic process via diaminopimelate		Essential
VC_2342		elongation factor G	EF-G; promotes GTP-dependent translocation of the ribosome during translation; many organisms have multiple copies of this gene	78	FALSE	translational elongation	100	Terminal
VC_2394	secA	preprotein translocase subunit SecA	functions in protein export; can interact with acidic membrane phospholipids and the SecYEG protein complex; binds to preproteins; binds to ATP and undergoes a conformational change to promote membrane insertion of SecA/bound preprotein; ATP hydrolysis appears to drive release of the preprotein from SecA and deinsertion of SecA from the membrane; additional proteins SecD/F/YajC aid SecA recycling…	93	TRUE	protein secretion		Essential
VC_2395		hypothetical protein	hypothetical protein CDS	11	FALSE	biological_process	90	Terminal
VC_2396	lpxC	UDP-3-O-[3-hydroxymyristoyl] N-acetylglucosamine deacetylase	zinc-dependent; catalyzes the deacetylation of UDP-(3-O-acyl)-N-acetylglucosamine to UDP-3-O-(3-hydroxytetradecanoyl)-glucosamine in the second step of lipid A biosynthesis	33	TRUE	lipid A biosynthetic process		Essential
VC_2397		cell division protein FtsZ	GTPase; similar structure to tubulin; forms ring-shaped polymers at the site of cell division; other proteins such as FtsA, ZipA, and ZapA, interact with and regulate FtsZ function	46	TRUE	cytokinesis		Essential
VC_2398	ftsA	cell division protein FtsA	ATP-binding involved in recruitment of FtsK to Z ring; essential cell division protein; colocalizes with FtsZ through direct interaction to the septal ring structure; structurally similar to eukaryotic actin; binds directly to the cell membrane	44	TRUE	cytokinesis		Essential
VC_2399		cell division protein FtsQ	similar to GB:D10483 SP:P06136 GB:K02668 GB:X02821 PID:145725; identified by sequence similarity; putative	50	TRUE	cytokinesis		Essential
VC_2400	murC	UDP-N-acetylmuramate--L-alanine ligase	Catalyzes the formation of UDP-N-acetylmuramoyl-L-alanine from UDP-N-acetylmuramate and L-alanine in peptidoglycan synthesis	44	FALSE	peptidoglycan biosynthetic process		Essential
VC_2401	murG	undecaprenyldiphospho-muramoylpentapeptide beta-N- acetylglucosaminyltransferase	UDP-N-acetylglucosamine--N-acetylmuramyl- (pentapeptide) pyrophosphoryl-undecaprenol N-acetylglucosamine transferase; involved in cell wall formation; inner membrane-associated; last step of peptidoglycan synthesis	26	TRUE	peptidoglycan biosynthetic process		Essential
VC_2402		cell division protein FtsW	similar to GB:D10483 SP:P16457 GB:M30807 PID:146039 PID:216503; identified by sequence similarity; putative	45	TRUE	cytokinesis		Essential
VC_2403	murD	UDP-N-acetylmuramoyl-L-alanyl-D-glutamate synthetase	UDP-N-acetylmuramoylalanine--D-glutamate ligase; involved in peptidoglycan biosynthesis; cytoplasmic; catalyzes the addition of glutamate to the nucleotide precursor UDP-N-acetylmuramoyl-L-alanine during cell wall formation	40	TRUE	peptidoglycan biosynthetic process	99.3	Terminal
VC_2404	mraY	phospho-N-acetylmuramoyl-pentapeptide- transferase	First step of the lipid cycle reactions in the biosynthesis of the cell wall peptidoglycan	45	TRUE	peptidoglycan biosynthetic process		Essential
VC_2405		UDP-N-acetylmuramoylalanyl-D-glutamyl-2, 6-diaminopimelate--D-alanyl-D-alanyl ligase	similar to GB:D10483 SP:P11880 PID:216500 PID:40854 PID:42048; identified by sequence similarity; putative	46	TRUE	peptidoglycan biosynthetic process		Essential
VC_2406	murE	UDP-N-acetylmuramoylalanyl-D-glutamate--2, 6-diaminopimelate ligase	involved in cell wall formation; peptidoglycan synthesis; cytoplasmic enzyme; catalyzes the addition of meso-diaminopimelic acid to the nucleotide precursor UDP-N-aceylmuramoyl-l-alanyl-d-glutamate	41	TRUE	peptidoglycan biosynthetic process	2	Terminal
VC_2407		penicillin-binding protein 3	similar to GB:D10483 SP:P04286 GB:K00137 GB:S49802 GB:S49875; identified by sequence similarity; putative	71	TRUE	peptidoglycan biosynthetic process	99.8	Terminal
VC_2408		cell division protein FtsL	similar to SP:P22187 GB:K00137 GB:S49802 GB:S49875 GB:X52063; identified by sequence similarity; putative	14	TRUE	cytokinesis		Essential
VC_2409	mraW	S-adenosyl-methyltransferase MraW	mraW CDS	25	FALSE	biological_process		Essential
VC_2427	coaE	dephospho-CoA kinase	catalyzes the phosphorylation of the 3'-hydroxyl group of dephosphocoenzyme A to form coenzyme A; involved in coenzyme A biosynthesis	14	TRUE	biological_process		Essential
VC_2430		DNA topoisomerase IV subunit A	decatenates newly replicated chromosomal DNA and relaxes positive and negative DNA supercoiling	61	TRUE	DNA topological change		Essential
VC_2431		DNA topoisomerase IV subunit B	decatenates newly replicated chromosomal DNA and relaxes positive and negative DNA supercoiling	64	TRUE	DNA topological change		Essential
VC_2447	eno	phosphopyruvate hydratase	enolase; catalyzes the formation of phosphoenolpyruvate from 2-phospho-D-glycerate in glycolysis	46	TRUE	glycolysis	99.8	Terminal
VC_2448	pyrG	CTP synthetase	CTP synthase; CTP synthase; cytidine triphosphate synthetase; catalyzes the ATP-dependent amination of UTP to CTP with either L-glutamine or ammonia as the source of nitrogen; in Escherichia coli this enzyme forms a homotetramer	57	TRUE	pyrimidine ribonucleotide biosynthetic process	32.5	Core
VC_2457	acpS	4'-phosphopantetheinyl transferase	Catalyzes the formation of holo-ACP, which mediates the essential transfer of acyl fatty acid intermediates during the biosynthesis of fatty acids and lipids	10	TRUE	lipid biosynthetic process		Essential
VC_2458		pyridoxine 5'-phosphate synthase	involved in the de novo synthesis of pyridoxine (Vitamin B6)	13	FALSE	pyridoxine biosynthetic process	44.4	Core
VC_2460	era	GTP-binding protein Era	Era; Escherichia coli Ras-like protein; Bex; Bacillus Era-complementing segment; essential protein in Escherichia coli that is involved in many cellular processes; GTPase; binds the cell membrane through apparent C-terminal domain; mutants are arrested during the cell cycle; Streptococcus pneumoniae Era binds to RNA and Escherichia coli Era binds 16S rRNA and 30S ribosome	30	TRUE	biological_process		Essential
VC_2461	rnc	ribonuclease III	cytoplasmic enzyme involved in processing rRNA and some mRNAs; substrates typically have dsRNA regions; forms a homodimer; have N-terminal nuclease and C-terminal RNA-binding domains; requires magnesium as preferred ion for activity	22	FALSE	RNA processing	6.3	Terminal
VC_2462		signal peptidase I	similar to SP:P23697 GB:X52093 GB:X54933 PID:47757; identified by sequence similarity; putative	33	TRUE	protein secretion		Essential
VC_2464		sigma-E factor regulatory protein RseC	similar to SP:P46187 PID:987645 PID:1045631 PID:1050877 GB:U00096; identified by sequence similarity; putative	15	FALSE	regulation of transcription, DNA-dependent	88	Core
VC_2475		2-octaprenyl-6-methoxyphenyl hydroxylase	Oxygenase that introduces the hydroxyl group at carbon four of 2-octaprenyl-6-methoxyphenol resulting in the formation of 2-octaprenyl-6-methoxy-1, 4-benzoquinone	38	FALSE	ubiquinone biosynthetic process	56.3	Core
VC_2499		hypothetical protein	hypothetical protein CDS	37	TRUE	biological_process		Essential
VC_2500		hypothetical protein	hypothetical protein CDS	46	TRUE	biological_process		Essential
VC_2503	valS	valyl-tRNA synthetase	valine--tRNA ligase; ValRS; converts valine ATP and tRNA(Val) to AMP PPi and valyl-tRNA(Val); class-I aminoacyl-tRNA synthetase type 1 subfamily; has a posttransfer editing process to hydrolyze mischarged Thr-tRNA(Val) which is done by the editing domain	86	TRUE	valyl-tRNA aminoacylation		Essential
VC_2513		1-acyl-sn-glycerol-3-phosphate acyltransferase	similar to GB:M68936 SP:P26974 PID:154236; identified by sequence similarity; putative	29	TRUE	phospholipid biosynthetic process		Essential
VC_2514		UDP-N-acetylglucosamine 1-carboxyvinyltransferase	adds enolpyruvyl to UDP-N-acetylglucosamine as a component of cell wall formation; gram-positive bacteria have 2 copies of MurA which are active	40	TRUE	peptidoglycan biosynthetic process		Essential
VC_2525		hypothetical protein	hypothetical protein CDS	24	TRUE	biological_process	94.1	Terminal
VC_2527		hypothetical protein	hypothetical protein CDS	17	TRUE	biological_process	5.7	Terminal
VC_2528		ABC transporter, ATP-binding protein	similar to PID:2317737; identified by sequence similarity; putative	15	TRUE	transport		Essential
VC_2545		inorganic pyrophosphatase	catalyzes the hydrolysis of pyrophosphate to phosphate	17	TRUE	phosphorus metabolic process		Essential
VC_2570	rplQ	50S ribosomal protein L17	is a component of the macrolide binding site in the peptidyl transferase center	17	TRUE	translation		Essential
VC_2571		DNA-directed RNA polymerase subunit alpha	catalyzes the transcription of DNA into RNA using the four ribonucleoside triphosphates as substrates. Dimerization of the alpha subunit is the first step in the sequential assembly of subunits to form the holoenzyme	36	TRUE	transcription		Essential
VC_2572	rpsD	30S ribosomal protein S4	primary rRNA binding protein; nucleates 30S assembly; involved in translational accuracy with proteins S5 and S12; interacts with protein S5; involved in autogeneously regulating ribosomal proteins by binding to pseudoknot structures in the polycistronic mRNA; interacts with transcription complex and functions similar to protein NusA in antitermination	27	TRUE	translation		Essential
VC_2573		30S ribosomal protein S11	located on the platform of the 30S subunit, it bridges several disparate RNA helices of the 16S rRNA; forms part of the Shine-Dalgarno cleft in the 70S ribosome; interacts with S7 and S18 and IF-3	16	TRUE	translation		Essential
VC_2574	rpsM	30S ribosomal protein S13	located at the top of the head of the 30S subunit, it contacts several helices of the 16S rRNA; makes contact with the large subunit via RNA-protein interactions and via protein-protein interactions with L5; contacts P-site tRNA	21	TRUE	translation		Essential
VC_2576	secY	preprotein translocase subunit SecY	forms heterotrimeric complex in the membrane; in bacteria the complex consists of SecY which forms the channel pore and SecE and SecG; the SecG subunit is not essential; in bacteria translocation is driven via the SecA ATPase	62	TRUE	protein secretion		Essential
VC_2577	rplO	50S ribosomal protein L15	late assembly protein	12	TRUE	translation		Essential
VC_2578	rpmD	50S ribosomal protein L30	L30 binds domain II of the 23S rRNA and the 5S rRNA; similar to eukaryotic protein L7	9	TRUE	translation		Essential
VC_2579	rpsE	30S ribosomal protein S5	located at the back of the 30S subunit body where it stabilizes the conformation of the head with respect to the body; contacts S4 and S8; with S4 and S12 plays a role in translational accuracy; mutations in this gene result in spectinomycin resistance	25	TRUE	translation		Essential
VC_2580	rplR	50S ribosomal protein L18	binds 5S rRNA along with protein L5 and L25	18	TRUE	translation		Essential
VC_2581	rplF	50S ribosomal protein L6	ribosomal protein L6 appears to have arisen as a result of an ancient gene duplication as based on structural comparison of the Bacillus stearothermophilus protein; RNA-binding appears to be in the C-terminal domain; mutations in the L6 gene confer resistance to aminoglycoside antibiotics such as gentamicin and these occur in truncations of the C-terminal domain; it has been localized to a region…	19	TRUE	translation		Essential
VC_2582	rpsH	30S ribosomal protein S8	binds directly to 16S rRNA central domain where it helps coordinate assembly of the platform of the 30S subunit	11	TRUE	translation		Essential
VC_2583	rpsN	30S ribosomal protein S14	located in the peptidyl transferase center and involved in assembly of 30S ribosome subunit; similar to what is observed with proteins L31 and L33, some proteins in this family contain CXXC motifs that are involved in zinc binding; if two copies are present in a genome, then the duplicated copy appears to have lost the zinc-binding motif and is instead regulated by zinc; the proteins in this grou…	10	TRUE	translation		Essential
VC_2584	rplE	50S ribosomal protein L5	part of 50S and 5S/L5/L18/L25 subcomplex; contacts 5S rRNA and P site tRNA; forms a bridge to the 30S subunit in the ribosome by binding to S13	24	TRUE	translation		Essential
VC_2585	rplX	50S ribosomal protein L24	assembly initiator protein; binds to 5' end of 23S rRNA and nucleates assembly of the 50S; surrounds polypeptide exit tunnel	12	TRUE	translation		Essential
VC_2586	rplN	50S ribosomal protein L14	binds to the 23S rRNA between the centers for peptidyl transferase and GTPase	18	TRUE	translation		Essential
VC_2587	rpsQ	30S ribosomal protein S17	primary binding protein; helps mediate assembly; involved in translation fidelity	12	TRUE	translation		Essential
VC_2589	rplP	50S ribosomal protein L16	located in the peptidyl transferase center and may be involved in peptidyl transferase activity; similar to archaeal L10e	21	TRUE	translation		Essential
VC_2590	rpsC	30S ribosomal protein S3	forms a complex with S10 and S14; binds the lower part of the 30S subunit head and the mRNA in the complete ribosome to position it for translation	32	TRUE	translation		Essential
VC_2591	rplV	50S ribosomal protein L22	binds specifically to 23S rRNA during the early stages of 50S assembly; makes contact with all 6 domains of the 23S rRNA in the assembled 50S subunit and ribosome; mutations in this gene result in erythromycin resistance; located near peptidyl-transferase center	11	TRUE	translation		Essential
VC_2592	rpsS	30S ribosomal protein S19	protein S19 forms a complex with S13 that binds strongly to the 16S ribosomal RNA	10	TRUE	translation		Essential
VC_2593	rplB	50S ribosomal protein L2	one of the primary rRNA-binding proteins; required for association of the 30S and 50S subunits to form the 70S ribosome, for tRNA binding and peptide bond formation	31	TRUE	translation		Essential
VC_2594	rplW	50S ribosomal protein L23	binds third domain of 23S rRNA and protein L29; part of exit tunnel	12	TRUE	translation		Essential
VC_2595	rplD	50S ribosomal protein L4	L4 is important during the early stages of 50S assembly; it initially binds near the 5' end of the 23S rRNA	25	TRUE	translation		Essential
VC_2596	rplC	50S ribosomal protein L3	binds directly near the 3' end of the 23S rRNA, where it nucleates assembly of the 50S subunit; essential for peptidyltransferase activity; mutations in this gene confer resistance to tiamulin	23	TRUE	translation		Essential
VC_2597	rpsJ	30S ribosomal protein S10	NusE; involved in assembly of the 30S subunit; in the ribosome, this protein is involved in the binding of tRNA; in Escherichia coli this protein was also found to be involved in transcription antitermination; NusB/S10 heterodimers bind boxA sequences in the leader RNA of rrn operons which is required for antitermination; binding of NusB/S10 to boxA nucleates assembly of the antitermination compl…	10	TRUE	translation		Essential
VC_2602		adenylosuccinate synthetase	catalyzes the formation of N6-(1, 2, -dicarboxyethyl)-AMP from L-aspartate, inosine monophosphate and GTP in AMP biosynthesis	50	FALSE	purine ribonucleotide biosynthetic process		Essential
VC_2623		tryptophanyl-tRNA synthetase	catalyzes a two-step reaction, first charging a tryptophan molecule by linking its carboxyl group to the alpha-phosphate of ATP, followed by transfer of the aminoacyl-adenylate to its tRNA	36	TRUE	tryptophanyl-tRNA aminoacylation		Essential
VC_2626		DNA adenine methylase	similar to GB:J01600 SP:P00475 GB:V00272 GB:Z19601 PID:145706; identified by sequence similarity; putative	36	FALSE	DNA repair		Essential
VC_2651	gpsA	NAD(P)H-dependent glycerol-3-phosphate dehydrogenase	catalyzes the NAD(P)H-dependent reduction of glycerol 3-phosphate to glycerone phosphate	34	TRUE	glycerol-3-phosphate metabolic process		Essential
VC_2664	groEL	chaperonin GroEL	60 kDa chaperone family; promotes refolding of misfolded polypeptides especially under stressful conditions; forms two stacked rings of heptamers to form a barrel-shaped 14mer; ends can be capped by GroES; misfolded proteins enter the barrel where they are refolded when GroES binds; many bacteria have multiple copies of the groEL gene which are active under different environmental conditions; the…	40	TRUE	protein folding	99.8	Terminal
VC_2676		cell division protein FtsN, putative	similar to GB:L19201 SP:P29131 GB:L14281 PID:290448 PID:305036; identified by sequence similarity; putative	25	TRUE	cytokinesis		Essential
VC_2678		primosome assembly protein PriA	binding of PriA to forked DNA starts the assembly of the primosome, also possesses 3'-5' helicase activity	64	TRUE	DNA replication, synthesis of RNA primer	99.8	Terminal
VC_2708	gmk	guanylate kinase	Essential for recycling GMP and indirectly, cGMP	24	TRUE	nucleobase-containing small molecule interconversion	94.6	Terminal
VC_2731		general secretion pathway protein F	similar to SP:P45780 PID:609627; identified by sequence similarity; putative	26	FALSE	protein secretion	71.6	Core
VC_2732		general secretion pathway protein E	similar to GB:M96172 SP:P37093 GB:L33796 PID:295430 PID:609626; identified by sequence similarity; putative	32	FALSE	protein secretion by the type II secretion system	4.8	Terminal
VC_2733		0	0	55	FALSE	protein secretion		Essential
VC_2762	glmU	bifunctional N-acetylglucosamine-1-phosphate uridyltransferase/glucosamine-1-phosphate acetyltransferase	forms a homotrimer; catalyzes the acetylation of glucosamine-1-phosphate and uridylation of N-acetylglucosamine-1-phosphate to produce UDP-GlcNAc; function in cell wall synthesis	34	TRUE	lipopolysaccharide biosynthetic process		Essential
VC_2763	atpC	F0F1 ATP synthase subunit epsilon	part of catalytic core of ATP synthase; alpha(3)beta(3)gamma(1)delta(1)epsilon(1); involved in producing ATP from ADP in the presence of the proton motive force across the membrane	14	FALSE	ATP synthesis coupled proton transport		Essential
VC_2764		F0F1 ATP synthase subunit beta	Produces ATP from ADP in the presence of a proton gradient across the membrane. The beta chain is a regulatory subunit	61	FALSE	ATP synthesis coupled proton transport		Essential
VC_2765		F0F1 ATP synthase subunit gamma	Produces ATP from ADP in the presence of a proton gradient across the membrane. The gamma chain is a regulatory subunit	32	FALSE	ATP synthesis coupled proton transport		Essential
VC_2766		F0F1 ATP synthase subunit alpha	produces ATP from ADP in the presence of a proton gradient across the membrane; the alpha chain is a catalytic subunit	53	FALSE	ATP synthesis coupled proton transport		Essential
VC_2767		F0F1 ATP synthase subunit delta	Produces ATP from ADP in the presence of a proton gradient across the membrane; the delta subunit is part of the catalytic core of the ATP synthase complex	16	FALSE	ATP synthesis coupled proton transport		Essential
VC_2768		F0F1 ATP synthase subunit B	Produces ATP from ADP in the presence of a proton gradient across the membrane. Subunit B is part of the membrane proton channel.	9	FALSE	ATP synthesis coupled proton transport		Essential
VC_2769		F0F1 ATP synthase subunit C	Produces ATP from ADP in the presence of a proton gradient across the membrane. Subunit C is part of the membrane proton channel F0	12	FALSE	ATP synthesis coupled proton transport		Essential
VC_2770		F0F1 ATP synthase subunit A	Produces ATP from ADP in the presence of a proton gradient across the membrane. Subunit A is part of the membrane proton channel F0	38	FALSE	ATP synthesis coupled proton transport		Essential
VC_A0094		hypothetical protein	hypothetical protein CDS	18	FALSE	biological_process	1.9	Terminal
VC_A0162		hypothetical protein	hypothetical protein CDS	11	FALSE	biological_process		Essential
VC_A0207	nadE	NAD synthetase	catalyzes the formation of nicotinamide adenine dinucleotide (NAD) from nicotinic acid adenine dinucleotide (NAAD) using either ammonia or glutamine as the amide donor and ATP; ammonia-utilizing enzymes include the ones from Bacillus and Escherichia coli while glutamine-utilizing enzymes include the Mycobacterial one; forms homodimers	29	TRUE	NADH metabolic process		Essential
VC_A0208		nicotinic acid mononucleotide adenylyltransferase	catalyzes the formation of deamido-NAD(+) from nicotinate ribonucleotide and ATP	17	TRUE	biological_process	96.5	Terminal
VC_A0287		threonyl-tRNA synthetase	catalyzes the formation of threonyl-tRNA(Thr) from threonine and tRNA(Thr); catalyzes a two-step reaction, first charging a threonine molecule by linking its carboxyl group to the alpha-phosphate of ATP, followed by transfer of the aminoacyl-adenylate to its tRNA	62	TRUE	threonyl-tRNA aminoacylation		Essential
VC_A0288	infC	initiation factor IF3	infC CDS	15	TRUE	translational initiation		Essential
VC_A0289	rpmI	50S ribosomal protein L35	similar to GP:3095163; identified by sequence similarity; putative	12	FALSE	translation		Essential
VC_A0290	rplT	50S ribosomal protein L20	binds directly to 23S ribosomal RNA prior to in vitro assembly of the 50S ribosomal subunit	19	TRUE	translation		Essential
VC_A0363		hypothetical protein	hypothetical protein CDS	53	FALSE	biological_process		Essential
VC_A0392		antidote protein, putative	similar to GB:L42023 PID:1007174 PID:1221380 PID:1205492 SP:Q57089; identified by sequence similarity; putative	15	FALSE	response to toxin		Essential
VC_A0471		hypothetical protein	hypothetical protein CDS	11	FALSE	biological_process	49	Core
VC_A0477		hypothetical protein	hypothetical protein CDS	11	FALSE	biological_process		Essential
VC_A0488		hypothetical protein	hypothetical protein CDS	15	FALSE	biological_process		Essential
VC_A0498		hypothetical protein	hypothetical protein CDS	23	FALSE	biological_process	100	Terminal
VC_A0528	rbgA	ribosomal biogenesis GTPase	essential GTPase; functions in ribosome assembly; binds a unique part of the 23S rRNA; interacts with ribosomal protein L25(Ctc)	25	FALSE	biological_process		Essential
VC_A0565		sensor histidine kinase	similar to GB:AE000511 PID:2313251; identified by sequence similarity; putative	64	FALSE	two-component signal transduction system (phosphorelay)		Essential
VC_A0566		transcriptional regulator	similar to SP:Q11156 PID:1449289 PID:2190480 GB:AL123456; identified by sequence similarity; putative	34	FALSE	regulation of transcription, DNA-dependent		Essential
VC_A0572	ddl	D-alanyl-alanine synthetase A	D-alanine--D-alanine ligase; DdlA; DdlB; cytoplasmic; catalyzes the formation of D-alanyl-D-alanine from two D-alanines in peptidoglycan synthesis; there are two forms of this enzyme in Escherichia coli	47	FALSE	peptidoglycan biosynthetic process		Essential
VC_A0616	folE	GTP cyclohydrolase I	involved in the first step of tetrahydrofolate biosynthesis; catalyzes the formation of formate and 2-amino-4-hydroxy-6-(erythro-1, 2, 3-trihydroxypropyl)dihydropteridine triphosphate from GTP and water; forms a homopolymer	17	TRUE	folic acid-containing compound metabolic process		Essential
VC_A0628		SecA-related protein	similar to GB:X79725 SP:P47994 PID:499335; identified by sequence similarity; putative	162	FALSE	biological_process		Essential
VC_A0701		hypothetical protein	hypothetical protein CDS	7	FALSE	biological_process		Essential
VC_A0786		hypothetical protein	hypothetical protein CDS	50	FALSE	biological_process		Essential
VC_A0921		hypothetical protein	hypothetical protein CDS	39	FALSE	biological_process		Essential
VC_A1079		pyridoxamine 5'-phosphate oxidase	catalyzes the formation of pyridoxal 5'-phosphate from pyridoxamine 5'-phosphate	17	FALSE	pyridoxine biosynthetic process		Essential
VC_A1114		ParB family protein	similar to SP:P08867 GB:M12987 GB:X04619 PID:148592 PID:42432; identified by sequence similarity; putative	33	FALSE	cytokinesis		Essential
VC_A1115		ParA family protein	similar to PID:215654; identified by sequence similarity; putative	45	FALSE	cytokinesis		Essential

## Sheet: Table S3. Domain Essentials
Table S3. Domain Essential Genes
Genes containing an essential domain were defined as containing at least 5 contiguous essential TA sites .
Locus	Name	Gene Product	Function	GO Term	Contiguous Essential TA sites	Total TA sites	% of TA sites essential
VC_0001		hypothetical protein	hypothetical protein CDS	biological_process	5	9	35.7143
VC_0039		SpoOM-related protein	similar to GP:3522984; identified by sequence similarity; putative	biological_process	10	29	25.641
VC_0119	hemD	uroporphyrinogen-III synthase	catalyzes the formation of uroporphyrinogen-III from hydroxymethylbilane; functions in tetrapyrrole and heme biosynthesis	porphyrin-containing compound biosynthetic process	23	24	48.9362
VC_0296		acetyl-CoA carboxylase biotin carboxyl carrier protein subunit	composes the biotin carboxyl carrier protein subunit of the acetyl-CoA carboxylase complex, the enzyme that catalyzes the carboxylation of acetyl-CoA to malonyl-CoA, which in turn controls the rate of fatty acid metabolism	fatty acid biosynthetic process	15	18	45.4545
VC_0320		pantothenate kinase	catalyzes the formation of (R)-4'-phosphopantothenate in coenzyme A biosynthesis	coenzyme A biosynthetic process	45	54	45.4545
VC_0343		hypothetical protein	Geneious name: hypothetical protein CDS	biological_process	23	25	47.9167
VC_0344		N-acetylmuramoyl-L-alanine amidase	similar to SP:P26365 GB:Z11831 PID:304914 PID:42068 PID:537010; identified by sequence similarity; putative	cell wall macromolecule catabolic process	43	62	40.9524
VC_0437	obgE	GTPase ObgE	essential GTPase; exhibits high exchange rate for GTP/GDP; associates with 50S ribosomal subunit; involved in regulation of chromosomal replication	biological_process	33	35	48.5294
VC_0516		phage integrase	similar to SP:P32053 GB:U03737 PID:216669 PID:433349 PID:1033117; identified by sequence similarity; putative	provirus integration	29	76	27.619
VC_0548		carbon storage regulator	affects carbohydrate metabolism; has regulatory role in many processes	regulation of carbohydrate metabolic process	7	8	46.6667
VC_0642	nusA	transcription elongation factor NusA	modifies transcription through interactions with RNA polymerase affecting elongation, readthrough, termination, and antitermination	transcription termination, DNA-dependent	30	39	43.4783
VC_0644	rbfA	ribosome-binding factor A	associates with free 30S ribosomal subunits; essential for efficient processing of 16S rRNA; in Escherichia coli rbfA is induced by cold shock	RNA processing	11	15	42.3077
VC_0646	rpsO	30S ribosomal protein S15	primary rRNA binding protein; helps nucleate assembly of 30S; binds directly to the 16S rRNA and an intersubunit bridge to the 23S rRNA; autoregulates translation through interactions with the mRNA leader sequence	translation	8	10	44.4444
VC_0649		MarR family transcriptional regulator	similar to GB:U03842 SP:P40676 PID:438375; identified by sequence similarity; putative	regulation of transcription, DNA-dependent	7	15	31.8182
VC_0708		hypothetical protein	Geneious name: hypothetical protein CDS	biological_process	33	34	49.2537
VC_0731		anti-oxidant AhpCTSA family protein	similar to PID:965473; identified by sequence similarity; putative	oxygen and reactive oxygen species metabolic process	12	21	36.3636
VC_0752	hscA	chaperone protein HscA	involved in the maturation of iron-sulfur cluster-containing proteins	protein folding	36	41	46.7532
VC_0758		hypothetical protein	hypothetical protein CDS	biological_process	14	26	35
VC_0819		aldehyde dehydrogenase	similar to GB:M60658 SP:P23240 PID:155276; identified by sequence similarity; putative	fermentation	61	99	38.125
VC_0820		ToxR-activated gene A protein	similar to GP:3004926; identified by sequence similarity; putative	pathogenesis	89	238	27.2171
VC_0822		inner membrane protein, putative	similar to GP:3004928; identified by sequence similarity; putative	biological_process	137	275	33.2524
VC_0839		leader peptidase TcpJ	similar to GB:L25661 SP:P27717 GB:M74708 PID:155289 PID:431741; identified by sequence similarity; putative	pathogenesis	40	56	41.6667
VC_0843		tagE protein	similar to GB:U07173 PID:460955 PID:1100877; identified by sequence similarity; putative	pathogenesis	6	57	9.52381
VC_0845		hypothetical protein	hypothetical protein CDS	biological_process	15	305	4.6875
VC_0864		yfhC protein	similar to GB:L42023 SP:P44931 PID:1006013 PID:1221010 PID:1205153; identified by sequence similarity; putative	biological_process	12	19	38.7097
VC_0870		IS1004 transposase	similar to PID:1054866 PID:2271024; identified by sequence similarity; putative	transposition, DNA-mediated	18	26	40.9091
VC_1012		electron transport complex RsxE subunit	in Excherichia coli RsxABCDEG reduces SoxR which turns off induction of SoxS transcription factor in the absence of oxidizing agents; similar to the rnfABCDGE operon in Rhodobacter capsulatus involved in transferring electrons to nitrogenase	electron transport	13	17	43.3333
VC_1015		electron transport complex protein RnfC	part of membrane-bound complex thought to be involved in electron transport to nitrogen	electron transport	57	69	45.2381
VC_1016		electron transport complex protein RnfB	part of membrane-bound complex thought to be involved in electron transport to nitrogen	electron transport	16	17	48.4848
VC_1218		hypothetical protein	hypothetical protein CDS	biological_process	5	8	38.4615
VC_1287		glucosyltransferase MdoH	necessary for biosynthesis of osmoregulated periplasmic glucans possibly involved in the transfer to the periplasmic space	oligosaccharide biosynthetic process	15	77	16.3043
VC_1324		hypothetical protein	hypothetical protein CDS	biological_process	5	11	31.25
VC_1399		chemotaxis protein methyltransferase CheR	similar to GB:M13463 SP:P07364 PID:145523 GB:U00096 PID:1736537; identified by sequence similarity; putative	chemotaxis	13	46	22.0339
VC_1418		hypothetical protein	hypothetical protein CDS	biological_process	12	132	8.33333
VC_1430		bax protein, putative	similar to SP:P27297 PID:466708 GB:U00096 PID:1789994; identified by sequence similarity; putative	biological_process	6	28	17.6471
VC_1448		RTX toxin transporter	similar to GP:4455067; identified by sequence similarity; putative	pathogenesis	24	82	22.6415
VC_1456		cholera enterotoxin, B subunit	similar to GB:K01170 SP:P01556 GB:D30052 GB:D30053 GB:X58785; identified by sequence similarity; putative	killing of cells of other organism	27	31	46.5517
VC_1457		cholera enterotoxin, A subunit	similar to SP:P01555 GB:D30052 GB:D30053 GB:K02679 GB:X58785; identified by sequence similarity; putative	killing of cells of other organism	23	48	32.3944
VC_1587		hypothetical protein	hypothetical protein CDS	biological_process	8	27	22.8571
VC_1592		hypothetical protein	hypothetical protein CDS	biological_process	10	34	22.7273
VC_1612		fimbrial biogenesis and twitching motility protein, putative	similar to PID:1162960; identified by sequence similarity; putative	cellular component movement	5	33	13.1579
VC_1613		hypothetical protein	hypothetical protein CDS	biological_process	6	11	35.2941
VC_1617		LysR family transcriptional regulator	similar to GB:X73124 SP:P39592 PID:413948 GB:AL009126; identified by sequence similarity; putative	regulation of transcription, DNA-dependent	10	27	27.027
VC_1619.1		hypothetical protein	Geneious name: hypothetical protein CDS	biological_process	5	224	2.18341
VC_1619.1.1		hypothetical protein	hypothetical protein CDS	biological_process	21	88	19.2661
VC_1649		trypsin, putative	similar to SP:P26262 PID:200359; identified by sequence similarity; putative	proteolysis	17	98	14.7826
VC_1730		DNA topoisomerase I	catalyzes the ATP-dependent breakage of single-stranded DNA followed by passage and rejoining, maintains net negative superhelicity	DNA topological change	66	73	47.482
VC_1807		conserved hypothetical	frameshift?	biological_process	24	54	30.7692
VC_1855	dinG	ATP-dependent DNA helicase DinG	helicase involved in DNA repair and perhaps also replication	DNA metabolic process	11	78	12.3596
VC_1934		GGDEF family protein	similar to GP:3341566; identified by sequence similarity; putative	biological_process	13	85	13.2653
VC_2030		ribonuclease E	similar to SP:P21513 GB:X67470 GB:L23942 GB:M62747 GB:X54309; identified by sequence similarity; putative	RNA processing	44	99	30.7692
VC_2031		sulfate permease family protein	similar to SP:P55189 PID:1256150 GB:AL009126; identified by sequence similarity; putative	sulfate transport	15	52	22.3881
VC_2041		hypothetical protein	hypothetical protein CDS	biological_process	18	75	19.3548
VC_2384		hypothetical protein	hypothetical protein CDS	biological_process	10	27	27.027
VC_2385		RNA-directed DNA polymerase	similar to GB:Z12832 PID:42501; identified by sequence similarity; putative	RNA-dependent DNA replication	67	87	43.5065
VC_2426		leader peptidase PilD	similar to GP:3025799; identified by sequence similarity; putative	pathogenesis	28	29	49.1228
VC_2523		hypothetical protein	Geneious name: hypothetical protein CDS	biological_process	16	23	41.0256
VC_2524		3-deoxy-D-manno-octulosonate 8-phosphate phosphatase	forms homotetramers; catalyzes hydrolysis of KDO 8-P to KDO and inorganic phosphate; functions in lipopolysaccharide biosynthesis	biological_process	13	19	40.625
VC_2618	argD	bifunctional N-succinyldiaminopimelate-aminotransferase/acetylornithine transaminase protein	DapATase; bifunctional enzyme that functions in arginine and lysine biosynthetic pathways; catalyzes the formation of N-acetyl-L-glutamate 5-semialdehyde from 2-oxoglutarate and N(2)-acetyl-L-ornithine or N-succinyl-2-L-amino-6-oxoheptanedioate from 2-oxoglutarate and N-succinyl-L-2, 6-diaminoheptanedioate	arginine biosynthetic process	9	37	19.5652
VC_2649	cysE	serine acetyltransferase	catalyzes the O-acetylation of serine	cysteine biosynthetic process from serine	31	34	47.6923
VC_2710		bifunctional (p)ppGpp synthetase II/ guanosine-3', 5'-bis pyrophosphate 3'-pyrophosphohydrolase	similar to GB:L10328 SP:P17580 GB:M24503 PID:290500 PID:551840; identified by sequence similarity; putative	cellular response to starvation	37	67	35.5769
VC_2734		general secretion pathway protein C	similar to SP:P45777 PID:609624; identified by sequence similarity; putative	protein secretion	14	32	30.4348
VC_2771		F0F1 ATP synthase subunit I	Produces ATP from ADP in the presence of a proton gradient across the membrane. Subunit I associates with the membrane and may be involved with cation translocation	ATP synthesis coupled proton transport	6	17	26.087
VC_A0002		rctB	required for chormosome 2 replication initiation	biological_process	55	68	44.7154
VC_A0061		DEAD-box ATP dependent DNA helicase	similar to GB:L02123 SP:P25888 PID:560801 GB:U00096 PID:1651360; identified by sequence similarity; putative	RNA metabolic process	44	48	47.8261
VC_A0095		hypothetical protein	hypothetical protein CDS	biological_process	5	17	22.7273
VC_A0199		hypothetical protein	hypothetical protein CDS	biological_process	86	132	39.4495
VC_A0200		hypothetical protein	hypothetical protein CDS	biological_process	32	69	31.6832
VC_A0201		hypothetical protein	Geneious name: hypothetical protein CDS	biological_process	70	75	48.2759
VC_A0310		hypothetical protein	hypothetical protein CDS	biological_process	13	20	39.3939
VC_A0324		DNA-damage-inducible protein J	similar to PID:984582 GB:U00096 SP:Q47150 PID:1786420; identified by sequence similarity; putative	biological_process	8	10	44.4444
VC_A0334		hypothetical protein	hypothetical protein CDS	biological_process	64	74	46.3768
VC_A0345		hypothetical protein	hypothetical protein CDS	biological_process	17	38	30.9091
VC_A0360		hypothetical protein	Geneious name: hypothetical protein CDS	biological_process	21	23	47.7273
VC_A0361		hypothetical protein	hypothetical protein CDS	biological_process	12	37	24.4898
VC_A0374		hypothetical protein	hypothetical protein CDS	biological_process	13	76	14.6067
VC_A0405		hypothetical protein	hypothetical protein CDS	biological_process	40	42	48.7805
VC_A0413		hypothetical protein	hypothetical protein CDS	biological_process	33	49	40.2439
VC_A0441		hypothetical protein	hypothetical protein CDS	biological_process	13	60	17.8082
VC_A0447		haemagglutinin associated protein	similar to GB:X64387 PID:396849 PID:48357; identified by sequence similarity; putative	pathogenesis	24	45	34.7826
VC_A0454	sbp	sulfate binding protein	frameshift?	sulfate transport	40	65	38.0952
VC_A0457		hypothetical protein	hypothetical protein CDS	biological_process	14	39	26.4151
VC_A0486		hypothetical protein	Geneious name: hypothetical protein CDS	biological_process	20	24	45.4545
VC_A0501		hypothetical protein	hypothetical protein CDS	biological_process	13	23	36.1111
VC_A0523		hypothetical protein	similar to GB:L42023 SP:P44422 PID:1007761 PID:1221700 PID:1205788; identified by sequence similarity; putative	biological_process	17	61	21.7949
VC_A0567		hypothetical protein	hypothetical protein CDS	biological_process	6	43	12.2449
VC_A0576		heme transport protein HutA	similar to GB:L27149 PID:529727; identified by sequence similarity; putative	heme transport	33	143	18.75
VC_A0834		hypothetical protein	hypothetical protein CDS	biological_process	7	39	15.2174
VC_A0876		DNA-binding transcriptional regulator DsdC	regulates the synthesis and expression of the dsdXA operon and dadA gene	regulation of transcription, DNA-dependent	29	56	34.1176
VC_A0879		hypothetical protein	hypothetical protein CDS	biological_process	6	11	35.2941
VC_A1044		hypothetical protein	hypothetical protein CDS	biological_process	8	11	42.1053

## Sheet: Table S4. Sick Genes
Table S4. Sick Genes
Sick genes are not essential, but are required for optimal growth. Sick loci were classified as genes containing a majority of TA sites that were assigned as essential or sick by the HMM.
The average number of reads per TA site that sustained a transposon insertion was also calculated for sick genes.
Locus	Name	Essential TA sites	Sick TA sites	Neutral TA sites	Total TA sites	% Sick TA sites	Product	Function	GO Term	Avg Reads/hit TA
VC_0055		0	25	0	25	100	coproporphyrinogen III oxidase	catalyzes the conversion of the propionic acid groups of rings I and III to vinyl groups during heme synthesis	biological_process	1.14286
VC_0060	ccrB	0	16	0	16	100	camphor resistance protein CrcB	may be involved in chromosome condensation; overexpression in Escherichia coli protects against decondensation by camphor; overexpressing the protein results in an increase in supercoiling	biological_process	4.25
VC_0094	ubiA	0	36	0	36	100	4-hydroxybenzoate octaprenyltransferase	catalyzes the conversion of 4-Hydroxybenzoate into 3-octaprenyl-4-hydroxybenzoate, as part of the ubiquinone biosynthesis pathway	ubiquinone biosynthetic process	1.88462
VC_0143		0	8	0	8	100	hypothetical protein	Geneious name: hypothetical protein CDS	biological_process	1
VC_0169		0	10	0	10	100	hypothetical protein	Geneious name: hypothetical protein CDS	biological_process	2
VC_0183		0	87	39	126	69.0476	hypothetical protein	Geneious name: hypothetical protein CDS	biological_process	8.01163
VC_0205		0	9	0	9	100	hypothetical protein	Geneious name: hypothetical protein CDS	biological_process	2
VC_0228		0	68	0	68	100	hypothetical protein	Geneious name: hypothetical protein CDS	biological_process	5.30769
VC_0237		0	80	0	80	100	hypothetical protein	Geneious name: hypothetical protein CDS	biological_process	3.06061
VC_0238		0	39	0	39	100	hexapaptide repeat-containing transferase	similar to GB:L77117 PID:1591716; identified by sequence similarity; putative	metabolic process	3.66667
VC_0245		0	93	0	93	100	rfbG protein	similar to GB:X59554 PID:48387; identified by sequence similarity; putative	lipopolysaccharide metabolic process	4.37778
VC_0246		0	59	0	59	100	lipopolysaccharide/O-antigen transport protein	similar to GB:X59554 PID:48388; identified by sequence similarity; putative	lipopolysaccharide transport	5
VC_0247		0	48	0	48	100	lipopolysaccharide/O-antigen transport protein	similar to GB:X59554 PID:48389; identified by sequence similarity; putative	lipopolysaccharide transport	3
VC_0248		0	15	0	15	100	acyl carrier protein, putative	similar to GB:X59554 PID:48390; identified by sequence similarity; putative	fatty acid biosynthetic process	3.66667
VC_0258		0	51	5	56	91.0714	rfbT protein	similar to GB:X59554 GB:D11121 GB:D11122 GB:D11123 GB:D11124; identified by sequence similarity; putative	lipopolysaccharide metabolic process	5.4375
VC_0259		0	84	0	84	100	lipopolysaccharide biosynthesis protein RfbV	similar to GB:X59554 PID:48400 PID:1929424; identified by sequence similarity; putative	O antigen biosynthetic process	6.92308
VC_0309		0	66	0	66	100	hypothetical protein	Geneious name: hypothetical protein CDS	biological_process	5.57143
VC_0322	secE	0	14	0	14	100	preprotein translocase subunit SecE	forms a complex with SecY and SecG; SecYEG forms a putative protein-conducting channel to which secA binds and translocates targeted polypeptides across the cytoplasmic membrane, a process driven by ATP and a proton-motive force	protein secretion	9
VC_0323	nusG	4	14	0	18	77.7778	transcription antitermination protein NusG	Modulates Rho-dependent transcription termination	transcription termination, DNA-dependent	3
VC_0369	rplI	0	23	0	23	100	50S ribosomal protein L9	in Escherichia coli this protein is wrapped around the base of the L1 stalk	translation	1.66667
VC_0490		0	82	53	135	60.7407	hypothetical protein	Geneious name: hypothetical protein CDS	biological_process	10.6774
VC_0491		0	40	0	40	100	hypothetical protein	Geneious name: hypothetical protein CDS	biological_process	4.82353
VC_0565		0	42	0	42	100	protease DegS	similar to SP:P31137 GB:U15661 GB:U00096 PID:1789630; identified by sequence similarity; putative	proteolysis	7
VC_0569		4	0	3	7	0	hypothetical protein	Geneious name: hypothetical protein CDS	biological_process
VC_0647		0	44	0	44	100	polynucleotide phosphorylase/polyadenylase	similar to GB:J02638 SP:P05055 GB:M14425 GB:X00761 PID:147749; identified by sequence similarity; putative	RNA catabolic process	3.32143
VC_0670		0	13	0	13	100	hypothetical protein	Geneious name: hypothetical protein CDS	biological_process	4.14286
VC_0671		0	18	0	18	100	dinucleoside polyphosphate hydrolase	hydrolyzes diadenosine polyphosphate	DNA repair	4.45455
VC_0733		0	11	0	11	100	hypothetical protein	Geneious name: hypothetical protein CDS	biological_process	2.25
VC_0753		0	10	0	10	100	ferredoxin	similar to GB:M88654 SP:P25528 PID:145915 GB:U00096 PID:1788874; identified by sequence similarity; putative	electron transport	4.66667
VC_0762		0	41	0	41	100	outer membrane protein assembly complex subunit YfgL	with YaeT, YfiO, and NlpB forms a complex involved in outer membrane protein biogenesis	biological_process	2.07692
VC_0796		0	44	5	49	89.7959	citrate (pro-3S)-lyase ligase	similar to GB:X79817 SP:P45410 PID:565616; identified by sequence similarity; putative	fermentation	11.45
VC_0810		0	35	0	35	100	hypothetical protein	Geneious name: hypothetical protein CDS	biological_process	3.75
VC_0811		0	41	0	41	100	hypothetical protein	Geneious name: hypothetical protein CDS	biological_process	2.66667
VC_0814		0	17	0	17	100	transcriptional regulator, putative	similar to GB:X76192 SP:P43640 PID:431929; identified by sequence similarity; putative	regulation of transcription, DNA-dependent	3.33333
VC_0823		0	64	0	64	100	hypothetical protein	Geneious name: hypothetical protein CDS	biological_process	12.4167
VC_0829		0	52	18	70	74.2857	toxin co-regulated pilus biosynthesis protein B	similar to SP:P23476 GB:X64098 PID:398401 PID:48409; identified by sequence similarity; putative	pathogenesis	8.36111
VC_0830		0	18	2	20	90	toxin co-regulated pilus biosynthesis protein Q	similar to GB:X74730 PID:398402; identified by sequence similarity; putative	pilus assembly	6.16667
VC_0831		0	64	42	106	60.3774	toxin co-regulated pilus biosynthesis outer membrane protein C	similar to SP:P29481 GB:X64098 PID:48411; identified by sequence similarity; putative	pathogenesis	9.5283
VC_0835		0	94	0	94	100	toxin co-regulated pilus biosynthesis protein T	similar to SP:P29480 PID:48415; identified by sequence similarity; putative	pilus assembly	10.125
VC_0836		0	67	0	67	100	toxin co-regulated pilus biosynthesis protein E	similar to SP:P29487 PID:155280 PID:48416; identified by sequence similarity; putative	pathogenesis	8.625
VC_0837		3	54	19	76	71.0526	toxin co-regulated pilus biosynthesis protein F	similar to SP:P29488 GB:L01623 PID:155281 PID:155284 PID:48417; identified by sequence similarity; putative	pathogenesis	11.8947
VC_0840		0	127	0	127	100	accessory colonization factor AcfB	similar to GB:L25660 GB:U15606 PID:1100874 PID:431739 PID:558482; identified by sequence similarity; putative	pathogenesis	12.75
VC_0841		0	24	19	43	55.814	accessory colonization factor AcfC	similar to GB:U15606 PID:1100874 PID:1100875 PID:558481; identified by sequence similarity; putative	pathogenesis	15.8095
VC_0860		0	36	35	71	50.7042	hypothetical protein	Geneious name: hypothetical protein CDS	biological_process	5.28205
VC_0877		0	10	0	10	100	hypothetical protein	Geneious name: hypothetical protein CDS	biological_process	1
VC_0911		0	55	0	55	100	trehalose-6-phosphate hydrolase	similar to SP:P39795 PID:580942 PID:1000452 GB:AL009126; identified by sequence similarity; putative	trehalose catabolic process	5
VC_0921		0	44	37	81	54.321	polysaccharide export protein, putative	similar to PID:747670 SP:Q48457; identified by sequence similarity; putative	polysaccharide transport	6.22034
VC_0928		0	23	22	45	51.1111	hypothetical protein	Geneious name: hypothetical protein CDS	biological_process	7.33333
VC_0929		0	74	0	74	100	hypothetical protein	Geneious name: hypothetical protein CDS	biological_process	3.8
VC_0941	glyA	0	44	0	44	100	serine hydroxymethyltransferase	catalyzes the reaction of glycine with 5, 10-methylenetetrahydrofolate to form L-serine and tetrahydrofolate	one-carbon metabolic process	3.90909
VC_0943		0	22	10	32	68.75	lipoyl synthase	catalyzes the radical-mediated insertion of two sulfur atoms into an acyl carrier protein (ACP) bound to an octanoyl group to produce a lipoyl group	lipoate biosynthetic process	4.88889
VC_0944	lipB	0	24	2	26	92.3077	lipoyltransferase	lipoyl-[acyl-carrier protein]-protein-N-lipoyltransferse; lipoate-protein ligase B; transfers lipoate to apolipoproteins; involved in lipoate metabolism	lipoate biosynthetic process	8.92308
VC_0960		0	10	0	10	100	putative metalloprotease	Geneious name: putative metalloprotease CDS	biological_process	1.66667
VC_0961		0	30	0	30	100	phoH family protein	similar to GB:U00096 PID:1778579 PID:1786881; identified by sequence similarity; putative	biological_process	3.38462
VC_0963		0	41	0	41	100	2-octaprenyl-3-methyl-6-methoxy-1, 4-benzoquinol hydroxylase	catalyzes the formation of 2-octaprenyl-3-methyl-5-hydroxy-6-methoxy-1, 4-benzoquinol from 2-octaprenyl-3-methyl-6-methoxy-1, 4-benzoquinol	biological_process	1.63636
VC_0970		0	16	0	16	100	cell division protein ZipA	interacts with cell division protein FitsZ and may be required to anchor septal ring structure	cytokinesis	2
VC_1068		0	5	3	8	62.5	ArsR family transcriptional regulator	similar to SP:P15905 GB:X16045 PID:42717; identified by sequence similarity; putative	regulation of transcription, DNA-dependent	7.5
VC_1130		0	18	0	18	100	DNA-binding protein H-NS	similar to GB:X07688 SP:P08936 GB:X57231 GB:X59940 GB:X67326; identified by sequence similarity; putative	DNA packaging	3
VC_1146	grxA	0	8	0	8	100	glutaredoxin 1	functions as an electron carrier in the glutathione-dependent synthesis of deoxyribonucleotides by the enzyme ribonucleotide reductase; also involved in reducing some disulfides in a coupled system with glutathione reductase	electron transport	8
VC_1149		0	57	0	57	100	glutamate decarboxylase, putative	similar to SP:Q05683 PID:204226; identified by sequence similarity; putative	metabolic process	2.09091
VC_1215		0	17	0	17	100	CDP-diacylglycerol--glycerol-3-phosphate 3-phosphatidyltransferase	similar to GB:M12299 SP:P06978 PID:473749 GB:U00096 PID:1736571; identified by sequence similarity; putative	phospholipid biosynthetic process	4.16667
VC_1222	ihfA	0	10	1	11	90.9091	integration host factor subunit alpha	This protein is one of the two subunits of integration host factor, a specific DNA-binding protein that functions in genetic recombination as well as in transcriptional and translational control	provirus integration	4.75
VC_1257		0	20	0	20	100	3-demethylubiquinone-9 3-methyltransferase	Involved in ubiquinone biosynthesis	ubiquinone biosynthetic process	2.6
VC_1302		0	12	10	22	54.5455	MutT/nudix family protein	similar to SP:P43337 GB:U00096 PID:1788115; identified by sequence similarity; putative	DNA repair	5.13333
VC_1318		0	29	13	42	69.0476	outer membrane protein OmpV	similar to SP:P06111 PID:48372; identified by sequence similarity; putative	biological_process	13.5
VC_1330		0	38	26	64	59.375	hypothetical protein	Geneious name: hypothetical protein CDS	biological_process	7.2
VC_1356		0	11	0	11	100	sulfite reductase, gamma subunit-related protein	similar to SP:P45572 GB:U00096 PID:1787204; identified by sequence similarity; putative	sulfur compound metabolic process	4
VC_1358		0	28	0	28	100	hypothetical protein	Geneious name: hypothetical protein CDS	biological_process	3.9
VC_1404		0	8	0	8	100	hypothetical protein	Geneious name: hypothetical protein CDS	biological_process
VC_1408		0	12	8	20	60	TetR family transcriptional regulator	similar to GB:M97208 SP:P32398 PID:143046 PID:2226233 GB:AL009126; identified by sequence similarity; putative	regulation of transcription, DNA-dependent	7
VC_1444		0	31	17	48	64.5833	hypothetical protein	Geneious name: hypothetical protein CDS	biological_process	7.89655
VC_1445		0	89	0	89	100	sensor histidine kinase/response regulator	similar to PID:1653075; identified by sequence similarity; putative	two-component signal transduction system (phosphorelay)	3.68421
VC_1452		0	17	0	17	100	RstC protein	similar to GP:2564354; identified by sequence similarity; putative	biological_process	7
VC_1453		0	8	0	8	100	RstB1 protein	similar to GP:2564353; identified by sequence similarity; putative	provirus integration	11.5
VC_1487		0	9	5	14	64.2857	hypothetical protein	Geneious name: hypothetical protein CDS	biological_process	10.5
VC_1489		0	9	0	9	100	hypothetical protein	Geneious name: hypothetical protein CDS	biological_process	3
VC_1490		0	11	10	21	52.381	hypothetical protein	Geneious name: hypothetical protein CDS	biological_process	10.9091
VC_1493		0	12	0	12	100	hypothetical protein	Geneious name: hypothetical protein CDS	biological_process	7.4
VC_1577		0	23	10	33	69.697	hypothetical protein	Geneious name: hypothetical protein CDS	biological_process	12
VC_1578		0	12	0	12	100	hypothetical protein	Geneious name: hypothetical protein CDS	biological_process	5.66667
VC_1681		0	26	11	37	70.2703	peptide ABC transporter, permease protein	similar to GB:U00096 SP:Q47623 PID:1279401 PID:1742106 PID:1742115; identified by sequence similarity; putative	peptide transport	4.6087
VC_1773		0	65	8	73	89.0411	hypothetical protein	Geneious name: hypothetical protein CDS	biological_process	5.37838
VC_1820		0	21	0	21	100	PTS system, fructose-specific IIA component	similar to SP:P32155 GB:X60472 PID:396682 PID:305004 GB:U00096; identified by sequence similarity; putative	phosphoenolpyruvate-dependent sugar phosphotransferase system	4.83333
VC_1843		0	39	0	39	100	cytochrome d ubiquinol oxidase, subunit II	similar to GB:J03939 SP:P11027 PID:145640 GB:U00096 PID:1651328; identified by sequence similarity; putative	electron transport	5.625
VC_1844		0	58	0	58	100	cytochrome d ubiquinol oxidase, subunit I	similar to PID:1926318; identified by sequence similarity; putative	electron transport	3.92857
VC_1871		0	17	0	17	100	hypothetical protein	Geneious name: hypothetical protein CDS	biological_process	18.5
VC_1900		0	33	0	33	100	fatty acid metabolism regulator	Multifunctional regulator of fatty acid metabolism	regulation of transcription, DNA-dependent	3.53846
VC_1903		0	92	0	92	100	cell division protein FtsK, putative	similar to SP:P46889 PID:1004225 GB:U00096 PID:1651412 PID:1651418; identified by sequence similarity; putative	cytokinesis	5.10345
VC_1904		0	28	0	28	100	leucine-responsive transcriptional regulator	mediates a global response to leucine; acts as a regulator for several genes involved in the high-affinity branched-chain amino acid transport system	regulation of transcription, DNA-dependent	2.4
VC_1907	cysB	0	44	0	44	100	transcriptional regulator CysB	LysR-type transcriptional regulator; contains helix-turn-helix (HTH) motif; in Escherichia coli this protein regulates cysteine biosynthesis by controlling expression of the cys regulon; autoregulates expression; crystal structure of Klebsiella aerogenes showed tetramer formation	regulation of transcription, DNA-dependent	4.11111
VC_1948		0	8	0	8	100	hypothetical protein	Geneious name: hypothetical protein CDS	biological_process	3
VC_2023		0	32	0	32	100	3-oxoacyl-(acyl carrier protein) synthase III	FabH; beta-ketoacyl-acyl carrier protein synthase III; catalyzes the condensation of acetyl-CoA with malonyl-ACP to initiate cycles of fatty acid elongation; differs from 3-oxoacyl-(acyl carrier protein) synthase I and II in that it utilizes CoA thioesters as primers rather than acyl-ACPs	fatty acid biosynthetic process	1.16667
VC_2024		0	33	0	33	100	putative glycerol-3-phosphate acyltransferase PlsX	involved in acylation of glycerol-3-phosphate to form 1-acyl-glycerol-3 phosphate for use in phospholipid biosynthesis; functions with PlsY	lipid biosynthetic process	4.625
VC_2025	rpmF	0	8	0	8	100	50S ribosomal protein L32	some L32 proteins have zinc finger motifs consisting of CXXC while others do not	translation	4.33333
VC_2026		0	21	0	21	100	hypothetical protein	Geneious name: hypothetical protein CDS	biological_process	3.93333
VC_2178		0	20	0	20	100	hemK protein	similar to GB:D28567 SP:P37186 PID:466533 PID:968931 GB:U00096; identified by sequence similarity; putative	DNA methylation	7.75
VC_2179	prfA	0	29	0	29	100	peptide chain release factor 1	recognizes the termination signals UAG and UAA during protein translation a specificity which is dependent on amino acid residues residing in loops of the L-shaped tRNA-like molecule of RF1; this protein is similar to release factor 2	translational termination	1.5
VC_2180	hemA	0	44	0	44	100	glutamyl-tRNA reductase	catalyzes the formation of glutamate-1-semialdehyde from glutamyl-tRNA(Glu) and NADPH; the second step of the pathway is catalyzed by glutamate-1-semialdehyde aminomutase which results in the formation of 5-aminolevulinic acid; functions in porphyrin (tetrapyrroles) biosynthesis; the crystal structure showed a C-terminal dimerization domain that appears to be absent in Chlamydial proteins	porphyrin-containing compound biosynthetic process	4.25
VC_2265		0	18	0	18	100	phosphatidylglycerophosphatase A	hydrolyzes phosphatidylglycerophosphate to produce phosphatidylglycerol and phosphate	phospholipid catabolic process	1.44444
VC_2266		0	23	9	32	71.875	thiamine monophosphate kinase	catalyzes the formation of thiamine diphosphate from thiamine phosphate ant ATP	thiamine biosynthetic process	4.81818
VC_2289		0	43	0	43	100	thiamin biosynthesis lipoprotein ApbE	similar to GB:L42023 SP:P44550 PID:1003244 PID:1222087 PID:1204428; identified by sequence similarity; putative	thiamine biosynthetic process	2.69231
VC_2386		0	128	0	128	100	hypothetical protein	Geneious name: hypothetical protein CDS	biological_process	3
VC_2387		0	39	0	39	100	hypothetical protein	Geneious name: hypothetical protein CDS	biological_process	6.11111
VC_2391		0	24	0	24	100	dihydrodipicolinate reductase	catalyzes the reduction of 2, 3-dihydrodipicolinate to 2, 3, 4, 5-tetrahydrodipicolinate in lysine and diaminopimelate biosynthesis	lysine biosynthetic process via diaminopimelate	1
VC_2412		0	47	0	47	100	dihydrolipoamide dehydrogenase	E3 component of pyruvate and 2-oxoglutarate dehydrogenase complex; catalyzes the oxidation of dihydrolipoamide to lipoamide	acetyl-CoA biosynthetic process from pyruvate	2.66667
VC_2466		0	11	3	14	78.5714	sigma-E factor negative regulatory protein RseA	similar to SP:P38106 GB:U10148 GB:U00096 PID:1788925 PID:987647; identified by sequence similarity; putative	regulation of transcription, DNA-dependent	5.5
VC_2467		0	23	0	23	100	RNA polymerase sigma factor RpoE	Member of the extracytoplasmic function sigma factors which are active under specific conditions; binds with the catalytic core of RNA polymerase to produce the holoenzyme and directs bacterial core RNA polymerase to specific promoter elements to initiate transcription; this sigma factor is involved in heat shock and oxidative stress response	transcription initiation, DNA-dependent	1.25
VC_2472		0	33	0	33	100	hypothetical protein	Geneious name: hypothetical protein CDS	biological_process	2.83333
VC_2473		0	15	0	15	100	hypothetical protein	Geneious name: hypothetical protein CDS	biological_process	3.2
VC_2474		0	30	0	30	100	2-octaprenyl-6-methoxyphenol hydroxylase	catalyzes the formation of 2-octaprenyl-6-methoxy-1, 4-benzoquinone from 2-octaprenyl-6-methoxyphenol	biological_process	1
VC_2660		0	19	0	19	100	elongation factor P	Involved in peptide bond synthesis; alters the affinity of the ribosome for aminoacyl-tRNA	translational elongation	2.78571
VC_2661		0	13	10	23	56.5217	hypothetical protein	Geneious name: hypothetical protein CDS	biological_process	3.23529
VC_2670	tpiA	0	18	0	18	100	triosephosphate isomerase	Reversibly isomerizes the ketone sugar dihydroxyacetone phosphate to the aldehyde sugar glyceraldehyde-3-phosphate	glycolysis	3.45455
VC_2679	rpmE	0	10	0	10	100	50S ribosomal protein L31	RpmE; there appears to be two types of ribosomal proteins L31 in bacterial genomes; some contain a CxxC motif while others do not; Bacillus subtilis has both types; the proteins in this cluster have the CXXC motif; RpmE is found in exponentially growing Bacilli while YtiA was found after exponential growth; expression of ytiA is controlled by a zinc-specific transcriptional repressor; RpmE contai…	translation	2.16667
VC_2689	pfkA	0	36	0	36	100	6-phosphofructokinase	catalyzes the formation of D-fructose 1, 6-bisphosphate from D-fructose 6-phosphate in glycolysis	glycolysis	1.68182
VC_2724		0	9	7	16	56.25	cholera toxin secretion protein EpsM	similar to GB:L13660 SP:P41851 PID:407330 PID:609634; identified by sequence similarity; putative	pathogenesis	3.7
VC_2725		0	38	0	38	100	general secretion pathway protein L	similar to SP:P45782 PID:609633; identified by sequence similarity; putative	protein secretion	2.25
VC_2726		0	35	0	35	100	general secretion pathway protein K	similar to SP:P45781 PID:609632; identified by sequence similarity; putative	protein secretion	2.46667
VC_2727		0	15	0	15	100	general secretion pathway protein J	similar to SP:P45776 PID:609631; identified by sequence similarity; putative	protein secretion	23.3333
VC_2729		0	8	0	8	100	general secretion pathway protein H	similar to SP:P45774 PID:609629; identified by sequence similarity; putative	protein secretion	4.33333
VC_2730		0	18	0	18	100	general secretion pathway protein G	similar to SP:P45773 PID:609628; identified by sequence similarity; putative	protein secretion	3
VC_2755	hemG	0	20	0	20	100	protoporphyrinogen oxidase	catalyzes the oxidation of protoporphyrinogen IX to form protoporphyrin IX	biological_process	1
VC_A0124		0	30	0	30	100	hypothetical protein	Geneious name: hypothetical protein CDS	biological_process	4.44444
VC_A0224		0	22	0	22	100	hypothetical protein	Geneious name: hypothetical protein CDS	biological_process	2.72727
VC_A0570		0	12	0	12	100	translation initiation factor Sui1	involved in start site selection during the initiation of translation	biological_process	5.4
VC_A0571		0	15	0	15	100	hypothetical protein	Geneious name: hypothetical protein CDS	biological_process	3.25
VC_A0624		0	33	22	55	60	transketolase	catalyzes the formation of ribose 5-phosphate and xylulose 5-phosphate from sedoheptulose 7-phosphate and glyceraldehyde 3-phosphate; can transfer ketol groups between several groups; in Escherichia coli there are two tkt genes, tktA expressed during exponential growth and the tktB during stationary phase	pentose-phosphate shunt	6.39394
VC_A0952		0	37	0	37	100	LuxR family transcriptional regulator	similar to PID:1147562 SP:P52106 GB:U00096 PID:1787277; identified by sequence similarity; putative	regulation of transcription, DNA-dependent	1.85

## Sheet: Table S5. Neutral Genes
Table S5. Neutral Genes
Locus	Name	Total TA sites	Gene Product	Function
VC_0002		19	flavodoxin	An electron-transfer protein; flavodoxin binds one FMN molecule, which serves as a redox-active prosthetic group
VC_0003	trmE	36	tRNA modification GTPase TrmE	in Escherichia coli this protein is involved in the biosynthesis of the hypermodified nucleoside 5-methylaminomethyl-2-thiouridine, which is found in the wobble position of some tRNAs and affects ribosomal frameshifting; shows potassium-dependent dimerization and GTP hydrolysis; also involved in regulation of glutamate-dependent acid resistance and activation of gadE
VC_0005		15	hypothetical protein	hypothetical protein CDS
VC_0008		17	amino acid ABC transporter, ATP-binding protein	similar to SP:P54954 PID:1408500 GB:AL009126; identified by sequence similarity; putative
VC_0009		22	amino acid ABC transproter, permease protein	similar to PID:1006570 SP:P52625 PID:1006567; identified by sequence similarity; putative
VC_0010		28	amino acid ABC transporter, periplasmic amino acid-binding portion	similar to PID:1006570 SP:P52626 PID:1006568; identified by sequence similarity; putative
VC_0011		8	hypothetical protein	hypothetical protein CDS
VC_0014	recF	34	recombination protein F	Required for DNA replication; binds preferentially to single-stranded, linear DNA
VC_0016		12	hypothetical protein	hypothetical protein CDS
VC_0018		18	16 kDa heat shock protein A	similar to GB:L10328 SP:P29209 GB:M94104 PID:147369 PID:290536; identified by sequence similarity; putative
VC_0019	avtA	39	valine--pyruvate transaminase	transaminase C; catalyzes transamination of alanine, valine, and 2-aminobutyrate with their respective 2-keto acids; also catalyzes terminal step in valine biosynthesis
VC_0022		25	hypothetical protein	hypothetical protein CDS
VC_0023		12	NADH dehydrogenase subunit II-related protein	similar to GP:3603110; identified by sequence similarity; putative
VC_0025		8	hypothetical protein	hypothetical protein CDS
VC_0026		30	zinc-binding alcohol dehydrogenase	similar to GB:M80458 SP:P26646 PID:145173 PID:606193 GB:U00096; identified by sequence similarity; putative
VC_0027		38	threonine dehydratase	threonine deaminase; threonine dehydratase; in Escherichia coli, IlvA is part of the isoleucine biosynthetic pathway
VC_0028		48	dihydroxy-acid dehydratase	catalyzes the dehydration of 2, 3-dihydroxy-3-methylbutanoate to 3-methyl-2-oxobutanoate in valine and isoleucine biosynthesis
VC_0029		27	branched-chain amino acid aminotransferase	catalyzes the transamination of the branched-chain amino acids to their respective alpha-keto acids
VC_0030	ilvM	8	acetolactate synthase 2 regulatory subunit	similar to GB:M87049 SP:P13048 GB:X02413 GB:X04890 PID:146459; identified by sequence similarity; putative
VC_0031		28	acetolactate synthase 2 catalytic subunit	catalyzes the formation of 2-acetolactate from pyruvate; also known as acetolactate synthase large subunit
VC_0032		38	ComM-related protein	similar to GB:L42023 SP:P45049 PID:1006428 PID:1221236 PID:1205364; identified by sequence similarity; putative
VC_0033		34	putative acyltransferase	putative acyltransferase CDS
VC_0034		22	thiol:disulfide interchange protein	similar to GB:M93713 SP:P32557 GB:X64725 PID:155287 PID:48354; identified by sequence similarity; putative
VC_0035		29	serine/threonine protein kinase	catalyzes the phosphorylation of protein substrates at serine and threonine residues in vitro; specific substrate in vivo has not been identified yet; plays a role in long-term cell survival and expression of surface appendages
VC_0036		51	FixG-related protein	similar to PID:2398782; identified by sequence similarity; putative
VC_0037		10	hypothetical protein	hypothetical protein CDS
VC_0040		30	hemolysin, putative	similar to PID:887849 GB:U00096 PID:1789266; identified by sequence similarity; putative
VC_0041		17	hypothetical protein	hypothetical protein CDS
VC_0042		47	potassium uptake protein TrkH	similar to GP:3288671; identified by sequence similarity; putative
VC_0044		30	sun protein	similar to SP:P36929 SP:P23866 GB:X52114 PID:43136 PID:443992; identified by sequence similarity; putative
VC_0046	def	15	peptide deformylase	cleaves off formyl group from N-terminal methionine residues of newly synthesized proteins; binds iron(2+)
VC_0047		36	hypothetical protein	hypothetical protein CDS
VC_0048		41	smf protein	similar to GB:L42023 SP:P43862 PID:1006171 PID:1221098 PID:609332; identified by sequence similarity; putative
VC_0050		21	DNA topoisomerase I-related protein	similar to SP:P45771 PID:606217 GB:U00096 PID:1789677; identified by sequence similarity; putative
VC_0051		34	phosphoribosylaminoimidazole carboxylase ATPase subunit	With PurE catalyzes the conversion of aminoimidazole ribonucleotide to carboxyaminoimidazole ribonucleotide in the de novo purine nucleotide biosynthetic pathway
VC_0052		14	phosphoribosylaminoimidazole carboxylase catalytic subunit	Catalyzes a step in the de novo purine nucleotide biosynthetic pathway
VC_0054		19	Sua5/YciO/YrdC family protein	similar to SP:P45748 PID:606216 GB:U00096 PID:2367210; identified by sequence similarity; putative
VC_0056	aroE	31	shikimate 5-dehydrogenase	AroE; catalyzes the conversion of shikimate to 3-dehydroshikimate
VC_0057		8	hypothetical protein	hypothetical protein CDS
VC_0058		24	carbonic anhydrase	similar to GB:AE000657; identified by sequence similarity; putative
VC_0061		83	thiamine biosynthesis protein ThiC	required for the synthesis of the hydromethylpyrimidine moiety of thiamine
VC_0062	thiE	61	thiamine-phosphate pyrophosphorylase	Condenses 4-methyl-5-(beta-hydroxyethyl)-thiazole monophosphate and 4-amino-5-hydroxymethyl pyrimidine pyrophosphate to form thiamine monophosphate
VC_0063		33	thiF protein	similar to SP:P30138 PID:396331 PID:414234 GB:U00096 PID:1790425; identified by sequence similarity; putative
VC_0064		10	sulfur carrier protein ThiS	with ThiF, ThiG, and ThiO catalyzes the formation of the thiazole moiety of thiamine pyrophosphate
VC_0065	thiG	21	thiazole synthase	functions in thiamine (vitamin B1) biosynthesis; in Bacillus subtilis this enzyme catalyzes the formation of thiazole from dehydroxyglycine and 1-deoxy-D-xylulose-5-phosphate and ThiS-thiocarboxylate
VC_0066	thiH	40	thiamine biosynthesis protein ThiH	in Escherichia coli this enzyme functions in thiamine biosynthesis along with thiFSGI and iscS; with ThiFSG catalyzes the formation of thiazole phosphate from tyrosine, cysteine and 1-deoxy-D-xylulose-5-phosphate; forms a complex with ThiG; contains an iron-sulfur center
VC_0067		56	aminopeptidase P	similar to GP:2584787; identified by sequence similarity; putative
VC_0068		39	LysR family transcriptional regulator	similar to GB:L10328 SP:P31463 PID:290559 GB:U00096 PID:1790147; identified by sequence similarity; putative
VC_0069		51	multidrug resistance protein, putative	similar to GB:L10328 SP:P31462 PID:290558 GB:U00096 PID:1790146; identified by sequence similarity; putative
VC_0070		8	hypothetical protein	hypothetical protein CDS
VC_0071		20	DNA-binding transcriptional regulator AsnC	transcriptional repressor of asnA which codes for aspartate-ammonia ligase
VC_0072		73	sensory box/GGDEF family protein	similar to PID:1651932; identified by sequence similarity; putative
VC_0073		24	hypothetical protein	hypothetical protein CDS
VC_0074		9	hypothetical protein	hypothetical protein CDS
VC_0075		34	MadN protein	similar to PID:2062658; identified by sequence similarity; putative
VC_0076		12	universal stress protein A	similar to GB:U00039 SP:P28242 GB:X67639 PID:43280 PID:466632; identified by sequence similarity; putative
VC_0078		21	ferritin	similar to GB:L42023 SP:P43708 PID:1007433 PID:1221523 PID:1205620; identified by sequence similarity; putative
VC_0079		16	universal stress protein UspB	ppGpp-dependent, membrane associated, stress protein produced under conditions of nutrient deprivation, osmotic shock and oxidative stress
VC_0080		36	hypothetical protein	hypothetical protein CDS
VC_0081		27	hypothetical protein	hypothetical protein CDS
VC_0082		47	hypothetical protein	hypothetical protein CDS
VC_0087		9	sec-independent translocase	mediates the export of protein precursors bearing twin-arginine signal peptides
VC_0088		30	hypothetical protein	hypothetical protein CDS
VC_0089		43	cytochrome c551 peroxidase	similar to GB:AE000657; identified by sequence similarity; putative
VC_0090		44	DNA-damage-inducible protein F	similar to SP:P28303 PID:146611 PID:396379 GB:U00096 PID:1790477; identified by sequence similarity; putative
VC_0091		24	O-methyltransferase-related protein	similar to GB:M80674 SP:P39887 PID:153491; identified by sequence similarity; putative
VC_0092		10	LexA repressor	Represses a number of genes involved in the response to DNA damage
VC_0093		66	glycerol-3-phosphate acyltransferase	PlsB; catalyzes the formation of 1-acyl-sn-glycerol 3-phosphate by transfering the acyl moiety from acyl-CoA
VC_0095		22	chorismate--pyruvate lyase	similar to GB:U00006 SP:P26602 GB:M96268 GB:X57434 GB:X66619; identified by sequence similarity; putative
VC_0097		16	flagellar basal body-associated protein FliL-like protein	similar to GB:AE000657; identified by sequence similarity; putative
VC_0098		54	methyl-accepting chemotaxis protein	similar to SP:P07017 PID:145521 GB:U00096 PID:1736539 PID:1736545; identified by sequence similarity; putative
VC_0099		31	glpG protein	similar to GB:M54940 SP:P09391 GB:M96795 PID:146185 PID:146193; identified by sequence similarity; putative
VC_0100	glpE	13	thiosulfate sulfurtransferase	belongs to rhodanese family; thiosulfate thiotransferase; in Escherichia coli this enzyme catalyzes the formation of thiocyanate from thiosulfate and cyanide with low efficiency; contains an active site cysteine
VC_0101		10	hypothetical protein	hypothetical protein CDS
VC_0102		8	hypothetical protein	hypothetical protein CDS
VC_0103		28	hypothetical protein	hypothetical protein CDS
VC_0106		19	hypothetical protein	hypothetical protein CDS
VC_0107		11	hypothetical protein	hypothetical protein CDS
VC_0110		8	hypothetical protein	hypothetical protein CDS
VC_0112		30	cytochrome c4	similar to GB:U05988 PID:516878 SP:Q52369; identified by sequence similarity; putative
VC_0113		26	methyltransferase-related protein	similar to SP:P37431 PID:295895; identified by sequence similarity; putative
VC_0114		11	hypothetical protein	hypothetical protein CDS
VC_0115		16	hypothetical protein	hypothetical protein CDS
VC_0116		55	coproporphyrinogen III oxidase	catalyzes the oxygen-independent formation of protoporphyrinogen-IX from coproporphyrinogen-III
VC_0117		30	hemY protein	similar to GB:M87049 SP:P09128 GB:X12614 PID:148201 PID:41669; identified by sequence similarity; putative
VC_0118		30	uroporphyrin-III C-methyltransferase, putative	similar to GB:M87049 SP:P09127 GB:X12614 GB:X13406 PID:148202; identified by sequence similarity; putative
VC_0122	cyaA	79	adenylate cyclase	catalyzes transfer of adenylyl group of ATP from pyrophosphate to the 3'-hydroxyl group to form cyclic AMP
VC_0123	cyaY	9	frataxin-like protein	defects in the mitochondrial frataxin protein cause Friedreich ataxis which is an autosomal recessive neurodegenerative disease; based on phylogenomic distribution this protein may have a role in iron-sulfur cluster protein assembly
VC_0124		11
VC_0125		48	diaminopimelate decarboxylase	similar to SP:P19572; identified by sequence similarity; putative
VC_0127		24	hypothetical protein	hypothetical protein CDS
VC_0128	xerC	30	site-specific tyrosine recombinase XerC	site-specific tyrosine recombinase which cuts and rejoins DNA molecules; binds cooperatively to specific DNA consensus sites; forms a heterotetrameric complex with XerC; XerCD exhibit similar sequences; essential to convert chromosome dimers to monomers during cell division and functions during plasmid segregation; cell division protein FtsK may regulate the XerCD complex; enzyme from Streptococc…
VC_0129		21	hypothetical protein	hypothetical protein CDS
VC_0130		71	GGDEF family protein	similar to SP:P55552 PID:2182511; identified by sequence similarity; putative
VC_0131		18	hypothetical protein	hypothetical protein CDS
VC_0132		51	hypothetical protein	hypothetical protein CDS
VC_0134		23	hypothetical protein	hypothetical protein CDS
VC_0135		43	lysophospholipase L2	similar to PID:1449198; identified by sequence similarity; putative
VC_0136	rhtB	32	homoserine/homoserine lactone efflux protein	rhtB CDS
VC_0137		39	hypothetical protein	hypothetical protein CDS
VC_0139		20	DPS family protein	similar to GB:L42023 SP:P45173 PID:1007363 PID:1221482 PID:1205585; identified by sequence similarity; putative
VC_0140		14	hypothetical protein	hypothetical protein CDS
VC_0142		15	hypothetical protein	hypothetical protein CDS
VC_0144		26	hypothetical protein	hypothetical protein CDS
VC_0146		17	hypothetical protein	hypothetical protein CDS
VC_0148		19	cell division ATP-binding protein FtsE	similar to SP:P10115 GB:U00039 GB:X04398 PID:41499 PID:466599; identified by sequence similarity; putative
VC_0149		34	cell division protein FtsX	similar to SP:P10122 GB:U00039 GB:X04398 PID:41500 PID:466598; identified by sequence similarity; putative
VC_0151		47	soluble pyridine nucleotide transhydrogenase	catalyzes the conversion of NADPH to NADH
VC_0152		12	DNA-binding transcriptional repressor FabR	negatively controls the expression of fabA and fabB, genes involved in the unsaturated fatty acid biosynthesis
VC_0153		13	hypothetical protein	hypothetical protein CDS
VC_0154		39	tRNA (uracil-5-)-methyltransferase	catalyzes the formation of 5-methyl-uridine at position 54 in all tRNAs
VC_0156		96	vitamin B12 receptor	similar to SP:P06129 GB:L14556 GB:M10112 PID:145440 PID:290427; identified by sequence similarity; putative
VC_0157		75	alkaline serine protease	similar to GB:M25499 SP:P16588 PID:155251; identified by sequence similarity; putative
VC_0159		15	RNA-binding protein	similar to GB:AE000511 PID:2313961; identified by sequence similarity; putative
VC_0161		33	DNA-binding transcriptional regulator IlvY	participates in controlling several genes involved in isoleucine and valine biosynthesis; activates the transcription of the ilVC_ gene in the presence of acetolactate or acetohydroxybutyrate
VC_0162		53	ketol-acid reductoisomerase	catalyzes the formation of (R)-2, 3-dihydroxy-3-methylbutanoate from (S)-2-hydroxy-2-methyl-3-oxobutanoate in valine and isoleucine biosynthesis
VC_0164		104	multidrug resistance protein, putative	similar to GB:L42023 PID:1005991 PID:1220999 PID:1205142 SP:Q57124; identified by sequence similarity; putative
VC_0165		45	hypothetical protein	hypothetical protein CDS
VC_0166		23	TetR family transcriptional regulator	similar to GB:L42023 SP:P44923 PID:1005987 PID:1220997 PID:1205140; identified by sequence similarity; putative
VC_0168		17	cytochrome c5	similar to PID:2231996; identified by sequence similarity; putative
VC_0170		47	peptide ABC transporter, ATP-binding protein	similar to GB:U00096 PID:1787051; identified by sequence similarity; putative
VC_0171		50	peptide ABC transporter, periplasmic peptide-binding protein	similar to SP:P23847 GB:M35045 GB:X58051 PID:145797 PID:349225; identified by sequence similarity; putative
VC_0172		39	peptide ABC transporter, permease protein	similar to PID:1813496; identified by sequence similarity; putative
VC_0173		27	peptide ABC transporter, permease protein	similar to SP:P37315 PID:349227 PID:466681 GB:U00096 PID:1789964; identified by sequence similarity; putative
VC_0174		25	hypothetical protein	hypothetical protein CDS
VC_0175		91	deoxycytidylate deaminase-related protein	similar to GB:AE000782; identified by sequence similarity; putative
VC_0176		13	transcriptional regulator, putative	similar to GB:M36477 SP:P23789 GB:M36478 PID:143833 PID:1225936; identified by sequence similarity; putative
VC_0177		29	hypothetical protein	hypothetical protein CDS
VC_0178		62	patatin-related protein	similar to SP:P11768 PID:169498 PID:169500 PID:21415; identified by sequence similarity; putative
VC_0179		63	hypothetical protein	hypothetical protein CDS
VC_0180		93	hypothetical protein	hypothetical protein CDS
VC_0181		19	hypothetical protein	hypothetical protein CDS
VC_0182		31	hypothetical protein	hypothetical protein CDS
VC_0184		79	hypothetical protein	hypothetical protein CDS
VC_0185		75	transposase, putative	similar to SP:P06696 PID:581277 PID:154921; identified by sequence similarity; putative
VC_0186		36	glutathione reductase	catalyzes the reduction of 2 glutathione to glutathione disulfide; maintains high levels of reduced glutathione in the cytosol; involved in redox regulation and oxidative defense
VC_0187		30	hypothetical protein	hypothetical protein CDS
VC_0188		55	oligopeptidase A	similar to GB:M84574 SP:P27237 PID:154214; identified by sequence similarity; putative
VC_0190	uvrD	54	DNA-dependent helicase II	unwinds DNA duplexes with 3' to 5' polarity with respect to the bound strand and initiates unwinding most effectively when a single-stranded region is present; involved in the post-incision events of nucleotide excision repair and methyl-directed mismatch repair.
VC_0191		24	hypothetical protein	hypothetical protein CDS
VC_0192		29	AraC/XylS family transcriptional regulator	similar to GP:3294250; identified by sequence similarity; putative
VC_0194		38	gamma-glutamyltranspeptidase	similar to GB:AL123456; identified by sequence similarity; putative
VC_0195		30	rarD protein	similar to SP:P27844 PID:145580 GB:U00096 PID:1790252; identified by sequence similarity; putative
VC_0196		49	ATP-dependent DNA helicase RecQ	functions in blocking illegitimate recombination, enhancing topoisomerase activity, initiating SOS signaling and clearing blocked replication forks; component of the RecF recombinational pathway
VC_0198		13	hypothetical protein	hypothetical protein CDS
VC_0199		49	hemolysin secretion ATP-binding protein, putative	similar to GB:L42023 PID:1006302 PID:1221167 PID:1205301 SP:Q57180; identified by sequence similarity; putative
VC_0200		76	iron(III) compound receptor	similar to GB:D26562 SP:P06971 GB:M12486 PID:145949 PID:473809; identified by sequence similarity; putative
VC_0201		14	iron(III) ABC transporter, ATP-binding protein	similar to PID:41440 GB:U00096 PID:1552729 PID:1786345; identified by sequence similarity; putative
VC_0202		26	iron(III) ABC transporter, periplasmic iron-compound-binding protein	similar to GB:D26562 SP:P07822 GB:M12486 PID:145951 PID:41441; identified by sequence similarity; putative
VC_0203		47	iron-hydroxamate transporter permease subunit	part of the FhuBCD ATP-dependent iron (III) hydroxamate transporter involved in the high-affinity transport of Fe(3+)-ferrichrome
VC_0204		17	hypothetical protein	hypothetical protein CDS
VC_0206	murQ	24	N-acetylmuramic acid-6-phosphate etherase	catalyzes the cleavage of the lactyl ether moiety of N-acetylmuramic acid-6-phosphate (MurNAc-6-P) to form N-acetylglucosamine-6-phosphate (GlcNAc-6-P) and lactate; involved in MurNAc dissimilation pathway
VC_0207	murP	38	N-acetylmuramic acid phosphotransfer permease	belongs to PEP-dependent PTS system; contains the PTS EIIBC domains; involved in uptake of exogenous N-acetylmuramic acid (MurNAc); requires crr-encoded enzyme IIA-glucose component
VC_0208		16	hypothetical protein	hypothetical protein CDS
VC_0209		17	hypothetical protein	hypothetical protein CDS
VC_0210	rph	17	ribonuclease PH	RNase PH; tRNA nucleotidyltransferase; forms hexamers in Bacillus subtilis; phosphoroltic 3'-5' exoribonuclease; involved in maturation of tRNA precursors and removes terminal nucleotides near CCA acceptor arms of mature tRNAs
VC_0211	pyrE	23	orotate phosphoribosyltransferase	involved in fifth step of pyrimidine biosynthesis; converts orotidine 5'-phosphate and diphosphate to orotate and 5-phospho-alpha-D-ribose 1-diphosphate
VC_0212		29	lipid A biosynthesis (KDO)2-(lauroyl)-lipid IVA acyltransferase	Transfers myristate or laurate, activated on ACP, to the lipid IVA moiety of (KDO)2-(lauroyl)-lipid IVA
VC_0214	slmA	12	nucleoid occlusion protein	FtsZ binding protein; synthetically lethal with a defect in the Min system; this protein is the first identified nucleoid occlusion factor which works along with the Min system to properly position the FtsZ ring assembly
VC_0216		51	methyl-accepting chemotaxis protein	similar to PID:1255679; identified by sequence similarity; putative
VC_0217	radC	20	DNA repair protein RadC	Involved in DNA double-strand break repair and recombination. Promotes the annealing of complementary single-stranded DNA and by simulation of RAD51 recombinase
VC_0220		15	hypothetical protein	hypothetical protein CDS
VC_0221		26	formamidopyrimidine-DNA glycosylase	Involved in base excision repair of DNA damaged by oxidation or by mutagenic agents. Acts as DNA glycosylase that recognizes and removes damaged bases
VC_0223		29	ADP-heptose--LPS heptosyltransferase II, putative	similar to GB:L42023 SP:P44011 PID:1003930 PID:1222457 PID:1204774; identified by sequence similarity; putative
VC_0224		24	lipopolysaccharide biosynthesis glycosyltransferase, putative	similar to GB:L42023 SP:P44029 PID:1005522 PID:1220737 PID:1204904; identified by sequence similarity; putative
VC_0225		34	lipopolysaccharide biosynthesis protein, putative	similar to GB:L42023 PID:1003419 PID:1222185 PID:1204517 PID:1573227; identified by sequence similarity; putative
VC_0229		44	hypothetical protein	hypothetical protein CDS
VC_0230		31	hypothetical protein	hypothetical protein CDS
VC_0231		75	hypothetical protein	hypothetical protein CDS
VC_0232		20	hypothetical protein	hypothetical protein CDS
VC_0234		51	hypothetical protein	hypothetical protein CDS
VC_0235		39	lipopolysaccharide biosynthesis protein, putative	similar to PID:992970; identified by sequence similarity; putative
VC_0236		36	ADP-heptose--LPS heptosyltransferase II	similar to PID:1916630; identified by sequence similarity; putative
VC_0239		74	hypothetical protein	hypothetical protein CDS
VC_0240	rfaD	38	ADP-L-glycero-D-mannoheptose-6-epimerase	catalyzes the interconversion between ADP-D-glycero-beta-D-manno-heptose and ADP-L-glycero-beta-D-manno-heptose
VC_0241		78	mannose-1-phosphate guanylyltransferase	similar to GB:X59554 SP:Q07024 PID:48383; identified by sequence similarity; putative
VC_0242		85	phosphomannomutase	similar to GB:X59554 SP:Q06951 PID:581822; identified by sequence similarity; putative
VC_0243		78	GDP-mannose 4, 6-dehydratase	similar to GB:X59554 PID:48385; identified by sequence similarity; putative
VC_0244		67	perosamine synthase	similar to GB:X59554 PID:48386; identified by sequence similarity; putative
VC_0249		104	rfbL protein	similar to GB:X59554 PID:48391; identified by sequence similarity; putative
VC_0250		57	iron-containing alcohol dehydrogenase family protein RfbM	similar to GB:M26941 SP:P13604 PID:144714; identified by sequence similarity; putative
VC_0251		129	acyl protein synthase/acyl-CoA reductase RfbN	similar to GB:X59554 PID:48393; identified by sequence similarity; putative
VC_0252		35	acetyltransferase	similar to GB:X59554 PID:48394; identified by sequence similarity; putative
VC_0254		48
VC_0260		96	mannosyl-transferase	similar to PID:1929425; identified by sequence similarity; putative
VC_0261		9	hypothetical protein	hypothetical protein CDS
VC_0262		45	UDP-glucose 4-epimerase	similar to PID:1929426; identified by sequence similarity; putative
VC_0263		20	galactosyl-transferase, putative	similar to PID:1929427; identified by sequence similarity; putative
VC_0264		35	hypothetical protein	hypothetical protein CDS
VC_0265		42	hypothetical protein	hypothetical protein CDS
VC_0266		15	hypothetical protein	hypothetical protein CDS
VC_0267		22	D-isomer specific 2-hydroxyacid dehydrogenase family protein	similar to GB:Z11929 SP:P43169 PID:46871; identified by sequence similarity; putative
VC_0268		19	hypothetical protein	hypothetical protein CDS
VC_0269		60	mannose-6-phosphate isomerase	similar to SP:P25081 GB:X57117 PID:48820; identified by sequence similarity; putative
VC_0270		58	ROK family protein	similar to SP:P23917 GB:X76979 PID:145329 PID:581151 GB:U00096; identified by sequence similarity; putative
VC_0271		30	hypothetical protein	hypothetical protein CDS
VC_0273		8	DNA-binding protein HU	similar to SP:P28080 PID:141878; identified by sequence similarity; putative
VC_0274		30	hypothetical protein	hypothetical protein CDS
VC_0275		25	phosphoribosylamine--glycine ligase	catalyzes the formation of N(1)-(5-phospho-D-ribosyl)glycinamide from 5-phospho-D-ribosylamine and glycine in purine biosynthesis
VC_0276	purH	39	bifunctional phosphoribosylaminoimidazolecarboxamide formyltransferase/IMP cyclohydrolase	involved in de novo purine biosynthesis
VC_0277	zntR	10	zinc-responsive transcriptional regulator	mediates expression of the zinc export protein ZntA in response to high levels of zinc; member of MerR family of transcriptional regulators
VC_0278		46	DNA-binding transcriptional activator CadC	regulates the cadBA operon
VC_0280	cadB	41	lysine/cadaverine antiporter	antiporter protein responsible for lysine import and cadaverine export; member of the lysine-dependent acid resistance system 4 (AR4); inner membrane protein
VC_0281		71	lysine decarboxylase, inducible	similar to SP:P23892 GB:M67452 GB:M76411 PID:145454 PID:145458; identified by sequence similarity; putative
VC_0282		36	methyl-accepting chemotaxis protein	similar to PID:1066850; identified by sequence similarity; putative
VC_0283		19	hypothetical protein	hypothetical protein CDS
VC_0284		73
VC_0285		11	keto-hydroxyglutarate-aldolase/keto-deoxy- phosphogluconate aldolase	catalyzes the formation of pyruvate and glyoxylate from 4-hydroxy-2-oxoglutarate; or pyruvate and D-glyceraldehyde 3-phosphate from 2-dehydro-3-deoxy-D-glyconate 6-phosphate
VC_0286		33	gluconate permease, putative	similar to PID:882633 GB:U00096 PID:1789097; identified by sequence similarity; putative
VC_0287		9	thermoresistant gluconokinase	similar to SP:P46859 PID:606372 GB:U00096 PID:1304070 PID:1789845; identified by sequence similarity; putative
VC_0288		49	phosphogluconate dehydratase	catalyzes the formation of 2-dehydro-3-deoxy-6-phospho-D-gluconate from 6-phospho-D-gluconate
VC_0289		28	gluconate utilization system gnt-I transcriptional repressor	similar to PID:1304069; identified by sequence similarity; putative
VC_0290	fis	15	DNA-binding protein Fis	Stimulates excision of phage lambda; affects Mu development; acts as an activator of rRNA and iRNA transcription
VC_0291		29	NifR3/Smm1 family protein	similar to GB:M95784 SP:P25717 GB:X62399 PID:145976 PID:41472; identified by sequence similarity; putative
VC_0293	prmA	22	ribosomal protein L11 methyltransferase	methylates ribosomal protein L11 at multiple amino acid positions; mutations of these genes in Escherichia coli or Thermus thermophilus has no apparent phenotype
VC_0297		19	3-dehydroquinate dehydratase	catalyzes the formation of 3-dehydroshikimate from 3-dehydroquinate in chorismate biosynthesis
VC_0298		68	acetyl-CoA synthetase	Acs; catalyzes the conversion of acetate and CoA to acetyl-CoA
VC_0299		18	DNA polymerase III subunit epsilon	3'-5' exonuclease of DNA polymerase III
VC_0300		42	hypothetical protein	hypothetical protein CDS
VC_0302		35	putative 3-phenylpropionic acid transporter	putative transporter of 3-phenylpropionate across the inner membrane; member of the major facilitator superfamily of transporters
VC_0303		116	sensor histidine kinase	similar to GP:2808665; identified by sequence similarity; putative
VC_0304		56	guanosine pentaphosphate phosphohydrolase	catalyzes the conversion of guanosine 5'-triphosphate, 3'-diphosphate (pppGpp) to guanosine 5'-diphosphate, 3'-diphosphate (ppGpp); pppGpp and ppGpp control the stringent response during amino acid starvation
VC_0305		42	ATP-dependent RNA helicase RhlB	enables ATP-dependent unwinding of double stranded RNA as a component of the RNA degradosome, a multi-enzyme complex important in RNA processing and messenger RNA degradation
VC_0306		15	thioredoxin	similar to SP:P00274 GB:M87049 GB:K02845 GB:M10424 GB:M12779; identified by sequence similarity; putative
VC_0308		34	hypothetical protein	hypothetical protein CDS
VC_0311		11	ferredoxin	similar to SP:P46047 PID:599651; identified by sequence similarity; putative
VC_0312	fre	26	FMN reductase	NAD(P)H-flavin reductase; catalyzes the reversible oxidation/reduction of NAD(P) and flavine mononucleotide; in Salmonella and E. coli this protein also reduces aquacob(III)alamin to cob(II)alamin
VC_0317		18	hypothetical protein	hypothetical protein CDS
VC_0330		20	anti-RNA polymerase sigma 70 factor	binds specifically to the major sigma factor sigma 70; active in stationary phase
VC_0331	nudC	28	NADH pyrophosphatase	can catalyze hydrolysis of broad range of dinucleotide pyrophosphates but prefers reduced form of NADH; requires divalent metal ions such as magnesium and manganese and produces two mononucleoside 5'-phosphates
VC_0333		28	TetR family transcriptional regulator	similar to GB:X66592 PID:45394; identified by sequence similarity; putative
VC_0334		38	hypothetical protein	hypothetical protein CDS
VC_0335		36	NlpD-related protein	similar to SP:P37690 PID:466751 GB:U00096 PID:1790042; identified by sequence similarity; putative
VC_0337		32	hypothetical protein	hypothetical protein CDS
VC_0338		45	transporter, putative	similar to GB:AE000666; identified by sequence similarity; putative
VC_0342		37	iron-sulfur cluster-binding protein	similar to GB:U14003 SP:P39288 PID:537007 GB:U00096 PID:1790608; identified by sequence similarity; putative
VC_0345	mutL	70	DNA mismatch repair protein	This protein is involved in the repair of mismatches in DNA. It is required for dam-dependent methyl-directed DNA mismatch repair. Promotes the formation of a stable complex between two or more DNA-binding proteins in an ATP-dependent manner without itself being part of a final effector complex
VC_0346	miaA	26	tRNA delta(2)-isopentenylpyrophosphate transferase	IPP transferase; isopentenyltransferase; involved in tRNA modification; in Escherichia coli this enzyme catalyzes the addition of a delta2-isopentenyl group from dimethylallyl diphosphate to the N6-nitrogen of adenosine adjacent to the anticodon of tRNA species that read codons starting with uracil; further tRNA modifications may occur; mutations in miaA result in defects in translation efficienc…
VC_0347	hfq	9	RNA-binding protein Hfq	Stimulates the elongation of poly(A) tails
VC_0348		49	putative GTPase HflX	involved in modulation of proteins HflK and HflC; part of the hflA locus (high frequency of lysogenization) which governs the lysis-lysogeny decision of bacteriophage lambda by controlling stability of the phage cII protein
VC_0349		39	hflK protein	similar to GB:U09005 SP:P40605 PID:507734; identified by sequence similarity; putative
VC_0350		35	hflC protein	similar to GB:U09005 SP:P40606 PID:507735; identified by sequence similarity; putative
VC_0351		7	hypothetical protein	hypothetical protein CDS
VC_0352		9	hypothetical protein	similar to GB:L42023 SP:P44759 PID:1004028 PID:1222511 PID:1204822; identified by sequence similarity; putative
VC_0353		31	hypothetical protein	hypothetical protein CDS
VC_0354		25	peptidyl-prolyl cis-trans isomerase, FKBP-type	similar to SP:P45523 SP:P39175 PID:606281 PID:862300 GB:U00096; identified by sequence similarity; putative
VC_0355		23	hypothetical protein	hypothetical protein CDS
VC_0364		8	bacterioferritin-associated ferredoxin	similar to GB:M27176 SP:P13655 PID:145408 PID:606271 GB:U00096; identified by sequence similarity; putative
VC_0365		18	bacterioferritin	similar to GB:M83692 SP:P22759 PID:142298; identified by sequence similarity; putative
VC_0370		42	hypothetical protein	hypothetical protein CDS
VC_0373		19	hypothetical protein	hypothetical protein CDS
VC_0374	pgi	56	glucose-6-phosphate isomerase	functions in sugar metabolism in glycolysis and the Embden-Meyerhof pathways (EMP) and in gluconeogenesis; catalyzes reversible isomerization of glucose-6-phosphate to fructose-6-phosphate; member of PGI family
VC_0376		44	hypothetical protein	hypothetical protein CDS
VC_0377		9	hypothetical protein	hypothetical protein CDS
VC_0378		21	zinc uptake regulation protein, putative	similar to SP:P32692 PID:409798 GB:U00096 PID:1790480; identified by sequence similarity; putative
VC_0379		31	tRNA-dihydrouridine synthase A	similar to SP:P32695 PID:396384 GB:U00096 PID:1790483; identified by sequence similarity; putative
VC_0380		7	hypothetical protein	hypothetical protein CDS
VC_0380.1		9
VC_0381		31	hypothetical protein	hypothetical protein CDS
VC_0382		10	hypothetical protein	hypothetical protein CDS
VC_0383		7	hypothetical protein	hypothetical protein CDS
VC_0384		58	sulfite reductase (NADPH) flavoprotein alpha-component	similar to GB:M23008 SP:P38038 PID:145678 PID:145680 PID:882657; identified by sequence similarity; putative
VC_0385		53	sulfite reductase subunit beta	hemoprotein; NADPH dependent; with the alpha subunit (a flavoprotein) catalyzes the reduction of sulfite to sulfide
VC_0386		32	phosphoadenosine phosphosulfate reductase	catalyzes the reduction of 3'-phosphoadenylyl sulfate into sulfite
VC_0389		54	Na+/H+ antiporter, putative	similar to GP:3327262; identified by sequence similarity; putative
VC_0390	metH	118	B12-dependent methionine synthase	one of two methionine synthases in Escherichia coli; MetH catalyzes a methyl transfer reaction from methyltetrahydrofolate to homocysteine to create methionine; requires zinc for activity
VC_0391		42	aspartate kinase III	catalyzes the formation of 4-phospho-L-aspartate from L-aspartate and ATP; functions in amino acid biosynthesis; lysine sensitive
VC_0392		37	aminotransferase, class V	similar to SP:P31030 PID:164759; identified by sequence similarity; putative
VC_0393		91	hypothetical protein	hypothetical protein CDS
VC_0394	uvrA	93	excinuclease ABC subunit A	The UvrABC repair system catalyzes the recognition and processing of DNA lesions. UvrA is an ATPase and a DNA-binding protein. A damage recognition complex composed of 2 uvrA and 2 uvrB subunits scans DNA for abnormalities. When the presence of a lesion has been verified by uvrB, the uvrA molecules dissociate
VC_0395		33	UTP--glucose-1-phosphate uridylyltransferase	similar to GB:U03751 PID:432985 SP:Q59633 PID:1345068; identified by sequence similarity; putative
VC_0396		24	LuxR family transcriptional regulator	similar to PID:1147562 SP:P52106 GB:U00096 PID:1787277; identified by sequence similarity; putative
VC_0398		81	regulatory protein CsrD	regulates the degradation of the small RNAs CsrB and CsrC; may function to targate RNase E to specific RNA molecules
VC_0399		52	MSHA biogenesis protein MshI	similar to PID:791156 PID:791153; identified by sequence similarity; putative
VC_0400		21	MSHA biogenesis protein MshJ	similar to PID:791156 PID:791154; identified by sequence similarity; putative
VC_0401		10	MSHA biogenesis protein MshK	similar to PID:791156 PID:791155; identified by sequence similarity; putative
VC_0402		67	MSHA biogenesis protein MshL	similar to PID:791156; identified by sequence similarity; putative
VC_0403		21	MSHA biogenesis protein MshM	similar to PID:791156 PID:791157; identified by sequence similarity; putative
VC_0404		37	MSHA biogenesis protein MshN	similar to PID:791156 PID:791158; identified by sequence similarity; putative
VC_0405		51	MSHA biogenesis protein MshE	similar to PID:791156 PID:791159; identified by sequence similarity; putative
VC_0406		41	MSHA biogenesis protein MshG	similar to PID:1016255 PID:1016256; identified by sequence similarity; putative
VC_0407		18	MSHA biogenesis protein MshF	similar to GB:X77217 PID:496757; identified by sequence similarity; putative
VC_0408		20	MSHA pilin protein MshB	similar to GB:X77217 PID:496758; identified by sequence similarity; putative
VC_0409		35	MSHA pilin protein MshA	similar to GP:673504; identified by sequence similarity; putative
VC_0410		20	MSHA pilin protein MshC	similar to GB:X77217 PID:496759; identified by sequence similarity; putative
VC_0411		27	MSHA pilin protein MshD	similar to GB:X77217 PID:673506 PID:673507; identified by sequence similarity; putative
VC_0412		41	hypothetical protein	hypothetical protein CDS
VC_0413		18	hypothetical protein	hypothetical protein CDS
VC_0414		169	hypothetical protein	hypothetical protein CDS
VC_0418	maf	17	Maf-like protein	Maf; overexpression in Bacillus subtilis inhibits septation in the dividing cell
VC_0419		45	ribonuclease G	involved in the processing of the 5'end of 16S rRNA
VC_0420		118	hypothetical protein	hypothetical protein CDS
VC_0421		27	hypothetical protein	hypothetical protein CDS
VC_0422		45	tldD protein	similar to SP:P46473 PID:606183 GB:U00096 PID:1732437 PID:1789640; identified by sequence similarity; putative
VC_0423		34	arginine deiminase	catalyzes the degradation of arginine to citruline and ammonia
VC_0424		10	hypothetical protein	hypothetical protein CDS
VC_0425		24	hypothetical protein	hypothetical protein CDS
VC_0426		12	hypothetical protein	hypothetical protein CDS
VC_0428		14	hypothetical protein	hypothetical protein CDS
VC_0429		92	hypothetical protein	hypothetical protein CDS
VC_0430		37	immunogenic protein	similar to SP:P12920 PID:144105; identified by sequence similarity; putative
VC_0431		22	arginine repressor	regulates arginine biosynthesis when complexed with arginine by binding at site that overlap the promotors of the arginine biosynthesis genes
VC_0432		37	malate dehydrogenase	oxidizes malate to oxaloacetate
VC_0433		53	arginine/ornithine antiporter	similar to GB:U00096 PID:1742644 PID:1742655 PID:1787890; identified by sequence similarity; putative
VC_0438		25	hypothetical protein	hypothetical protein CDS
VC_0439		19	hypothetical protein	hypothetical protein CDS
VC_0441	apaH	30	diadenosine tetraphosphatase	hydrolyzes P(1), P(4)-bis(5'-adenosyl) tetraphosphate to form 2 ADP
VC_0442	apaG	10	ApaG	protein associated with Co2+ and Mg2+ efflux
VC_0447	djlA	20	Dna-J like membrane chaperone protein	functions as a co-chaperone with DnaK; involved in regulation of colanic acid capsule; inner membrane protein; dimerized via transmembrane domain; J-like domain is cytoplasmic and can functionally substitute for DnaJ; stimulates synthesis of colanic acid mucoid capsule through the RcsB/C signal transduction system
VC_0449		50	methyl-accepting chemotaxis protein	similar to GB:X61367 PID:48195; identified by sequence similarity; putative
VC_0450		52	membrane-bound lytic murein transglycosylase C	similar to PID:882493 SP:P52066 GB:U00096 PID:1495826 PID:2367180; identified by sequence similarity; putative
VC_0452		31	A/G-specific adenine glycosylase	similar to GB:M59471 SP:P17802 GB:X52391 PID:146864 PID:42073; identified by sequence similarity; putative
VC_0453	trmB	13	tRNA (guanine-N(7)-)-methyltransferase	tRNA (guanine-N(7)-)-methyltransferase; catalyzes the formation of N(7)-methylguanine at position 46 (m7G46) in tRNA by transferring the methyl residue from S-adenosyl-L-methionine
VC_0454		24	glutaminase	catalyzes the formation of glutamate from glutamine
VC_0455		33	coproporphyrinogen III oxidase	catalyzes the oxygen-independent formation of protoporphyrinogen-IX from coproporphyrinogen-III
VC_0456		15	putative deoxyribonucleotide triphosphate pyrophosphatase	HAM1-like protein; Rec-dependent growth; RgdB; yggV; it is suspected that this protein functions to remove misincorporated bases such as xanthine or hypoxanthine
VC_0457		15	hypothetical protein	hypothetical protein CDS
VC_0458		9	hypothetical protein	hypothetical protein CDS
VC_0459		11	hypothetical protein	hypothetical protein CDS
VC_0460		19	pyrroline-5-carboxylate reductase	catalyzes the formation of L-proline from pyrroline-5-carboxylate
VC_0461		23	hypothetical protein	hypothetical protein CDS
VC_0462		26	twitching motility protein PilT	similar to SP:P24559 GB:X67095 PID:151490; identified by sequence similarity; putative
VC_0463		25	twitching motility protein PilT	similar to SP:P24559 GB:X67095 PID:151490; identified by sequence similarity; putative
VC_0464		21	LuxR family transcriptional regulator	similar to GB:X80506 SP:P45785 PID:516862; identified by sequence similarity; putative
VC_0465		32	tyrosyl-tRNA synthetase	catalyzes the formation of tyrosyl-tRNA(Tyr) from tyrosine and tRNA(Tyr)
VC_0467		20	hypothetical protein	hypothetical protein CDS
VC_0468		36	glutathione synthetase	The second step in the glutathione biosynthesis pathway, where it synthesizes ATP + gamma-L-glutamyl-L-cysteine + glycine = ADP + phosphate + glutathione
VC_0469		18	16S ribosomal RNA methyltransferase RsmE	in Escherichia coli RsmE methylates the N3 position of the U1498 base in 16S rRNA; cells lacking this function can grow, but are outcompeted by wild-type; SAM-dependent m(3)U1498 methyltransferase
VC_0470		16	extracellular deoxyribonuclease	similar to GB:M16499 SP:P08038 PID:155163; identified by sequence similarity; putative
VC_0471		16	hypothetical protein	similar to GB:L42023 SP:P44119 PID:1006537 PID:1221298 PID:1205418; identified by sequence similarity; putative
VC_0473		55	transketolase	catalyzes the formation of ribose 5-phosphate and xylulose 5-phosphate from sedoheptulose 7-phosphate and glyceraldehyde 3-phosphate; can transfer ketol groups between several groups; in Escherichia coli there are two tkt genes, tktA expressed during exponential growth and the tktB during stationary phase
VC_0474		22	iron-regulated virulence regulatory protein IrgB	similar to GB:M55988 SP:P25543 PID:155189 PID:1763225; identified by sequence similarity; putative
VC_0475		79	enterobactin receptor protein	IrgA; binds ferric enterobactin; irgA gene expression is repressed by Fur and induced by the divergently transcribed upstream gene irgB; outer membrane protein; involved in iron metabolism
VC_0476		49	erythrose 4-phosphate dehydrogenase	NAD-dependent; catalyzes the formation of 4-phosphoerythronate from erythrose 4-phosphate in the biosynthesis of pyridoxine 5'-phosphate
VC_0480		34	hypothetical protein	hypothetical protein CDS
VC_0481		21	LysE/YggA family protein	similar to SP:P11667 PID:41425 PID:882452 GB:U00096 PID:1789290; identified by sequence similarity; putative
VC_0482		35	chromosome replication initiation inhibitor protein	specific inhibitor of chromosomal initiation of replication in vitro; binds the three 13-mers in the origin (oriC) to block initiation of replication; also controls genes involved in arginine transport
VC_0483		29	hypothetical protein	hypothetical protein CDS
VC_0484		8	hypothetical protein	hypothetical protein CDS
VC_0485		48	pyruvate kinase	catalyzes the formation of phosphoenolpyruvate from pyruvate
VC_0486		19	DeoR family transcriptional regulator	similar to GB:J02708 SP:P15082 GB:X13463 PID:146282 PID:41630; identified by sequence similarity; putative
VC_0488		34	extracellular solute-binding protein, putative	similar to PID:2338765; identified by sequence similarity; putative
VC_0489		66	hemolysin, putative	similar to PID:1045438; identified by sequence similarity; putative
VC_0492		73	hypothetical protein	hypothetical protein CDS
VC_0493		37	hypothetical protein	hypothetical protein CDS
VC_0494		31	hypothetical protein	hypothetical protein CDS
VC_0495		38	hypothetical protein	hypothetical protein CDS
VC_0496		33	hypothetical protein	hypothetical protein CDS
VC_0497		9	transcriptional regulator	similar to SP:P12552 PID:15163 PID:15171; identified by sequence similarity; putative
VC_0498		15	ribonuclease H	catalyzes the endonucleolytic cleavage to 5'-phosphomonomer
VC_0499		37
VC_0500		11
VC_0501		35
VC_0502		29	type IV pilin, putative	similar to SP:P00117; identified by sequence similarity; putative
VC_0503		64	hypothetical protein	hypothetical protein CDS
VC_0504		7	hypothetical protein	hypothetical protein CDS
VC_0505		12	hypothetical protein	hypothetical protein CDS
VC_0506		31	hypothetical protein	hypothetical protein CDS
VC_0507		7	hypothetical protein	hypothetical protein CDS
VC_0508		21	hypothetical protein	hypothetical protein CDS
VC_0509		16	hypothetical protein	hypothetical protein CDS
VC_0510		24	DNA repair protein RadC-related protein	similar to PID:1208991 GB:U00096 PID:1552815 PID:2367100; identified by sequence similarity; putative
VC_0522		24	beta-ketoadipate enol-lactone hydrolase, putative	similar to PID:2239060; identified by sequence similarity; putative
VC_0523		17	putative glycerol-3-phosphate acyltransferase PlsY	involved in acylation of glycerol-3-phosphate to form 1-acyl-glycerol-3 phosphate for use in phospholipid biosynthesis; functions with PlsX
VC_0525		14	2-amino-4-hydroxy-6- hydroxymethyldihydropteridine pyrophosphokinase	similar to GB:D26562 SP:P26281 GB:L06495 PID:146013 PID:473801; identified by sequence similarity; putative
VC_0526	uppP	30	undecaprenyl pyrophosphate phosphatase	BacA; phosphatase activity in Escherichia coli not kinase; involved in bacitracin resistance as bacitracin supposedly sequesters undecaprenyl disphosphate which reduces the pool of lipid carrier available to the cell
VC_0530	truD	31	tRNA pseudouridine synthase D	catalyzes the modification of U13 in tRNA(Glu)
VC_0531	surE	26	stationary phase survival protein SurE	catalyzes the conversion of a phosphate monoester to an alcohol and a phosphate
VC_0532	pcm	19	protein-L-isoaspartate O-methyltransferase	catalyzes the methyl esterification of L-isoaspartyl residues that are formed in damaged proteins
VC_0533		50	lipoprotein NlpD	similar to GP:2897901; identified by sequence similarity; putative
VC_0534		26	RNA polymerase sigma-38 factor	similar to GP:2897902; identified by sequence similarity; putative
VC_0535		73	DNA mismatch repair protein MutS	This protein performs the mismatch recognition step during the DNA repair process
VC_0537	cysM	27	cysteine synthase B	catalyzes the formation of cysteine from 3-O-acetyl-L-serine and hydrogen sulfide
VC_0538		29	thiosulfate ABC transporter, periplasmic thiosulfate-binding protein	similar to GB:M32101 SP:P16700 PID:145658 GB:U00096 PID:1788765; identified by sequence similarity; putative
VC_0539		28	sulfate ABC transporter, permease protein	similar to GB:M32101 SP:P16701 PID:145659 GB:U00096 PID:1788764; identified by sequence similarity; putative
VC_0540		30	sulfate ABC transporter, permease protein	similar to GB:M32101 SP:P16702 PID:145660 GB:U00096 PID:1788762; identified by sequence similarity; putative
VC_0541		28	sulfate ABC transporter, ATP-binding protein	similar to GB:M32101 SP:P16676 PID:145661 GB:U00096 PID:1788761; identified by sequence similarity; putative
VC_0542		13	CinA-related protein	similar to PID:1209307 SP:P51967; identified by sequence similarity; putative
VC_0543	recA	43	recombinase A	catalyzes the hydrolysis of ATP in the presence of single-stranded DNA, the ATP-dependent uptake of single-stranded DNA by duplex DNA, and the ATP-dependent hybridization of homologous single-stranded DNAs
VC_0544	recX	18	recombination regulator RecX	binds RecA and inhibits RecA-mediated DNA strand exchange and ATP hydrolysis and coprotease activities
VC_0546		10	hypothetical protein	hypothetical protein CDS
VC_0547		48	aspartate kinase	catalyzes the formation of 4-phospho-L-aspartate from L-aspartate and ATP
VC_0549		8	oxaloacetate decarboxylase subunit gamma	oxaloacetate decarboxylase subunit gamma CDS
VC_0550		57	oxaloacetate decarboxylase	catalyzes the formation of pyruvate from oxaloacetate
VC_0551		38	oxaloacetate decarboxylase, beta subunit	similar to GB:M96434 SP:Q03031 PID:154198; identified by sequence similarity; putative
VC_0552		40	quinone oxidoreductase	similar to GP:3293547; identified by sequence similarity; putative
VC_0553		17	hypothetical protein	hypothetical protein CDS
VC_0554		97	insulinase family protease/insulinase family protease	similar to GP:2661690; identified by sequence similarity; putative
VC_0555		7	hypothetical protein	hypothetical protein CDS
VC_0556		50	glutamate--cysteine ligase	involved in the first step of glutathione biosynthesis
VC_0557		19	S-ribosylhomocysteinase	catalyzes the hydrolysis of S-ribosylhomocysteine to homocysteine and autoinducer-2
VC_0558		49	hemolysin, putative	similar to SP:P37908; identified by sequence similarity; putative
VC_0559		34	hypothetical protein	hypothetical protein CDS
VC_0566		39	protease DO	similar to GB:M36536 SP:P09376 GB:M29955 GB:X12457 PID:146414; identified by sequence similarity; putative
VC_0567		15	cytochrome d ubiquinol oxidase subunit III	cytochrome d ubiquinol oxidase subunit III CDS
VC_0568		53	hypothetical protein	hypothetical protein CDS
VC_0573		21	ubiquinol--cytochrome c reductase, iron-sulfur subunit	similar to GP:2642361; identified by sequence similarity; putative
VC_0574		61	ubiquinol--cytochrome c reductase, cytochrome B	similar to GP:2642362; identified by sequence similarity; putative
VC_0575		25	ubiquinol--cytochrome c reductase, cytochrome c1	similar to GP:2642363; identified by sequence similarity; putative
VC_0576	sspA	26	stringent starvation protein A	transcriptional activator; required for activation of bacteriophage P1 late promoter; induced by starvation
VC_0577		18	ClpXP protease specificity-enhancing factor	similar to GB:M69028 SP:P25663 GB:X05088 PID:147872 PID:42999; identified by sequence similarity; putative
VC_0578		19	hemolysin, putative	similar to GB:S57691 SP:P46028 PID:299398; identified by sequence similarity; putative
VC_0579		21	phosphoheptose isomerase, putative	similar to SP:P45466 PID:606089 GB:U00096 PID:1789539; identified by sequence similarity; putative
VC_0580		11	hypothetical protein	hypothetical protein CDS
VC_0581		72	putative lipoprotein	similar to SP:P45464 PID:606087 GB:U00096 PID:1789537; identified by sequence similarity; putative
VC_0582		36	hypothetical protein	hypothetical protein CDS
VC_0583		11
VC_0585		22	hypoxanthine-guanine phosphoribosyltransferase	Catalyzes the salvage synthesis of inosine-5'-monophosphate (IMP) and guanosine-5'-monophosphate (GMP) from the purine bases hypoxanthine and guanine, respectively
VC_0586		29	carbonic anhydrase, putative	similar to GB:D26562 SP:P36857 PID:473793 GB:U00096 PID:1786318; identified by sequence similarity; putative
VC_0587		54	sulfate permease family protein	similar to PID:1001216 PID:1001268; identified by sequence similarity; putative
VC_0589		21	ABC transporter, ATP-binding protein	similar to GB:D26562 SP:P36879 PID:473794 GB:U00096 PID:1786319; identified by sequence similarity; putative
VC_0590		28	permease, putative	similar to GB:D26562 SP:P36880 PID:473795 GB:U00096 PID:1786320; identified by sequence similarity; putative
VC_0594		38	polyA polymerase	similar to SP:P13685 GB:D26562 GB:M20574 GB:S48039 PID:147117; identified by sequence similarity; putative
VC_0595		30	glutamyl-Q tRNA(Asp) synthetase	this tRNA synthetase lacks the tRNA anticodon interaction domain; instead this enzyme modifies tRNA(Asp) with glutamate by esterifying glutamate to the 2-amino-5-(4, 5-dihydroxy-2-cyclopenten-1-yl) moiety of queosine generating a modified nucleoside at the first anticodon position of tRNAAsp; the modified tRNA does not bind elongation factor Tu
VC_0596		11	dnaK suppressor protein	similar to GB:D26562 SP:P18274 GB:M34945 GB:M60726 PID:145751; identified by sequence similarity; putative
VC_0597		26	sugar fermentation stimulation protein A	Regulatory factor involved in maltose metabolism
VC_0600		35	hypothetical protein	hypothetical protein CDS
VC_0601		52	ATP-dependent RNA helicase HrpB	similar in sequence to the ATP-dependent RNA helicase HrpA
VC_0602		66	penicillin-binding protein 1B	similar to GB:D26562 SP:P02919 GB:M12486 GB:X02163 PID:145948; identified by sequence similarity; putative
VC_0603		76	hypothetical protein	hypothetical protein CDS
VC_0604		89	bifunctional aconitate hydratase 2/2-methylisocitrate dehydratase	catalyzes the conversion of citrate to isocitrate and the conversion of 2-methylaconitate to 2-methylisocitrate
VC_0605		15	hypothetical protein	hypothetical protein CDS
VC_0606		9	nitrogen regulatory protein P-II	similar to GB:U00096 PID:1788904 PID:1799977; identified by sequence similarity; putative
VC_0607		36
VC_0608		40	iron(III) ABC transporter, periplasmic iron-compound-binding protein	similar to PID:1651916; identified by sequence similarity; putative
VC_0609		74	iron(III) ABC transporter, permease protein	similar to PID:1001414 PID:1001407; identified by sequence similarity; putative
VC_0610		30	iron(III) ABC transporter, ATP-binding protein	similar to PID:1653298; identified by sequence similarity; putative
VC_0611		36	phosphoglucomutase/phosphomannomutase, putative	similar to GB:AE000657; identified by sequence similarity; putative
VC_0612		75	cellobiose/cellodextrin-phosphorylase, putative	similar to PID:1575345; identified by sequence similarity; putative
VC_0613		70	beta-N-acetylhexosaminidase	similar to PID:1698442; identified by sequence similarity; putative
VC_0614		27	hypothetical protein	hypothetical protein CDS
VC_0615		59	endoglucanase-related protein	similar to PID:1663519; identified by sequence similarity; putative
VC_0616		30	peptide ABC transporter, ATP-binding protein	similar to GB:Pyro_h; identified by sequence similarity; putative
VC_0617		23	peptide ABC transporter, ATP-binding protein	similar to GB:Pyro_h; identified by sequence similarity; putative
VC_0618		33	peptide ABC transporter, permease protein	similar to GB:Pyro_h; identified by sequence similarity; putative
VC_0619		36	peptide ABC transporter, permease protein	similar to GB:Pyro_h; identified by sequence similarity; putative
VC_0620		65	peptide ABC transporter, periplasmic peptide-binding protein	similar to GB:Pyro_h; identified by sequence similarity; putative
VC_0621		17	hypothetical protein	hypothetical protein CDS
VC_0622		134	sensory box sensor histidine kinase/response regulator	similar to PID:939724; identified by sequence similarity; putative
VC_0623		44	hypothetical protein	hypothetical protein CDS
VC_0624		35	hypothetical protein	hypothetical protein CDS
VC_0628		33	hypothetical protein	hypothetical protein CDS
VC_0629		110	multidrug resistance protein, putative	similar to GB:U00096 PID:1736781 PID:1736784 PID:1788390 GB:U00096; identified by sequence similarity; putative
VC_0630		65	hypothetical protein	hypothetical protein CDS
VC_0632		66	D-alanyl-D-alanine carboxypeptidase/endopeptidase	penicillin binding protein 4; penicillin sensitive; catalyzes the formation of D-alanine from D-alanyl-D-alanine; one of four, DD-carboxypeptidase low-molecular weight penicillin-binding proteins that remove terminal D-alanine from pentapeptide side chains
VC_0633		59	outer membrane protein OmpU	similar to PID:1658032; identified by sequence similarity; putative
VC_0634	greA	15	transcription elongation factor GreA	necessary for efficient RNA polymerase transcription elongation past template-encoded arresting sites; arresting sites in DNA have the property of trapping a certain fraction of elongating RNA polymerases that pass through, resulting in locked ternary complexes. Cleavage of the nascent transcript by cleavage factors such as GreA or GreB allows the resumption of elongation from the new 3'terminus
VC_0635		10	hypothetical protein	hypothetical protein CDS
VC_0636	rrmJ	27	23S rRNA methyltransferase J	Specifically methylates the uridine in position 2552 of 23S rRNA in the fully assembled 50S ribosomal subunit
VC_0640	secG	9	preprotein translocase subunit SecG	similar to GB:D16463 SP:P33582 GB:U01376 PID:431135 PID:606113; identified by sequence similarity; putative
VC_0645	truB	31	tRNA pseudouridine synthase B	catalyzes isomerization of specific uridines in RNA to pseudouridine; responsible for residues in T loops of many tRNAs
VC_0648		42	lipoprotein NlpI	lipoprotein that appears to be involved in cell division; interacts with the periplasmic protease Prc and may be activated by protease processing
VC_0650	vmrA	59	multidrug efflux pump VmrA	sodium/drug antiporter; functions as a Na(+)-driven Na(+)/drug antiporter; member of multidrug and toxic compound extrusion (MATE) family; extrudes acriflavines and other compounds by utilizing the sodium gradient
VC_0651		37	hypothetical protein	hypothetical protein CDS
VC_0652		33	protease, putative	similar to SP:P45527 PID:606098 GB:U00096 PID:1789548; identified by sequence similarity; putative
VC_0653		67	c-di-GMP phosphodiesterase A-related protein	similar to GP:3659618; identified by sequence similarity; putative
VC_0654		19	hypothetical protein	hypothetical protein CDS
VC_0655		14	acetyltransferase, putative	similar to SP:P45473 PID:606096 GB:U00096 PID:1789546; identified by sequence similarity; putative
VC_0657		18	ribosomal-protein-alanine acetyltransferase	similar to GB:L42023 SP:P44305 PID:1004120 PID:1221913 PID:1204268; identified by sequence similarity; putative
VC_0658		73	c-di-GMP phosphodiesterase A-related protein	similar to GP:3659614; identified by sequence similarity; putative
VC_0659	prfC	50	peptide chain release factor 3	stimulates the release of release factors 1 and 2 from the ribosome after hydrolysis of the ester bond in peptidyl-tRNA has occurred; GDP/GTP-binding protein
VC_0660		34	ATP-dependent RNA helicase SrmB	facilitates an early step in the assembly of the 50S subunit of the ribosome
VC_0661		26	hypothetical protein	hypothetical protein CDS
VC_0662		40	branched chain amino acid transport system II carrier protein	similar to SP:P19072 GB:X51634 PID:45302; identified by sequence similarity; putative
VC_0665		47	sigma-54 dependent transcriptional regulator	similar to GP:3236438; identified by sequence similarity; putative
VC_0666		14	hypothetical protein	hypothetical protein CDS
VC_0667		41	aldo/keto reductase family oxidoreductase TAS	similar to PID:882727 GB:U00096 PID:1789199 PID:2342573; identified by sequence similarity; putative
VC_0668		17	DNA mismatch repair protein	MutH; Sequence-specific endonuclease that cleaves unmethylated GATC sequences during DNA repair
VC_0672		75	fused phosphoenolpyruvate-protein phosphotransferase PtsP/GAF domain	member of a second PTS chain involved in nitrogen metabolism; PtsP phosphorylates NPr
VC_0673		33	hypothetical protein	hypothetical protein CDS
VC_0676		47	nptA protein	similar to GP:3646477; identified by sequence similarity; putative
VC_0677	nhaR	36	transcriptional activator NhaR	Na+/H+ antiporter regulatory protein; activates the genes nhaA and osmC
VC_0678		14	transcriptional activator HlyU	similar to GB:X66866 PID:403332 SP:P52695; identified by sequence similarity; putative
VC_0684		11	peptidyl-prolyl cis-trans isomerase, FKBP-type	similar to GB:D10483 SP:P22563 GB:X54945 PID:216455 PID:41932; identified by sequence similarity; putative
VC_0687		50	carbon starvation protein A, putative	similar to GP:3212213; identified by sequence similarity; putative
VC_0688		18	hypothetical protein	hypothetical protein CDS
VC_0689		48	hypothetical protein	hypothetical protein CDS
VC_0690		22	N-acetylmuramic acid-6-phosphate etherase	catalyzes the cleavage of the lactyl ether moiety of N-acetylmuramic acid-6-phosphate (MurNAc-6-P) to form N-acetylglucosamine-6-phosphate (GlcNAc-6-P) and lactate; involved in MurNAc dissimilation pathway
VC_0691	anmK	29	anhydro-N-acetylmuramic acid kinase	catalyzes hydrolysis of 1, 6-anhydro bond of anyhydro-N-acetylmuramic acid (anhMurNAc) and phosphorylates anhMurNAc to produce N-acetyl-muramate-6-phosphate; involved in murein recycling
VC_0692		25	beta-hexosaminidase	hydrolyzes the terminal non-reducing N-acetyl-D-hexosamine residues in N-acetyl-beta-D-hexosaminides
VC_0693		21	putative two-component response-regulatory protein YehT	unknown function; when overproduced it confers drug-resistance
VC_0694		43	hypothetical protein	hypothetical protein CDS
VC_0695		25	phospho-2-dehydro-3-deoxyheptonate aldolase	catalyzes the formation of 3-deoxy-D-arabino-hept-2-ulosonate 7 phosphate from phosphoenolpyruvate and D-erythrose 4-phosphate, tyrosine sensitive
VC_0696	tyrA	35	bifunctional chorismate mutase/prephenate dehydrogenase	catalyzes the formation of prephenate from chorismate and the formation of 4-hydroxyphenylpyruvate from prephenate in tyrosine biosynthesis
VC_0697		17	hypothetical protein	hypothetical protein CDS
VC_0698		43	putative ABC transporter ATP-binding protein	ChvD; in Agrobacterium tumefaciens, mutations in both Walker boxes were found to affect virulence
VC_0699		7	hypothetical protein	hypothetical protein CDS
VC_0700		80	soluble lytic murein transglycosylase	similar to GB:U14003 SP:P03810 GB:M69185 PID:147836 PID:537232; identified by sequence similarity; putative
VC_0701		10	Trp operon repressor	When complexed with L-tryptophan it binds the operator region of the trp operon and prevents the initiation of transcription
VC_0702		17	NTPase	pyrophosphatase; has activity against dUTP and dITP; the crystal structure of the Vibrio protein showed similarity to Methanococcus janaschii Mj0226; in Vibrio cholerae this gene is part of the Mba operon that is involved in regulation and maintenance of biofilms; in Escherichia coli overexpression of this gene leads to resistance to an HMP analog
VC_0703		97	c-di-GMP phosphodiesterase A-related protein	similar to GP:3659618; identified by sequence similarity; putative
VC_0704		49	spermidine/putrescine ABC transporter, periplasmic spermidine/putrescine-binding protein, putative	similar to GB:M93239 SP:P31133 PID:147334 GB:U00096 PID:1651387; identified by sequence similarity; putative
VC_0705		42	chorismate mutase/prephenate dehydratase	similar to GB:L42023 SP:P43900 PID:1006481 PID:1221267 PID:1205390; identified by sequence similarity; putative
VC_0706		11	sigma-54 modulation protein, putative	similar to SP:P11285 PID:147173 PID:147179 PID:1246515 GB:U00096; identified by sequence similarity; putative
VC_0709	rluD	26	23S rRNA pseudouridine synthase D	responsible for synthesis of pseudouridine from uracil at positions 1911, 1915 and 1917 in 23S ribosomal RNA
VC_0710		19	hypothetical protein	hypothetical protein CDS
VC_0711		67	clpB protein	similar to GB:M29364 SP:P03815 GB:V00350 GB:X57620 PID:1236633; identified by sequence similarity; putative
VC_0714		17	hypothetical protein	hypothetical protein CDS
VC_0715		33	nitroreductase A	NADPH-dependent; oxygen-insensitive; catalyzes the reduction of nitroaromatic compounds
VC_0716		7	ferredoxin	similar to GB:L42023 PID:1003938 PID:1222462 PID:1204778 SP:P44746; identified by sequence similarity; putative
VC_0717		47	protease, putative	similar to GB:U00096 SP:P76403 PID:1736789 PID:1736801 PID:1788397; identified by sequence similarity; putative
VC_0718	rdgC	20	recombination associated protein	Required for efficient pilin antigenic variation
VC_0719		24	DNA-binding response regulator PhoB	similar to GP:3282774; identified by sequence similarity; putative
VC_0720	phoR	41	phosphate regulon sensor protein	membrane-associated histidine protein kinase that phosphorylates phoB in response to environmental signals as part of the two-component phosphate regulatory system phoR/phoB
VC_0721		30	phosphate ABC transporter, periplasmic phosphate-binding protein, putative	similar to GB:AE000782; identified by sequence similarity; putative
VC_0722		44	exopolyphosphatase	similar to GP:3452466; identified by sequence similarity; putative
VC_0723		75	polyphosphate kinase	catalyzes the reversible transfer of the terminal phosphate of ATP to form a long chain polyphosphate
VC_0724		71	phosphate ABC transporter, permease protein	similar to PID:633992; identified by sequence similarity; putative
VC_0725		55	phosphate ABC transporter, permease protein	similar to PID:633994 PID:1369911; identified by sequence similarity; putative
VC_0726		28	phosphate ABC transporter, ATP-binding protein	similar to PID:633995; identified by sequence similarity; putative
VC_0727		21	transcriptional regulator PhoU	regulates several genes involved in high affinity phosphate uptake; under conditions of high phosphate concentrations downregulates the PHO regulon
VC_0728		21	hypothetical protein	hypothetical protein CDS
VC_0730		23	copper homeostasis protein	similar to GP:1736520; identified by sequence similarity; putative
VC_0732		36	LysR family transcriptional regulator	similar to PID:887385 SP:P52667 PID:1359475; identified by sequence similarity; putative
VC_0734		45	malate synthase	Catalyzes the aldol condensation of glyoxylate with acetyl-CoA to form malate as part of the second step of the glyoxylate bypass and an alternative to the tricarboxylic acid cycle
VC_0736		37	isocitrate lyase	Catalyzes the first step in the glyoxalate cycle, which converts lipids to carbohydrates
VC_0737		10	acetoin utilization protein AcuB, putative	similar to GB:L17309 SP:P39066 PID:348051 PID:2293317 GB:AL009126; identified by sequence similarity; putative
VC_0739	queA	29	S-adenosylmethionine:tRNA ribosyltransferase-isomerase	Synthesizes oQ from preQ1 in a single S-adenosylmethionine-requiring step
VC_0740		10	hypothetical protein	hypothetical protein CDS
VC_0741	tgt	38	queuine tRNA-ribosyltransferase	Exchanges the guanine residue with 7-aminomethyl-7-deazaguanine in tRNAs with GU(N) anticodons (tRNA-Asp, -Asn, -His and -Tyr)
VC_0742	yajC	8	preprotein translocase subunit YajC	member of preprotein translocase; forms a heterotrimer with SecD and SecF; links the SecD/SecF/YajC/YidC complex with the SecY/SecE/SecG complex
VC_0743	secD	64	preprotein translocase subunit SecD	part of the preprotein secretory system; when complexed with proteins SecF and YajC, SecDFyajC stimulates the proton motive force-driven protein translocation, and appears to be required for the release of mature proteins from the extracytoplasmic side of the membrane
VC_0744	secF	33	preprotein translocase subunit SecF	forms a complex with SecD and YajC; SecDFyajC stimulates the proton motive force-driven protein translocation; seems to modulate the cycling of SecA by stabilizing its membrane-inserted state and appears to be required for the release of mature proteins from the extracytoplasmic side of the membrane; in some organisms, such as Bacillus subtilis, SecD is fused to SecF
VC_0745		25	inositol monophosphate family protein	similar to GB:M34828 SP:P22783 PID:147899 GB:U00096 PID:1788882; identified by sequence similarity; putative
VC_0746		18	RNA methyltransferase	similar to GB:U00096 PID:1788881; identified by sequence similarity; putative
VC_0747		19	hypothetical protein	hypothetical protein CDS
VC_0755		41	aminopeptidase B	catalyzes the removal of an N-terminal amino acid from a peptide or arylamide
VC_0756	ndk	13	nucleoside diphosphate kinase	catalyzes the formation of nucleoside triphosphate from ATP and nucleoside diphosphate
VC_0757		38	hypothetical protein	hypothetical protein CDS
VC_0761		20	hypothetical protein	hypothetical protein CDS
VC_0764		42	hypothetical protein	hypothetical protein CDS
VC_0765		11	hypothetical protein	hypothetical protein CDS
VC_0766	xseA	39	exodeoxyribonuclease VII large subunit	bidirectionally degrades single-stranded DNA into large acid-insoluble oligonucleotides
VC_0767		42	inosine 5'-monophosphate dehydrogenase	catalyzes the synthesis of xanthosine monophosphate by the NAD+ dependent oxidation of inosine monophosphate
VC_0768	guaA	38	GMP synthase	contains glutamine-hydrolyzing domain and glutamine amidotransferase; GMP-binding domain; functions to produce GMP from XMP in the IMP pathway
VC_0769		61	chitinase, putative	similar to SP:P08252 PID:19861 PID:19863 PID:512387; identified by sequence similarity; putative
VC_0770		24	hypothetical protein	hypothetical protein CDS
VC_0771		30	vibriobactin-specific isochorismatase	similar to PID:2182764; identified by sequence similarity; putative
VC_0772		55	vibriobactin-specific 2, 3-dihydroxybenzoate-AMP ligase	similar to PID:2182765; identified by sequence similarity; putative
VC_0773		32	vibriobactin-specific isochorismate synthase	similar to PID:2182763; identified by sequence similarity; putative
VC_0774		26	2, 3-dihydroxybenzoate-2, 3-dehydrogenase	catalyzes the formation of 2, 3-dihydroxybenzoate from 2, 3-dihydro-2, 3-dihydroxybenzoate; involved in the biosynthesis of siderophores, enterobactin, bacillibactin or vibriobactin
VC_0775		52	vibriobactin synthesis protein, putative	similar to GB:M60177 SP:P11454 GB:M17354 PID:145843 PID:551801; identified by sequence similarity; putative
VC_0776		15	iron-enterobactin transporter periplasmic binding protein	with FepCDG is involved in the transport of ferric enterobactin
VC_0777		37	ferric vibriobactin ABC transporter, permease protein	similar to SP:P23876 GB:U15411 GB:X57471 GB:X59402 PID:41430; identified by sequence similarity; putative
VC_0778		33	ferric vibriobactin ABC transporter, permease protein	similar to SP:P23877 GB:X57471 PID:41431 GB:U00096 PID:1778505; identified by sequence similarity; putative
VC_0779		26	ferric vibriobactin ABC transporter, ATP-binding protein	similar to SP:P23878 GB:X57471 PID:41432 GB:U00096 PID:1778504; identified by sequence similarity; putative
VC_0780		27	vibriobactin synthase component D	similar to SP:P19925 GB:U00096 PID:1651241 PID:1778499 PID:1786797; identified by sequence similarity; putative
VC_0781		34	LysR family transcriptional regulator	similar to GB:D10483 SP:P10151 GB:M21150 PID:1128961 PID:146605; identified by sequence similarity; putative
VC_0783		75	hypothetical protein	hypothetical protein CDS
VC_0784		54	sodium/alanine symporter	similar to GB:AL009126; identified by sequence similarity; putative
VC_0786		40	D-amino acid dehydrogenase small subunit	catalyzes the oxidative deamination of D-amino acids
VC_0787		34	LysR family transcriptional regulator	similar to SP:P46068 PID:1050466 GB:U00096 PID:1788706 PID:1799763; identified by sequence similarity; putative
VC_0788		11	DOPA-dioxygenase-related protein	similar to PID:2072624; identified by sequence similarity; putative
VC_0789		10	hypothetical protein	hypothetical protein CDS
VC_0790		22	transcriptional regulator CitB	similar to PID:912578; identified by sequence similarity; putative
VC_0791		41	sensor kinase citA	similar to PID:924991 SP:P52687; identified by sequence similarity; putative
VC_0792		35	oxaloacetate decarboxylase, beta subunit	similar to GB:M96434 SP:Q03031 PID:154198; identified by sequence similarity; putative
VC_0793		50
VC_0795		51	citrate/sodium symporter	similar to GB:M83146 SP:P31602 GB:X12599 GB:Y00525 PID:149181; identified by sequence similarity; putative
VC_0798		15	citrate lyase, beta subunit	similar to GB:L42023 SP:P44460 PID:1004146 PID:1221927 PID:1204281; identified by sequence similarity; putative
VC_0799		35	citrate lyase, alpha subunit	similar to GB:X79817 SP:P45413 PID:565619; identified by sequence similarity; putative
VC_0800		8	citX protein	similar to GB:U00096 PID:1778531 PID:1786831; identified by sequence similarity; putative
VC_0801		30	citG protein	similar to GB:X79817 SP:P45414 PID:565620; identified by sequence similarity; putative
VC_0802		14	hypothetical protein	hypothetical protein CDS
VC_0803		20	RNA methyltransferase	similar to GB:AL009126; identified by sequence similarity; putative
VC_0806		44	hypothetical protein	hypothetical protein CDS
VC_0807		21	hypothetical protein	hypothetical protein CDS
VC_0808		7	hypothetical protein	hypothetical protein CDS
VC_0809		49	hypothetical protein	hypothetical protein CDS
VC_0812		122	helicase-related protein	similar to PID:914990; identified by sequence similarity; putative
VC_0813		29	tellurite resistance protein-related protein	similar to GB:M74072 SP:P25397 PID:149018 GB:U00096 PID:1742337; identified by sequence similarity; putative
VC_0815		68	hypothetical protein	hypothetical protein CDS
VC_0816		8	hypothetical protein	hypothetical protein CDS
VC_0817		45	transposase, putative	similar to GP:3004924; identified by sequence similarity; putative
VC_0818		34
VC_0824	tpx	22	thiol peroxidase	antioxidant activity; thioredoxin-dependent thiol peroxidase; forms homodimers in solution; shows substrate specificity to alkyl hydroperoxides; periplasmic protein
VC_0825		98	toxin co-regulated pilus biosynthesis protein I	similar to GB:L25659 SP:P29486 GB:X64098 PID:398397 PID:409772; identified by sequence similarity; putative
VC_0826		39	toxin co-regulated pilus biosynthesis protein P	similar to GB:X74730 PID:398398; identified by sequence similarity; putative
VC_0827		23	toxin co-regulated pilus biosynthesis protein H	similar to GB:X74730 PID:398399; identified by sequence similarity; putative
VC_0828		33	toxin co-regulated pilin	similar to GB:U09807 PID:398400 PID:497318; identified by sequence similarity; putative
VC_0846		42
VC_0847		46	phage family integrase	similar to GB:U02372 PID:498253 PID:1100883; identified by sequence similarity; putative
VC_0848	smpB	13	SsrA-binding protein	binds to ssrA RNA (tmRNA) and is required for its successful binding to ribosomes; also appears to function in the trans-translation step by promoting accommodation of tmRNA into the ribosomal A site; SmpB protects the tmRNA from RNase R degradation in Caulobacter crescentus; both the tmRNA and SmpB are regulated in cell cycle-dependent manner; functions in release of stalled ribosomes from damag…
VC_0851		20	small protein A	similar to PID:1100874 SP:P52117 PID:1100887; identified by sequence similarity; putative
VC_0852		46	recombination and repair protein	similar to SP:P05824 GB:Y00357 PID:42693 PID:1033112 GB:U00096; identified by sequence similarity; putative
VC_0857		28	fimbrial assembly protein PilE, putative	similar to GB:U02552 PID:1246304 PID:435924; identified by sequence similarity; putative
VC_0858		24	type IV pilin, putative	similar to PID:1161221; identified by sequence similarity; putative
VC_0859		27	hypothetical protein	hypothetical protein CDS
VC_0861		14	type IV pilin, putative	similar to PID:1161222 PID:1246299 PID:643582; identified by sequence similarity; putative
VC_0862		15	hypothetical protein	hypothetical protein CDS
VC_0863		52	hypothetical protein	hypothetical protein CDS
VC_0866		60	Slt family transglycosylase	similar to PID:987636; identified by sequence similarity; putative
VC_0868		11	hypothetical protein	hypothetical protein CDS
VC_0869		94	phosphoribosylformylglycinamidine synthase	catalyzes the formation of 2-(formamido)-N1-(5-phospho-D-ribosyl)acetamidine from N2-formyl-N1-(5-phospho-D-ribosyl)glycinamide and L-glutamine in purine biosynthesis
VC_0871		10	hypothetical protein	hypothetical protein CDS
VC_0872		10	hypothetical protein	hypothetical protein CDS
VC_0873		16	hypothetical protein	hypothetical protein CDS
VC_0874		8	hypothetical protein	hypothetical protein CDS
VC_0876		24	hypothetical protein	hypothetical protein CDS
VC_0878	rpmE2	12	50S ribosomal protein L31 type B	RpmE2; there appears to be two types of ribosomal proteins L31 in bacterial genomes; some contain a CxxC motif while others do not; Bacillus subtilis has both types; the proteins in this cluster do not have the CXXC motif; RpmE is found in exponentially growing Bacilli while YtiA was found after exponential growth; expression of ytiA is controlled by a zinc-specific transcriptional repressor; Rpm…
VC_0880		53	hypothetical protein	hypothetical protein CDS
VC_0881		12	hypothetical protein	hypothetical protein CDS
VC_0882		10	hypothetical protein	hypothetical protein CDS
VC_0884		26	acetyltransferase-related protein	similar to SP:P05332 GB:X07542 PID:39573; identified by sequence similarity; putative
VC_0886		34	hypothetical protein	hypothetical protein CDS
VC_0888		18	tRNA pseudouridine synthase C	catalyzes formation of pseudouridine at position 65 in tRNA-Ile1 and tRNA-Asp
VC_0892		16	flagellar motor protein PomA	Homologous to MotA in E. coli and Salmonella. With PomB forms the ion channels that couple flagellar rotation to sodium motive force across the membrane and forms the stator elements of the rotary flagellar machine.
VC_0893	motB	22	flagellar motor protein MotB	with MotA forms the ion channels that couple flagellar rotation to proton/sodium motive force across the membrane and forms the stator elements of the rotary flagellar machine; Vibrio parahaemolyticus protein is associated with the polar flagella
VC_0894		53	thiamine biosynthesis protein ThiI	Required for the synthesis of the thiazole moiety
VC_0895		10	hypothetical protein	hypothetical protein CDS
VC_0896		37	DNA-binding transcriptional activator GcvA	Glycine cleavage system transcriptional activator; activates the gcvTHP operon in the presence of glycine and represses the operon in its absence
VC_0897		15	hypothetical protein	hypothetical protein CDS
VC_0898	xni	27	exonuclease IX	has 3'-5' exonuclease activity that preferentially acts on ssDNA; also 3'-phosphodiesterase activity at sites with 3' incised apurinic/apyrimidinic sites; can remove 3' phosphoglycolate groups
VC_0899		54	hypothetical protein	hypothetical protein CDS
VC_0900		51	GGDEF family protein	similar to PID:1652841; identified by sequence similarity; putative
VC_0901		108	hypothetical protein	hypothetical protein CDS
VC_0902	queF	29	7-cyano-7-deazaguanine reductase	catalyzes the NADPH-dependent reduction of 7-cyano-7-deazaguanine (preQ0) to 7-aminomethyl-7-deazaguanine (preQ1) in queuosine biosynthesis
VC_0903		17	SecY interacting protein Syd	putative SecY regulator that either chelates excess SecY or negatively regulates the SecYE translocase function
VC_0904		23	hypothetical protein	hypothetical protein CDS
VC_0905	metQ	29	DL-methionine transporter substrate-binding subunit	similar to GB:D15061 SP:P28635 GB:L04474 PID:1208964 PID:303560; identified by sequence similarity; putative
VC_0906		20	ABC transporter, permease protein	similar to SP:P31547 PID:1208965 PID:303561 GB:U00096 PID:1552774; identified by sequence similarity; putative
VC_0907	metN	25	DL-methionine transporter ATP-binding subunit	part of the metNIQ transport system for methionine
VC_0908		20	D, D-heptose 1, 7-bisphosphate phosphatase	Converts the D-glycero-beta-D-manno-heptose 1, 7-bisphosphate intermediate into D-glycero-beta-D-manno-heptose 1-phosphate
VC_0909	treR	30	trehalose repressor	regulates genes involved in trehalose metabolism; binds the intermediate trehalose-6-phosphate; binds a dimer; regulates treBC operon
VC_0910		47	trehalose(maltose)-specific PTS system components IIBC	phosphoenolpyruvate-dependent sugar phosphotransferase system; catalyzes the phosphorylation of incoming sugar substrates concomitant with their translocation across the cell membrane; IIB is phosphorylated by IIA and then transfers the phosphoryl group to the sugar; IIC forms the translocation channel
VC_0913		32	hypothetical protein	hypothetical protein CDS
VC_0914		117	multidrug resistance protein, putative	similar to PID:1653153; identified by sequence similarity; putative
VC_0915		9	hypothetical protein	hypothetical protein CDS
VC_0916		25	phosphotyrosine protein phosphatase	similar to SP:P41893 PID:602992; identified by sequence similarity; putative
VC_0917		38	UDP-N-acetylglucosamine 2-epimerase	similar to GB:M87049 SP:P27828 GB:L18799 PID:148189 PID:304919; identified by sequence similarity; putative
VC_0918	wecC	44	UDP-N-acetyl-D-mannosamine dehydrogenase	catalyzes the oxidation of UDP-N-acetyl-D-mannosamine to UDP-N-acetylmannosaminuronic acid
VC_0919		31	serine acetyltransferase-related protein	similar to GB: GB: GB: PID:1107505 PID:1184048; identified by sequence similarity; putative
VC_0920		46	exopolysaccharide biosynthesis protein EpsF, putative	similar to GP:1276879; identified by sequence similarity; putative
VC_0922		78	hypothetical protein	hypothetical protein CDS
VC_0923		24	serine acetyltransferase-related protein	similar to GB:AE000511 SP:P71405 PID:1518452 PID:2314370; identified by sequence similarity; putative
VC_0924		58	capK protein, putative	similar to GB:U10927 SP:P39860 PID:506707; identified by sequence similarity; putative
VC_0925		45	polysaccharide biosynthesis protein, putative	similar to GB:AE000666; identified by sequence similarity; putative
VC_0926		43	hypothetical protein	hypothetical protein CDS
VC_0927		22	UDP-N-acetyl-D-mannosamine transferase	similar to GB:U09239 PID:485280; identified by sequence similarity; putative
VC_0930		121	hemolysin-related protein	similar to SP:P09545 GB:M36855 GB:X51746 PID:1136779 PID:155182; identified by sequence similarity; putative
VC_0931		51	hypothetical protein	hypothetical protein CDS
VC_0932		9	hypothetical protein	hypothetical protein CDS
VC_0933		15	hypothetical protein	hypothetical protein CDS
VC_0934		54	capsular polysaccharide biosynthesis glycosyltransferase, putative	similar to GB:U00096 SP:P71241 PID:1407618 PID:1736749 PID:1736753; identified by sequence similarity; putative
VC_0935		51	hypothetical protein	hypothetical protein CDS
VC_0936		15	polysaccharide export-related protein	similar to GB:L05588 SP:Q02728 PID:152191; identified by sequence similarity; putative
VC_0937		83	exopolysaccharide biosynthesis protein, putative	similar to GP:3493609; identified by sequence similarity; putative
VC_0938		26	hypothetical protein	hypothetical protein CDS
VC_0939		16	hypothetical protein	hypothetical protein CDS
VC_0940		21	hypothetical protein	hypothetical protein CDS
VC_0942		18	hypothetical protein	hypothetical protein CDS
VC_0946		7	hypothetical protein	hypothetical protein CDS
VC_0948		35	rare lipoprotein A, putative	similar to GB:M18276 SP:P10100 PID:147660 GB:U00096 PID:1651260; identified by sequence similarity; putative
VC_0951		16	rRNA large subunit methyltransferase	SPOUT methyltransferase family protein; crystal structure shows homodimer; in Escherichia coli this protein methylates pseudouridine at position 1915 of the 23S ribosomal RNA
VC_0952		11	hypothetical protein	hypothetical protein CDS
VC_0957		13	hypothetical protein	hypothetical protein CDS
VC_0958	lnt	57	apolipoprotein N-acyltransferase	Transfers the fatty acyl group on membrane lipoproteins
VC_0959		21	hemolysin, putative	similar to GB:U00096 PID:1778577 PID:1786879; identified by sequence similarity; putative
VC_0962		40	hypothetical protein	hypothetical protein CDS
VC_0964		15	glucose-specific PTS system component	functions in phosphoenolpyruvate-(PEP)-dependent phosphotransferase (PTS) system; functions in the transport and phosphorylation of glucose
VC_0965		62	phosphoenolpyruvate-protein phosphotransferase	Phosphotransferase system, enzyme I; transfers the phosphoryl group from phosphoenolpyruvate (PEP) to the phosphoryl carrier protein; part of the phosphoenolpyruvate-dependent sugar phosphotransferase system (PTS), a major carbohydrate active-transport system
VC_0966		8	phosphocarrier protein HPr	similar to SP:P07006 GB:J02796 GB:M10425 PID:145687 PID:147263; identified by sequence similarity; putative
VC_0967		10	hypothetical protein	hypothetical protein CDS
VC_0968		32	cysteine synthase A	similar to GB:M21451 SP:P11096 GB:X12615 PID:145686 PID:41201; identified by sequence similarity; putative
VC_0969		42	putative sulfate transport protein CysZ	putative role in sulfur assimilation
VC_0972		59	porin, putative	similar to SP:P24305; identified by sequence similarity; putative
VC_0973		45	hypothetical protein	hypothetical protein CDS
VC_0974		10	MerR family transcriptional regulator	similar to GB:U00096 SP:P77565 PID:1773169 PID:1786695; identified by sequence similarity; putative
VC_0975		26	hypothetical protein	hypothetical protein CDS
VC_0976		37	hypothetical protein	hypothetical protein CDS
VC_0977		34	hypothetical protein	hypothetical protein CDS
VC_0979		28	short chain dehydrogenase	similar to GB:U00096 SP:P77388 PID:1773175 PID:1786701; identified by sequence similarity; putative
VC_0980		32
VC_0981		26	phosphodiesterase	phosphodiesterase CDS
VC_0982		7	selenoprotein W-related protein	similar to SP:O19097; identified by sequence similarity; putative
VC_0983		25	regulatory protein ToxS	similar to GB:M62761 SP:P24003 PID:155304; identified by sequence similarity; putative
VC_0984		28	cholera toxin transcriptional activator	similar to GB:M21249 SP:P15795 PID:155249 PID:155303; identified by sequence similarity; putative
VC_0985		72	heat shock protein 90	molecular chaperone
VC_0988	tppB	66	putative tripeptide transporter permease	mutations in this gene confer resistance to the toxic peptide alafosfalin in Salmonella typhimurium; member of proton-dependent oligopeptide transport (POT) system family; in Escherichia coli this gene is regulated by OmpR although not via osmoregulation
VC_0989		8	hypothetical protein	hypothetical protein CDS
VC_0990	rfaH	16	transcriptional activator RfaH	similar to GB:M87049 SP:P26614 GB:X65013 PID:1209302 PID:148241; identified by sequence similarity; putative
VC_0991	asnB	66	asparagine synthetase B	functions in asparagine biosynthesis; converts glutamine, aspartate, ATP, and water to glutamate, asparagine, pyrophosphate and AMP
VC_0992		64	glutathione-regulated potassium-efflux system protein KefB, putative	similar to SP:P52068 GB:U00096 PID:1773160 PID:1786685; identified by sequence similarity; putative
VC_0993		43	N-acetylglucosamine repressor	similar to GP:2541902; identified by sequence similarity; putative
VC_0994	nagA	44	N-acetylglucosamine-6-phosphate deacetylase	catalyzes the formation of glucosamine 6-phosphate from N-acetylglucosamine 6-phosphate
VC_0995		54	PTS system, N-acetylglucosamine-specific IIABC component	similar to GP:2541900; identified by sequence similarity; putative
VC_0998		126	hypothetical protein	hypothetical protein CDS
VC_0999	truA	26	tRNA pseudouridine synthase A	mediates pseudouridylation (positions 38, 39, 40) at the tRNA anticodon region which contributes to the structural stability
VC_1002		16	dedD protein	similar to GB:M68934 SP:P09549 PID:146366 GB:U00096 PID:1788653; identified by sequence similarity; putative
VC_1003		15	bacteriocin production protein	similar to GB:J01666 SP:P08550 PID:146367 PID:147415 GB:U00096; identified by sequence similarity; putative
VC_1004		55	amidophosphoribosyltransferase	Catalyzes first step of the de novo purine nucleotide biosynthetic pathway
VC_1005		31	hypothetical protein	hypothetical protein CDS
VC_1006		25	ribonuclease T	Responsible for the end-turnover of tRNA: specifically removes the terminal AMP residue from uncharged tRNA (tRNA-C-C-A)
VC_1008		39	sodium-type flagellar protein MotY	similar to GB:U06949 SP:P46233 PID:497129; identified by sequence similarity; putative
VC_1009		17	hypothetical protein	hypothetical protein CDS
VC_1010		26	lactoylglutathione lyase	similar to GB:U06949 SP:P46235 PID:497131; identified by sequence similarity; putative
VC_1011		24	endonuclease III	similar to GB:J02857 SP:P20625 PID:146972 GB:U00096 PID:1742691; identified by sequence similarity; putative
VC_1018	uvrB	74	excinuclease ABC subunit B	The UvrABC repair system catalyzes the recognition and processing of DNA lesions. The beta-hairpin of the Uvr-B subunit is inserted between the strands, where it probes for the presence of a lesion
VC_1020		11	hypothetical protein	hypothetical protein CDS
VC_1021		36	LuxO repressor protein	similar to GB:L26221 PID:418061 SP:P54299; identified by sequence similarity; putative
VC_1022		11	phosphorelay protein	similar to GP:4154500; identified by sequence similarity; putative
VC_1023		21	hypothetical protein	hypothetical protein CDS
VC_1024	moaA	29	molybdenum cofactor biosynthesis protein A	together with moaC, is involved in the conversion of a guanosine derivative (GXP) into molybdopterin precursor Z
VC_1025		13	molybdenum cofactor biosynthesis protein B	similar to GB:X70420 SP:P30746 PID:42009 GB:U00096 PID:1651355; identified by sequence similarity; putative
VC_1026	moaC	13	molybdenum cofactor biosynthesis protein C	MoaC; along with MoaA is involved in conversion of a guanosine derivative into molybdopterin precursor Z; involved in molybdenum cofactor biosynthesis
VC_1027	moaD	10	molybdopterin synthase small subunit	catalyzes the conversion of molybdopterin precursor Z into molybdopterin
VC_1028		11	molybdenum cofactor biosynthesis protein E	similar to GB:X70420 SP:P30749 PID:42012 GB:U00096 PID:1787003; identified by sequence similarity; putative
VC_1029		26	GGDEF family protein	similar to PID:1001216 PID:1673324; identified by sequence similarity; putative
VC_1031		12	inosine monophosphate dehydrogenase-related protein	similar to GB:L77117 SP:Q58069 PID:1592300; identified by sequence similarity; putative
VC_1033	zntA	66	zinc/cadmium/mercury/lead-transporting ATPase	P-type ATPase involved in the export of lead, cadmium, zinc and mercury
VC_1034		18	uridine phosphorylase	catalyzes the reversible phosphorylytic cleavage of uridine and deoxyuridine to uracil and ribose- or deoxyribose-1-phosphate; involved in the pyrimidine salvage pathway
VC_1035		22	hypothetical protein	hypothetical protein CDS
VC_1037		31	mrp protein	similar to SP:P21590 GB:U00007 GB:X55791 PID:405896 PID:42017; identified by sequence similarity; putative
VC_1038		25	uridine kinase	functions in pyrimidine salvage; pyrimidine ribonucleoside kinase; phosphorylates nucleosides or dinucleosides to make UMP or CMP using ATP or GTP as the donor
VC_1039		57	asmA protein	similar to GB:M90069 SP:P28249 GB:U11035 PID:551799 PID:684920; identified by sequence similarity; putative
VC_1040		16	cob(I)yrinic acid a, c-diamide adenosyltransferase	catalyzes the formation of adenosylcob(III)yrinic acid a, c-diamide from cob(I)yrinic acid a, c-diamide
VC_1041		10	phosphotyrosine protein phosphatase	similar to PID:1001414 PID:1001408; identified by sequence similarity; putative
VC_1042		52	long-chain fatty acid transport protein	similar to GB:M60607 SP:P10384 GB:Y00552 PID:145910 PID:41372; identified by sequence similarity; putative
VC_1043		71	long-chain fatty acid transport protein	similar to GB:M60607 SP:P10384 GB:Y00552 PID:145910 PID:41372; identified by sequence similarity; putative
VC_1044		21	hypothetical protein	hypothetical protein CDS
VC_1045		24	RNA polymerase sigma factor	Bacteria have multiple sigma factors which are active under specific conditions; the sigma factor binds with the catalytic core of RNA polymerase to produce the holoenzyme and directs bacterial core RNA polymerase to specific promoter elements to initiate transcription
VC_1046	fadI	55	3-ketoacyl-CoA thiolase	FadI; fatty acid oxidation complex component beta; functions in a heterotetramer with FadJ; similar to FadA2B2 complex; functions in beta-oxidation of fatty acids during anaerobic growth
VC_1047	fadJ	65	multifunctional fatty acid oxidation complex subunit alpha	multifunctional enoyl-CoA hydratase/3-hydroxyacyl-CoA dehydrogenase/3-hydroxybutyryl-CoA epimerase; catalyzes the formation of an hydroxyacyl-CoA by addition of water on enoyl-CoA; exhibits 3-hydroxyacyl-CoA epimerase and 3-hydroxyacyl-CoA dehydrogenase activities: forms a heterotetramer with FadI; similar to FadA2B2 complex; involved in the anaerobic degradation of long and medium-chain fatty ac…
VC_1048		11	hypothetical protein	hypothetical protein CDS
VC_1049		19	LysR family transcriptional regulator	similar to GP:1139588; identified by sequence similarity; putative
VC_1050		37	response regulator	similar to SP:P37055 GB:M64675 GB:X66003 PID:41734 GB:U00096; identified by sequence similarity; putative
VC_1051		8	hypothetical protein	hypothetical protein CDS
VC_1052		16	hypothetical protein	hypothetical protein CDS
VC_1053		16	adenine phosphoribosyltransferase	catalyzes a salvage reaction resulting in the formation of AMP which is metabolically less costly than a de novo synthesis
VC_1056	recR	19	recombination protein RecR	involved in a recombinational process of DNA repair, independent of the recBC complex
VC_1058		16	hypothetical protein	hypothetical protein CDS
VC_1059		29	short chain dehydrogenase	similar to SP:P31808 GB:U17433 PID:603171 GB:U00096 PID:1742066; identified by sequence similarity; putative
VC_1060		27	putative periplasmic protease	SohB; periplasmic protein; member of the peptidase S49 family
VC_1061		40	cysteine synthase/cystathionine beta-synthase family protein	similar to GB:AL123456; identified by sequence similarity; putative
VC_1062		14	AsnC family transcriptional regulator	similar to SP:P54986 GB:U00096 PID:1580718 PID:1773131 PID:1786652; identified by sequence similarity; putative
VC_1063		24	acyl-CoA thioesterase II	similar to GB:M63308 SP:P23911 PID:147932 GB:U00096 PID:1773136; identified by sequence similarity; putative
VC_1064		20	lipoprotein-related protein	similar to GB:U00096 SP:P77717 PID:1773137 PID:1786658; identified by sequence similarity; putative
VC_1065		11	methylated-DNA--protein-cysteine methyltransferase-related protein	similar to GB:U00096 SP:P75707 PID:1786659; identified by sequence similarity; putative
VC_1066		26	hypothetical protein	hypothetical protein CDS
VC_1067		102	hypothetical protein	hypothetical protein CDS
VC_1069		31	glyceraldehyde-3-phosphate dehydrogenase	catalyzes the formation of 3-phospho-D-glyceroyl phosphate from D-glyceraldehyde 3-phosphate
VC_1070		10	phosphatase, putative	similar to PID:2224838; identified by sequence similarity; putative
VC_1071		34	transporter, putative	similar to GP:3128308; identified by sequence similarity; putative
VC_1073		96	chitinase, putative	similar to PID:1698444; identified by sequence similarity; putative
VC_1074		28	hypothetical protein	hypothetical protein CDS
VC_1075		20	hypothetical protein	hypothetical protein CDS
VC_1076		33	AraC/XylS family transcriptional regulator	similar to GB:U00096 SP:P77634 PID:1778460 PID:1786758; identified by sequence similarity; putative
VC_1077		15	hypothetical protein	hypothetical protein CDS
VC_1079		24	hypothetical protein	hypothetical protein CDS
VC_1080		8	hypothetical protein	hypothetical protein CDS
VC_1081		45	response regulator	similar to GP:551953; identified by sequence similarity; putative
VC_1082		11	response regulator	similar to PID:940149 GB:AE000512; identified by sequence similarity; putative
VC_1083		18	hypothetical protein	hypothetical protein CDS
VC_1084		47	sensory box sensor histidine kinase	similar to PID:1773367; identified by sequence similarity; putative
VC_1085		48	sensor histidine kinase	similar to PID:643672; identified by sequence similarity; putative
VC_1086		62	response regulator	similar to PID:1651932; identified by sequence similarity; putative
VC_1087		54	response regulator	similar to GB:M63670 SP:P26408 GB:X61007 PID:151907 PID:46054; identified by sequence similarity; putative
VC_1088		60	sensor histidine kinase	similar to GB:L13078 SP:Q06067 PID:290419 GB:U00096 PID:1736874; identified by sequence similarity; putative
VC_1089		27	periplasmic binding protein-related protein	similar to SP:P16682 GB:U14003 PID:147197 PID:216592 PID:536949; identified by sequence similarity; putative
VC_1090		9	hypothetical protein	hypothetical protein CDS
VC_1091		51	oligopeptide ABC transporter, periplasmic oligopeptide-binding protein	similar to SP:P06202 GB:X05491 GB:X52093 PID:47802 PID:47808; identified by sequence similarity; putative
VC_1092	oppB	44	oligopeptide transporter permease	similar to GB:U00096 PID:1742033 PID:1787497 PID:1805525; identified by sequence similarity; putative
VC_1093		37	oligopeptide ABC transporter, permease protein	similar to GB:U00096 SP:P77664 PID:1742034 PID:1787498 PID:1805526; identified by sequence similarity; putative
VC_1094	oppD	33	oligopeptide transporter ATP-binding component	similar to GB:U00096 SP:P76027 PID:1742035 PID:1787499 PID:1805527; identified by sequence similarity; putative
VC_1095		36	oligopeptide ABC transporter, ATP-binding protein	similar to GB:U00096 SP:P77737 PID:1742036 PID:1787500 PID:1805528; identified by sequence similarity; putative
VC_1096		39	hypothetical protein	hypothetical protein CDS
VC_1097		59	phosphate acetyltransferase	catalyzes the synthesis of acetylphosphate or propionylphosphate from acetyl-CoA or propionyl-CoA and inorganic phosphate; when using propionyl-CoA the enzyme is functioning in the anaerobic pathway catabolizing threonine to propionate
VC_1098		28	acetate kinase	AckA utilizes acetate and can acetylate CheY which increases signal strength during flagellar rotation; utilizes magnesium and ATP; also involved in conversion of acetate to aceyl-CoA
VC_1099		14	hypothetical protein	hypothetical protein CDS
VC_1100		22	hypothetical protein	hypothetical protein CDS
VC_1101		31	hypothetical protein	hypothetical protein CDS
VC_1102		28	ABC transporter, permease protein, putative	similar to GB:U14003 SP:P37772 PID:537073 GB:U00096 PID:1790678; identified by sequence similarity; putative
VC_1103		19	ABC transporter, ATP-binding protein	similar to GB:L42023 SP:P44785 PID:1005459 PID:1220700 PID:1204872; identified by sequence similarity; putative
VC_1104		68	GGDEF family protein	similar to PID:1001780 PID:1001789; identified by sequence similarity; putative
VC_1105		26	hypothetical protein	hypothetical protein CDS
VC_1106		18	preprotein translocase SecA subunit-related protein	similar to SP:P06979 GB:X03239 PID:41605 GB:U00096 PID:1736570; identified by sequence similarity; putative
VC_1108		41	recombination factor protein RarA	recombination factor protein RarA CDS
VC_1111		38	adenosylmethionine--8-amino-7-oxononanoate transaminase	catalyzes the formation of S-adenosyl-4-methylthionine-2-oxobutanoate and 7, 8-diaminononanoate from S-adenosyl-L-methionine and 8-amino-7-oxononanoate
VC_1112		30	biotin synthase	similar to GB:J04423 SP:P12996 PID:145425 PID:490219 GB:U00096; identified by sequence similarity; putative
VC_1113		26	8-amino-7-oxononanoate synthase	catalyzes the formation of 8-amino-7-oxononanoate from 6-carboxyhexanoyl-CoA and L-alanine
VC_1114		27	biotin synthesis protein BioC	similar to GB:J04423 SP:P12999 PID:145427 PID:490221 GB:U00096; identified by sequence similarity; putative
VC_1115	bioD	35	dithiobiotin synthetase	DTB synthetase; dethiobiotin synthase; involved in production of dethiobiotin from ATP and 7, 8-diaminononanoate and carbon dioxide; contains magnesium
VC_1116		8	hypothetical protein	hypothetical protein CDS
VC_1117		23	heat shock protein HtpX	putative metalloprotease
VC_1118		18	transcriptional regulator, putative	similar to PID:1653608; identified by sequence similarity; putative
VC_1119		22	short chain dehydrogenase	similar to SP:P25970; identified by sequence similarity; putative
VC_1120		48	hypothetical protein	hypothetical protein CDS
VC_1121		34	hypothetical protein	hypothetical protein CDS
VC_1122		52	cyclopropane-fatty-acyl-phospholipid synthase	similar to GB:M98330 SP:P30010 PID:145514 GB:U00096 PID:1742735; identified by sequence similarity; putative
VC_1123		22	hypothetical protein	hypothetical protein CDS
VC_1124		15	hypothetical protein	hypothetical protein CDS
VC_1125		19	hypothetical protein	hypothetical protein CDS
VC_1129		81	inosine-guanosine kinase	similar to GB:D00798 SP:P22937 PID:216562 PID:520811 PID:216519; identified by sequence similarity; putative
VC_1131		62	hypothetical protein	hypothetical protein CDS
VC_1132	hisG	21	ATP phosphoribosyltransferase	long form of enzyme; catalyzes the formation of N'-5'-phosphoribosyl-ATP from phosphoribosyl pyrophosphate; crucial role in histidine biosynthesis; forms active dimers and inactive hexamers which is dependent on concentration of substrates and inhibitors
VC_1133	hisD	40	histidinol dehydrogenase	catalyzes the oxidation of L-histidinol to L-histidinaldehyde and then to L-histidine in histidine biosynthesis; functions as a dimer
VC_1134		35	histidinol-phosphate aminotransferase	catalyzes the formation of L-histidinol phosphate from imidazole-acetol phosphate and glutamate in histidine biosynthesis
VC_1135		28	imidazole glycerol-phosphate dehydratase/histidinol phosphatase	catalyzes the formation of 3-(imidazol-4-yl)-2-oxopropyl phosphate from D-ethythro-1-(imidazol-4-yl)glycerol 3-phosphate and histidinol from histidinol phosphate
VC_1136	hisH	16	imidazole glycerol phosphate synthase subunit HisH	with HisF IGPS catalyzes the conversion of phosphoribulosyl-formimino-5-aminoimidazole-4-carboxamide ribonucleotide phosphate and glutamine to imidazole-glycerol phosphate, 5-aminoimidazol-4-carboxamide ribonucleotide, and glutamate in histidine biosynthesis; the HisH subunit provides the glutamine amidotransferase activity that produces the ammonia necessary to HisF for the synthesis of imidazol…
VC_1137		22	1-(5-phosphoribosyl)-5-[(5- phosphoribosylamino)methylideneamino] imidazole-4-carboxamide isomerase	catalyzes the formation of 5-(5-phospho-1-deoxyribulos-1-ylamino)methylideneamino-l- (5-phosphoribosyl)imidazole-4-carboxamide from 1-(5-phosphoribosyl)-5-[(5- phosphoribosylamino)methylideneamino] imidazole-4-carboxamide
VC_1138		18	imidazole glycerol phosphate synthase subunit HisF	catalyzes the conversion of 5-[(5-phospho-1-deoxyribulos-1-ylamino)methylideneamino]- 1-(5-phosphoribosyl)imidazole-4-carboxamideand glutamine to imidazole-glycerol phosphate, 5-aminoimidazol-4-carboxamideribonucleotide and glutamate; the HisF subunit acts as a cyclase
VC_1139		12	bifunctional phosphoribosyl-AMP cyclohydrolase/phosphoribosyl-ATP pyrophosphatase protein	catalyzes the formation of 1-(5-phosphoribosyl)-AMP from 1-(5-phosphoribosyl)-ATP and the subsequent formation of 1-(5-phosphoribosyl)-5-((5- phosphoribosylamino)methylideneamino)imidazole-4- carboxamide from 1-(5-phosphoribosyl)-AMP in histidine biosynthesis
VC_1140		27	pseudouridine synthase family 1 protein	similar to GB:U00096 SP:P75966 PID:1787380; identified by sequence similarity; putative
VC_1141		72	isocitrate dehydrogenase	similar to PID:1030696; identified by sequence similarity; putative
VC_1142		10	cold shock-like protein CspD	similar to SP:P24245 GB:U00096 PID:1651400 PID:1787107; identified by sequence similarity; putative
VC_1143	clpS	14	ATP-dependent Clp protease adaptor protein ClpS	involved in the modulation of the specificity of the ClpAP-mediated ATP-dependent protein degradation; binds to the N-terminal domain of the chaperone ClpA
VC_1144	clpA	66	ATP-dependent Clp protease ATP-binding subunit	ATPase and specificity subunit of the ClpA-ClpP ATP dependent serine protease; directs protease to specific substrates
VC_1145		75	hypothetical protein	hypothetical protein CDS
VC_1147		46	iron-containing alcohol dehydrogenase	similar to SP:P10127 PID:1150583 PID:1322937 PID:3337; identified by sequence similarity; putative
VC_1148		31	DNA-binding transcriptional regulator HexR	Represses the expression of the zwf, eda, glp and gap
VC_1150		22	hypothetical protein	hypothetical protein CDS
VC_1151		43	hypothetical protein	hypothetical protein CDS
VC_1152		37	hypothetical protein	hypothetical protein CDS
VC_1153		24	hypothetical protein	hypothetical protein CDS
VC_1154		23	hypothetical protein	hypothetical protein CDS
VC_1155		15	response regulator	similar to GP:551953; identified by sequence similarity; putative
VC_1156		47	sensor histidine kinase	similar to GP:2655263; identified by sequence similarity; putative
VC_1157		36	response regulator	similar to PID:643672; identified by sequence similarity; putative
VC_1158		40	hypothetical protein	hypothetical protein CDS
VC_1160		31	hypothetical protein	hypothetical protein CDS
VC_1161		44	gonadoliberin III-related protein	similar to SP:P51923 PID:987488; identified by sequence similarity; putative
VC_1162		22	hypothetical protein	hypothetical protein CDS
VC_1163		26	hypothetical protein	hypothetical protein CDS
VC_1164		19	hypothetical protein	hypothetical protein CDS
VC_1165		21	hypothetical protein	hypothetical protein CDS
VC_1167		17	thymidine kinase	catalyzes the formation of thymidine 5'-phosphate from thymidine
VC_1168		43	proton/glutamate symporter	similar to SP:P21345 GB:M32488 GB:M84805 PID:147160 PID:396412; identified by sequence similarity; putative
VC_1169	trpA	19	tryptophan synthase subunit alpha	catalyzes the formation of indole and glyceraldehyde 3-phosphate from indoleglycerol phosphate in tryptophan biosynthesis
VC_1170		31	tryptophan synthase subunit beta	catalyzes the formation of L-tryptophan from L-serine and 1-(indol-3-yl)glycerol 3-phosphate
VC_1171		38	bifunctional indole-3-glycerol phosphate synthase/phosphoribosylanthranilate isomerase	monomeric bifunctional protein; functions in tryptophan biosynthesis pathway; phosphoribosylanthranilate is rearranged to carboxyphenylaminodeoxyribulosephosphate which is then closed to form indole-3-glycerol phosphate
VC_1172	trpD	20	anthranilate phosphoribosyltransferase	Catalyzes the conversion of N-(5-phospho-D-ribosyl)-anthranilate and diphosphate to anthranilate and 5-phospho-alpha-D-ribose 1-diphosphate
VC_1173		14	anthranilate synthase component II	TrpG; with TrpE catalyzes the formation of anthranilate and glutamate from chorismate and glutamine; TrpG provides the glutamine amidotransferase activity
VC_1174		47	anthranilate synthase component I	with component II, the glutamine amidotransferase, catalyzes the formation of anthranilate from chorismate and glutamine
VC_1177		30	hypothetical protein	hypothetical protein CDS
VC_1178		21	hypothetical protein	hypothetical protein CDS
VC_1179		36	pseudouridine synthase family 1 protein	similar to PID:602963 GB:U00096 PID:1787524; identified by sequence similarity; putative
VC_1182		26	thioredoxin reductase	similar to GB:J03762 SP:P09625 PID:148073 PID:347239 GB:U00096; identified by sequence similarity; putative
VC_1183		23	hypothetical protein	hypothetical protein CDS
VC_1184		38	NifS-related protein	similar to GB:U00096 PID:1742766 PID:1742773 PID:1787970; identified by sequence similarity; putative
VC_1185		47	GGDEF family protein	similar to GP:2983209; identified by sequence similarity; putative
VC_1186		34	sanA protein	similar to SP:P33017 PID:405877 PID:1161522 GB:U00096 PID:1788466; identified by sequence similarity; putative
VC_1187		16	hypothetical protein	hypothetical protein CDS
VC_1188		59	malate dehydrogenase	malic enzyme; oxaloacetate-decarboxylating; NAD-dependent; catalyzes the formation of pyruvate form malate
VC_1189		9	hypothetical protein	hypothetical protein CDS
VC_1190	hemH	43	phosphoribosylaminoimidazole-succinocarboxamide synthase	catalyzes the formation of (S)-2-(5-amino-1-(5-phospho-D-ribosyl)imidazole-4- carboxamido)succinate from 5-amino-1-(5-phospho-D-ribosyl)imidazole-4-carboxylate and L-aspartate in purine biosynthesis; SAICAR synthase
VC_1193		9	hypothetical protein	hypothetical protein CDS
VC_1194		38	hypothetical protein	hypothetical protein CDS
VC_1195		34	putative lipoprotein	similar to SP:P37665 PID:466690 GB:U00096 PID:1789974; identified by sequence similarity; putative
VC_1196		22	hypothetical protein	hypothetical protein CDS
VC_1197		23	hypothetical protein	hypothetical protein CDS
VC_1198		117	hypothetical protein	hypothetical protein CDS
VC_1199		15	hypothetical protein	hypothetical protein CDS
VC_1200		63	trypsin, putative	similar to SP:P51588; identified by sequence similarity; putative
VC_1201		19	hypothetical protein	hypothetical protein CDS
VC_1202	hutH	26	histidine ammonia-lyase	catalyzes the degradation of histidine to urocanate and ammmonia
VC_1203		35	urocanate hydratase	catalyzes the formation of 4-imidazolone-5-propanoate from urocanate during histidine metabolism
VC_1204		26	formimidoylglutamase	catalyzes the formation of glutamate and formamide from N-formimidoyl-L-glutamate
VC_1205		35	imidazolonepropionase	catalyzing the hydrolysis of 4-imidazolone-5-propionate to N-formimidoyl-L-glutamate, the third step in the histidine degradation pathway
VC_1206		24	histidine utilization repressor	similar to GB:M33922 SP:P22773 PID:151276; identified by sequence similarity; putative
VC_1207		38	hypothetical protein	hypothetical protein CDS
VC_1208		7	dsDNA-mimic protein	highly acidic protein; the structure of the Haemophilus influenzae protein shows similarity to uracil DNA glycosylase inhibitor (Ugi); binds heat-unstable protein (HU-alpha) which is a histone-like protein
VC_1209		23	elongation factor P	Stimulates the peptidyltransferase activity of the 70S ribosome and enhances dipeptide synthesis with N-formylmethionyl-tRNA and puromycin in vitro, suggesting its involvement in the formation of the first peptide bond of a protein
VC_1210		26	hypothetical protein	hypothetical protein CDS
VC_1211		82	hypothetical protein	hypothetical protein CDS
VC_1212		78	DNA polymerase II	Has polymerase, DNA-binding and 3'-5' exonuclease activities. In Aeropyrum pernix this protein is sensitive to aphidicolin and stable at 95#C
VC_1213		20	response regulator	in Escherichia coli the protein UvrY is part of a two-component system along with BarA that is needed for efficient switching between glycolytic and gluconeogenic carbon sources possibly by regulating the Csr system; in Salmonella SirA and BarA regulate virulence gene expression also via the Csr system
VC_1214	uvrC	55	excinuclease ABC subunit C	The UvrABC repair system catalyzes the recognition and processing of DNA lesions. UvrC both incises the 5' and 3' sides of the lesion. The N-terminal half is responsible for the 3' incision and the C-terminal half is responsible for the 5' incision
VC_1216		35	GGDEF family protein	similar to GB:AE000657; identified by sequence similarity; putative
VC_1217		17	hypothetical protein	hypothetical protein CDS
VC_1223		9	hypothetical protein	hypothetical protein CDS
VC_1224		33	hypothetical protein	hypothetical protein CDS
VC_1225		10	hypothetical protein	hypothetical protein CDS
VC_1226		21	thiopurine S-methyltransferase	catalyzes the S-adenosylmethionine-dependent transmethylation of thiopurine compounds; may be involved in selenium cycling by forming dimethylselenide and/or dimethyldiselenide
VC_1228	purT	32	phosphoribosylglycinamide formyltransferase 2	non-folate utilizing enzyme, catalyzes the production of beta-formyl glycinamide ribonucleotide from formate, ATP, and beta-GAR and a side reaction producing acetyl phosphate and ADP from acetate and ATP; involved in de novo purine biosynthesis
VC_1229		29	hypothetical protein	hypothetical protein CDS
VC_1231		25	cytidine deaminase	Reclaims exogenous and endogenous cytidine and 2'-deoxycytidine molecules for UMP synthesis
VC_1232		27	hypothetical protein	hypothetical protein CDS
VC_1233		16	hypothetical protein	hypothetical protein CDS
VC_1234	sbcB	42	exonuclease I	Exonucleolytic cleavage in the 3'- to 5'-direction to yield nucleoside 5'-phosphates
VC_1235		46	sodium/dicarboxylate symporter	similar to GB:U00096 PID:1742823 PID:1742828 PID:1788024; identified by sequence similarity; putative
VC_1236		12	PilB-related protein	similar to SP:P39903 GB:U00096 PID:1742896 PID:1788077; identified by sequence similarity; putative
VC_1237	cobT	24	nicotinate-nucleotide--dimethylbenzimidazole phosphoribosyltransferase	catalyzes the synthesis of alpha-ribazole-5'-phosphate from nicotinate mononucleotide and 5, 6-dimethylbenzimidazole
VC_1238	cobS	35	cobalamin synthase	catalyzes the formation of adenosylcobalamin from Ado-cobinamide-GDP and alpha-ribazole
VC_1239	cobU	11	adenosylcobinamide kinase/adenosylcobinamide-phosphate guanylyltransferase	catalyzes ATP-dependent phosphorylation of adenosylcobinamide to form adenosylcobinamide phosphate and the addition of guanosine monophosphate to adenosylcobinamide phosphate to form adenosylcobinamide-GDP
VC_1240		18	alpha-ribazole-5`-phosphate phosphatase CobC, putative	similar to PID:727431 SP:P52086 GB:U00096 PID:1778556 PID:1786857; identified by sequence similarity; putative
VC_1242		36	succinylglutamate desuccinylase	catalyzes the formation of succinate and glutamate from N(2)-succinylglutamate in arginine catabolism
VC_1243		7	hypothetical protein	hypothetical protein CDS
VC_1244		34	vtamin B12-transporter permease	with BtuD and BtuF transports vitamin B12 into the cell
VC_1245		23	vitamin B12-transporter ATPase	ATP-binding protein that acts with the transmembrane protein BtuC and the solute binding protein BtuF to transport vitamin B12 into the cell
VC_1247		11	hypothetical protein	hypothetical protein CDS
VC_1248		42	methyl-accepting chemotaxis protein	similar to PID:1255679; identified by sequence similarity; putative
VC_1249		20	hypothetical protein	hypothetical protein CDS
VC_1250		29	hypothetical protein	hypothetical protein CDS
VC_1252		38	competence damage protein CinA, putative	similar to GB:U00096 PID:1788583 PID:1799602; identified by sequence similarity; putative
VC_1253		18	hypothetical protein	hypothetical protein CDS
VC_1254		11	iron-sulfur cluster-binding protein, putative	similar to GB:L42023 SP:P45154 PID:1007287 PID:1221440 PID:1205547; identified by sequence similarity; putative
VC_1259		33	hypothetical protein	hypothetical protein CDS
VC_1260		37	AraC/XylS family transcriptional regulator	similar to GP:2906236; identified by sequence similarity; putative
VC_1261		50	hypothetical protein	hypothetical protein CDS
VC_1263	ribA	20	GTP cyclohydrolase II	catalyzes the conversion of GTP to formate and 2, 5-diamino-6-hydroxy-4-(5-phosphoribosylamino)pyrimidine and diphosphate
VC_1264		39	iron-regulated protein A, putative	similar to SP:P12608 PID:154525; identified by sequence similarity; putative
VC_1265		41	hypothetical protein	hypothetical protein CDS
VC_1266		30	hypothetical protein	hypothetical protein CDS
VC_1267		37	hypothetical protein	hypothetical protein CDS
VC_1268		58	hypothetical protein	hypothetical protein CDS
VC_1269		19	hypothetical protein	hypothetical protein CDS
VC_1270		19	glyoxylase II family protein	similar to GB:U00096 SP:P75849 PID:1787158; identified by sequence similarity; putative
VC_1271		31	hypothetical protein	hypothetical protein CDS
VC_1272		8	hypothetical protein	hypothetical protein CDS
VC_1273		43	extracellular solute-binding protein	similar to PID:1653271; identified by sequence similarity; putative
VC_1274		18	hypothetical protein	hypothetical protein CDS
VC_1275		44	hypothetical protein	hypothetical protein CDS
VC_1276		38	sensor histidine kinase	similar to GB:M23558 SP:P13799 GB:M23649 PID:143088 PID:143498; identified by sequence similarity; putative
VC_1277		24	LuxR family transcriptional regulator	similar to GB:M21658 SP:P13800 GB:M23649 PID:143089 PID:143499; identified by sequence similarity; putative
VC_1278		19	MarR family transcriptional regulator	similar to GB:AL009126; identified by sequence similarity; putative
VC_1279		58	BCCT family transporter	similar to SP:P54417 PID:1524397 PID:2293330 GB:AL009126; identified by sequence similarity; putative
VC_1280		65	hypothetical protein	hypothetical protein CDS
VC_1281		13	PTS system, cellobiose-specific IIB component	similar to GB:AL009126; identified by sequence similarity; putative
VC_1282		54	PTS system, cellobiose-specific IIC component	similar to GB:AE000792; identified by sequence similarity; putative
VC_1283		11	PTS system, cellobiose-specific IIA component	similar to SP:P17335 PID:145480 PID:145486 PID:145488 PID:145490; identified by sequence similarity; putative
VC_1284		43	6-phospho-beta-glucosidase	similar to SP:P46320 PID:895751 PID:1783269 GB:AL009126; identified by sequence similarity; putative
VC_1285		31	hypothetical protein	hypothetical protein CDS
VC_1286		35	LacI family transcription regulator	similar to PID:882607 GB:U00096 PID:1789068; identified by sequence similarity; putative
VC_1288	mdoG	53	glucan biosynthesis protein G	involved in the biosynthesis of osmoregulated periplasmic glucans; required for the assembly of the polyglucose structure of glucan
VC_1289		62	methyl-accepting chemotaxis protein	similar to PID:1255679; identified by sequence similarity; putative
VC_1290		27	DNA polymerase III subunit epsilon	3'-5' exonuclease of DNA polymerase III
VC_1291		62	hypothetical protein	hypothetical protein CDS
VC_1293		46	aromatic amino acid aminotransferase	catalyzes the formation of L-glutamate and an aromatic oxo acid from an aromatic amino acid and 2-oxoglutarate
VC_1294		10	hypothetical protein	hypothetical protein CDS
VC_1295		51	hypothetical protein	hypothetical protein CDS
VC_1296		37	phosphomethylpyrimidine kinase	catalyzes the formation of 4-amino-2-methyl-5-diphosphomethylpyrimidine
VC_1298		46	methyl-accepting chemotaxis protein	similar to GB:AL009126; identified by sequence similarity; putative
VC_1299		13	6-pyruvoyl tetrahydrobiopterin synthase, putative	similar to PID:882658 GB:U00096 SP:Q46903 PID:1789124; identified by sequence similarity; putative
VC_1300		47	L-serine dehydratase 1	similar to GB:M28695 SP:P16095 PID:290464 GB:U00096 PID:1736451; identified by sequence similarity; putative
VC_1301		41	serine transporter	similar to SP:P36559 GB:U01233 PID:402256 PID:882691 GB:U00096; identified by sequence similarity; putative
VC_1303		45	para-aminobenzoate synthase component I	catalyzes the formation of 4-amino-4-deoxychorismate from chorismate and glutamine
VC_1304		44	fumarate hydratase, class I, putative	similar to GB:U00096 PID:1790564; identified by sequence similarity; putative
VC_1305		10	hypothetical protein	hypothetical protein CDS
VC_1306		43	hypothetical protein	hypothetical protein CDS
VC_1307		35
VC_1308		37	transcriptional regulator TyrR	similar to GB:M12114 SP:P07604 PID:148092 GB:U00096 PID:1742168; identified by sequence similarity; putative
VC_1309		24	ribosomal-protein-alanine acetyltransferase	similar to GB:M99278 SP:P09454 GB:X06118 PID:147655 PID:42744; identified by sequence similarity; putative
VC_1310		10	hypothetical protein	hypothetical protein CDS
VC_1311		38	hypothetical protein	hypothetical protein CDS
VC_1312	alr	32	alanine racemase	converts L-alanine to D-alanine which is used in cell wall biosynthesis; binds one pyridoxal phosphate per monomer; forms a homodimer
VC_1313		48	methyl-accepting chemotaxis protein	similar to PID:1255679; identified by sequence similarity; putative
VC_1314		59	transporter, putative	similar to GB:AE000657; identified by sequence similarity; putative
VC_1315		40	sensor histidine kinase	similar to SP:P26489 GB:X56658 GB:X59071 PID:38703 PID:38705; identified by sequence similarity; putative
VC_1316		14	chemotaxis protein CheY, putative	similar to GB:X61231 PID:45323 SP:Q51455; identified by sequence similarity; putative
VC_1317		25	hypothetical protein	hypothetical protein CDS
VC_1319		58	sensor histidine kinase	similar to GB:M36795 SP:P08336 GB:X13307 PID:145590 PID:305015; identified by sequence similarity; putative
VC_1320		21	DNA-binding response regulator	similar to PID:1079807 SP:P52108 GB:U00096 PID:1742647 PID:1742658; identified by sequence similarity; putative
VC_1321		137	hypothetical protein	hypothetical protein CDS
VC_1322		11	hypothetical protein	hypothetical protein CDS
VC_1323		19	hypothetical protein	hypothetical protein CDS
VC_1325		27	galactoside ABC transporter, periplasmic D-galactose/D-glucose-binding protein	similar to SP:P23905 GB:X52093; identified by sequence similarity; putative
VC_1327		38	galactose/methyl galaxtoside transporter ATP-binding protein	with MglBC transports galactose or methyl galactoside into the cell; contains 2 ATP binding domains
VC_1328	mglC	45	beta-methylgalactoside transporter inner membrane component	ABC transporter; functions in galactose transport; part of MglA2C2B transporter complex
VC_1329		36	opacity protein-related protein	similar to SP:Q04875 GB:X60710 GB:Z18929 PID:44900 PID:490167; identified by sequence similarity; putative
VC_1332		48	hypothetical protein	hypothetical protein CDS
VC_1333		21	hypothetical protein	hypothetical protein CDS
VC_1334		20	hypothetical protein	hypothetical protein CDS
VC_1335		19	GntR family transcriptional regulator	similar to GB:U00096 PID:1787821; identified by sequence similarity; putative
VC_1336	prpB	22	2-methylisocitrate lyase	catalyzes the formation of pyruvate and succinate from 2-methylisocitrate
VC_1337		27	methylcitrate synthase	catalyzes the synthesis of 2-methylcitrate from propionyl-CoA and oxaloacetate; also catalyzes the condensation of oxaloacetate with acetyl-CoA but with a lower specificity
VC_1338		66	aconitate hydratase	Catalyzes the conversion of citrate to isocitrate
VC_1339		22	hypothetical protein	hypothetical protein CDS
VC_1340		51	prpE protein	similar to GB:U00096 SP:P77495 PID:1657531 PID:1786529; identified by sequence similarity; putative
VC_1341		13	acetyltransferase, putative	similar to PID:1550710 GB:AL123456; identified by sequence similarity; putative
VC_1342		50	MutT/nudix family protein	similar to SP:P32091 PID:298045; identified by sequence similarity; putative
VC_1343		29	M20A family peptidase	similar to SP:P54542 PID:1303956 GB:AL009126; identified by sequence similarity; putative
VC_1344		37	4-hydroxyphenylpyruvate dioxygenase	similar to PID:2108220; identified by sequence similarity; putative
VC_1345		28	oxidoreductase, putative	similar to SP:Q00667 PID:984327; identified by sequence similarity; putative
VC_1346		30	hypothetical protein	hypothetical protein CDS
VC_1347		27	glutathione S-transferase, putative	similar to PID:2183249; identified by sequence similarity; putative
VC_1348		55	response regulator	similar to PID:1653077; identified by sequence similarity; putative
VC_1349		145	sensory box sensor histidine kinase/response regulator	similar to PID:1653075; identified by sequence similarity; putative
VC_1350		18	antioxidant, putative	similar to SP:P99029; identified by sequence similarity; putative
VC_1351		10	hypothetical protein	hypothetical protein CDS
VC_1353		105	GGDEF family protein	similar to GB:AE000657; identified by sequence similarity; putative
VC_1354		52	hypothetical protein	hypothetical protein CDS
VC_1355		12	acylphosphatase	similar to GB:U00096 PID:1787203; identified by sequence similarity; putative
VC_1359		19	amino acid ABC transporter, ATP-binding protein	similar to PID:1154897; identified by sequence similarity; putative
VC_1360		47	amino acid ABC transporter, permease protein	similar to SP:P45768 PID:606211 GB:U00096 PID:1789671; identified by sequence similarity; putative
VC_1361		55	amino acid ABC transporter, permease protein	similar to PID:1154895; identified by sequence similarity; putative
VC_1362		38	amino acid ABC transporter, periplasmic amino acid-binding protein	similar to PID:1154894; identified by sequence similarity; putative
VC_1363		31	siroheme synthase component enzyme	similar to PID:576655; identified by sequence similarity; putative
VC_1364		32	hypothetical protein	hypothetical protein CDS
VC_1365		18	hypothetical protein	hypothetical protein CDS
VC_1366		21	queuosine biosynthesis protein QueC	YbaX; catalyzes the transformation of GTP to 7-cyano-7-deazaguanine (preQ0), as one of the early reactions of quenosine biosynthesis; quenosine is a modified nucleoside that occurs at the wobble position of GUN anticodons in tRNAs for Asn, Asp, Tyr, and His
VC_1367		92	GGDEF family protein	similar to PID:633121; identified by sequence similarity; putative
VC_1368		7	hypothetical protein	hypothetical protein CDS
VC_1369		39	hypothetical protein	hypothetical protein CDS
VC_1370		56	GGDEF family protein	similar to GB:U00096 PID:1787766 GB:U00096 PID:1787766; identified by sequence similarity; putative
VC_1371		25	hypothetical protein	hypothetical protein CDS
VC_1372		50	GGDEF family protein	similar to GB:U00096 SP:P75908 PID:1787262; identified by sequence similarity; putative
VC_1373		89	DnaK-related protein	similar to SP:O32482; identified by sequence similarity; putative
VC_1374		48	DnaK-related protein	similar to SP:O32482; identified by sequence similarity; putative
VC_1375		18	hypothetical protein	hypothetical protein CDS
VC_1376		61	GGDEF family protein	similar to PID:1652106; identified by sequence similarity; putative
VC_1377		12	hypothetical protein	hypothetical protein CDS
VC_1378		9	hypothetical protein	hypothetical protein CDS
VC_1379		13	hypothetical protein	hypothetical protein CDS
VC_1381		9	hypothetical protein	hypothetical protein CDS
VC_1382		105	ATP-dependent RNA helicase HrpA	involved in the post-transcriptional processing of the daa operon mRNA, which encodes proteins involved in fimbrial biogenesis of an enteropathogenic E. coli strain
VC_1384		20	hypothetical protein	hypothetical protein CDS
VC_1386		28	putative chaperone	similar to SP:P36928 GB:U00096 PID:1788384; identified by sequence similarity; putative
VC_1388	lplA	26	lipoate-protein ligase A	Catalyzes both the ATP-dependent activation of exogenously supplied lipoate to lipoyl-AMP and the transfer of the activated lipoyl on the lipoate-dependent enzymes. Creates an amide linkage that joins the free carboxyl group of lipoic acid to the epsilon-amino group of a specific lysine residue in lipoyl domain of apoproteins
VC_1390		29	LysR family transcriptional regulator	similar to PID:1493807; identified by sequence similarity; putative
VC_1391		43	multidrug transporter, putative	similar to GB:AL009126; identified by sequence similarity; putative
VC_1392		39	deoxyribodipyrimidine photolyase, putative	similar to SP:P05327 GB:X07230; identified by sequence similarity; putative
VC_1393		12	sugE protein	similar to SP:P20928 GB:X06151 PID:45911; identified by sequence similarity; putative
VC_1394		49	methyl-accepting chemotaxis protein	similar to GB:AE000511 PID:2313186; identified by sequence similarity; putative
VC_1395		16
VC_1396		12	hypothetical protein	hypothetical protein CDS
VC_1397		81	chemotaxis protein CheA	similar to PID:940147 SP:Q56310 GB:AE000512; identified by sequence similarity; putative
VC_1398		19	chemotaxis protein CheY	similar to PID:2292999; identified by sequence similarity; putative
VC_1400		21	hypothetical protein	hypothetical protein CDS
VC_1401		34	protein-glutamate methylesterase CheB	similar to GB:M13463 SP:P07330 PID:145524 GB:U00096 PID:1736536; identified by sequence similarity; putative
VC_1402		69	purine-binding chemotaxis protein Chew, putative	similar to GB:AE000782; identified by sequence similarity; putative
VC_1403		65	methyl-accepting chemotaxis protein	similar to GB:Pyro_h; identified by sequence similarity; putative
VC_1405		80	methyl-accepting chemotaxis protein	similar to GB:X61367 PID:48195; identified by sequence similarity; putative
VC_1406		42	methyl-accepting chemotaxis protein	similar to GB:X61367 PID:48195; identified by sequence similarity; putative
VC_1407		33	ATP-dependent RNA helicase RhlE	similar to GP:3288677; identified by sequence similarity; putative
VC_1409		48	multidrug resistance protein, putative	similar to GP:3378279; identified by sequence similarity; putative
VC_1410		47	multidrug resistance protein VC_eA	similar to GP:3378278; identified by sequence similarity; putative
VC_1411		52	multidrug resistance protein VC_eB	similar to GP:2815578; identified by sequence similarity; putative
VC_1412		7	hypothetical protein	hypothetical protein CDS
VC_1413		61	methyl-accepting chemotaxis protein	similar to PID:1255679; identified by sequence similarity; putative
VC_1414		41	thermostable carboxypeptidase 1	similar to SP:P42663 PID:992957; identified by sequence similarity; putative
VC_1415		12	hcp protein	similar to GP:1488371; identified by sequence similarity; putative
VC_1416		123	vgrG protein	similar to GP:2920640; identified by sequence similarity; putative
VC_1417		41	hypothetical protein	hypothetical protein CDS
VC_1420		48	hypothetical protein	hypothetical protein CDS
VC_1421		27	hypothetical protein	hypothetical protein CDS
VC_1422		49	sodium/alanine symporter	similar to GB:L42023 SP:P44917 PID:1005967 PID:1220986 PID:1205130; identified by sequence similarity; putative
VC_1423		25	hypothetical protein	hypothetical protein CDS
VC_1424		44	spermidine/putrescine ABC transporter, periplasmic spermidine/putrescine-binding protein	similar to GB:M64519 SP:P23861 PID:147329 GB:U00096 PID:1651550; identified by sequence similarity; putative
VC_1425		49	spermidine/putrescine ABC transporter, periplasmic spermidine/putrescine-binding protein	similar to GB:M64519 SP:P23861 PID:147329 GB:U00096 PID:1651550; identified by sequence similarity; putative
VC_1426	potC	29	spermidine/putrescine ABC transporter membrane protein	can transport spermidine and putrescine but affinity is higher for spermidine; forms a complex of PotA2BCD; PotC is a membrane component
VC_1427	potB	40	spermidine/putrescine ABC transporter membrane protein	can transport spermidine and putrescine but affinity is higher for spermidine; forms a complex of PotA2BCD; PotB is a membrane component
VC_1428	potA	41	putrescine/spermidine ABC transporter ATPase protein	functions together with PotBCD (A2BCD) in ATP-dependent polyamine transport; PotA is the membrane-associated ATPase
VC_1429		41	hypothetical protein	hypothetical protein CDS
VC_1431		27	hypothetical protein	hypothetical protein CDS
VC_1432		44	hypothetical protein	hypothetical protein CDS
VC_1433		34	universal stress protein UspE	with UspC and UspD is involved in resistance to UV irradiation
VC_1434		25	fumarate/nitrate reduction transcriptional regulator	Global transcription factor that controls the expression of over 100 target genes in response to anoxia
VC_1435		27	hypothetical protein	hypothetical protein CDS
VC_1437		97	cation transporter E1-E2 family ATPase	similar to PID:1200219; identified by sequence similarity; putative
VC_1438		19	hypothetical protein	hypothetical protein CDS
VC_1439		39	cytochrome c oxidase, subunit CcoP	similar to GB:Z21854 PID:49411; identified by sequence similarity; putative
VC_1440		8	cytochrome c oxidase, subunit CcoQ	similar to PID:1377867; identified by sequence similarity; putative
VC_1441		19	cytochrome c oxidase, subunit CcoO	similar to PID:1377866; identified by sequence similarity; putative
VC_1442		64	cytochrome c oxidase, subunit CcoN	similar to SP:P98059 PID:556813; identified by sequence similarity; putative
VC_1443		12	hypothetical protein	hypothetical protein CDS
VC_1446		73	toxin secretion transporter, putative	similar to SP:P16532 GB:M24197 PID:150495 PID:150514; identified by sequence similarity; putative
VC_1447		35	RTX toxin transporter	similar to GP:4455068; identified by sequence similarity; putative
VC_1449		17	hypothetical protein	hypothetical protein CDS
VC_1450		10	RTX toxin activating protein	similar to GB:M90440 PID:141827; identified by sequence similarity; putative
VC_1451		461	RTX toxin RtxA	similar to GP:4455065; identified by sequence similarity; putative
VC_1458		39	zona occludens toxin	similar to GB:M83563 SP:P38442 PID:155315; identified by sequence similarity; putative
VC_1459		15	accessory cholera enterotoxin	similar to SP:P38441 GB:Z22569 PID:298062; identified by sequence similarity; putative
VC_1460		44	hypothetical protein	hypothetical protein CDS
VC_1461		7	colonization factor	similar to ; identified by sequence similarity; putative
VC_1465		16	hypothetical protein	hypothetical protein CDS
VC_1479		12	hypothetical protein	hypothetical protein CDS
VC_1480		12	hypothetical protein	hypothetical protein CDS
VC_1481		27	hypothetical protein	hypothetical protein CDS
VC_1482		73	ATP-dependent protease LA-related protein	similar to GB:U00096 PID:1787188; identified by sequence similarity; putative
VC_1484		9	ribosome modulation factor	similar to SP:P22986 GB:X70111 PID:312770 GB:U00096 PID:1651464; identified by sequence similarity; putative
VC_1486		70	ABC transporter ATPase component	Uup; in Escherichia coli this cytoplasmic protein was shown to contain ATPase activity; mutations in this gene affect RecA-independent excision of transposons and affects Mu bacteriophage growth
VC_1488	rlmL	84	23S rRNA m(2)G2445 methyltransferase	catalyzes the N2-methyl guanosine modification of the G2445 residue of 23S rRNA
VC_1491		36	dihydroorotate dehydrogenase 2	catalyzes the conversion of dihydroorotate to orotate in the pyrimidine biosynthesis pathway; uses a flavin nucleotide as an essential cofactor; class 2 enzymes are monomeric and compared to the class 1 class 2 possess an extended N terminus, which plays a role in the membrane association of the enzyme and provides the binding site for the respiratory quinones that serve as physiological electron…
VC_1492		179	hypothetical protein	hypothetical protein CDS
VC_1494	pepN	96	aminopeptidase N	similar to GB:M15273 SP:P04825 GB:M15676 GB:X04020 PID:147142; identified by sequence similarity; putative
VC_1495		34	hypothetical protein	hypothetical protein CDS
VC_1496		89	carboxy-terminal protease	Involved in the cleavage of a C-terminal peptide of 11 residues from the precursor form of penicillin-binding protein 3
VC_1497		20	putative solute/DNA competence effector	affects solute and DNA transport through an unknown mechanism
VC_1498		24	hypothetical protein	hypothetical protein CDS
VC_1499		67	ABC transporter, ATP-binding protein	similar to SP:P45861 PID:853754 GB:AL009126; identified by sequence similarity; putative
VC_1500		48	PqiA family protein	similar to GB:U00096 PID:1736474 PID:1736480 PID:1788137; identified by sequence similarity; putative
VC_1501		96	hypothetical protein	hypothetical protein CDS
VC_1502	yebU	46	rRNA (cytosine-C(5)-)-methyltransferase RsmF	in Escherichia coli this enzyme specifically methylates C1407 of the 16S rRNA
VC_1503		32	hypothetical protein	hypothetical protein CDS
VC_1504		21	hypothetical protein	hypothetical protein CDS
VC_1505		33	hypothetical protein	hypothetical protein CDS
VC_1506		16	hypothetical protein	hypothetical protein CDS
VC_1507		46	phospho-2-dehydro-3-deoxyheptonate aldolase	catalyzes the formation of 3-deoxy-D-arabino-hept-2-ulosonate 7 phosphate from phosphoenolpyruvate and D-erythrose 4-phosphate, phenylalanine sensitive
VC_1508		12	putative nucleotide-binding protein	putative nucleotide binding property based on structural studies of Haemophilus influenzae crystallized protein in PDB Accession Number 1IN0 and NMR studies of Escherichia coli YajQ; the YajQ protein from Pseudomonas synringae appears to play a role in activation of bateriophage phi6 segment L transcription
VC_1509		22	NAD-dependent deacetylase	Modulates the activities of several enzymes which are inactive in their acetylated form
VC_1510		15	hypothetical protein	hypothetical protein CDS
VC_1511		36	formate dehydrogenase, cytochrome B556 subunit	similar to GB:AE000657; identified by sequence similarity; putative
VC_1512		17	formate dehydrogenase, iron-sulfur subunit	similar to SP:P27273 PID:48508; identified by sequence similarity; putative
VC_1513		81
VC_1515		12	chaperone, formate dehydrogenase-specific, putative	similar to GP:3327032; identified by sequence similarity; putative
VC_1516		61	iron-sulfur cluster-binding protein	similar to GB:X61204 PID:44800 PID:1747410; identified by sequence similarity; putative
VC_1517		21	hypothetical protein	hypothetical protein CDS
VC_1518		16	hypothetical protein	hypothetical protein CDS
VC_1519		25	formate dehydrogenase accessory protein	similar to GB:Z35277 SP:P39756 PID:580895 PID:1648855 GB:AL009126; identified by sequence similarity; putative
VC_1520		44	ABC transporter, ATP-binding protein	similar to GB:U00096 PID:1787041; identified by sequence similarity; putative
VC_1521		68	sensor histidine kinase	similar to GB:L13078 SP:Q06067 PID:290419 GB:U00096 PID:1736874; identified by sequence similarity; putative
VC_1522		33	sigma-54 dependent response regulator	similar to SP:P14375 GB:M28369 PID:396343 PID:1790437; identified by sequence similarity; putative
VC_1523		30	hypothetical protein	hypothetical protein CDS
VC_1524		20	ABC transporter, permease protein	similar to GB:AE000666; identified by sequence similarity; putative
VC_1525		25	ABC transporter, ATP-binding protein	similar to GB:AE000782; identified by sequence similarity; putative
VC_1526	mobA	19	molybdopterin-guanine dinucleotide biosynthesis protein A	Links a guanosine 5'-phosphate to molydopterin to form molybdopterin guanine dinucleotide during molybdenum cofactor biosynthesis
VC_1527		44	molybdopterin biosynthesis MoeA protein	similar to GB:L42023 SP:P45210 PID:1007555 PID:1221592 PID:1205684; identified by sequence similarity; putative
VC_1528		14	hypothetical protein	hypothetical protein CDS
VC_1529		24	hypothetical protein	hypothetical protein CDS
VC_1530		8	hypothetical protein	hypothetical protein CDS
VC_1531		10	hypothetical protein	hypothetical protein CDS
VC_1532		35	N-acetyl-D-glucosamine kinase	catalyzes the formation of N-acetyl-D-glucosamine-6-phosphate from N-acetyl-D-glucosamine
VC_1533		28	hypothetical protein	hypothetical protein CDS
VC_1534		27	hypothetical protein	hypothetical protein CDS
VC_1535		51	methyl-accepting chemotaxis protein	similar to PID:1255679; identified by sequence similarity; putative
VC_1536		19	hypothetical protein	hypothetical protein CDS
VC_1537		24	lipoprotein NlpC	similar to GB:M14031 SP:P23898 PID:145446 GB:U00096 PID:1742788; identified by sequence similarity; putative
VC_1538		16	hypothetical protein	hypothetical protein CDS
VC_1539		32	hypothetical protein	hypothetical protein CDS
VC_1540		54	multidrug efflux protein	NorM; MdtK; functions as a Na(+)/drug antiporter; inactivation in Vibrio cholerae results in susceptibility to fluoroquinolones
VC_1541		43	hypothetical protein	hypothetical protein CDS
VC_1542		39	DNA ligase	catalyzes the formation of a phosphodiester at the site of a single-strand break in duplex DNA
VC_1543		41	hypothetical protein	hypothetical protein CDS
VC_1544		23	tonB2 protein	similar to GB:K00431 SP:P02929 PID:148023 PID:902383 PID:902392; identified by sequence similarity; putative
VC_1545		11	TonB system transport protein ExbD2	similar to PID:1651675; identified by sequence similarity; putative
VC_1546		13	TonB system transport protein ExbB2	similar to GB:L42023 SP:P43008 PID:1003404 PID:1222176 PID:1204510; identified by sequence similarity; putative
VC_1547		46	biopolymer transport protein ExbB-related protein	similar to PID:1001734 PID:1001752; identified by sequence similarity; putative
VC_1548		20	hypothetical protein	hypothetical protein CDS
VC_1549		53	glycerol-3-phosphate ABC transporter, periplasmic glycerol-3-phosphate-binding protein	similar to SP:P10904 GB:U00039 GB:M33735 PID:43244 PID:466589; identified by sequence similarity; putative
VC_1550		23	glycerol-3-phosphate ABC transporter, permease protein	similar to SP:P10905 GB:U00039 PID:43247 PID:466588 GB:U00096; identified by sequence similarity; putative
VC_1551		34	glycerol-3-phosphate ABC transporter, permease protein	similar to SP:P10906 GB:U00039 PID:43248 PID:466587 GB:U00096; identified by sequence similarity; putative
VC_1552	ugpC	39	glycerol-3-phosphate transporter ATP-binding subunit	part of the UgpABCE glycerol-3-phosphate uptake system
VC_1553		25	glycerol-3-phosphate regulon repressor	similar to SP:P09392 GB:M96795 PID:146186 PID:606358 GB:U00096; identified by sequence similarity; putative
VC_1554		21	glycerophosphoryl diester phosphodiesterase, putative	similar to SP:P54527 PID:1303930 GB:AL009126; identified by sequence similarity; putative
VC_1555		14	hypothetical protein	hypothetical protein CDS
VC_1556		8	hypothetical protein	hypothetical protein CDS
VC_1557		30	LacI family transcription regulator	similar to PID:882607 GB:U00096 PID:1789068; identified by sequence similarity; putative
VC_1558		56	6-phospho-beta-glucosidase	similar to PID:887851 GB:U00096 SP:Q46829 PID:2367174; identified by sequence similarity; putative
VC_1560		68	catalase/peroxidase	similar to SP:P14412 GB:M29876 PID:143310; identified by sequence similarity; putative
VC_1561		38	LysR family transcriptional regulator	similar to SP:P10183 PID:150233; identified by sequence similarity; putative
VC_1562		48	beta-lactamase-related protein	similar to GB:M19530 SP:P04190 SP:P14488 PID:143128; identified by sequence similarity; putative
VC_1563		32	hypothetical protein	hypothetical protein CDS
VC_1565		36	outer membrane protein TolC, putative	similar to SP:P02930 GB:X54049 PID:43101 PID:43107 PID:882565; identified by sequence similarity; putative
VC_1566		37	hypothetical protein	hypothetical protein CDS
VC_1567		44	hypothetical protein	hypothetical protein CDS
VC_1568		17	ABC transporter, ATP-binding protein	similar to GB:AL009126; identified by sequence similarity; putative
VC_1570		30	quinol oxidase, subunit II	similar to GP:3550333; identified by sequence similarity; putative
VC_1571		43	quinol oxidase, subunit I	similar to GP:3550332; identified by sequence similarity; putative
VC_1572		16	hypothetical protein	hypothetical protein CDS
VC_1573	fumC	33	fumarate hydratase	class II family (does not require metal); tetrameric enzyme; fumarase C; reversibly converts (S)-malate to fumarate and water; functions in the TCA cycle
VC_1574		15	hypothetical protein	hypothetical protein CDS
VC_1575		21	hypothetical protein	hypothetical protein CDS
VC_1576		10	hypothetical protein	hypothetical protein CDS
VC_1579		65	enterobactin synthetase component F-related protein	similar to GB:M60177 SP:P11454 GB:M17354 PID:145843 PID:551801; identified by sequence similarity; putative
VC_1580		29	LysR family transcriptional regulator	similar to GB:X66866 PID:403331 SP:P52692; identified by sequence similarity; putative
VC_1581		54	NADH dehydrogenase subunit L	Catalyzes the transfer of electrons from NADH to ubiquinone
VC_1582		61	hypothetical protein	hypothetical protein CDS
VC_1583		15	superoxide dismutase, Cu-Zn	similar to SP:P00446 PID:150711; identified by sequence similarity; putative
VC_1584		28	ankB protein	similar to PID:563740 PID:1754534; identified by sequence similarity; putative
VC_1585		59	catalase	similar to PID:1015384 SP:Q59635 PID:1881697; identified by sequence similarity; putative
VC_1588		31	LysR family transcriptional regulator	similar to PID:727227 SP:P52666; identified by sequence similarity; putative
VC_1589		26	alpha-acetolactate decarboxylase	similar to SP:P05361 PID:148345; identified by sequence similarity; putative
VC_1590		72	acetolactate synthase	catalyzes the formation of 2-acetolactate from pyruvate in stationary phase
VC_1591		31	short chain dehydrogenase/reductase family oxidoreductase	similar to SP:Q11020 PID:1419053 GB:AL123456; identified by sequence similarity; putative
VC_1593		57	GGDEF family protein	similar to GB:AE000657; identified by sequence similarity; putative
VC_1594	galM	37	aldose 1-epimerase	catalyzes the conversion of alpha-aldose to the beta-anomer; active on D-glucose, L-arabinose, D-xylose, D-galactose, maltose and lactose; links the metabolism of lactose and galactose
VC_1595		30	galactokinase	catalyzes the formation of alpha-D-galactose 1-phosphate from D-galactose in galactose metabolism
VC_1596		36	galactose-1-phosphate uridylyltransferase	catalyzes the interconversion of UDP-galactose and galactose-1-P with UDP-galactose and glucose-1-P
VC_1597		60	multidrug transporter, putative	similar to PID:1217600; identified by sequence similarity; putative
VC_1598		40	ABC transporter, periplasmic substrate-binding protein-related protein	similar to GB:L42023 PID:1006358 PID:1221197 PID:1205330 SP:P45024; identified by sequence similarity; putative
VC_1599		46	GGDEF family protein	similar to GB:U00096 SP:P75908 PID:1787262; identified by sequence similarity; putative
VC_1600		29	hypothetical protein	hypothetical protein CDS
VC_1601		38	hypothetical protein	hypothetical protein CDS
VC_1602		38	chemotaxis protein CheV	similar to SP:P37599 GB:U05345 GB:Z29584 PID:453378 PID:580837; identified by sequence similarity; putative
VC_1603		39	hypothetical protein	hypothetical protein CDS
VC_1604		22	response regulator	similar to GB:AL009126; identified by sequence similarity; putative
VC_1605		57	sensor kinase citA, putative	similar to PID:924991 SP:P52687; identified by sequence similarity; putative
VC_1606		56	hypothetical protein	hypothetical protein CDS
VC_1607		20	hypothetical protein	hypothetical protein CDS
VC_1608		37	hypothetical protein	hypothetical protein CDS
VC_1609		43	hypothetical protein	hypothetical protein CDS
VC_1610		18	hypothetical protein	hypothetical protein CDS
VC_1611		34	homoserine O-succinyltransferase	catalyzes the formation of O-succinyl-L-homoserine from succinyl-CoA and L-homoserine in methionine biosynthesis
VC_1614		40	putative SAM-dependent methyltransferase	putative SAM-dependent methyltransferase CDS
VC_1615		21	hypothetical protein	hypothetical protein CDS
VC_1616		8	glutaredoxin, putative	similar to GB:M60116 SP:P23171 PID:144907; identified by sequence similarity; putative
VC_1618		46	multidrug resistance protein, putative	similar to SP:P43531 GB:U00096 PID:1742619 PID:1742630 PID:1787880; identified by sequence similarity; putative
VC_1619		15	hypothetical protein	hypothetical protein CDS
VC_1621		56	agglutination protein	similar to GB:M64540 PID:150976; identified by sequence similarity; putative
VC_1622		29	outer membrane protein, putative	similar to GB:M18975 SP:P13794 GB:M94078 PID:151409 PID:151508; identified by sequence similarity; putative
VC_1623		42	carboxynorspermidine decarboxylase	similar to GB:D31783 PID:498170; identified by sequence similarity; putative
VC_1624		48	hypothetical protein	hypothetical protein CDS
VC_1625		83
VC_1627	nhaA	52	pH-dependent sodium/proton antiporter	exports sodium by using the electrochemical proton gradient to allow protons into the cell; functions in adaptation to high salinity and alkaline pH; activity increases at higher pH; downregulated at acidic pH
VC_1628		42	hypothetical protein	hypothetical protein CDS
VC_1629		95	hypothetical protein	hypothetical protein CDS
VC_1630		15	ABC transporter, ATP-binding protein	similar to GB:AE000782; identified by sequence similarity; putative
VC_1631		51	hypothetical protein	hypothetical protein CDS
VC_1632		49	hypothetical protein	hypothetical protein CDS
VC_1633		23	hypothetical protein	hypothetical protein CDS
VC_1634		44	bicyclomycin/multidrug efflux system	Involved in sulfonamide (sulfathiazole) and bicyclomycin resistance
VC_1635		22	ribosomal small subunit pseudouridine synthase A	similar to SP:P33918 PID:405907 GB:U00096 PID:1788510; identified by sequence similarity; putative
VC_1636		56	helicase-related protein	similar to SP:P36927 GB:U00096; identified by sequence similarity; putative
VC_1637		11	hypothetical protein	hypothetical protein CDS
VC_1638		21	DNA-binding response regulator	similar to PID:929822; identified by sequence similarity; putative
VC_1639		44	sensor histidine kinase	similar to PID:929823; identified by sequence similarity; putative
VC_1641		52	hypothetical protein	hypothetical protein CDS
VC_1642		17	hypothetical protein	hypothetical protein CDS
VC_1643		52	methyl-accepting chemotaxis protein	similar to PID:1255679; identified by sequence similarity; putative
VC_1644		40	hypothetical protein	hypothetical protein CDS
VC_1645		21	hypothetical protein	hypothetical protein CDS
VC_1646		8	hypothetical protein	hypothetical protein CDS
VC_1647		64	hypothetical protein	hypothetical protein CDS
VC_1650		115	collagenase	similar to GP:4426893; identified by sequence similarity; putative
VC_1651		72	response regulator VieB	similar to GP:3123892; identified by sequence similarity; putative
VC_1652		60	response regulator VieA	similar to GP:3123891; identified by sequence similarity; putative
VC_1653		167	sensory box sensor histidine kinase/response regulator VieS	similar to GP:3123890; identified by sequence similarity; putative
VC_1654		7	hypothetical protein	hypothetical protein CDS
VC_1655		42	magnesium transporter	similar to GP:3123889; identified by sequence similarity; putative
VC_1656		27	hypothetical protein	hypothetical protein CDS
VC_1658		45	serine transporter	similar to SP:P36559 GB:U01233 PID:402256 PID:882691 GB:U00096; identified by sequence similarity; putative
VC_1659		22	hypothetical protein	hypothetical protein CDS
VC_1660		70
VC_1661		11	hypothetical protein	hypothetical protein CDS
VC_1662		10	hypothetical protein	hypothetical protein CDS
VC_1663		8	heat shock protein HslJ	similar to SP:P52644 GB:U00096 PID:1742252 PID:1742258 PID:1787644; identified by sequence similarity; putative
VC_1664		39	putative ABC transporter solute-binding protein	similar to GB:U00096 PID:1788051; identified by sequence similarity; putative
VC_1665		56	ABC transporter, permease protein, putative	similar to GB:U00096 PID:1742865 PID:1788052; identified by sequence similarity; putative
VC_1666		17	ABC transporter, ATP-binding protein, putative	similar to GB:U00096 PID:1742866 PID:1788053; identified by sequence similarity; putative
VC_1667		21	hypothetical protein	hypothetical protein CDS
VC_1668		20	pseudouridine synthase Rlu family protein	similar to GB:L42023 SP:P43930 PID:1004184 PID:1221947 PID:1204300; identified by sequence similarity; putative
VC_1669		50	sodium-dependent transporter, putative	similar to GB:AL009126; identified by sequence similarity; putative
VC_1670	cls	40	cardiolipin synthetase	catalyzes the transfer of a phosphatidyl group to phosphodidylglycerol to form cardiolipin (diphosphatidylglycerol)
VC_1671		30	cystathionine beta-lyase	catalyzes the formation of L-homocysteine from cystathionine
VC_1672		20	DNA-3-methyladenine glycosidase I	similar to SP:P05100 GB:J02606 GB:X03845 PID:147920 PID:43030; identified by sequence similarity; putative
VC_1673		105	AcrB/AcrD/AcrF family transporter	similar to GB:AE000657; identified by sequence similarity; putative
VC_1674		29	periplasmic linker protein, putative	similar to GP:2605916; identified by sequence similarity; putative
VC_1675		34	multidrug resistance protein, putative	similar to GB:L11616 PID:438853 SP:P52477; identified by sequence similarity; putative
VC_1676		17	phage shock protein C	similar to SP:P23855 GB:X57560 PID:42541 GB:U00096 PID:1742136; identified by sequence similarity; putative
VC_1678		17	phage shock protein A	similar to SP:P23853 GB:X57560 PID:42539 GB:U00096 PID:1742134; identified by sequence similarity; putative
VC_1679		32	psp operon transcriptional activator	similar to SP:P37344 PID:1209663 GB:U00096 PID:1742133 PID:1742142; identified by sequence similarity; putative
VC_1680		61	peptide ABC transporter, periplasmic peptide-binding protein	similar to SP:P36634 GB:X52093 GB:X74212 PID:414208; identified by sequence similarity; putative
VC_1682		34	peptide ABC transporter, permease protein	similar to SP:P36669 GB:X74212 PID:414210; identified by sequence similarity; putative
VC_1683		21	peptide ABC transporter, ATP-binding protein	similar to SP:P36635 GB:U08190 PID:470682 GB:U00096 PID:1279403; identified by sequence similarity; putative
VC_1684		22	peptide ABC transporter, ATP-binding protein	similar to SP:P36637 GB:U08190 PID:470683 GB:U00096 PID:1279404; identified by sequence similarity; putative
VC_1685		20	hypothetical protein	hypothetical protein CDS
VC_1686		21	hypothetical protein	hypothetical protein CDS
VC_1687		23	putative manganese-dependent inorganic pyrophosphatase	catalyzes the hydrolysis of pyrophosphate to phosphate
VC_1688		38	hypothetical protein	hypothetical protein CDS
VC_1689		16	hypothetical protein	hypothetical protein CDS
VC_1690		37	alpha-1, 6-galactosidase, putative	similar to GP:3237318; identified by sequence similarity; putative
VC_1692		71	trimethylamine-N-oxide reductase	similar to GP:3327031; identified by sequence similarity; putative
VC_1693		21	cytochrome c-type protein TorC	similar to GP:3413832; identified by sequence similarity; putative
VC_1695		38	formate transporter 1, putative	similar to SP:P21501 PID:147154 GB:U00096 PID:1651428 PID:1651435; identified by sequence similarity; putative
VC_1696		13	DNA-binding protein inhibitor Id-2-related protein	similar to SP:P41136 PID:1030074; identified by sequence similarity; putative
VC_1697		25	hypothetical protein	hypothetical protein CDS
VC_1698		21	hypothetical protein	hypothetical protein CDS
VC_1699		15	hypothetical protein	hypothetical protein CDS
VC_1700		20	intracellular septation protein A	Involved in cell division; probably involved in intracellular septation
VC_1701		13	hypothetical protein	hypothetical protein CDS
VC_1703		19	hypothetical protein	hypothetical protein CDS
VC_1704		76	5-methyltetrahydropteroyltriglutamate-- homocysteine S-methyltransferase	catalyzes the transfer of a methyl group from 5-methyltetrahydrofolate to homocysteine to form methionine
VC_1706		25	transcriptional activator MetR	similar to GB:M17356 SP:P05984 PID:154177; identified by sequence similarity; putative
VC_1707		9	hypothetical protein	hypothetical protein CDS
VC_1708		24	hypothetical protein	hypothetical protein CDS
VC_1709		106	zinc protease	similar to SP:P31828 GB:X71917 PID:535004 GB:U00096 PID:1742451; identified by sequence similarity; putative
VC_1710		94	hypothetical protein	hypothetical protein CDS
VC_1711		75	hypothetical protein	hypothetical protein CDS
VC_1712		17	hypothetical protein	hypothetical protein CDS
VC_1713		18	AsnC family transcriptional regulator	similar to PID:1816639; identified by sequence similarity; putative
VC_1714	mukB	77	cell division protein MukB	SMC (structural maintenance of chromosomes) family of proteins; involved in chromosome condensatin and partitioning; forms a homodimer and the C-terminal is essential for DNA-binding activity while the purified N-terminal domain binds FtsZ; mutations result in cell division defects
VC_1715		23	condesin subunit E	acts with MukB and MukF to condense the chromosome and allow for segregation during cell division
VC_1716		35	condesin subunit F	acts with MukB and MukE to condense the chromosome and allow for segregation during cell division
VC_1717		17	putative metallothionein SmtA	involved in cellular zinc and cadmium homeostasis by binding excess metal ions to its cysteine sulfurs and histidine nitrogens; expression of smtA in cyanobacteria is repressed by SmtB at low concentrations of zinc; NO elicits release of Zn ions from SmtA
VC_1718		38	hypothetical protein	hypothetical protein CDS
VC_1719		23	DNA-binding transcriptional regulator TorR	response regulator in two-component regulatory system with TorS; involved in regulation of trimethylamine N-oxide reductase genes
VC_1720	torD	21	chaperone protein TorD	TorD; involved in the biogenesis of torA; acts on torA before the insertion of the molybdenum cofactor and, as a result, probably favors a conformation of the apoenzyme that is competent for acquiring the cofactor
VC_1721		42	LacI family transcription regulator	similar to PID:1574481; identified by sequence similarity; putative
VC_1722		24	hypothetical protein	hypothetical protein CDS
VC_1723		30	hypothetical protein	hypothetical protein CDS
VC_1725		30	beta-ketoadipate enol-lactone hydrolase, putative	similar to GB:L05770 PID:141779; identified by sequence similarity; putative
VC_1726	glgA	58	glycogen synthase	catalyzes the formation of alpha-1, 4-glucan chains from ADP-glucose
VC_1727	glgC	43	glucose-1-phosphate adenylyltransferase	catalyzes the formation of ADP-glucose and diphosphate from ATP and alpha-D-glucose 1-phosphate
VC_1731		13	hypothetical protein	hypothetical protein CDS
VC_1732		42	3-phosphoshikimate 1-carboxyvinyltransferase	catalyzes the formation of 5-O-(1-carboxyvinyl)-3-phosphoshikimate from phosphoenolpyruvate and 3-phosphoshikimate in tryptophan biosynthesis
VC_1733		8	hypothetical protein	hypothetical protein CDS
VC_1735	aat	15	leucyl/phenylalanyl-tRNA--protein transferase	leucyltransferase; phenylalanyltransferse; functions in the N-end rule pathway; transfers Leu, Phe, Met, from aminoacyl-tRNAs to N-terminal of proteins with Arg or Lys
VC_1736		26	arginyl-tRNA-protein transferase	Conjugates Arg from its aminoacyl-tRNA to the N-termini of proteins containing an N-terminal aspartate or glutamate
VC_1740		82	acyl-CoA dehydrogenase	functions in fatty acid oxidation; converts acyl-CoA and FAD to FADH2 and delta2-enoyl-CoA
VC_1741		29	TetR family transcriptional regulator	similar to GB:D28504 PID:551300; identified by sequence similarity; putative
VC_1743		40	hypothetical protein	hypothetical protein CDS
VC_1744		11	hypothetical protein	hypothetical protein CDS
VC_1745		44	succinate-semialdehyde dehydrogenase	similar to GB:M88334 SP:P25526 PID:147901 GB:U00096 PID:1789015; identified by sequence similarity; putative
VC_1746		16	TetR family transcriptional regulator	similar to PID:868019 GB:U00096 SP:Q59431 PID:1742672 PID:1742680; identified by sequence similarity; putative
VC_1747		12	hypothetical protein	hypothetical protein CDS
VC_1748		33	hypothetical protein	hypothetical protein CDS
VC_1749		58	hypothetical protein	hypothetical protein CDS
VC_1750		50	hypothetical protein	hypothetical protein CDS
VC_1751		38	hypothetical protein	hypothetical protein CDS
VC_1752		7	hypothetical protein	hypothetical protein CDS
VC_1753		55	paraquat-inducible protein A	similar to GB:U00096 PID:1651462 PID:1787183; identified by sequence similarity; putative
VC_1754		67	paraquat-inducible protein B	similar to SP:P43671 PID:695515 GB:U00096 PID:1651463 PID:1787184; identified by sequence similarity; putative
VC_1755		20	hypothetical protein	hypothetical protein CDS
VC_1756		29	periplasmic linker protein, putative	similar to GP:2605916; identified by sequence similarity; putative
VC_1757		94	AcrB/AcrD/AcrF family transporter	similar to GB:AL009126; identified by sequence similarity; putative
VC_1758		55	phage family integrase	similar to GB:U02372 PID:498253 PID:1100883; identified by sequence similarity; putative
VC_1759		28
VC_1760		148	helicase, putative	similar to GB:AL009126; identified by sequence similarity; putative
VC_1761		31	hypothetical protein	hypothetical protein CDS
VC_1762		82	hypothetical protein	hypothetical protein CDS
VC_1763		40	chemotaxis protein MotB-related protein	similar to GB:AE000657; identified by sequence similarity; putative
VC_1764		90	hypothetical protein	hypothetical protein CDS
VC_1765		135	type I restriction enzyme HsdR, putative	similar to GB:M63891 PID:551948; identified by sequence similarity; putative
VC_1766		85	hypothetical protein	hypothetical protein CDS
VC_1767		60	hypothetical protein	hypothetical protein CDS
VC_1768		72	hypothetical protein	hypothetical protein CDS
VC_1769		100	DNA methylase HsdM, putative	similar to GB:AL123456; identified by sequence similarity; putative
VC_1770		99	hypothetical protein	hypothetical protein CDS
VC_1771		195	hypothetical protein	hypothetical protein CDS
VC_1772		47	hypothetical protein	hypothetical protein CDS
VC_1774		54	hypothetical protein	hypothetical protein CDS
VC_1775		39	hypothetical protein	hypothetical protein CDS
VC_1776		43	N-acetylneuraminate lyase, putative	similar to GB:L42023 SP:P44539 PID:1003186 PID:1222055 PID:1204400; identified by sequence similarity; putative
VC_1777		57	hypothetical protein	hypothetical protein CDS
VC_1778		26	hypothetical protein	hypothetical protein CDS
VC_1779		35	C4-dicarboxylate-binding periplasmic protein	similar to GB:L42023 SP:P44542 PID:1003193 PID:1222059 PID:1204403; identified by sequence similarity; putative
VC_1780		9	hypothetical protein	hypothetical protein CDS
VC_1781		24	N-acetylmannosamine-6-phosphate 2-epimerase	Converts N-acetylmannosamine-6-phosphate to N-acetylglucosamine-6-phosphate
VC_1782		37	N-acetylmannosamine kinase	catalyzes the phosphorylation of the N-acetylmannosamine (ManNAc) liberated from N-acetyl-neuraminic acid by the nanA protein
VC_1783		41	N-acetylglucosamine-6-phosphate deacetylase	similar to SP:O32445; identified by sequence similarity; putative
VC_1784		104	neuraminidase	similar to GB:M83562 SP:P37060 GB:M19268 PID:155242; identified by sequence similarity; putative
VC_1786		27	DNA repair protein RadC, putative	similar to PID:1208991 GB:U00096 PID:1552815 PID:2367100; identified by sequence similarity; putative
VC_1791		47	hypothetical protein	hypothetical protein CDS
VC_1792		13	hypothetical protein	hypothetical protein CDS
VC_1793		19	hypothetical protein	hypothetical protein CDS
VC_1794		27	hypothetical protein	hypothetical protein CDS
VC_1795		15	transcriptional regulator, putative	similar to SP:P06022 PID:15812 PID:215521 PID:215582; identified by sequence similarity; putative
VC_1796		18	middle operon regulator-related protein	similar to SP:P23848 PID:215576; identified by sequence similarity; putative
VC_1797		20	hypothetical protein	hypothetical protein CDS
VC_1798		48	eha protein	similar to GP:3746932; identified by sequence similarity; putative
VC_1799		62	hypothetical protein	hypothetical protein CDS
VC_1800		34	hypothetical protein	hypothetical protein CDS
VC_1804		9	hypothetical protein	hypothetical protein CDS
VC_1805		18	hypothetical protein	hypothetical protein CDS
VC_1806		43	hypothetical protein	hypothetical protein CDS
VC_1809		8	transcriptional regulator, putative	similar to SP:P12552 PID:15163 PID:15171; identified by sequence similarity; putative
VC_1810		9	hypothetical protein	hypothetical protein CDS
VC_1811		16	hypothetical protein	hypothetical protein CDS
VC_1812		16	hypothetical protein	hypothetical protein CDS
VC_1814		47	deoxyribodipyrimidine photolyase	similar to PID:1652848; identified by sequence similarity; putative
VC_1815		22	C factor cell-cell signaling protein	similar to PID:1652815; identified by sequence similarity; putative
VC_1816		9	hypothetical protein	hypothetical protein CDS
VC_1817		61	sigma-54 dependent transcriptional regulator	similar to GB:M90471 SP:P28614 PID:141888; identified by sequence similarity; putative
VC_1819		48	aldehyde dehydrogenase	similar to GB:M60658 SP:P23240 PID:155276; identified by sequence similarity; putative
VC_1821		49	PTS system, fructose-specific IIBC component	similar to SP:P32672 GB:U00006 PID:396296 GB:U00096 PID:1790386; identified by sequence similarity; putative
VC_1822		61	PTS system, fructose-specific IIABC component	similar to GB:AL009126; identified by sequence similarity; putative
VC_1823		9	PTS system, fructose-specific IIB component	similar to SP:P32673 GB:U00006 PID:396297 GB:U00096 PID:1790387; identified by sequence similarity; putative
VC_1824		25	PTS system, nitrogen regulatory IIA component, putative	similar to GB:U00096 PID:1788726 PID:1799794; identified by sequence similarity; putative
VC_1825		41	transcriptional regulator	similar to GB:U00096 PID:1788725; identified by sequence similarity; putative
VC_1826		52	PTS system, fructose-specific IIABC component	similar to GB:AL009126; identified by sequence similarity; putative
VC_1827		44	mannose-6-phosphate isomerase	similar to GB:M15380 SP:P00946 PID:146722 GB:U00096 PID:1742663; identified by sequence similarity; putative
VC_1828		15	hypothetical protein	hypothetical protein CDS
VC_1831		95	sensor histidine kinase	similar to GB:U07069 PID:459205 SP:P54302; identified by sequence similarity; putative
VC_1832		24	hypothetical protein	hypothetical protein CDS
VC_1833		35	quinolinate synthetase	3 different subfamilies; catalyzes the formation of quinolinate from iminoaspartate and dihydroxyacetone phosphate
VC_1834		28	hypothetical protein	hypothetical protein CDS
VC_1835		24	peptidoglycan-associated lipoprotein	similar to SP:P07176 PID:41360 PID:42257 GB:U00096 PID:1651333; identified by sequence similarity; putative
VC_1836	tolB	58	translocation protein TolB	forms dimers; may be involved in cell envelope integrity; interacts with outer membrane proteins and with the C-terminal domain of inner membrane protein TolA
VC_1837		25	tolA protein	similar to GB:M28232 SP:P19934 PID:148019 GB:U00096 PID:1651331; identified by sequence similarity; putative
VC_1838		20	tolR membrane protein	similar to PID:1103861 SP:P50599; identified by sequence similarity; putative
VC_1839		32	tolQ protein	similar to SP:P05828 PID:1128978 GB:U00096 PID:1651329 PID:1786958; identified by sequence similarity; putative
VC_1840		19	hypothetical protein	hypothetical protein CDS
VC_1841		16	hypothetical protein	hypothetical protein CDS
VC_1845	ruvB	36	Holliday junction DNA helicase RuvB	promotes strand exchange during homologous recombination; RuvAB complex promotes branch migration; RuvABC complex scans the DNA during branch migration and resolves Holliday junctions at consensus sequences; forms hexameric rings around opposite DNA arms; requires ATP for branch migration and orientation of RuvAB complex determines direction of migration
VC_1846	ruvA	25	Holliday junction DNA helicase RuvA	plays an essential role in ATP-dependent branch migration of the Holliday junction
VC_1847	ruVC_	21	Holliday junction resolvase	endonuclease; resolves Holliday structures; forms a complex of RuvABC; the junction binding protein RuvA forms a hexameric ring along with the RuvB helicase and catalyzes branch migration; RuVC_ then interacts with RuvAB to resolve the Holliday junction by nicking DNA strands of like polarity
VC_1849		17	peptidyl-prolyl cis-trans isomerase B	similar to GB:M55430 SP:P23869 GB:X59293 PID:145290 PID:41205; identified by sequence similarity; putative
VC_1851		46	hypothetical protein	hypothetical protein CDS
VC_1852		17	hypothetical protein	hypothetical protein CDS
VC_1853		43	hypothetical protein	hypothetical protein CDS
VC_1854		71	porin, putative	similar to GP:3377759; identified by sequence similarity; putative
VC_1856		31	hypothetical protein	hypothetical protein CDS
VC_1857		14	primosomal replication protein N``	similar to GB:D13958 PID:912452 GB:U00096 PID:1773149 PID:1786673; identified by sequence similarity; putative
VC_1859		60	methyl-accepting chemotaxis protein	similar to PID:1255679; identified by sequence similarity; putative
VC_1860		20	exonuclease III	removes the damaged DNA at cytosines and guanines by cleaving on the 3' side of the AP site by a beta-elimination reaction
VC_1861		34	amino acid ABC transporter, permease protein	similar to SP:P20091 GB:Y00455 PID:41704 GB:U00096 PID:1788645; identified by sequence similarity; putative
VC_1862		32	amino acid ABC transporter, permease protein	similar to PID:1166637 SP:P52094 GB:U00096 PID:1788646 PID:1799689; identified by sequence similarity; putative
VC_1863		31	amino acid ABC transporter, periplasmic amino acid-binding protein	similar to PID:1166635 GB:U00096 PID:1788649 PID:1799691; identified by sequence similarity; putative
VC_1864		20	amino acid ABC transporter, ATP-binding protein	similar to SP:P07109 GB:Y00455 PID:41705 GB:U00096 PID:1788644; identified by sequence similarity; putative
VC_1865		52	hypothetical protein	hypothetical protein CDS
VC_1866		91	formate acetyltransferase	similar to GB:X08035 SP:P09373 PID:42370 GB:U00096 PID:1651427; identified by sequence similarity; putative
VC_1867		43	hypothetical protein	hypothetical protein CDS
VC_1868		71	methyl-accepting chemotaxis protein	similar to PID:1066851; identified by sequence similarity; putative
VC_1869	pflA	21	pyruvate formate lyase-activating enzyme 1	activates pyruvate formate-lyase 1 under anaerobic conditions
VC_1870		24	hypothetical protein	hypothetical protein CDS
VC_1872		66	hypothetical protein	hypothetical protein CDS
VC_1873		44	hypothetical protein	hypothetical protein CDS
VC_1874		57	SpoVR family protein	SpoVR family protein CDS
VC_1876		9	hypothetical protein	hypothetical protein CDS
VC_1879		84	Rec2-related protein	similar to GB:L42023 SP:P44408 PID:1003026 PID:1221968 PID:1204319; identified by sequence similarity; putative
VC_1880		20	hypothetical protein	hypothetical protein CDS
VC_1885		15	hypothetical protein	hypothetical protein CDS
VC_1886		102	transcription-repair coupling factor	similar to SP:P30958 GB:U00096 PID:1651547 PID:1651549 PID:1787357; identified by sequence similarity; putative
VC_1887		27	hypothetical protein	hypothetical protein CDS
VC_1888		83	hemolysin-related protein	similar to SP:P09545 GB:M36855 GB:X51746 PID:1136779 PID:155182; identified by sequence similarity; putative
VC_1889		22	ribosomal-protein-serine acetyltransferase, putative	similar to SP:P13857 GB:X15860 PID:42749 GB:U00096 PID:1742324; identified by sequence similarity; putative
VC_1890		44	NADH dehydrogenase	similar to SP:P00393 PID:581140 GB:U00096 PID:1651546 PID:1787352; identified by sequence similarity; putative
VC_1891		8	hypothetical protein	hypothetical protein CDS
VC_1892		19	hypothetical protein	hypothetical protein CDS
VC_1893		30	hypothetical protein	hypothetical protein CDS
VC_1894		23	hypothetical protein	hypothetical protein CDS
VC_1895		15	hypothetical protein	hypothetical protein CDS
VC_1896		66	hypothetical protein	hypothetical protein CDS
VC_1897		10	Hit family protein	similar to GB:U00096 PID:1787346; identified by sequence similarity; putative
VC_1898		51	methyl-accepting chemotaxis protein	similar to GB:X61367 PID:48195; identified by sequence similarity; putative
VC_1899		58	hypothetical protein	hypothetical protein CDS
VC_1901	nhaB	58	sodium/proton antiporter	involved in regulation of intracellular pH under alkaline conditions
VC_1902		17	disulfide bond formation protein B	disulfide oxidoreductase; integral membrane protein; required for perioplasmic disulfide bond formation; oxidizes DsbA protein
VC_1905		61	alanine dehydrogenase	similar to GP:3220269; identified by sequence similarity; putative
VC_1906		39	hypothetical protein	hypothetical protein CDS
VC_1909		34	hypothetical protein	hypothetical protein CDS
VC_1910		38	tRNA-(MS[2]IO[6]A)-hydroxylase	similar to SP:Q08015 PID:312708; identified by sequence similarity; putative
VC_1911		19	orotidine 5'-phosphate decarboxylase	OMP decarboxylase; OMPDCase; OMPdecase; type 1 subfamily; involved in last step of pyrimidine biosynthesis; converts orotidine 5'-phosphate to UMP and carbon dioxide; OMP decarboxylase; OMPDCase; OMPdecase
VC_1914	ihfB	14	integration host factor subunit beta	This protein is one of the two subunits of integration host factor, a specific DNA-binding protein that functions in genetic recombination as well as in transcriptional and translational control
VC_1917		12	hypothetical protein	hypothetical protein CDS
VC_1918		62	peptidyl-prolyl cis-trans isomerse D	similar to GB:U00096 SP:P77241 PID:1580712 PID:1773125 PID:1786645; identified by sequence similarity; putative
VC_1919		8	DNA-binding protein HU-beta	similar to SP:P05515 GB:X07844 PID:581767; identified by sequence similarity; putative
VC_1920		75	ATP-dependent protease LA	similar to PID:1655939; identified by sequence similarity; putative
VC_1921	clpX	43	ATP-dependent protease ATP-binding subunit ClpX	binds and unfolds substrates as part of the ClpXP protease
VC_1922	clpP	21	ATP-dependent Clp protease proteolytic subunit	hydrolyzes proteins to small peptides; with the ATPase subunits ClpA or ClpX, ClpP degrades specific substrates
VC_1923	tig	30	trigger factor	Tig; RopA; peptidyl-prolyl cis/trans isomerase; promotes folding of newly synthesized proteins; binds ribosomal 50S subunit; forms a homodimer
VC_1924		14	hypothetical protein	hypothetical protein CDS
VC_1925		45	C4-dicarboxylate transport sensor protein	similar to SP:P10047 GB:X06253 GB:Z11529 PID:46179 PID:46182; identified by sequence similarity; putative
VC_1926		41	C4-dicarboxylate transport transcriptional regulatory protein	similar to GB:J03683 SP:P13632 GB:M26531 PID:152160 PID:152173; identified by sequence similarity; putative
VC_1927		47	C4-dicarboxylate transport protein	similar to GP:2224837; identified by sequence similarity; putative
VC_1928		26	C4-dicarboxylate transport protein DctQ, putative	similar to GP:2224836; identified by sequence similarity; putative
VC_1929		25	C4-dicarboxylate-binding periplasmic protein	similar to SP:P37735 GB:X63974 PID:46006; identified by sequence similarity; putative
VC_1931		50	hypothetical protein	hypothetical protein CDS
VC_1932		10	hypothetical protein	hypothetical protein CDS
VC_1933		23	hypothetical protein	hypothetical protein CDS
VC_1935		23	CDP-diacylglycerol--glycerol-3-phosphate 3-phosphatidyltransferase-related protein	similar to GB:U00096 PID:1787676; identified by sequence similarity; putative
VC_1936		43	phosphatidate cytidylyltransferase, putative	similar to GB:U00096 PID:1742297 PID:1742302 PID:1787677; identified by sequence similarity; putative
VC_1937		27	hypothetical protein	hypothetical protein CDS
VC_1938		21	hypothetical protein	hypothetical protein CDS
VC_1939		32	hypothetical protein	hypothetical protein CDS
VC_1940		24	hypothetical protein	hypothetical protein CDS
VC_1941		63	hypothetical protein	hypothetical protein CDS
VC_1942		34	methylenetetrahydrofolate dehydrogenase/methenyltetrahydrofolate cyclohydrolase	similar to SP:P51696 PID:1280522; identified by sequence similarity; putative
VC_1944		35	PVC_B protein	similar to GP:3212173; identified by sequence similarity; putative
VC_1945		49	hypothetical protein	similar to SP:P15245 PID:170525; identified by sequence similarity; putative
VC_1947		45	LysR family transcriptional regulator	similar to GB:L42023 SP:P43011 PID:1007393 PID:1221499 PID:1139588; identified by sequence similarity; putative
VC_1949		75	pVC_A protein	similar to GP:3212172; identified by sequence similarity; putative
VC_1950		74	biotin sulfoxide reductase	similar to SP:P46923 PID:1045667 GB:U00096 PID:1736518 PID:1736526; identified by sequence similarity; putative
VC_1951		39	cytochrome c-type protein YecK	similar to SP:P52005 GB:U00096 PID:1736519 PID:1736527 PID:1788181; identified by sequence similarity; putative
VC_1952		89	chitinase	similar to GP:3851166; identified by sequence similarity; putative
VC_1953		31	NupC family protein	similar to GB:L42023 SP:P44742 PID:1003922 PID:1222453 PID:1204770; identified by sequence similarity; putative
VC_1955		32	LysR family transcriptional regulator	similar to PID:1652912; identified by sequence similarity; putative
VC_1956		32	lytic murein transglycosylase, putative	similar to PID:1944158; identified by sequence similarity; putative
VC_1957		10	hypothetical protein	hypothetical protein CDS
VC_1959	minC	18	septum formation inhibitor	blocks the formation of polar Z-ring septums
VC_1960		20	septum site-determining protein MinD	similar to GB:J03153 SP:P18197 PID:146867 GB:U00096 PID:1651574; identified by sequence similarity; putative
VC_1962		11	lipoprotein	similar to GB:M74825 SP:P29722 PID:155048 GB:AE000520; identified by sequence similarity; putative
VC_1963		15	hypothetical protein	hypothetical protein CDS
VC_1964		28	hypothetical protein	hypothetical protein CDS
VC_1965		23	hypothetical protein	hypothetical protein CDS
VC_1966		76	hypothetical protein	hypothetical protein CDS
VC_1967		94	methyl-accepting chemotaxis protein	similar to PID:1255679; identified by sequence similarity; putative
VC_1968		16	transcriptional regulator	similar to GB:U00096 SP:P77626 PID:1742340 PID:1742346 PID:1787704; identified by sequence similarity; putative
VC_1969		7	hypothetical protein	hypothetical protein CDS
VC_1970		41	benzoate transport protein	similar to GB:M76990 SP:P07775 PID:141751; identified by sequence similarity; putative
VC_1971		38	O-succinylbenzoic acid--CoA ligase	similar to GB:L35031 SP:P37353 PID:520813 GB:U00096 PID:1788595; identified by sequence similarity; putative
VC_1972		33	O-succinylbenzoate synthase	catalyzes the dehydration of 2-succinyl-6-hydroxy-2, 4-cyclohexadiene-1-carboxylic acid to form O-succinylbenzoate
VC_1973		16	naphthoate synthase	catalyzes the formation of 1, 4-dihydroxy-2-naphthoate from O-succinylbenzoyl-CoA
VC_1974		27	acyl-CoA thioester hydrolase YfbB	catalyzes the hydrolysis of the thioester bond in palmitoyl-CoA
VC_1975		47	2-succinyl-5-enolpyruvyl-6-hydroxy-3- cyclohexene-1-carboxylate synthase	SEPHCHC synthase; forms 5-enolpyruvoyl-6-hydroxy-2-succinyl-cyclohex-3-ene-1- carboxylate from 2-oxoglutarate and isochorismate in menaquinone biosynthesis
VC_1976		38	menaquinone-specific isochorismate synthase	synthesizes isochorismate acid from chorismate
VC_1977		41	aminotransferase AlaT	broad specificity; family IV; in Corynebacterium glutamicum this protein can use glutamate, 2-aminobutyrate, and aspartate as amino donors and pyruvate as the acceptor
VC_1978		16	hypothetical protein	hypothetical protein CDS
VC_1979		36	deoxyguanosinetriphosphate triphosphohydrolase-like protein	dGTPase family type 2 subfamily; presumably hydrolyzes dGTP to deoxyguanosine and triphosphate
VC_1980		15	hypothetical protein	hypothetical protein CDS
VC_1981		19	hypothetical protein	hypothetical protein CDS
VC_1982		7	hypothetical protein	hypothetical protein CDS
VC_1983		65	peptidase, putative	similar to SP:P47788 PID:1871406 PID:565284; identified by sequence similarity; putative
VC_1984		37	ribonuclease D	similar to SP:P09155 GB:X07055 GB:X70994 PID:581071 PID:581215; identified by sequence similarity; putative
VC_1985		52	long-chain-fatty-acid--CoA ligase	Activates fatty acids by binding to coenzyme A
VC_1986		26	hypothetical protein	hypothetical protein CDS
VC_1987		18	outer membrane lipoprotein Slp, putative	similar to GB:U00096 PID:1736439 PID:1736445 PID:1788108; identified by sequence similarity; putative
VC_1988		7	hypothetical protein	hypothetical protein CDS
VC_1990		54	ATP-dependent helicase DinG	similar to GB:U00096 PID:1736441 PID:1736447 PID:1788110; identified by sequence similarity; putative
VC_1991		16	hypothetical protein	hypothetical protein CDS
VC_1992	purU	33	formyltetrahydrofolate deformylase	produces formate from formyl-tetrahydrofolate which is the major source of formate for PurT in de novo purine nucleotide biosynthesis; has a role in one-carbon metabolism; forms a homohexamer; activated by methionine and inhibited by glycine
VC_1993		57	2, 4-dienoyl-CoA reductase	similar to SP:P42593 PID:606019 GB:U00096 PID:1789463; identified by sequence similarity; putative
VC_1994		61	protease IV	similar to GB:M13359 SP:P08395 GB:U13772 GB:U13773 GB:U13774; identified by sequence similarity; putative
VC_1995	ansA	28	cytoplasmic asparaginase I	converts asparagine to aspartate and ammonia
VC_1996		14	hypothetical protein	hypothetical protein CDS
VC_1997		23	hypothetical protein	hypothetical protein CDS
VC_1998		17	methionine sulfoxide reductase B	this stereospecific enzymes reduces the R isomer of methionine sulfoxide while MsrA reduces the S form; provides protection against oxidative stress
VC_1999		9	hypothetical protein	hypothetical protein CDS
VC_2001		26	hypothetical protein	hypothetical protein CDS
VC_2002		40	hypothetical protein	hypothetical protein CDS
VC_2003	rrmA	30	23S rRNA methyltransferase A	methylates the guanosine in position 745 of 23S rRNA; required for translation and cell growth
VC_2004		29	hypothetical protein	hypothetical protein CDS
VC_2005		14	hypothetical protein	hypothetical protein CDS
VC_2006		44	chemotaxis protein CheV	similar to GB:AE000511 PID:2313494; identified by sequence similarity; putative
VC_2007		46	ROK family transcriptional regulator	similar to PID:971264 SP:P50456 GB:U00096 PID:1549225 PID:1742617; identified by sequence similarity; putative
VC_2008		38	pyruvate kinase II	similar to GB:M63703 SP:P21599 GB:M87660 PID:147459 PID:146878; identified by sequence similarity; putative
VC_2009		57	hypothetical protein	hypothetical protein CDS
VC_2011		27	hypothetical protein	hypothetical protein CDS
VC_2012		65	sodium-dependent transporter	similar to GB:AE000782; identified by sequence similarity; putative
VC_2013		70	glucose-specific PTS system IIBC components	phosphoenolpyruvate-dependent sugar phosphotransferase system; catalyzes the phosphorylation of incoming sugar substrates concomitant with their translocation across the cell membrane; IIB is phosphorylated by IIA and then transfers the phosphoryl group to the sugar; IIC forms the translocation channel
VC_2014		24	hypothetical protein	hypothetical protein CDS
VC_2017		36	hypothetical protein	hypothetical protein CDS
VC_2018		35	4-amino-4-deoxychorismate lyase	catalyzes the formation of 4-aminobenzoate and pyruvate from 4-amino-4-deoxychorismate
VC_2019		41	3-oxoacyl-(acyl carrier protein) synthase II	FabF; beta-ketoacyl-ACP synthase II, KASII; catalyzes a condensation reaction in fatty acid biosynthesis: addition of an acyl acceptor of two carbons from malonyl-ACP; required for the elongation of short-chain unsaturated acyl-ACP
VC_2027	maf	25	Maf-like protein	Maf; overexpression in Bacillus subtilis inhibits septation in the dividing cell
VC_2028		35	ribosomal large subunit pseudouridine synthase C	similar to SP:P23851 GB:M62747 PID:146050 PID:551786 GB:U00096; identified by sequence similarity; putative
VC_2029		9	hypothetical protein	hypothetical protein CDS
VC_2032		29	hypothetical protein	hypothetical protein CDS
VC_2033		99	bifunctional acetaldehyde-CoA/alcohol dehydrogenase	similar to GB:M33504 SP:P17547 GB:X59263 GB:X67326 PID:145206; identified by sequence similarity; putative
VC_2035		23	hypothetical protein	hypothetical protein CDS
VC_2036		36	aspartate-semialdehyde dehydrogenase	catalyzes the formation of 4-aspartyl phosphate from aspartate 4-semialdehyde
VC_2037		61	Na+/H+ antiporter	similar to SP:P54571 PID:1303989 GB:AL009126; identified by sequence similarity; putative
VC_2038		42	hypothetical protein	hypothetical protein CDS
VC_2039		38	nucleoid-associated protein NdpA	nucleoid-associated protein NdpA CDS
VC_2040		7	hypothetical protein	hypothetical protein CDS
VC_2042		26	histone deacetylase/AcuC/AphA family protein	similar to SP:P28606 PID:580726 PID:669044 PID:669045; identified by sequence similarity; putative
VC_2043		67	DNA topoisomerase III	decatenates replicating daughter chromosomes
VC_2044		8	hypothetical protein	hypothetical protein CDS
VC_2045		17	superoxide dismutase, Fe	similar to SP:P09213 GB:X81065 PID:531712; identified by sequence similarity; putative
VC_2046		21	hypothetical protein	hypothetical protein CDS
VC_2047		25	short chain dehydrogenase	similar to SP:P37079 GB:X66059 GB:Y00525 PID:43939; identified by sequence similarity; putative
VC_2048		37	vacJ lipoprotein	similar to GB:U00096 SP:P76506 PID:1788688 PID:1799744; identified by sequence similarity; putative
VC_2049		50
VC_2051		23	thiol:disulfide interchange protein DsbE	similar to SP:P33926 PID:405920 GB:U00096 PID:1788523; identified by sequence similarity; putative
VC_2052		69	cytochrome c-type biogenesis protein CcmF	similar to GB:L42023 SP:P45037 PID:1006386 PID:1221212 PID:1205344; identified by sequence similarity; putative
VC_2053		20	cytochrome c-type biogenesis protein CcmE	CycJ; periplasmic heme chaperone that binds heme transiently via a histidine residue and delivers it to newly synthesized and exported c-type cytochromes; requires the ATP hydrolysis activity of the CcmA protein in order to transfer the heme to the apocytochrome; part of the cytochrome c maturation system; periplasmic protein anchored to the inner membrane
VC_2054		7	heme exporter protein D	similar to SP:P36770 PID:453988 GB:U00096 PID:1788526; identified by sequence similarity; putative
VC_2055		30	heme exporter protein C	similar to GB:L42023 SP:P45034 PID:1006380 PID:1221209 PID:1205341; identified by sequence similarity; putative
VC_2056		25	heme exporter protein B	similar to GB:L42023 SP:P45033 PID:1006378 PID:1221208 PID:1205340; identified by sequence similarity; putative
VC_2057		18	cytochrome c biogenesis protein CcmA	ATP-binding protein; required for proper cytochrome c maturation
VC_2058		9	hypothetical protein	hypothetical protein CDS
VC_2059		23	purine-binding chemotaxis protein CheW	similar to GB:M13462 SP:P07365 PID:145520 GB:U00096 PID:1736540; identified by sequence similarity; putative
VC_2060		30	hypothetical protein	hypothetical protein CDS
VC_2061		37	ParA family protein	similar to GP:3721574; identified by sequence similarity; putative
VC_2062		42	chemotaxis-specific methylesterase	regulates chemotaxis by demethylation of methyl-accepting chemotaxis proteins
VC_2063		88	chemotaxis protein CheA	similar to GB:M34669 SP:P07363 PID:145529 PID:145530 GB:U00096; identified by sequence similarity; putative
VC_2064		19	chemotaxis protein CheZ	similar to GB:M13463 SP:P07366 PID:145526 GB:U00096 PID:1736534; identified by sequence similarity; putative
VC_2065		17	chemotaxis protein CheY	similar to GB:X61231 PID:45323 SP:Q51455; identified by sequence similarity; putative
VC_2066	fliA	25	flagellar biosynthesis sigma factor	sigma factors are initiation factors that promote the attachment of RNA polymerase to specific initiation sites and are then released; this sigma factor directs late flagellar biosynthesis genes
VC_2067		37	MinD-related protein	similar to GP:3695013; identified by sequence similarity; putative
VC_2068	flhF	49	flagellar biosynthesis regulator FlhF	positive regulator of class III flagellar genes
VC_2069	flhA	69	flagellar biosynthesis protein FlhA	membrane protein involved in the flagellar export apparatus
VC_2070		16	phosphohistidine phosphatase	similar to GB:U00096 PID:1788681; identified by sequence similarity; putative
VC_2071		7	hypothetical protein	hypothetical protein CDS
VC_2072		107	peptidase insulinase family protein	similar to SP:P35559 PID:56492; identified by sequence similarity; putative
VC_2073		13	hypothetical protein	hypothetical protein CDS
VC_2075		16	histidine triad family protein	similar to GB:Pyro_h; identified by sequence similarity; putative
VC_2076		7	hypothetical protein	hypothetical protein CDS
VC_2077		91	ferrous iron transport protein B	similar to SP:P33650 PID:606344 PID:1199515 GB:U00096 PID:1789813; identified by sequence similarity; putative
VC_2078		7	ferrous iron transport protein A	similar to SP:P33649 PID:414746 PID:606343 GB:U00096 PID:1789812; identified by sequence similarity; putative
VC_2080		161	AraC/XylS family transcriptional regulator	similar to PID:758214; identified by sequence similarity; putative
VC_2081		36	zinc ABC transporter, periplasmic zinc-binding protein	similar to GB:U00096 SP:P39172 PID:1736500 PID:1788164; identified by sequence similarity; putative
VC_2082		30	zinc ABC transporter, ATP-binding protein	similar to SP:P52648 GB:U00096 PID:1736501 PID:1736505 PID:1788165; identified by sequence similarity; putative
VC_2083		28	zinc ABC transporter, permease protein	similar to PID:1054959 GB:U00096 PID:1788166; identified by sequence similarity; putative
VC_2084		31	succinyl-CoA synthetase subunit alpha	Catalyzes the only substrate-level phosphorylation in the TCA cycle
VC_2085	sucC	35	succinyl-CoA synthetase subunit beta	catalyzes the interconversion of succinyl-CoA and succinate
VC_2086		42	dihydrolipoamide succinyltransferase	component of 2-oxoglutarate dehydrogenase complex; catalyzes the transfer of succinyl coenzyme A to form succinyl CoA as part of the conversion of 2-oxoglutarate to succinyl-CoA
VC_2087	sucA	88	2-oxoglutarate dehydrogenase E1 component	SucA; E1 component of the oxoglutarate dehydrogenase complex which catalyzes the formation of succinyl-CoA from 2-oxoglutarate; SucA catalyzes the reaction of 2-oxoglutarate with dihydrolipoamide succinyltransferase-lipoate to form dihydrolipoamide succinyltransferase-succinyldihydrolipoate and carbon dioxide
VC_2088	sdhB	25	succinate dehydrogenase iron-sulfur subunit	part of four member succinate dehydrogenase enzyme complex that forms a trimeric complex (trimer of tetramers); SdhA/B are the catalytic subcomplex and can exhibit succinate dehydrogenase activity in the absence of SdhC/D which are the membrane components and form cytochrome b556; SdhC binds ubiquinone; oxidizes succinate to fumarate while reducing ubiquinone to ubiquinol; the catalytic subunits …
VC_2089	sdhA	59	succinate dehydrogenase flavoprotein subunit	part of four member succinate dehydrogenase enzyme complex that forms a trimeric complex (trimer of tetramers); SdhA/B are the catalytic subcomplex and can exhibit succinate dehydrogenase activity in the absence of SdhC/D which are the membrane components and form cytochrome b556; SdhC binds ubiquinone; oxidizes succinate to fumarate while reducing ubiquinone to ubiquinol
VC_2090		17	succinate dehydrogenase, hydrophobic membrane anchor protein	similar to GB:J01619 SP:P10445 GB:X00980 PID:146198 PID:42924; identified by sequence similarity; putative
VC_2091	sdhC	10	succinate dehydrogenase cytochrome b556 large membrane subunit	similar to GB:J01619 SP:P10446 GB:X00980 PID:146197 PID:42923; identified by sequence similarity; putative
VC_2092	gltA	52	type II citrate synthase	type II enzyme; in Escherichia coli this enzyme forms a trimer of dimers which is allosterically inhibited by NADH and competitively inhibited by alpha-ketoglutarate; allosteric inhibition is lost when Cys206 is chemically modified which also affects hexamer formation; forms oxaloacetate and acetyl-CoA and water from citrate and coenzyme A; functions in TCA cycle, glyoxylate cycle and respiration…
VC_2093		32	hypothetical protein	hypothetical protein CDS
VC_2094		30	hypothetical protein	hypothetical protein CDS
VC_2095		50	phosphoglucomutase	catalyzes the interconversion of alpha-D-glucose 1-phosphate to alpha-D-glucose 6-phosphate
VC_2097		25	esterase/lipase YbfF, putative	similar to GB:U00096 PID:1786902; identified by sequence similarity; putative
VC_2100		29	hypothetical protein	hypothetical protein CDS
VC_2101		12	hypothetical protein	hypothetical protein CDS
VC_2102		11	hypothetical protein	hypothetical protein CDS
VC_2103		38	LysR family transcriptional regulator	similar to GB:X73124 SP:P39592 PID:413948 GB:AL009126; identified by sequence similarity; putative
VC_2105		13	hypothetical protein	hypothetical protein CDS
VC_2106	fur	15	ferric uptake regulator	negatively regulates a number of operons that encode enzymes involved in iron transport; activated by manganese; forms a homodimer
VC_2107		35	aspartate-semialdehyde dehydrogenase	catalyzes the formation of 4-aspartyl phosphate from aspartate 4-semialdehyde
VC_2110	mnmC	41	5-methylaminomethyl-2-thiouridine methyltransferase	catalyzes the formation of 5-methylaminomethyl-2-thiouridine in position 34 of the anticodon of tRNA molecules
VC_2111		19	hypothetical protein	hypothetical protein CDS
VC_2113		18	hypothetical protein	hypothetical protein CDS
VC_2114		11	hypothetical protein	hypothetical protein CDS
VC_2115		20	hypothetical protein	hypothetical protein CDS
VC_2116		30	chorismate synthase	catalyzes the formation of chorismate from 5-O-(1-carboxyvinyl)-3-phosphoshikimate in aromatic amino acid biosynthesis
VC_2117		9	hypothetical protein	hypothetical protein CDS
VC_2118		28	N5-glutamine S-adenosyl-L-methionine-dependent methyltransferase	involved in methylation of ribosomal protein L3
VC_2119		14	hypothetical protein	hypothetical protein CDS
VC_2120	flhB	31	flagellar biosynthesis protein FlhB	membrane protein responsible for substrate specificity switching from rod/hook-type export to filament-type export
VC_2121	fliR	22	flagellar biosynthesis protein FliR	FliR, with proteins FliP and FliQ, forms the core of the central channel in the flagella export apparatus
VC_2122	fliQ	10	flagellar biosynthesis protein FliQ	with proteins FliP and FliR forms the core of the central channel in the flagella export apparatus
VC_2123	fliP	28	flagellar biosynthesis protein FliP	FliP, with proteins FliQ and FliR, forms the core of the central channel in the flagella export apparatus
VC_2124		12	flagellar protein FliO	similar to GB:L22182 SP:P22586 PID:347242 GB:U00096 PID:1736613; identified by sequence similarity; putative
VC_2125	fliN	13	flagellar motor switch protein	One of three proteins involved in switching the direction of the flagellar rotation
VC_2126	fliM	26	flagellar motor switch protein FliM	with FliG and FliN makes up the switch complex which is involved in switching the direction of the flagella rotation
VC_2127	fliL	12	flagellar basal body-associated protein FliL	interacts with the cytoplasmic MS ring of the basal body and may act to stabilize the MotAB complexes which surround the MS ring
VC_2128		41	flagellar hook-length control protein FliK, putative	similar to PID:894083 SP:P52614 GB:U00096 PID:1736609 PID:1788253; identified by sequence similarity; putative
VC_2129	fliJ	14	flagellar biosynthesis chaperone	rod/hook and filament chaperone
VC_2130	fliI	37	flagellum-specific ATP synthase	involved in type III protein export during flagellum assembly
VC_2131	fliH	20	flagellar assembly protein H	binds to and inhibits the function of flagella specific ATPase FliI
VC_2132	fliG	23	flagellar motor switch protein G	One of three proteins involved in switching the direction of the flagellar rotation
VC_2133	fliF	54	flagellar MS-ring protein	the MS-ring anchors the flagellum to the cytoplasmic membrane; part of the flagellar basal body which consists of four rings L, P, S, and M mounted on a central rod
VC_2134	fliE	8	flagellar hook-basal body protein FliE	forms a junction between the M-ring and FlgB during flagella biosynthesis
VC_2135		53	sigma-54 dependent response regulator	similar to PID:2352978; identified by sequence similarity; putative
VC_2136		25	sensory box sensor histidine kinase	similar to PID:2338728; identified by sequence similarity; putative
VC_2137		41	sigma-54 dependent transcriptional activator	similar to PID:2338727; identified by sequence similarity; putative
VC_2138	fliS	16	flagellar protein FliS	flagellin specific chaperone
VC_2139		13	flagellar rod protein FlaI, putative	similar to GB:U12816 PID:1254204; identified by sequence similarity; putative
VC_2140	fliD	50	flagellar capping protein	involved in flagellin assembly
VC_2141		14	flagellar protein FlaG	possibly involved in flagella export
VC_2142		32	flagellin	structural flagella protein; Vibrio contains multiple flagellin genes usually localized into two region on the chromosome, flaAC and flaCEDB in V. cholerae, flaFBA and flaCDE in V. parahemolyticus; FlaA is sigma 54 dependent and essential for motility in V.cholerae but not in V. parahaemolyticus
VC_2143		35	flagellin	structural flagella protein; Vibrio contains multiple flagellin genes usually localized into two region on the chromosome, flaAC and flaCEDB in V. cholerae, flaFBA and flaCDE in V. parahemolyticus; FlaA is sigma 54 dependent and essential for motility in V.cholerae but not in V. parahaemolyticus
VC_2144		33	flagellin	structural flagella protein; Vibrio contains multiple flagellin genes usually localized into two region on the chromosome, flaAC and flaCEDB in V. cholerae, flaFBA and flaCDE in V. parahemolyticus; FlaA is sigma 54 dependent and essential for motility in V.cholerae but not in V. parahaemolyticus
VC_2145		30	tyrA protein	similar to GP:6648543; identified by sequence similarity; putative
VC_2146		15	hypothetical protein	hypothetical protein CDS
VC_2147		15	hypothetical protein	hypothetical protein CDS
VC_2149		10	hypothetical protein	hypothetical protein CDS
VC_2150		16	hypothetical protein	hypothetical protein CDS
VC_2153		22	D, D-carboxypeptidase-related protein	similar to GB:L42023 SP:P43941 PID:1003104 PID:1222012 PID:1204359; identified by sequence similarity; putative
VC_2154		7	hypothetical protein	hypothetical protein CDS
VC_2156		38	lipoprotein	similar to SP:P21167 PID:147409 PID:42126 GB:U00096 PID:1788822; identified by sequence similarity; putative
VC_2159		18	glycine cleavage system transcriptional repressor, putative	similar to GB:M63654 SP:P23483 PID:147016 GB:U00096 PID:1607611; identified by sequence similarity; putative
VC_2160	bcp	16	thioredoxin-dependent thiol peroxidase	bacterioferritin comigratory protein; thiol peroxidase; thioredoxin-dependent; hydroperoxide peroxidase; in Escherichia coli this enzyme preferentially reduces linoleic acid hydroperoxide; contains an active site cysteine
VC_2161		68	methyl-accepting chemotaxis protein	similar to PID:1255679; identified by sequence similarity; putative
VC_2162		47	permease PerM, putative	similar to GB:U00096 SP:P77406 PID:1621505 PID:1788838; identified by sequence similarity; putative
VC_2163		10	hypothetical protein	hypothetical protein CDS
VC_2164		52	hypothetical protein	hypothetical protein CDS
VC_2165		10	arsenate reductase	similar to GB:U00096 PID:1788841; identified by sequence similarity; putative
VC_2166		15	Trp repressor-binding protein	similar to GB:M99166 SP:P30849 PID:148264 GB:U00096 PID:1651499; identified by sequence similarity; putative
VC_2167		19	hypothetical protein	hypothetical protein CDS
VC_2168		39	hypothetical protein	hypothetical protein CDS
VC_2171		37	uracil permease	similar to GB:L42023 SP:P45117 PID:1007126 PID:1221353 PID:1205467; identified by sequence similarity; putative
VC_2172		15	hypothetical protein	hypothetical protein CDS
VC_2174	ushA	67	bifunctional UDP-sugar hydrolase/5'-nucleotidase periplasmic precursor	catalyzes the degradation of periplasmic UDP-glucose to uridine, glucose-1-phosphate and inorganic phosphate; specific for uridine nucleotides
VC_2176		36	hypothetical protein	hypothetical protein CDS
VC_2177		15	hypothetical protein	hypothetical protein CDS
VC_2185		35	GTP-dependent nucleic acid-binding protein EngD	translation-associated GTPase; the crystal structure of the Haemophilus influenzae YchF protein showed similarity to the yeast structure (PDB: 1NI3); fluorescence spectroscopy revealed nucleic acid binding; the yeast protein YBR025c interacts with the translation elongation factor eEF1
VC_2187		39	flagellin	structural flagella protein; Vibrio contains multiple flagellin genes usually localized into two region on the chromosome, flaAC and flaCEDB in V. cholerae, flaFBA and flaCDE in V. parahemolyticus; FlaA is sigma 54 dependent and essential for motility in V.cholerae but not in V. parahaemolyticus
VC_2188		31	flagellin	structural flagella protein; Vibrio contains multiple flagellin genes usually localized into two region on the chromosome, flaAC and flaCEDB in V. cholerae, flaFBA and flaCDE in V. parahemolyticus; FlaA is sigma 54 dependent and essential for motility in V.cholerae but not in V. parahaemolyticus
VC_2189		8	hypothetical protein	hypothetical protein CDS
VC_2190	flgL	48	flagellar hook-associated protein FlgL	with FlgK acts as a hook filament junction protein to join the flagellar filament to the hook; Yersinia, Vibrio parahaemolyticus, Bradyrhizobium and other organisms have 2 copies of this and other flagellar genes.
VC_2191	flgK	64	flagellar hook-associated protein FlgK	with FlgL acts as a hook filament junction protein to join the flagellar filament to the hook
VC_2192	flgJ	23	flagellar rod assembly protein/muramidase FlgJ	Flagellum-specific muramidase which hydrolyzes the peptidoglycan layer to assemble the rod structure in the periplasmic space
VC_2193	flgI	29	flagellar basal body P-ring protein	part of the basal body which consists of four rings L, P, S, and M mounted on a central rod; Vibrio parahaemolyticus, Yersinia, Bradyrhizobium and other bacteria have two copies of this and other flagellar genes; the V. parahaemolyticus protein is associated with the polar flagella and the Bradyrhizobium protein is associated with the thick flagellum
VC_2194	flgH	26	flagellar basal body L-ring protein	part of the flagellar basal body which consists of four rings L, P, S and M mounted on a central rod
VC_2195	flgG	23	flagellar basal body rod protein FlgG	makes up the distal portion of the flagellar basal body rod
VC_2196	flgF	22	flagellar basal body rod protein FlgF	FlgF, with FlgB and C, makes up the proximal portion of the flagellar basal body rod
VC_2197	flgE	58	flagellar hook protein FlgE	the hook connects flagellar basal body to the flagellar filament
VC_2198	flgD	16	flagellar basal body rod modification protein	acts as a scaffold for the assembly of hook proteins onto the flagellar basal body rod; Yersinia, Vibrio parahaemolyticus, Bradyrhizobium and other organisms have 2 copies of some flagellar genes; in V. parahaemolyticus one set used for lateral flagella production and the other is used for the polar flagella production
VC_2199	flgC	17	flagellar basal body rod protein FlgC	with FlgF and B makes up the proximal portion of the flagellar basal body rod
VC_2200	flgB	17	flagellar basal body rod protein FlgB	with FlgF and C makes up the proximal portion of the flagellar basal body rod; Vibrio parahaemolyticus protein is associated with the polar flagella
VC_2201		36	chemotaxis protein methyltransferase CheR	similar to PID:1177141; identified by sequence similarity; putative
VC_2202		38	chemotaxis protein CheV	similar to SP:P37599 GB:U05345 GB:Z29584 PID:453378 PID:580837; identified by sequence similarity; putative
VC_2203	flgA	26	flagellar basal body P-ring biosynthesis protein FlgA	required for the assembly of the flagellar basal body P-ring
VC_2204		9	negative regulator of flagellin synthesis FlgM, putative	similar to GB:L14437 SP:P39809 PID:451869 PID:1762336 GB:AL009126; identified by sequence similarity; putative
VC_2205		14	hypothetical protein	hypothetical protein CDS
VC_2206		15	hypothetical protein	hypothetical protein CDS
VC_2207		24	hypothetical protein	hypothetical protein CDS
VC_2208		38	hypothetical protein	hypothetical protein CDS
VC_2209	vibF	216	nonribosomal peptide synthetase VibF	vibF CDS
VC_2210		33	vibriobactin utilization protein ViuB	similar to GB:U11759 PID:531823 SP:Q56646; identified by sequence similarity; putative
VC_2211		87	ferric vibriobactin receptor	similar to SP:Q00964 PID:531822; identified by sequence similarity; putative
VC_2212		41	hypothetical protein	hypothetical protein CDS
VC_2213		48	outer membrane protein OmpA	similar to GP:2641145; identified by sequence similarity; putative
VC_2215		86	cation transporter E1-E2 family ATPase	similar to GB:U00096 SP:Q59385 PID:1773166 PID:1786691; identified by sequence similarity; putative
VC_2216		19	hypothetical protein	hypothetical protein CDS
VC_2217		89	beta-N-acetylhexosaminidase	similar to PID:1698442; identified by sequence similarity; putative
VC_2220		27	hypothetical protein	hypothetical protein CDS
VC_2222		21	hypothetical protein	hypothetical protein CDS
VC_2223		41	pseudouridine synthase family 1 protein	similar to SP:P32684 PID:396357 GB:U00096 PID:1790453; identified by sequence similarity; putative
VC_2224		59	GGDEF family protein	similar to GB:U00096 PID:1787603; identified by sequence similarity; putative
VC_2225	upp	21	uracil phosphoribosyltransferase	Catalyzes the formation of uracil and 5-phospho-alpha-D-ribosy 1-diphosphate from UMP and diphosphate
VC_2226		34	phosphoribosylaminoimidazole synthetase	catalyzes the formation of 1-(5-phosphoribosyl)-5-aminoimidazole from 2-(formamido)-N1-(5-phosphoribosyl)acetamidine and ATP in purine biosynthesis
VC_2227	purN	20	phosphoribosylglycinamide formyltransferase	glycinamide ribonucleotide transformylase; GAR Tfase; catalyzes the synthesis of 5'-phosphoribosylformylglycinamide from 5'-phosphoribosylglycinamide and 10-formyltetrahydrofolate; PurN requires formyl folate for the reaction unlike PurT which uses formate
VC_2229		22	hypothetical protein	hypothetical protein CDS
VC_2230	gmhA	18	phosphoheptose isomerase	catalyzes the isomerization of sedoheptulose 7-phosphate to D-glycero-D-manno-heptose 7-phosphate
VC_2231	fadE	91	acyl-CoA dehydrogenase	functions in fatty acid oxidation; converts acyl-CoA and FAD to FADH2 and delta2-enoyl-CoA
VC_2232		42	hypothetical protein	hypothetical protein CDS
VC_2234	rnhA	9	ribonuclease H	An endonuclease that specifically degrades the RNA strand of RNA-DNA hybrids
VC_2235		33	hypothetical protein	hypothetical protein CDS
VC_2236		22	hydroxyacylglutathione hydrolase GloB, putative	similar to PID:1208973 GB:U00096 SP:Q47677 PID:1552782 PID:1786406; identified by sequence similarity; putative
VC_2237		55	membrane-bound lytic murein transglycosylase D	similar to SP:P23931 GB:X60739 PID:1208972 PID:581068 GB:U00096; identified by sequence similarity; putative
VC_2238		37	hypothetical protein	hypothetical protein CDS
VC_2239		11	nitrogen regulatory protein P-II	similar to SP:P11671 PID:43806; identified by sequence similarity; putative
VC_2240		22	decarboxylase	similar to GB:AL009126; identified by sequence similarity; putative
VC_2241		11	cytochrome c554	similar to SP:P00105; identified by sequence similarity; putative
VC_2246	rnhB	12	ribonuclease HII	RNH2; RNase HII; binds manganese; endonuclease which specifically degrades the RNA of RNA-DNA hybrids
VC_2251		11	outer membrane protein OmpH	similar to PID:1935023; identified by sequence similarity; putative
VC_2262		87	PII uridylyl-transferase	catalyzes the uridylylation or deuridylylation of the PII nitrogen regulatory protein
VC_2264		21	hypothetical protein	hypothetical protein CDS
VC_2267	nusB	19	transcription antitermination protein NusB	Regulates rRNA biosynthesis by transcriptional antitermination
VC_2268	ribH	15	6, 7-dimethyl-8-ribityllumazine synthase	RibE; 6, 7-diimethyl-8-ribityllumazine synthase; DMRL synthase; lumazine synthase; beta subunit of riboflavin synthase; condenses 5-amino-6-(1'-D)-ribityl-amino-2, 4(1H, 3H)-pyrimidinedione with L-3, 4-dihydrohy-2-butanone-4-phosphate to generate 6, 6-dimethyl-8-lumazine (DMRL); riboflavin synthase then uses 2 molecules of DMRL to produce riboflavin (vitamin B12); involved in the last steps of ri…
VC_2269		32	3, 4-dihydroxy-2-butanone 4-phosphate synthase/GTP cyclohydrolase II	similar to GB:M90094 SP:Q02008 PID:150708; identified by sequence similarity; putative
VC_2270		24	riboflavin synthase subunit alpha	catalyzes the formation of riboflavin from 6, 7-dimethyl-8-(1-D-ribityl)lumazine
VC_2271		32	riboflavin-specific deaminase	similar to GB:L42023 SP:P44326 PID:1006089 PID:1221052 PID:1205192; identified by sequence similarity; putative
VC_2272	nrdR	16	transcriptional regulator NrdR	nrdR CDS
VC_2273	proA	34	gamma-glutamyl phosphate reductase	Catalyzes the phosphorylation of L-glutamate during the proline biosynthesis pathway
VC_2274		25	gamma-glutamyl kinase	catalyzes the formation of glutamate 5-phosphate from glutamate in proline biosynthesis
VC_2275		16	DNA-binding transcriptional regulator Crl	involved in the expression of csgBA which is involved in curli formation; interacts with sigmaS
VC_2276	frsA	46	fermentation/respiration switch protein	forms a 1:1 complex with the unphosphorylated from of enzyme IIAGlc; FrsA may promote fermentation
VC_2277		16	xanthine-guanine phosphoribosyltransferase	catalyzes the conversion of guanine, xanthine and, to a lesser extent, hypoxanthine to GMP, XMP and IMP, respectively
VC_2278		40	hypothetical protein	hypothetical protein CDS
VC_2279		52	aminoacyl-histidine dipeptidase	similar to GB:M34034 SP:P15288 GB:X14790 PID:1208983 PID:147140; identified by sequence similarity; putative
VC_2280		13	hypothetical protein	hypothetical protein CDS
VC_2281		29	ribosomal protein S6 modification protein	similar to SP:P17116 GB:X15859 PID:42747 GB:U00096 PID:1651386; identified by sequence similarity; putative
VC_2282		36	hypothetical protein	hypothetical protein CDS
VC_2283		46	sodium-dependent transporter	similar to GB:AL009126; identified by sequence similarity; putative
VC_2285		50	GGDEF family protein	similar to GP:2529422; identified by sequence similarity; putative
VC_2286		32	hypothetical protein	hypothetical protein CDS
VC_2287		36	DNA polymerase IV	involved in translesion DNA polymerization with beta clamp of polymerase III; belongs to Y family of polymerases; does not contain proofreading function
VC_2290		45	Na(+)-translocating NADH-quinone reductase subunit F	uses the energy from reduction of ubiquinone-1 to ubiquinol to move Na(+) ions from the cytoplasm to the periplasm
VC_2291		33	Na(+)-translocating NADH-quinone reductase subunit E	Part of the NQR complex which consists of NqrA, NqrB, NqrC, NqrD, NqrE and NqrF; NQR complex catalyzes the reduction of ubiquinone-1 to ubiquinol by two successive reactions, coupled with the transport of Na(+) ions from the cytoplasm to the periplasm; NqrE is probably involved in the second step, the conversion of ubisemiquinone to ubiquinol.
VC_2292		33	Na(+)-translocating NADH-quinone reductase subunit D	Part of the NQR complex which catalyzes the reduction of ubiquinone-1 to ubiquinol by two successive reactions, coupled with the transport of Na(+) ions from the cytoplasm to the periplasm
VC_2293		22	Na(+)-translocating NADH-quinone reductase subunit C	uses the energy from reduction of ubiquinone-1 to ubiquinol to move Na(+) ions from the cytoplasm to the periplasm
VC_2294		47	Na(+)-translocating NADH-quinone reductase subunit B	uses the energy from reduction of ubiquinone-1 to ubiquinol to move Na(+) ions from the cytoplasm to the periplasm
VC_2295		40	Na(+)-translocating NADH-quinone reductase subunit A	uses the energy from reduction of ubiquinone-1 to ubiquinol to move Na(+) ions from the cytoplasm to the periplasm
VC_2296		8	bolA protein	similar to PID:663269; identified by sequence similarity; putative
VC_2297		40	hypothetical protein	hypothetical protein CDS
VC_2298		18	putative lipoprotein	similar to GB:L42023 SP:P43782 PID:1003225 PID:1222077 PID:644853; identified by sequence similarity; putative
VC_2299		18	peptidyl-prolyl cis-trans isomerase A	similar to GB:M28363 SP:P20752 PID:145287 PID:145954 PID:147052; identified by sequence similarity; putative
VC_2300		55	ampG protein, putative	similar to GB:U00096 SP:P36670 PID:1773117 PID:1786636 PID:563855; identified by sequence similarity; putative
VC_2301		19	transcriptional activator, putative	similar to SP:P40685; identified by sequence similarity; putative
VC_2302		21	RNA polymerase sigma factor	Bacteria have multiple sigma factors which are active under specific conditions; the sigma factor binds with the catalytic core of RNA polymerase to produce the holoenzyme and directs bacterial core RNA polymerase to specific promoter elements to initiate transcription
VC_2303		20	hypothetical protein	hypothetical protein CDS
VC_2304		8	hypothetical protein	hypothetical protein CDS
VC_2305		40	outer membrane protein OmpK	similar to PID:1166401 SP:P51002; identified by sequence similarity; putative
VC_2307		29	2-dehydropantoate 2-reductase	ketopantoate reductase; catalyzes the NADPH reduction of ketopantoate to pantoate; functions in pantothenate (vitamin B5) biosynthesis
VC_2308		9	4-methyl-5(B-hydroxyethyl)-thiazole monophosphate biosynthesis enzyme	similar to PID:1100872 GB:U00096 SP:Q46948 PID:1773108 PID:1786626; identified by sequence similarity; putative
VC_2309		34	aminotransferase, class V	similar to PID:882705 GB:U00096 PID:1789175; identified by sequence similarity; putative
VC_2310		8	hypothetical protein	hypothetical protein CDS
VC_2311		16	HesA/MoeB/ThiF family protein	similar to GB:D21145 PID:471103 PID:882707 GB:U00096 SP:Q46927; identified by sequence similarity; putative
VC_2312	mltA	34	murein transglycosylase A	membrane-bound, lytic; catalyzes the cleavage of the beta-1, 4-glycosidic bond between N-acetylmuramic acid and N-acetylglucosamine residues
VC_2314		17	hypothetical protein	hypothetical protein CDS
VC_2316		37	N-acetylglutamate synthase	catalyzes the formation of N-acetyl-L-glutamate from L-glutamate and acetyl-CoA in arginine biosynthesis
VC_2319		59	exodeoxyribonuclease V, 67 kDa subunit	similar to GP:3142727; identified by sequence similarity; putative
VC_2320		78	exodeoxyribonuclease V, 135 kDa subunit	similar to SP:P08394 GB:X04581 GB:X04582 PID:42682 PID:763090; identified by sequence similarity; putative
VC_2322	recC	90	exonuclease V subunit gamma	catalyzes ATP-dependent exonucleolytic cleavage in either 5'- to 3'- or 3'- to 5'-direction to yield 5'-phosphooligonucleotides; component of the RecBCD (Exo V) helicase/nuclease complex that is essential for recombination
VC_2323		29	hypothetical protein	hypothetical protein CDS
VC_2324		23	LysR family transcriptional regulator	similar to SP:P32484 PID:405876 PID:466777 GB:U00096 PID:1788481; identified by sequence similarity; putative
VC_2330		44	hypothetical protein	hypothetical protein CDS
VC_2332		37	acetyltransferase	similar to GB:Pyro_h; identified by sequence similarity; putative
VC_2333		33	ribosomal protein S6 modification protein-related protein	similar to GB:AE000782; identified by sequence similarity; putative
VC_2334		31	hypothetical protein	hypothetical protein CDS
VC_2335		16	hypothetical protein	hypothetical protein CDS
VC_2336		11	hypothetical protein	similar to SP:P42589 PID:606012 GB:U00096 PID:1789455; identified by sequence similarity; putative
VC_2337		28	LacI family transcription regulator	similar to GB:J01614 SP:P03024 GB:V00280 PID:146068 PID:41534; identified by sequence similarity; putative
VC_2338		101
VC_2339		36	chromate resistance protein-related protein	similar to GB:S41232 GB:S41228; identified by sequence similarity; putative
VC_2340		40	hypothetical protein	hypothetical protein CDS
VC_2341		68	long-chain-fatty-acid--CoA ligase, putative	similar to GB:AE000782; identified by sequence similarity; putative
VC_2343		41	DNA repair protein RadA	Sms; stabilizes the strand-invasion intermediate during the DNA repair; involved in recombination of donor DNA and plays an important role in DNA damage repair after exposure to mutagenic agents
VC_2344		94	hypothetical protein	hypothetical protein CDS
VC_2345	serB	33	phosphoserine phosphatase	catalyzes the formation of serine from O-phosphoserine
VC_2346		30	smp protein, putative	similar to SP:P18838 GB:M30784 GB:X03046 PID:432633 PID:436177; identified by sequence similarity; putative
VC_2347	deoD	27	purine nucleoside phosphorylase	catalyzes the reversible phosphorolysis of ribonucleosides and 2'- deoxyribonucleosides to the free base and (2'-deoxy)ribose-1- phosphate
VC_2348		41	phosphopentomutase	catalyzes the transfer of phosphate between the C1 and C5 carbons of pentose
VC_2349	deoA	37	thymidine phosphorylase	Catalyzes the reversible phosphorolysis of thymidine, deoxyuridine and their analogues to their respective bases and 2-deoxyribose 1-phosphate
VC_2350		23	deoxyribose-phosphate aldolase	catalyzes the formation of D-glyceraldehyde 3-phosphate and acetaldehyde from 2-deoxy-D-ribose-5-phosphate
VC_2351		9	hypothetical protein	hypothetical protein CDS
VC_2352		39	NupC family protein	similar to GB:L42023 SP:P44742 PID:1003922 PID:1222453 PID:1204770; identified by sequence similarity; putative
VC_2353		33	hypothetical protein	hypothetical protein CDS
VC_2355		27	hypothetical protein	hypothetical protein CDS
VC_2356		50	sodium/alanine symporter	similar to SP:P30143 GB:U00096 PID:1786188; identified by sequence similarity; putative
VC_2357		9	hypothetical protein	hypothetical protein CDS
VC_2358		22	hypothetical protein	hypothetical protein CDS
VC_2359		23	uracil-DNA glycosylase	Excises uracil residues from the DNA which can arise as a result of misincorporation of dUMP residues by DNA polymerase or due to deamination of cytosine
VC_2360		32	endonuclease IV	Assists in DNA repair by cleaving phosphodiester bonds at apurinic or apyrimidinic sties to produce new 5' ends that are base-free deoxyribose 5-phosphate residues
VC_2361		12	autonomous glycyl radical cofactor GrcA	stress-induced glycyl radical protein that can replace an oxidatively damaged pyruvate formate-lyase subunit
VC_2362		40	threonine synthase	catalyzes the formation of L-threonine from O-phospho-L-homoserine
VC_2363		25	homoserine kinase	catalyzes the formation of O-phospho-L-homoserine from L-homoserine in threonine biosynthesis from asparate
VC_2364	thrA	67	bifunctional aspartokinase I/homeserine dehydrogenase I	multifunctional homotetrameric enzyme that catalyzes the phosphorylation of aspartate to form aspartyl-4-phosphate as well as conversion of aspartate semialdehyde to homoserine; functions in a number of amino acid biosynthetic pathways
VC_2365		21	hypothetical protein	hypothetical protein CDS
VC_2366		18	ribonuclease activity regulator protein RraA	regulator of RNase E; increases half-life and abundance of RNAs; interacts with RNase E possibly inhibiting catalytic activity
VC_2367		14	hypothetical protein	hypothetical protein CDS
VC_2368		21	two-component response regulator	similar to SP:P03026 GB:M10044 PID:145818 PID:537241 GB:U00096; identified by sequence similarity; putative
VC_2369		90	aerobic respiration control sensor protein ArcB	sensor-regulator protein which regulates the expression of many genes in response to respiratory growth conditions including anaerobic repression of the arc modulon; hybrid sensory histidine kinase in two-component regulatory system with ArcA
VC_2370		54	sensory box/GGDEF family protein	similar to PID:1652133; identified by sequence similarity; putative
VC_2371		37	hypothetical protein	hypothetical protein CDS
VC_2372		8	hypothetical protein	hypothetical protein CDS
VC_2373		134	glutamate synthase, large subunit	similar to GB:X80485 PID:515938 SP:P55037 PID:1652093; identified by sequence similarity; putative
VC_2374	gltD	30	glutamate synthase subunit beta	glutamate synthase is composed of subunits alpha and beta; beta subunit is a flavin adenine dinucleotide-NADPH dependent oxidoreductase; provides electrons to the alpha subunit, which binds L-glutamine and 2-oxoglutarate and forms L-glutamate
VC_2376	gltB	119	glutamate synthase subunit alpha	catalyzes the formation of glutamate from glutamine and alpha-ketoglutarate
VC_2377	gltD	30	glutamate synthase subunit beta	glutamate synthase is composed of subunits alpha and beta; beta subunit is a flavin adenine dinucleotide-NADPH dependent oxidoreductase; provides electrons to the alpha subunit, which binds L-glutamine and 2-oxoglutarate and forms L-glutamate
VC_2378		9	hypothetical protein	hypothetical protein CDS
VC_2379		17	5'-methylthioadenosine/S-adenosylhomocysteine nucleosidase	enables the cleavage of the glycosidic bond in both 5'-methylthioadenosine and S-adenosylhomocysteine
VC_2380		26	adenosylcobinamide-phosphate synthase	catalyzes the formation of adenosylcobinamide-phosphate from adenosylcobyric acid
VC_2381		24	hypothetical protein	hypothetical protein CDS
VC_2382		23	hypothetical protein	hypothetical protein CDS
VC_2383		28	LysR family transcriptional regulator	similar to SP:Q01610 PID:45367; identified by sequence similarity; putative
VC_2388		15	hypothetical protein	hypothetical protein CDS
VC_2389	carB	82	carbamoyl phosphate synthase large subunit	four CarB-CarA dimers form the carbamoyl phosphate synthetase holoenzyme that catalyzes the production of carbamoyl phosphate; CarB is responsible for the amidotransferase activity
VC_2390		32	carbamoyl phosphate synthase small subunit	catalyzes production of carbamoyl phosphate from bicarbonate and glutamine in pyrimidine and arginine biosynthesis pathways; forms an octamer composed of four CarAB dimers
VC_2392		7	mutator MutT protein	similar to GB:D10483 SP:P08337 GB:M20791 GB:X04831 PID:147795; identified by sequence similarity; putative
VC_2393		11	hypothetical protein	hypothetical protein CDS
VC_2413	aceF	45	dihydrolipoamide acetyltransferase	E2 component of pyruvate dehydrogenase multienzyme complex; in Escherichia coli AceF contains three N-terminal lipoyl domains
VC_2414	aceE	89	pyruvate dehydrogenase subunit E1	E1 component; part of pyruvate dehydrogenase; forms a complex with DlaT and LpdC
VC_2415	pdhR	24	transcriptional regulator PdhR	activates lctPRD operon; autoregulates itself through repression of pdhR-aceEF-lpdA operon; regulates pyruvate dehydrogenase complex
VC_2416		75	2`, 3`-cyclic-nucleotide 2`-phosphodiesterase, putative	similar to GB:AE000511 PID:2313187; identified by sequence similarity; putative
VC_2417		37	ssDNA exonuclease RecJ	5'-3' single-stranded-DNA-specific exonuclease
VC_2418		28	thiol:disulfide interchange protein DsbC	similar to GB:M54884 SP:P21892 PID:147549 PID:887843 GB:U00096; identified by sequence similarity; putative
VC_2419	xerD	28	site-specific tyrosine recombinase XerD	site-specific tyrosine recombinase which cuts and rejoins DNA molecules; binds cooperatively to specific DNA consensus sites; forms a heterotetrameric complex with XerC; XerCD exhibit similar sequences; essential to convert chromosome dimers to monomers during cell division and functions during plasmid segregation; XerD specifically exchanges the bottom strands; cell division protein FtsK may reg…
VC_2420		21	flavodoxin FldB	An electron-transfer protein; flavodoxin binds one FMN molecule, which serves as a redox-active prosthetic
VC_2421		16	N-acetyl-anhydromuranmyl-L-alanine amidase	similar to GB:D26562 SP:P13016 GB:L28105 GB:X15237 PID:40908; identified by sequence similarity; putative
VC_2422		25	quinolinate phosphoribosyltransferase	catalyzes the formation of pyridine-2, 3-dicarboxylate and 5-phospho-alpha-D-ribose 1-diphosphate from nictinate D-ribonucleotide
VC_2423		28	fimbrial protein	similar to GB:M24281 SP:P08015 SP:P17837 GB:M14850 PID:151463; identified by sequence similarity; putative
VC_2424		56	type IV pilus assembly protein PilB	similar to GP:3220230; identified by sequence similarity; putative
VC_2425		44	type IV pilin biogenesis protein PilC	similar to GP:3228677; identified by sequence similarity; putative
VC_2428		19	hypothetical protein	hypothetical protein CDS
VC_2432		21	esterase YqiA	Displays esterase activity toward palmitoyl-CoA and pNP-butyrate
VC_2433		24	cyclic 3', 5'-adenosine monophosphate phosphodiesterase	similar to GB:L42023 SP:P44685 PID:1003682 PID:1222327 PID:1204649; identified by sequence similarity; putative
VC_2434		15	hypothetical protein	hypothetical protein CDS
VC_2435		17	MutT/nudix family protein	similar to SP:P36651 PID:882564 GB:U00096 PID:1789412; identified by sequence similarity; putative
VC_2436	tolC	47	outer membrane channel protein	trimeric outer membrane protein involved in efflux of hydrophobic/amphipathic molecules; functions with a number of efflux systems in the inner membrane to transport molecules out of the cell
VC_2437		42
VC_2438		76	bifunctional glutamine-synthetase adenylyltransferase/deadenyltransferase	catalyzes the ATP-dependent addition of AMP to a subunit of glutamine synthetase; also catalyzes the reverse reaction - deadenylation; adenylation/deadenylation of glutamine synthetase subunits is important for the regulation of this enzyme
VC_2439		22	methyl-accepting chemotaxis protein	similar to PID:1255679; identified by sequence similarity; putative
VC_2440		52	hypothetical protein	hypothetical protein CDS
VC_2441		20	hypothetical protein	hypothetical protein CDS
VC_2442		44	pho4 family protein	similar to GB:L42023 SP:P45268 PID:1007859 PID:1221747 PID:1205836; identified by sequence similarity; putative
VC_2443		28	hypothetical protein	hypothetical protein CDS
VC_2444		27	general secretion pathway protein B, putative	similar to GB:X81473 SP:P45755 PID:551217; identified by sequence similarity; putative
VC_2445		50	general secretion pathway protein A	similar to GB:X81473 SP:P45754 PID:551216; identified by sequence similarity; putative
VC_2446	cca	26	multifunctional tRNA nucleotidyl transferase/2'3'-cyclic phosphodiesterase/2'nucleotidase/phosphatase	catalyzes the addition and repair of the essential 3'-terminal CCA sequence in tRNAs without using a nucleic acid template; phosphohydrolase activities include hydrolysis of pyrophosphate, 5'-nucleoside tri- and diphosphates, NADP, and 2'-AMP with the production of Pi, metal-dependent phosphodiesterase activity for 2', 3'-cAMP, 2', 3'-cGMP, and 2', 3'-cCMP, and hydrolysis 2', 3'-cyclic substrates…
VC_2450	mazG	18	nucleoside triphosphate pyrophosphohydrolase	functions in degradation of stringent response intracellular messenger ppGpp; in Escherichia coli this gene is co-transcribed with the toxin/antitoxin genes mazEF; activity of MazG is inhibited by MazEF in vitro; ppGpp inhibits mazEF expression; MazG thus works in limiting the toxic activity of the MazF toxin induced during starvation; MazG also interacts with the GTPase protein Era
VC_2451		65	GTP pyrophosphokinase	similar to GB:U13769 PID:537617 SP:P55133; identified by sequence similarity; putative
VC_2452	rumA	33	23S rRNA 5-methyluridine methyltransferase	in Escherichia coli this enzyme catalyzes the SAM-dependent methylation of U1939 in the 23S ribomal RNA; binds an iron-sulfur cluster [4Fe-4S]
VC_2453		86	hybrid sensory histidine kinase BarA	part of the two-component regulatory system with UvrY; involved in the regulation of carbon metabolism via the csrA/csrB regulatory system
VC_2454		42	GGDEF family protein	similar to GB:U00096 PID:1787766 GB:U00096 PID:1787766; identified by sequence similarity; putative
VC_2455		18	hypothetical protein	hypothetical protein CDS
VC_2456		49	hypothetical protein	hypothetical protein CDS
VC_2459	recO	27	DNA repair protein RecO	involved in DNA repair and RecFOR pathway recombination; RecFOR proteins displace ssDNA-binding protein and facilitate the production of RecA-coated ssDNA
VC_2463		56	GTP-binding protein LepA	binds to the ribosome on the universally-conserved alpha-sarcin loop
VC_2465	rseB	26	periplasmic negative regulator of sigmaE	periplasmic protein; interacts with the C-terminal domain of RseA and stimulates RseA binding to sigmaE via the cytoplasmic RseA N-terminal domain which then sequesters sigmaE in the membrane thereby preventing sigmaE associated with core RNAP
VC_2469		54	L-aspartate oxidase	catalyzes the formation of oxaloacetate from L-aspartate
VC_2470		18	hypothetical protein	hypothetical protein CDS
VC_2476		16	hypothetical protein	the crystal structure of Haemophilus influenzae HI0817 showed that this protein forms dimers; function unknown
VC_2477		7	hypothetical protein	hypothetical protein CDS
VC_2478		8	hypothetical protein	hypothetical protein CDS
VC_2479		18	hypothetical protein	hypothetical protein CDS
VC_2480		18	ribose-5-phosphate isomerase A	Catalyzes D-ribose 5-phosphate --> D-ribulose 5-phosphate in the nonoxidative branch of the pentose phosphate pathway
VC_2481		47	D-3-phosphoglycerate dehydrogenase	catalyzes the formation of 3-phosphonooxypyruvate from 3-phospho-D-glycerate in serine biosynthesis; can also reduce alpha ketoglutarate to form 2-hydroxyglutarate
VC_2482	ilvH	13	acetolactate synthase 3 regulatory subunit	with IlvI catalyzes the formation of 2-acetolactate from pyruvate, the small subunit is required for full activity and valine sensitivity; E.coli produces 3 isoenzymes of acetolactate synthase which differ in specificity to substrates, valine sensitivity and affinity for cofactors; also known as acetolactate synthase 3 small subunit
VC_2483		69	acetolactate synthase 3 catalytic subunit	with IlvH catalyzes the formation of 2-acetolactate from pyruvate
VC_2484		61	long-chain-fatty-acid--CoA ligase, putative	similar to GB:L42023 SP:P44446 PID:1004105 PID:1221904 PID:1204261; identified by sequence similarity; putative
VC_2485	leuO	23	leucine transcriptional activator	activator for leuABCD operon; member of LysR family of transcriptional activators
VC_2486		9	hypothetical protein	hypothetical protein CDS
VC_2487		43	hypothetical protein	hypothetical protein CDS
VC_2488		27	hypothetical protein	hypothetical protein CDS
VC_2489		30	TetR family transcriptional regulator	similar to GB:AL123456; identified by sequence similarity; putative
VC_2490		58	2-isopropylmalate synthase	catalyzes the formation of 2-isopropylmalate from acetyl-CoA and 2-oxoisovalerate in leucine biosynthesis
VC_2491		30	3-isopropylmalate dehydrogenase	catalyzes the oxidation of 3-isopropylmalate to 3-carboxy-4-methyl-2-oxopentanoate in leucine biosynthesis
VC_2492		40	isopropylmalate isomerase large subunit	dehydratase component, catalyzes the isomerization between 2-isopropylmalate and 3-isopropylmalate
VC_2493	leuD	21	isopropylmalate isomerase small subunit	catalyzes the isomerization between 2-isopropylmalate and 3-isopropylmalate in leucine biosynthesis; forms a heterodimer of LeuC/D
VC_2494		39	hypothetical protein	hypothetical protein CDS
VC_2497		60	hypothetical protein	hypothetical protein CDS
VC_2498		16	hypothetical protein	hypothetical protein CDS
VC_2501		48	leucyl aminopeptidase	catalyzes the removal of N-terminal amino acids preferably leucine from various peptides
VC_2502		17	DNA polymerase III subunit chi	binds to single-strand binding (SSB) protein and acts as a bridge between the DnaX clamp loader complex and the SSB
VC_2504		32	D-lactate dehydrogenase	Catalyzes the reduction of sulfopyruvate to (R)-sulfolactate much more efficiently than the reverse reaction. Also catalyzes the reduction of oxaloacetate, alpha-ketoglutarate, and to a much lower extent, KHTCA, but not pyruvate. Involved in the biosynthes
VC_2505		19	ribosomal large subunit pseudouridine synthase A	similar to SP:P39219 GB:U00096 PID:1786244; identified by sequence similarity; putative
VC_2506		63	ATP-dependent helicase HepA	transcription regulator that activates transcription by stimulating RNA polymerase (RNAP) recycling in case of stress conditions such as supercoiled DNA or high salt concentrations. Probably acts by releasing the RNAP, when it is trapped or immobilized on tightly supercoiled DNA
VC_2507		36	hypothetical protein	hypothetical protein CDS
VC_2508		28	ornithine carbamoyltransferase	catalyzes the formation of ornithine and carbamylphosphate from citrulline in the arginine catabolic pathway
VC_2510	pyrB	28	aspartate carbamoyltransferase catalytic subunit	catalyzes the transfer of the carbamoyl moiety from carbamoyl phosphate to L- aspartate in pyrimidine biosynthesis
VC_2511		9	aspartate carbamoyltransferase regulatory subunit	involved in the allosteric regulation of aspartate carbamoyltransferase
VC_2512		10	hypothetical protein	hypothetical protein CDS
VC_2515		10	BolA/YrbA family protein	similar to SP:P43781 PID:606128 GB:U00096 PID:1789581; identified by sequence similarity; putative
VC_2516		8	anti-sigma B factor antagonist, putative	similar to SP:P45389 PID:606129 GB:U00096 PID:1789582; identified by sequence similarity; putative
VC_2517		18	hypothetical protein	hypothetical protein CDS
VC_2518		13	hypothetical protein	hypothetical protein CDS
VC_2519		19	hypothetical protein	hypothetical protein CDS
VC_2520		26	ABC transporter, ATP-binding protein	similar to SP:P45393 PID:606133 GB:U00096 PID:1789586; identified by sequence similarity; putative
VC_2521		11	hypothetical protein	hypothetical protein CDS
VC_2522		36	hypothetical protein	hypothetical protein CDS
VC_2529		52	RNA polymerase factor sigma-54	sigma factors are initiation factors that promote the attachment of RNA polymerase to specific initiation sites and are then released; sigma 54 factor is responsible for the expression of enzymes involved in nitrogen assimilation and metabolism; the rhizobia often have 2 copies of this sigma factor; in Rhizobium etli RpoN1 shown to be involved in the assimilation of several nitrogen and carbon so…
VC_2530		10	sigma-54 modulation protein, putative	similar to PID:2317739; identified by sequence similarity; putative
VC_2531		16	PTS system, nitrogen regulatory IIA component	similar to PID:2317740; identified by sequence similarity; putative
VC_2532		23	hypothetical protein	hypothetical protein CDS
VC_2534		33	magnesium transporter	similar to GB:AL009126; identified by sequence similarity; putative
VC_2535		49	peptidase PmbA	protease involved in proteolytic processing of the antibiotic Microcin B17 and in sensitivity to the DNA gyrase inhibitor LetD
VC_2536		13	hypothetical protein	hypothetical protein CDS
VC_2537		17	thiamine ABC transporter, ATP-binding protein, putative	similar to GB:D10483 SP:P31548 PID:216486 GB:U00096 PID:1786253; identified by sequence similarity; putative
VC_2538	thiP	48	thiamine transporter membrane protein	permease; with TbpA and ThiQ functions in transport of thiamine and thiamine pyrophosphate into the cell; repressed in presence of exogenous thiamine
VC_2539	tbpA	24	thiamine transporter substrate binding subunit	part of the thiamine and TPP transport system tbpA-thiPQ
VC_2540		10	hypothetical protein	hypothetical protein CDS
VC_2541		16	aromatic acid decarboxylase	catalyzes the formation of 2-octaprenylphenol from 3-octaprenyl-4-hydroxybenzoate
VC_2542		42	UDP-N-acetylmuramate:L-alanyl-gamma-D-glutamyl- meso-diaminopimelate ligase	similar to GB:U14003 SP:P37773 PID:537075 GB:U00096 PID:1790680; identified by sequence similarity; putative
VC_2543		11	hypothetical protein	hypothetical protein CDS
VC_2544		31	fructose-1, 6-bisphosphatase	catalyzes the formation of D-fructose 6-phosphate from fructose-1, 6-bisphosphate
VC_2546		16	hypothetical protein	hypothetical protein CDS
VC_2547		112	hypothetical protein	hypothetical protein CDS
VC_2548		62	hypothetical protein	hypothetical protein CDS
VC_2549		14	methionine sulfoxide reductase A	this stereospecific enzymes reduces the S isomer of methionine sulfoxide while MsrB reduces the R form; provides protection against oxidative stress
VC_2550		12	hypothetical protein	hypothetical protein CDS
VC_2551		8	hypothetical protein	hypothetical protein CDS
VC_2552		15	hypothetical protein	hypothetical protein CDS
VC_2553		28	ABC transporter, ATP-binding protein, authentic frameshift	identified by match to PFAM protein family HMM PF00005
VC_2554		37	hypothetical protein	hypothetical protein CDS
VC_2555		17	hypothetical protein	hypothetical protein CDS
VC_2556		15	hypothetical protein	hypothetical protein CDS
VC_2557		23	hypothetical protein	hypothetical protein CDS
VC_2558		19	adenylylsulfate kinase	converts ATP and adenylyl sulfate to ADP and 3'-phosphoadenylyl sulfate; in Escherichia coli this enzyme functions in cysteine biosynthesis
VC_2559	cysN	46	sulfate adenylyltransferase subunit 1	may be GTPase that regulates ATP sulfurylase activity that is involved in converting ATP and sulfate to diphosphate and adenylylsulfate; in Escherichia coli this enzyme functions in cysteine biosynthesis in the first step; forms a heterodimer with CysD; part of the GTP-binding elongation factor family CysN/NodQ
VC_2560		24	sulfate adenylyltransferase subunit 2	with CysN catalyzes the formation of adenylylsulfate from sulfate and ATP
VC_2561		19	uroporphyrin-III C-methyltransferase	catalyzes 2 sequential methylations, the formation of precorrin-1 and S-adenosyl-L-homocysteine from S-adenosyl-L-methionine and uroporphyrin III, and the formation of precorrin-2 and S-adenosyl-L-homocysteine from S-adenosyl-L-methionine and precorrin-1
VC_2562	cpdB	72	bifunctional 2', 3'-cyclic nucleotide 2'-phosphodiesterase/3'-nucleotidase periplasmic precursor protein	periplasmic enzyme; functions during ribonucleic acid degradation; 2', 3'-cyclic nucleotides are first converted to 3'-nucleotide and then cleaved to yield a ribonucleotide and a phosphate
VC_2563		19	hypothetical protein	hypothetical protein CDS
VC_2564		49	ATP-dependent RNA helicase DbpA	exhibits an RNA-dependent ATPase activity, specifically stimulated by bacterial 23S rRNA
VC_2565		16	elaA protein	similar to SP:P52077 GB:U00096 PID:1381660 PID:1788602; identified by sequence similarity; putative
VC_2566		25	hypothetical protein	hypothetical protein CDS
VC_2567		17	hypothetical protein	hypothetical protein CDS
VC_2568		22	peptidyl-prolyl cis-trans isomerase, FKBP-type	similar to GB:U14003 SP:P39311 PID:537048 GB:U00096 PID:1790652; identified by sequence similarity; putative
VC_2569		13	hypothetical protein	hypothetical protein CDS
VC_2598		21	23S rRNA (guanosine-2'-O-)-methyltransferase	Specifically methylates the ribose of guanosine 2251 in 23S rRNA
VC_2599		76	ribonuclease R	similar to GB:U14003 SP:P21499 PID:537020 GB:U00096 PID:1790622; identified by sequence similarity; putative
VC_2600		65	hypothetical protein	hypothetical protein CDS
VC_2601		30	sodium-type flagellar protein MotX	similar to GB:U09005 SP:P40608 PID:507737; identified by sequence similarity; putative
VC_2603		25	asparaginase, putative	similar to SP:P37595 GB:U00096 PID:1787050; identified by sequence similarity; putative
VC_2604		15	peptidyl-prolyl cis-trans isomerase, FKBP-type	similar to GB:L13261 SP:P30856 GB:Z21496 PID:394720 PID:475995; identified by sequence similarity; putative
VC_2606		59	glutathione-regulated potassium-efflux system protein KefB	involved in potassium efflux
VC_2607		16	glutathione-regulated potassium-efflux system ancillary protein KefG	required for KefB activity
VC_2608		49	ABC transporter, ATP-binding protein	similar to SP:P45535 PID:606286 GB:U00096 PID:1789751; identified by sequence similarity; putative
VC_2609		14	hypothetical protein	hypothetical protein CDS
VC_2610		27	putative hydrolase	putative hydrolase CDS
VC_2612		8	hypothetical protein	hypothetical protein CDS
VC_2613		26	phosphoribulokinase	similar to SP:P37307 PID:606289 GB:U00096 PID:2367214; identified by sequence similarity; putative
VC_2614		18	cAMP-regulatory protein	complexes with cyclic AMP and binds to specific DNA sites near the promoter to regulate the transcription of several catabolite-sensitive operons
VC_2615		28	hypothetical protein	hypothetical protein CDS
VC_2616	astD	40	succinylglutamic semialdehyde dehydrogenase	a high throughput screen identified this enzyme as an aldehyde dehydrogenase with broad substrate specificity; converts succinylglutamate semialdehyde and NAD to succinylglutamate and NADH
VC_2617		30	arginine/ornithine succinyltransferase, putative	similar to GB:U00096 PID:1788043; identified by sequence similarity; putative
VC_2619		16	para-aminobenzoate synthase component II	aminodeoxychorismate synthase subunit PabA; with PabB catalyzes the formation of 4-amino-4-deoxychorismate from chorismate and glutamine in para-aminobenzoate synthesis; PabA provides the glutamine amidotransferase activity
VC_2620		34	hypothetical protein	hypothetical protein CDS
VC_2621		83	extracellular nuclease-related protein	similar to PID:1185049; identified by sequence similarity; putative
VC_2622		32	hypothetical protein	hypothetical protein CDS
VC_2624		25	phosphoglycolate phosphatase	catalyzes the dephosphorylation of 2-phosphoglycolate to form glycolate and phosphate
VC_2625		14	ribulose-phosphate 3-epimerase	catalyzes the interconversion of D-ribulose 5-phosphate to xylulose 5-phosphate
VC_2627		46	DamX-related protein	similar to SP:P11557 GB:Z19601 PID:41226 PID:43274 PID:606322; identified by sequence similarity; putative
VC_2628	aroB	32	3-dehydroquinate synthase	catalyzes the formation of 3-dehydroquinate from 3-deoxy-arabino-heptulonate 7-phosphate; functions in aromatic amino acid biosynthesis
VC_2629	aroK	27	shikimate kinase I	type I enzyme similar to type II but differentially regulated; major shikimate kinase in fully repressed cells; catalyzes the formation of shikimate 3-phosphate from shikimate in aromatic amino acid biosynthesis
VC_2630		60	fimbrial assembly protein	similar to GB:L13865 SP:P34750 PID:459551; identified by sequence similarity; putative
VC_2631		18	fimbrial assembly protein PilP, putative	similar to PID:1173874 PID:1914828; identified by sequence similarity; putative
VC_2632		21	fimbrial assembly protein PilO, putative	similar to GB:U12892 PID:530858; identified by sequence similarity; putative
VC_2633		19	fimbrial assembly protein PilN, putative	similar to GB:U12892 PID:530857; identified by sequence similarity; putative
VC_2634		36	fimbrial assembly protein PilM, putative	similar to GB:L28837 PID:895925; identified by sequence similarity; putative
VC_2635		83	penicillin-binding protein 1A	similar to SP:P02918 GB:X02164 PID:581194 PID:606330 GB:U00096; identified by sequence similarity; putative
VC_2636		30	DNA-binding transcriptional regulator OxyR	Activates the expression of a regulon of hydrogen peroxide-inducible genes such as katG, gor, ahpC, ahpF, oxyS, dps, fur and grxA
VC_2637		31	peroxiredoxin family protein/glutaredoxin	similar to GB:L42023 PID:1004026 PID:1222510 PID:1204821 SP:P44758; identified by sequence similarity; putative
VC_2638		42	dihydrolipoamide dehydrogenase	Catalyzes the oxidation of dihydrolipoamide to lipoamide
VC_2640		8	hypothetical protein	hypothetical protein CDS
VC_2641		36	argininosuccinate lyase	catalyzes the formation of arginine from (N-L-arginino)succinate
VC_2642		40	argininosuccinate synthase	catalyzes the formation of 2-N(omega)-(L-arginino)succinate from L-citrulline and L-aspartate in arginine biosynthesis, AMP-forming
VC_2643		15	acetylglutamate kinase	catalyzes the phosphorylation of N-acetyl-L-glutamate to form N-acetyl-L-glutamate 5-phosphate
VC_2644	argC	26	N-acetyl-gamma-glutamyl-phosphate reductase	catalyzes the reduction of N-acetyl-5-glutamyl phosphate to N-acetyl-L-glutamate 5-semialdehyde in arginine biosynthesis and the reduction of N-acetyl-gamma-aminoadipyl-phosphate to N-acetyl-L-aminoadipate-semialdehyde in lysine biosynthesis; involved in both the arginine and lysine biosynthetic pathways; lysine is produced via the AAA pathway, lysine from alpha-aminoadipate
VC_2645		38	acetylornithine deacetylase	catalyzes the formation of L-ornithine from N(2)-acetyl-L-ornithine in arginine biosynthesis
VC_2646		70	phosphoenolpyruvate carboxylase	catalyzes the formation of oxaloacetate from phosphoenolpyruvate
VC_2647		27	hypothetical protein	hypothetical protein CDS
VC_2650		13	hypothetical protein	hypothetical protein CDS
VC_2653		10	preprotein translocase subunit SecB	molecular chaperone that is required for the normal export of envelope proteins out of the cell cytoplasm; in Escherichia coli this proteins forms a homotetramer in the cytoplasm and delivers proteins to be exported to SecA
VC_2654		15	hypothetical protein	hypothetical protein CDS
VC_2655		31	lysyl-tRNA synthetase	lysine--tRNA ligase beta chain; poxA; class II aminoacyl tRNA synthetase; catalyzes a two-step reaction; first charging a lysine molecule by linking the carboxyl group to the alpha-phosphate of ATP; second by transfer of the aminoacyl-adenylate to its tRNA
VC_2656		54	fumarate reductase flavoprotein subunit	part of four member fumarate reductase enzyme complex FrdABCD which catalyzes the reduction of fumarate to succinate during anaerobic respiration; FrdAB are the catalytic subcomplex consisting of a flavoprotein subunit and an iron-sulfur subunit, respectively; FrdCD are the membrane components which interact with quinone and are involved in electron transfer; the catalytic subunits are similar to…
VC_2657		34	fumarate reductase iron-sulfur subunit	part of four member fumarate reductase enzyme complex FrdABCD which catalyzes the reduction of fumarate to succinate during anaerobic respiration; FrdAB are the catalytic subcomplex consisting of a flavoprotein subunit and an iron-sulfur subunit, respectively; FrdCD are the membrane components which interact with quinone and are involved in electron transfer; the catalytic subunits are similar to…
VC_2658		13	fumarate reductase subunit C	part of four member fumarate reductase enzyme complex FrdABCD which catalyzes the reduction of fumarate to succinate during anaerobic respiration; FrdAB are the catalytic subcomplex consisting of a flavoprotein subunit and an iron-sulfur subunit, respectively; FrdCD are the membrane components which interact with quinone and are involved in electron transfer; the catalytic subunits are similar to…
VC_2659		10	fumarate reductase subunit D	in conjunction with FrdC acts to anchor the catalytic components of the fumarate reductase to the cytoplasmic membrane
VC_2662		14	hypothetical protein	hypothetical protein CDS
VC_2663		7	hypothetical protein	hypothetical protein CDS
VC_2666		16	hypothetical protein	hypothetical protein CDS
VC_2667		10	hypothetical protein	hypothetical protein CDS
VC_2668		12	hypothetical protein	hypothetical protein CDS
VC_2669		9	5-carboxymethyl-2-hydroxymuconate delta isomerase, putative	similar to GB:X53666 GB:Z37980 SP:Q05354 PID:41106 PID:757829; identified by sequence similarity; putative
VC_2671		47	hypothetical protein	hypothetical protein CDS
VC_2672		14	ribonuclease activity regulator protein RraA	regulator of RNase E; increases half-life and abundance of RNAs; interacts with RNase E possibly inhibiting catalytic activity
VC_2673		36	1, 4-dihydroxy-2-naphthoate octaprenyltransferase	catalyzes the formation of dimethylmenaquinone from 1, 4-dihydroxy-2-naphthoate and octaprenyl diphosphate
VC_2674	hslU	28	ATP-dependent protease ATP-binding subunit HslU	heat shock protein involved in degradation of misfolded proteins
VC_2675		20	ATP-dependent protease peptidase subunit	heat shock protein involved in degradation of misfolded proteins
VC_2677		27	DNA-binding transcriptional regulator CytR	negatively controls the transcription initiation of genes such as deoCABD, udp, and cdd encoding catabolizing enzymes and nupC, nupG, and tsx encoding transporting and pore-forming proteins
VC_2680		7	hypothetical protein	hypothetical protein CDS
VC_2681		41	malate oxidoreductase, putative	similar to PID:1902828; identified by sequence similarity; putative
VC_2682		11	transcriptional repressor protein MetJ	when combined with S-adenosylmethionine represses the expression of the methionine regulon and of proteins involved in S-adenosylmethionine synthesis
VC_2683		35	cystathionine gamma-synthase	catalyzes the formation of cystathionine from L-cysteine and O-succinyl-L-homoserine
[truncated: 909 more rows]

## Sheet: Table S6. Genes with <7 TAs
Table S6. Genes wither fewer than 7 TA sites
[truncated: 297 more rows]

## Sheet: Table S7. Duplicate-Absent Loci
Table S7. Duplicated and Absent Loci in V. cholerae C6706
DuplicatedLoci	Product
IG_VC_0060	tRNA/rRNA array
IG_VC_0161	tRNA/rRNA array
IG_VC_0169	tRNA/rRNA array
[truncated: 243 more rows]

## Sheet: Table S8. Training set for sick
Table S8. Training Set of Candiate Sick Genes
[truncated: 22 more rows]

[truncated: 6 more sheets: Table S9. Essential Ecoli genes, Table S10. GO Terms Essentials, Table S11. PHYRE Hypotheticals, Table S12. Intergenic Regions, Table S13. Intergenic <7TAs, Table S14. HMM probabilities]
