# Supplementary material for: High-resolution definition of the Vibrio cholerae essential gene set with hidden Markov model–based analyses of transposon-insertion sequencing data
Source: Nucleic Acids Res. 2013 Jul 30;41(19):9033–48. doi: 10.1093/nar/gkt654 (PMC3799429; doi:10.1093/nar/gkt654)
Supplement: Supplementary Data [file supp_gkt654_nar-01659-h-2013-File012.txt]

Supplementary Methods (scripts):

The following are the scripts to run the sliding window pipeline with a HMM-based filter for refining essentiality calls.  The appropriate platform (Python vs. Matlab) are indicated for each script. Python based analyses were performed using Python 2.7.3 with NumPy 1.7.1 and SciPy 0.12.0 add-on packages, while Matlab scripts were run on Matlab R2011b.
To run each script, please cut and paste a code into the appopriate editor for each program (e.g., 'IDLE' for Python or Matlab) and save the script in the appropriate format (__.py for python, __.m for Matlab).
Python scripts are run from 'Terminal' using command line prompts.


1.  Map and tally the total reads to each TA site in the genome (Python):

# This program takes bowtie mapped reads and converts them to a file that tallies reads at every TA position in the genome
# The script is for two chromosomes and has columns for F reads and R reads
# Terminal input: python xxx.py xxx.gb xxx.gb xxx.txt xxx.txt

#argv[1] is chrI TA gb file
#argv[2] is chrII TA gb file
#argv[3] is mapped reads file (bowtie)
#argv[4] is Vc gene list

import sys

#create dictionary of chrI TA sites

chrITA={}

for line in open(sys.argv[1]):  # opens files line by line
    split= line.split()         #splits string into columns--treates consecutive spaces as 1 single tab
    if split[0]=='misc_feature': #determine if col 1 has a value of 'misc_feature'
        position=split[1].find('.') #if yes, goes to col 2 and finds the position of the '.'
        TAsite=int(split[1][0:position]) #extracts the value from start of col 2 to site b4 '.' as interger
        chrITA[TAsite]=[0,0]  #deposits numbers to dictionary with starting value 0

#creates dictionary of chrII TA sites
chrIITA={}

for line in open(sys.argv[2]):  # opens files line by line
    split= line.split()         #
    if split[0]=='misc_feature':
        position=split[1].find('.')
        TAsite=int(split[1][0:position])
        chrIITA[TAsite]=[0,0]  #deposits numbers to dictionary, starting value 0
        
#counts reads at each TA site
for line in open(sys.argv[3]):
    split = line.split('\t')  #splits string into 'columns'
    strand = split[1]       #designate a marker for column 1 info
    if strand == '+':
        site = int(split[3]) + 1  #if on + strand, take column 3 position and add 1bp)
        if split[2][-4]=='5': #looks for whether this is chrI
            if site in chrITA: chrITA[site][0] +=1 #if read has been found before, tally 1 more
        if split[2][-4]=='6': #determines if read is on chr II
            if site in chrIITA:  chrIITA[site][0] += 1    
    if strand == '-':
        site = int(split[3]) - 1 + len(split[4])  #if on - strand, add col 3 position to length of read in position 4 and add 1
        if split[2][-4]=='5': #looks for whether this is chrI
            if site in chrITA: chrITA[site][1] += 1  #if read has been found before, tally 1 more
        if split[2][-4]=='6': #determines if read is on chr II
            if site in chrIITA:  chrIITA[site][1] += 1

# assign gene names

gene_dict = {}; prev_end = 0; IG = 'IG_1'; prev_chrom = 2

for line in open(sys.argv[4]):
    split = line.split('\t')
    chrom = int(split[0]); gene = split[1]; start = int(split[5]); end = int(split[6])
    gene_dict[gene]=[start, end, chrom]
    IG = 'IG_' + gene
    if chrom != prev_chrom:
        IG = 'IG_1'
        prev_end = 0
    if start > prev_end+1:
        gene_dict[IG]=[prev_end+1,start-1,chrom]
    prev_end = end
    prev_chrom = chrom
    
gene_dict['IG_chrm2end'] = [1072221,1072315,2]
gene_dict['IG_chrm1end'] = [2961047,2961149,1]


# store gene names into TA site dictionary

for k,v in gene_dict.iteritems():
    start = v[0]; end = v[1]; chrom = v[2]
    if chrom == 1:
        for i in range(start,end+1):
            if i in chrITA: chrITA[i].append(k)
    if chrom == 2:
        for i in range(start,end+1):
            if i in chrIITA: chrIITA[i].append(k)
            
CI_sites = chrITA.keys()
CII_sites = chrIITA.keys()

CI_sites.sort()
CII_sites.sort()

for i in CI_sites:
    print 'Chr I', '\t',  i, '\t',  i+1, '\t', chrITA[i][2], '\t', chrITA[i][0], '\t', chrITA[i][1]

for i in CII_sites:
    print 'Chr II', '\t',  i, '\t',  i+1, '\t', chrIITA[i][2], '\t', chrIITA[i][0], '\t', chrIITA[i][1]


2.  Create a null distribution in the data using a specific window size (Python):

## OVERVIEW
## The purpose of this script is to create a null distribution of means for comparing gene read counts
## The resulting file will be a dictionary of randomly generated distributions of mean read counts, representative of the genome, binned by the number of sites sampled to generate each mean
## For each bin, x number of sites are sampled randomly from the genome, and a mean is taken. This is repeated 10,000 times for each bin, greating a distribution fo 10,000 means for each bin
## Data from TraSH-sequencing, converted to IGV files
## The program also performs two stratified analyses, one excluding stop codons, one inclusive of stop codons

## TECHNICALITIES
## Arguments: IGV file, pkl file name
## IGV file format found on Broad website, includes position and read counts (altered here to include a column for F reads and R reads)
## Terminal input: "python NullDistributions.py xxx.igv xxx.pkl"

import sys, random
from math import*
import pickle

#### DEFINE NULL DISTRIBUTIONS

g_reads = []

for line in open(sys.argv[1]):
    x = line.split('\t')
    TAsum=int(x[4]) + int(x[5])
    g_reads.append(TAsum) #add new TAsum site read counts to the new list

g_means_bins = {}

for bins in range(150): # number of TA counts for a window 
    g_means_bins[str(bins+1)] = [] ## store in dictionary with no. of TAs as key
    dist = []
    for repeat in range(10000): ## 10,000 random distributions
        bootstrap = []
        for c in range(bins+1):
            bootstrap.append(float(g_reads[random.randint(0,len(g_reads)-1)])) #takes a random interger along the length of a list and then give the same number of TAsf rom other list
        dist.append(float(sum(bootstrap)/len(bootstrap)))  #float=takes the decimal or non-interger values (python rounds down, always)
    dist.sort()
    g_means_bins[str(bins+1)] = dist

##creates the dictionary of a dictionary (pickle) containing the 10,000 runs and associated frequencies of reads

pickle.dump(g_means_bins,open(sys.argv[2],"wb"))


3.  Construct a sliding window across the genome and comparing to the null distribution (Python):

## OVERVIEW
## This script takes every x bp window and assesses the quantitative requirement for growth
## Necessary inputs: read tally file (.txt), pkl'ed null distributions (.pkl)
## Terminal input: python sliding_window.py xxx.txt xxx.pkl x (<--- desired window size)

import sys,random
import pickle

window = int(sys.argv[3])

Header_List = ['Chromosome','Start', 'End', 'Feature','p_val','TAs','reads']

print '#type=COPY_NUMBER'
for h in Header_List:
    print "%s\t"%(h),
print

### Import dictionary of mean distributions as binned null distributions

means_bins = pickle.load(open(sys.argv[2]))

### Import read tally file and create site:reads dictionary

SRDict = {} # Sites:Reads Dictionary

for line in open(sys.argv[1]):
    split = line.split()
    if len(split)>1 and split[5].isdigit()==True:
        SRDict[int(split[2])] = int(split[5])+int(split[6])

### Sliding Window for Chromosome I

N= 296115 ## Chr I. A tenth of the genome length. Number will be used to assess every 10th bp
## N= 107232 ## Chr II.

for i in range (N):
    sumreads = 0; TA = 0
    for x in range(10*i,10*i+window):
        if x in SRDict:
            TA += 1; sumreads += SRDict[x]
    if TA == 0: print "Chr I\t%d\t%d\t%s\t%s\t%d" % (10*i, 10*i+window,"site",'No TAs',TA)
    if TA > 0:
        p_raw = 0; p_val = 0
        readmean = float(sumreads)/float(TA)
        if TA > 150: TA = 150
        for r in range(len(means_bins[str(TA)])):
            if readmean >= float(means_bins[str(TA)][r]): p_raw += 1
        p_val = float(p_raw)/float(10000)
        print "Chr I\t%d\t%d\t%s\t%.5f\t%d\t%d" % (10*i,10*i+window,'site',p_val,TA,sumreads)

4.  Calculate a false discovery rate (FDR) from the sliding window output (Python):

## This program takes the sliding window file and calculates Benjamini-Hochberg FDR q-values for each p-value
## Requires only two arguments: the sliding window pval file (.txt) and the window length
## Terminal input: python fdr.py xxx.txt 500
## Output: Txt file that includes q-values

import operator, random, sys

## Set window size as second argument

winsize = int(sys.argv[2])

## Create Dictionary with Start Sites and P-vals {start:[p-val, TA, reads],...}

win_dict = {}

for line in open(sys.argv[1]): #argv1 = the sliding window file (minus header)
    split = line.split()
    if len(split) > 6:
        if split[0] == 'Chr':
            win_dict[split[2]] = [split[5],split[6],split[7]]

## Function that calculates Benjamini-Hochberg FDR q-values. Argument required is ordered list of p-values.

def bh_qvalues(pv):
    """
    Return Benjamini-Hochberg FDR q-values corresponding to p-values C{pv}.

    This function implements an algorithm equivalent to L{bh_rejected} but
    yields a list of 'adjusted p-values', allowing for rejection decisions
    based on any given threshold.

    @type pv: list
    @param pv: p-values from a multiple statistical test

    @rtype: list
    @return: adjusted p-values to be compared directly with the desired FDR
      level
    """
    if not pv:
        return []
    m = len(pv)
    args, pv = zip(*sorted(enumerate(pv), None, operator.itemgetter(1)))
    qvalues = m * [0]
    mincoeff = pv[-1]
    qvalues[args[-1]] = mincoeff
    for j in xrange(m-2, -1, -1):
        coeff = m*pv[j]/float(j+1)
        if coeff < mincoeff:
            mincoeff = coeff
        qvalues[args[j]] = mincoeff
    return qvalues

## Function that creates list of p-values for given TA site bin, then ranks them for FDR testing

def pval_list(TA):

    """
    Return two lists: one p-values in order, the second the corresponding q-value
    @type TA: integer
    """

    TA_bin_dict = []
    
    for x in range(0,2961149,10): #change to genome size
        if (str(x) in win_dict) == True and win_dict[str(x)][1] == str(TA): ## if site in the dictionary and falls into TA bin
            TA_bin_dict.append([win_dict[str(x)][0],x]) ## store [p-value,start] 
    
    TA_bin_dict.sort() ## sort based on p-value, allowing for ties
    
    p_vals = []; sites = []

    for n in range(len(TA_bin_dict)): ## loop to reorganize list into two lists, one with p-values and one with sites, in same order
        p_vals.append(float(TA_bin_dict[n][0])) 
        sites.append(float(TA_bin_dict[n][1]))

    return p_vals, sites


## Run through each TA bin and assign q values, return to dictionary

for i in range(1,32):
    pvlist, sitelist = pval_list(i) ## call pval_list funtion to gather p-values and sites
    qvlist = bh_qvalues(pvlist) ## use pvlist to create list of q-values, in the same order as p-val and sites list
    for n in range(len(pvlist)):
        win_dict[str(int(sitelist[n]))].append(qvlist[n]) ## return q-value to dictionary

#### Print qvals file
        
Header_List = ['Chromosome','Start', 'End', 'Feature','p-value','TAs','reads','q-value']

print '#type=COPY_NUMBER'
for h in Header_List:
    print "%s\t"%(h),
print

for i in range(0,2961149,10):
    sitelist = win_dict[str(i)] ## recall list with all data from dictionary
    if len(sitelist) == 4:
        p_val,TA,sumreads,q_val = sitelist[0],sitelist[1],sitelist[2],sitelist[3]
        print "Chr\t%d\t%d\t%s\t%s\t%s\t%s\t%0.5f" % (i,i+winsize,'site',p_val,TA,sumreads,q_val)
    else: print "Chr\t%d\t%d\t%s\t%s\t%s\t%s\t%s" % (i,i+winsize,'site','n/a','0','n/a','n/a') 
    
    
5.  Assign a preliminary essentiality state to each TA site in the genome using the SW output (Python): 

## This program takes the overlapping windows to non-overlapping windows
## Then, assigns of those windows as essential or non-essential
## Use q-value of 0.05 and p-value of <0.01 as cutoffs for essentiality
## Then, the data will be used to assign TAs as essential or non-essential

## Required files:  FDR q val file (.txt), adjust window size in code
## Terminal input:  python xx.py FDRqval.txt

import sys

window = {}

start = 0

while start < 2961141: # 1072311 #for Chr2
    start = start + 0
    stop = start + 200
    window[start]=[stop]
    start = stop #sets up a dictionary of non-overlapping windows

assign = {}

for line in open(sys.argv[1]): #use FDR sliding window file
    split=line.split('\t')
    if split[0] == "Chr" and split[4] != "n/a":
        start=int(split[1])
        stop=int(split[2])
        pval=float(split[4])
        qval=float(split[7])
        if pval<0.01 and qval<0.05:
            assign[start]=[stop,pval,qval,1]
        else:
            assign[start]=[stop,pval,qval,2]

call= {}

for i in window:
    if i in assign:
        call[i]=[assign[i][0],assign[i][3]]

call_keys = call.keys()
call_keys.sort()

for i in call_keys:
    end = call[i][0]
    essential = call[i][1]
    print i, '\t', end, '\t', essential
        

6.  Refine the essentiality calls at all TA sites using the HMM.  First, the reads for each TA site is discretized into several bins and then the HMM runs to convergence in assigning each TA a state (Matlab):

function [discta] = discretize7(TAarray)
for i=1:length(TAarray)
    if TAarray(i,1)==0
        discta(i,1)=1;
    end
    if TAarray(i,1)==1
        discta(i,1)=2;
    end
    if TAarray(i,1)>1
        if TAarray(i,1)<4
        discta(i,1)=3;
        end
    end
    if TAarray(i,1)>3
        if TAarray(i,1)<8
        discta(i,1)=4;
        end
    end
    if TAarray(i,1)>7
        if TAarray(i,1)<12
        discta(i,1)=5;
        end
    end
    if TAarray(i,1)>11
        if TAarray(i,1)<18
        discta(i,1)=6;
        end
    end
    if TAarray(i,1)>17
        discta(i,1)=7;
        end
    end
end  

function [outmat] = hmmconverge(genometa,initialtrans,initialemission)
i=1;
[m,n]=size(genometa);
outmat=zeros(m,100);
a=initialtrans;
b=initialemission;
j=1;
while i > 0
    a_0=a
    b_0=b
    [states]=hmmviterbi(genometa,a_0,b_0)
    [a,b]=hmmestimate(genometa,states)
    outmat(:,j)=states
    i=(a(1,1)-a_0(1,1))
    j=j+1
end
 
7.  Isolate the core 80% coding region of all genes (Python):

## This program removes the first and last 10% of the gene to suppress extreme end insertions
## Then you can use Justin's HMM calls to see any truly (all 1s) essential loci
## This program is restricted to genes, since intergenic sequences don't necessarily need a 80% cutoff
## Terminal input: python xxx.py xxx.txt xxx.txt
## argv[2]= hmm txt file (with IG_removed with text wrangler); arg[1]= chromosomal genelist.txt (no header)

import sys
from math import *

## DEFINE GENES with core 80% sequence

genes = {} ## dictionary of genes, formatted as [gene name, start, end]

for line in open(sys.argv[1]): #the gene list for each chromosome, no header
    newline = line.rstrip('\r\n')
    split = newline.split('\t')
    gene = split[1]
    start = int(split[5])
    genename=split[2]
    end = int(split[6]) #choose core 80% of gene to evaluate
    length = end - start
    corestart = int(split[5])+int(length*0.1)
    coreend= int(split[6])-int(length*0.1)
    genes[gene]=[genename, corestart, coreend] #set up the dictionary to have gene as key and three values

## Place each TA in Hmm file to each gene and output Hmm calls in second dictionary

TA={}
coreTA = {}

for line in open(sys.argv[2]): #opens Hmm genes file
    split2=line.split('\t')
    if split2[3].isdigit()==True: #!="raw read sum":
        TAstart=int(split2[0])
        TAend=int(split2[1])
        Reads=int(split2[3])
        Discretized=split2[4]
        Hmm=split2[6]
        TA[TAstart]=[Reads,Discretized,Hmm] #deposits with key of TA start

# store gene names at each TA site in dictionary

for k,v in genes.iteritems():
    start = v[1]; end = v[2]
    for i in range(start,end):
        if i in TA:
            TA[i].append(k)

for i in TA:
    xtra = "extra"
    TA[i].append(xtra)
    coreTA[i]=[TA[i][0],TA[i][1],TA[i][2],TA[i][3]]

coreTAgenes=coreTA.keys()
coreTAgenes.sort()

for i in coreTAgenes:
    print i, '\t', i+1, '\t', coreTA[i][3], '\t', coreTA[i][0], '\t', coreTA[i][1], '\t', coreTA[i][2]
# columns are 1:  start TA; end TA; gene name; Reads, Discreted value, Hmm call)

8.  Identify the essential genes in the HMM output (Python):

## This program categorizes Hmm calls (core 80%) to either:
## Essential genes (all 1's), non-ess (all 2's) or sick or domains (any with mixed calls)
## Specifically, domains are runs of 5 or more essential TAs and sick is majority sick vs. non-ess
## This program is restricted to genes, since intergenic sequences don't necessarily need a 80% cutoff
## Terminal input:  python xxx.py xxx.txt
## argv[1]= core80 HMM chr genes txt file (from core_hmm.py script)

import sys

## Keep only core TAs in Hmm file in dictionary

Ess = 0; NEss = 0; TA = 0; Sick=0
calls={}

for line in open(sys.argv[1]): #opens Hmm core genes file
    split2=line.split('\t')
    if len(split2)>2 and split2[2]!="extra": #only evaluates those core TAs,skips empty lines
        TAstart=int(split2[0])
        TAend=int(split2[1])
        Locus=split2[2]
        Reads=int(split2[3])
        Discretized=split2[4]
        Hmm=int(split2[5])
        if Locus in calls:
            TA += 1
            if Hmm == 1:
                Ess += 1
            if Hmm == 2:
                NEss += 1
            if Hmm == 3:
                Sick += 1
            if Ess/TA == 1:
                calls[Locus]=[Ess,NEss,Sick,TA,'E']
            if NEss/TA == 1:
                calls[Locus]=[Ess,NEss,Sick,TA,'NE']
            if Ess/TA < 1 and NEss/TA < 1:
                calls[Locus]=[Ess,NEss,Sick,TA,'TBD']
        if Locus not in calls:
            TA=0; Ess=0; NEss=0; Sick = 0
            TA += 1
            if Hmm == 1:
                Ess += 1
            if Hmm == 2:
                NEss += 1
            if Hmm == 3:
                Sick += 1
            if Ess/TA == 1:
                calls[Locus]=[Ess,NEss,Sick,TA,'E']
            if NEss/TA == 1:
                calls[Locus]=[Ess,NEss,Sick,TA,'NE']
            if Ess/TA < 1 and NEss/TA < 1:
                calls[Locus]=[Ess,NEss,Sick,TA,'TBD']

calls_keys = calls.keys()
calls_keys.sort()

for i in calls_keys: 
    print i, '\t', calls[i][0], '\t', calls[i][2], '\t', calls[i][1], '\t', calls[i][3], '\t', calls[i][4]

##headers are:  Locus, # Ess TAs, Sick TA, # NE Tas, Total # TA/gene, Call made here

9.  Separate the remaining domain essential, sick and neutral genes from the HMM data (Python):

## This program evaluates TBD calls for whether they have 5 consecutive TAs being
## called essential by HMM (5 TAs cover 90% of the spread from ~20bp - 350bp for a 'domain')
## Also, separates Sick and NE genes (sick has > 50% sick calls
## Terminal input:  python xxx.py xxx.txt xxx.txt xxx.txt xxx.txt
## agvr[1]= HMM core genes file Chr1 (80% cutoff applied)
## argv[2]= HMM core genes file Chr2
## arvg[3] = HMM Ess calls list Chr1
## arvg[4] = HMM Ess calls list Chr2

import sys

Dcalls = {}

for line in open(sys.argv[3]): #establish the dictionary for D calls using Ess call list (with sick TAs)
    split=line.split()
    if split[5][0:3]=="TBD":
        gene=split[0]
        Dcalls[gene]=[0,0,0,0,0,0]

for line in open(sys.argv[4]): #establish the dictionary for D calls using Ess call list (with sick TAs)
    split=line.split()
    if split[5][0:3]=="TBD":
        gene=split[0]
        Dcalls[gene]=[0,0,0,0,0,0]

TotEss=0; Ess = 0; TA = 0; Sick=0; NE=0

calls={}
Domains={}

for line in open(sys.argv[1]): #opens Hmm core genes file
    split2=line.split()
    if len(split2)>2 and split2[2]!="extra": #only evaluates those core TAs,skips empty lines
        Locus=split2[2]
        Hmm=int(split2[5])
        if Locus in calls:
            TA += 1
            if Hmm == 1:
                Ess += 1
                TotEss +=1
            if Hmm == 2:
                Ess = 0
                NE += 1
            if Hmm == 3:
                Sick += 1
            calls[Locus]=[Ess,TotEss,Sick,NE,TA,"TBD"]
            if Ess > 4:
                Domains[Locus]=[Ess,TotEss,Sick,NE,TA,"D"]
            if float(Sick)/TA > 0.5:
                calls[Locus]=[Ess,TotEss,Sick,NE,TA,"Sick"]
            if float(NE)/TA > 0.5:
                calls[Locus]=[Ess,TotEss,Sick,NE,TA,"NE"]
            if float(TotEss)/TA > 0.5:
                calls[Locus]=[Ess,TotEss,Sick,NE,TA,"Sick"]
            if (Sick + TotEss) > NE:
                calls[Locus]=[Ess,TotEss,Sick,NE,TA,"Sick"]
            if NE >= (Sick + TotEss):
                calls[Locus]=[Ess,TotEss,Sick,NE,TA,"NE"]
        if Locus not in calls:
            TotEss=0; TA=0; Ess=0; Sick =0; NE=0
            TA += 1
            if Hmm == 1:
                Ess += 1
                TotEss +=1
            if Hmm == 2:
                NE += 1
            if Hmm == 3:
                Sick +=1
            calls[Locus]=[Ess,TotEss,Sick,NE,TA,"First"]

for line in open(sys.argv[2]): #chr2 genes
    split2=line.split()
    if len(split2)>2 and split2[2]!="extra": #only evaluates those core TAs,skips empty lines
        Locus=split2[2]
        Hmm=int(split2[5])
        if Locus in calls:
            TA += 1
            if Hmm == 1:
                Ess += 1
                TotEss +=1
            if Hmm == 2:
                Ess = 0
                NE += 1
            if Hmm == 3:
                Sick += 1
            calls[Locus]=[Ess,TotEss,Sick,NE,TA,"TBD"]
            if Ess > 4:
                Domains[Locus]=[Ess,TotEss,Sick,NE,TA,"D"]
            if float(Sick)/TA > 0.5:
                calls[Locus]=[Ess,TotEss,Sick,NE,TA,"Sick"]
            if float(NE)/TA > 0.5:
                calls[Locus]=[Ess,TotEss,Sick,NE,TA,"NE"]
            if float(TotEss)/TA > 0.5:
                calls[Locus]=[Ess,TotEss,Sick,NE,TA,"Sick"]
            if (Sick + TotEss) > NE:
                calls[Locus]=[Ess,TotEss,Sick,NE,TA,"Sick"]
            if NE >= (Sick + TotEss):
                calls[Locus]=[Ess,TotEss,Sick,NE,TA,"NE"]
        if Locus not in calls:
            TotEss=0; TA=0; Ess=0; Sick =0; NE=0
            TA += 1
            if Hmm == 1:
                Ess += 1
                TotEss +=1
            if Hmm == 2:
                NE += 1
            if Hmm == 3:
                Sick +=1
            calls[Locus]=[Ess,TotEss,Sick,NE,TA,"First"]

for i in Dcalls:
    if i in calls:
        Dcalls[i]=[calls[i][0],calls[i][1],calls[i][2],calls[i][3],calls[i][4],calls[i][5]]
        if i in Domains:
            Dcalls[i]=[Domains[i][0],calls[i][1],calls[i][2],calls[i][3],calls[i][4],Domains[i][5]] 
        
Dcalls_keys = Dcalls.keys()
Dcalls_keys.sort()

#header
print "Locus", '\t', "Ess_TA", '\t', "TotEss_TA", '\t', "Sick_TA", '\t', "NE_TA", '\t', "Total_TA", '\t', "Call"

for i in Dcalls_keys: 
    print "%s\t%d\t%d\t%d\t%d\t%d\t%s" % (i,Dcalls[i][0],Dcalls[i][1],Dcalls[i][2],Dcalls[i][3],Dcalls[i][4],Dcalls[i][5])

10.  Identify essential intergenic regions from HMM output (Python):

## This script takes a HMM call only IGs (no cutoff needed)
## Terminal input:  python xxx.py xxx.txt
## argv[1]= core80 HMM IG txt file (from excel) in following columns:
## 1:TAstart; 2:TAend, 3:IG name; 4:Reads; 5:Discretized;6-filler; 7: Hmm call

import sys

Ess = 0; NEss = 0; TA = 0; Sick=0
calls={}

for line in open(sys.argv[1]): #opens Hmm IG file
    line2=line.rstrip('\n')
    split2=line2.split('\t')
    if len(split2)>2 and split2[2]!="extra": #only evaluates those core TAs,skips empty lines
        TAstart=int(split2[0])
        TAend=int(split2[1])
        Locus=split2[2]
        Reads=int(split2[3])
        Discretized=split2[4]
        Hmm=int(split2[6]) #IG file has SW column
        if Locus in calls:
            TA += 1
            if Hmm == 1:
                Ess += 1
            if Hmm == 2:
                NEss += 1
            if Hmm == 3:
                Sick +=1
            if Ess/TA == 1:
                calls[Locus]=[Ess,NEss,Sick,TA,'E']
            if NEss/TA == 1:
                calls[Locus]=[Ess,NEss,Sick,TA,'NE']
            if Ess/TA < 1 and NEss/TA < 1:
                calls[Locus]=[Ess,NEss,Sick,TA,'TBD']
        if Locus not in calls:
            TA=0; Ess=0; NEss=0; Sick=0
            TA += 1
            if Hmm == 1:
                Ess += 1
            if Hmm == 2:
                NEss += 1
            if Hmm == 3:
                Sick +=1
            if Ess/TA == 1:
                calls[Locus]=[Ess,NEss,Sick, TA,'E']
            if NEss/TA == 1:
                calls[Locus]=[Ess,NEss,Sick, TA,'NE']
            if Ess/TA < 1 and NEss/TA < 1:
                calls[Locus]=[Ess,NEss,Sick, TA,'TBD']

calls_keys = calls.keys()
calls_keys.sort()

for i in calls_keys: 
    print "%s\t%d\t%d\t%d\t%d\t%s" % (i,calls[i][0],calls[i][1],calls[i][2],calls[i][3],calls[i][4])

##headers are:  Locus, # Ess TAs, # NE Tas, Total # TA/gene, Call made here

11.  Identify domain essential, sick and neutral intergenic regions (Python):

## This script evaluated TBD calls for 5 consecutive TAs assigned essential
## also separates sick and NE IG regions (sick has > 50% sick calls)
## Terminal input: python xxx.py xxx.txt file xxx.txt
## argv[1] = HMM IG txt file for both chromosomes
## argv[2] = HMM IG ess.txt file


import sys

Dcalls = {}

for line in open(sys.argv[2]): #establish the dictionary for D calls using Ess call list (with sick TAs)
    split=line.split()
    if split[5][0:3]=="TBD":
        gene=split[0]
        Dcalls[gene]=[0,0,0,0,0,0]

TotEss=0; Ess = 0; TA = 0; Sick=0; NE=0

calls={}
Domains={}

for line in open(sys.argv[1]): #opens Hmm core genes file
    split2=line.split()
    if len(split2)>2 and split2[2]!="extra": #only evaluates those core TAs,skips empty lines
        Locus=split2[2]
        Hmm=int(split2[5])
        if Locus in calls:
            TA += 1
            if Hmm == 1:
                Ess += 1
                TotEss +=1
            if Hmm == 2:
                Ess = 0
                NE += 1
            if Hmm == 3:
                Sick += 1
            calls[Locus]=[Ess,TotEss,Sick,NE,TA,"TBD"]
            if Ess > 4:
                Domains[Locus]=[Ess,TotEss,Sick,NE,TA,"D"]
            if float(Sick)/TA > 0.5:
                calls[Locus]=[Ess,TotEss,Sick,NE,TA,"Sick"]
            if float(NE)/TA > 0.5:
                calls[Locus]=[Ess,TotEss,Sick,NE,TA,"NE"]
            if float(TotEss)/TA > 0.5:
                calls[Locus]=[Ess,TotEss,Sick,NE,TA,"Sick"]
            if (Sick + TotEss) > NE:
                calls[Locus]=[Ess,TotEss,Sick,NE,TA,"Sick"]
            if NE >= (Sick + TotEss):
                calls[Locus]=[Ess,TotEss,Sick,NE,TA,"NE"]
        if Locus not in calls:
            TotEss=0; TA=0; Ess=0; Sick =0; NE=0
            TA += 1
            if Hmm == 1:
                Ess += 1
                TotEss +=1
            if Hmm == 2:
                NE += 1
            if Hmm == 3:
                Sick +=1
            calls[Locus]=[Ess,TotEss,Sick,NE,TA,"Only_TA"]

for i in Dcalls:
    if i in calls:
        Dcalls[i]=[calls[i][0],calls[i][1],calls[i][2],calls[i][3],calls[i][4],calls[i][5]]
        if i in Domains:
            Dcalls[i]=[Domains[i][0],calls[i][1],calls[i][2],calls[i][3],calls[i][4],Domains[i][5]] 
        
Dcalls_keys = Dcalls.keys()
Dcalls_keys.sort()

#header
print "Locus", '\t', "Ess_TA", '\t', "TotEss_TA", '\t', "Sick_TA", '\t', "NE_TA", '\t', "Total_TA", '\t', "Call"

for i in Dcalls_keys: 
    print "%s\t%d\t%d\t%d\t%d\t%d\t%s" % (i,Dcalls[i][0],Dcalls[i][1],Dcalls[i][2],Dcalls[i][3],Dcalls[i][4],Dcalls[i][5])

13.   Decode the HMM and define the probabilities for each state for each TA site (Matlab):

function [pStates,pSeq, fs, bs, s] = hmmdecode_jp(seq,tr,e,varargin)
%HMMDECODE_jp calculates the posterior state probabilities of a sequence.
%it is edited from the original matlab HMMdecode version by Justin Pritchard to fix
%several bugs that prevented us from utilizing the original script.  As
%such Matlab likely retains copyright.  It is included for completeness.
numStates = size(tr,1);
checkTr = size(tr,2);
if checkTr ~= numStates
    error(message('stats:hmmdecode:BadTransitions'));
end

% number of rows of e must be same as number of states

checkE  = size(e,1);
if checkE ~= numStates
    error(message('stats:hmmdecode:InputSizeMismatch'));
end

numSymbols = size(e,2);

% deal with options
if nargin > 3
    okargs = {'symbols'};
    symbols = internal.stats.parseArgs(okargs, {''}, varargin{:});
    
    if ~isempty(symbols)
        numSymbolNames = numel(symbols);
        if ~isvector(symbols) || numSymbolNames ~= numSymbols
            error(message('stats:hmmdecode:BadSymbols'));
        end
        [~, seq]  = ismember(seq,symbols);
        if any(seq(:)==0)
            error(message('stats:hmmdecode:MissingSymbol'));
        end
    end
end

if ~isnumeric(seq)
    error(message('stats:hmmdecode:MissingSymbolArg'));
end
numEmissions = size(e,2);
if any(seq(:)<1) || any(seq(:)~=round(seq(:))) || any(seq(:)>numEmissions)
     error(message('stats:hmmdecode:BadSequence', numEmissions));
end


% add extra symbols to start to make algorithm cleaner at f0 and b0%edited
% this is edited from the original matlab version
seq2(1,2:length(seq)+1)=seq;
seq2(1,1)=numSymbols+1%this is adding a new symbol emission to seq
L = length(seq2);


%  introduce a scaling factor
fs = zeros(numStates,L);
fs(1,1) = 1;  % assume that we start in state 1.
s = zeros(1,L);
s(1) = 1;
for count = 2:L
    for state = 1:numStates
        fs(state,count) = e(state,seq2(count)) .* (sum(fs(:,count-1) .*tr(:,state)));
    end
    % scale factor normalizes sum(fs,count) to be 1. 
    s(count) =  sum(fs(:,count));
    fs(:,count) =  fs(:,count)./s(count);
end


% use the scale factor
bs = ones(numStates,L);
for count = L-1:-1:1
    for state = 1:numStates
      bs(state,count) = (1/s(count+1)) * sum( tr(state,:)'.* bs(:,count+1) .* e(:,seq2(count+1))); 
    end
end

%  The  actual backward and  probabilities can be recovered by using
%  scales = fliplr(cumprod(fliplr(s)));
%  b = bs.*repmat([scales(2:end), 1],size(bs,1),1);

pSeq = sum(log(s));
pStates = fs.*bs;

% get rid of the column that we stuck in to deal with the f0 and b0 
pStates(:,1) = [];
