# Supplementary material for: High-resolution definition of the Vibrio cholerae essential gene set with hidden Markov model–based analyses of transposon-insertion sequencing data
Source: Nucleic Acids Res. 2013 Jul 30;41(19):9033–48. doi: 10.1093/nar/gkt654 (PMC3799429; doi:10.1093/nar/gkt654)
Supplement: Supplementary Data [file supp_gkt654_nar-01659-h-2013-File013.zip]

Archive with 30 entries (27 files):
- Sample Input Files/
- Sample Input Files/.DS_Store
- __MACOSX/
- __MACOSX/Sample Input Files/
- __MACOSX/Sample Input Files/._.DS_Store
- Sample Input Files/HMM state probabilities workspace.mat
- Sample Input Files/HMM_Chr2output.txt
- __MACOSX/Sample Input Files/._HMM_Chr2output.txt
- Sample Input Files/HMM_IGs_chr2.txt
- __MACOSX/Sample Input Files/._HMM_IGs_chr2.txt
- Sample Input Files/HMMcore_Chr2output.txt
- __MACOSX/Sample Input Files/._HMMcore_Chr2output.txt
- Sample Input Files/HMMcoreEssentials_Chr2.txt
- __MACOSX/Sample Input Files/._HMMcoreEssentials_Chr2.txt
- Sample Input Files/HMMposterior_probabilities_chr1.txt
- __MACOSX/Sample Input Files/._HMMposterior_probabilities_chr1.txt
- Sample Input Files/HMMposterior_probabilities_chr2.txt
- __MACOSX/Sample Input Files/._HMMposterior_probabilities_chr2.txt
- Sample Input Files/VC Gene List (no header).txt
- __MACOSX/Sample Input Files/._VC Gene List (no header).txt
- Sample Input Files/VC_chrII with TA sites.gb
- __MACOSX/Sample Input Files/._VC_chrII with TA sites.gb
- Sample Input Files/WT_bowtie_Map.txt
- __MACOSX/Sample Input Files/._WT_bowtie_Map.txt
- Sample Input Files/WT_read tally.txt
- __MACOSX/Sample Input Files/._WT_read tally.txt
- Sample Input Files/WT_SWpval_ChrII.txt
- __MACOSX/Sample Input Files/._WT_SWpval_ChrII.txt
- Sample Input Files/WT_SWqval_ChrII.txt
- __MACOSX/Sample Input Files/._WT_SWqval_ChrII.txt
