# Supplementary material for: High-resolution definition of the Vibrio cholerae essential gene set with hidden Markov model–based analyses of transposon-insertion sequencing data
Source: Nucleic Acids Res. 2013 Jul 30;41(19):9033–48. doi: 10.1093/nar/gkt654 (PMC3799429; doi:10.1093/nar/gkt654)
Supplement: Supplementary Data [file supp_gkt654_nar-01659-h-2013-File013.zip › Sample Input Files/HMM_IGs_chr2.txt]

6	7	IG_VC_A0001	0	1	1	1
9	10	IG_VC_A0001	0	1	1	1
23	24	IG_VC_A0001	0	1	1	1
40	41	IG_VC_A0001	4	3	1	1
44	45	IG_VC_A0001	0	1	1	1
46	47	IG_VC_A0001	0	1	1	1
59	60	IG_VC_A0001	1	2	1	2
63	64	IG_VC_A0001	0	1	1	2
72	73	IG_VC_A0001	1	2	1	2
82	83	IG_VC_A0001	0	1	1	2
98	99	IG_VC_A0001	1	2	1	2
102	103	IG_VC_A0001	0	1	1	2
105	106	IG_VC_A0001	0	1	1	2
265	266	IG_VC_A0002	0	1	2	2
283	284	IG_VC_A0002	16	4	2	2
287	288	IG_VC_A0002	13	4	2	2
333	334	IG_VC_A0002	0	1	2	2
340	341	IG_VC_A0002	1	2	2	2
348	349	IG_VC_A0002	0	1	2	2
379	380	IG_VC_A0002	2	3	2	2
400	401	IG_VC_A0002	0	1	2	2
440	441	IG_VC_A0002	8	4	2	2
460	461	IG_VC_A0002	0	1	2	2
469	470	IG_VC_A0002	0	1	2	2
477	478	IG_VC_A0002	2	3	2	2
498	499	IG_VC_A0002	0	1	2	2
510	511	IG_VC_A0002	0	1	2	2
532	533	IG_VC_A0002	0	1	2	2
537	538	IG_VC_A0002	6	3	2	2
561	562	IG_VC_A0002	1	2	2	2
593	594	IG_VC_A0002	1	2	2	2
624	625	IG_VC_A0002	4	3	2	2
664	665	IG_VC_A0002	9	4	2	2
676	677	IG_VC_A0002	0	1	2	2
726	727	IG_VC_A0002	0	1	2	2
742	743	IG_VC_A0002	10	4	2	2
752	753	IG_VC_A0002	8	4	2	2
782	783	IG_VC_A0002	0	1	2	1
810	811	IG_VC_A0002	0	1	1	1
818	819	IG_VC_A0002	0	1	1	1
856	857	IG_VC_A0002	0	1	1	1
888	889	IG_VC_A0002	0	1	1	1
910	911	IG_VC_A0002	2	3	1	1
935	936	IG_VC_A0002	0	1	1	1
940	941	IG_VC_A0002	0	1	1	1
950	951	IG_VC_A0002	0	1	1	1
954	955	IG_VC_A0002	0	1	1	1
959	960	IG_VC_A0002	0	1	1	1
964	965	IG_VC_A0002	0	1	1	1
970	971	IG_VC_A0002	0	1	1	1
990	991	IG_VC_A0002	0	1	1	1
1000	1001	IG_VC_A0002	0	1	1	1
1006	1007	IG_VC_A0002	0	1	1	1
1010	1011	IG_VC_A0002	0	1	1	1
1018	1019	IG_VC_A0002	0	1	1	1
1036	1037	IG_VC_A0002	0	1	1	1
1040	1041	IG_VC_A0002	0	1	1	1
1061	1062	IG_VC_A0002	0	1	1	1
1065	1066	IG_VC_A0002	0	1	1	1
1082	1083	IG_VC_A0002	0	1	1	1
1096	1097	IG_VC_A0002	0	1	1	1
1098	1099	IG_VC_A0002	0	1	1	1
1104	1105	IG_VC_A0002	0	1	1	1
1107	1108	IG_VC_A0002	0	1	1	1
1112	1113	IG_VC_A0002	0	1	1	1
1121	1122	IG_VC_A0002	0	1	1	1
1129	1130	IG_VC_A0002	0	1	1	1
3122	3123	IG_VC_A0003	0	1	2	2
3147	3148	IG_VC_A0003	10	4	2	2
3179	3180	IG_VC_A0003	7	3	2	2
3189	3190	IG_VC_A0003	0	1	2	2
3205	3206	IG_VC_A0003	0	1	2	2
3222	3223	IG_VC_A0003	1	2	2	2
3236	3237	IG_VC_A0003	2	3	2	2
3248	3249	IG_VC_A0003	3	3	2	2
3255	3256	IG_VC_A0003	2	3	2	2
3265	3266	IG_VC_A0003	0	1	2	2
3269	3270	IG_VC_A0003	2	3	2	2
3289	3290	IG_VC_A0003	0	1	2	2
3322	3323	IG_VC_A0003	1	2	2	2
3945	3946	IG_VC_A0004	2	3	2	2
3971	3972	IG_VC_A0004	5	3	2	2
3981	3982	IG_VC_A0004	6	3	2	2
3994	3995	IG_VC_A0004	0	1	2	2
4010	4011	IG_VC_A0004	0	1	2	2
4013	4014	IG_VC_A0004	8	4	2	2
4025	4026	IG_VC_A0004	6	3	2	2
4029	4030	IG_VC_A0004	3	3	2	2
4031	4032	IG_VC_A0004	0	1	2	2
4037	4038	IG_VC_A0004	3	3	2	2
4043	4044	IG_VC_A0004	0	1	2	2
4057	4058	IG_VC_A0004	1	2	2	2
4065	4066	IG_VC_A0004	0	1	2	2
4074	4075	IG_VC_A0004	0	1	2	2
4081	4082	IG_VC_A0004	1	2	2	2
4087	4088	IG_VC_A0004	2	3	2	2
4091	4092	IG_VC_A0004	0	1	2	2
4113	4114	IG_VC_A0004	0	1	2	2
4120	4121	IG_VC_A0004	8	4	2	2
4130	4131	IG_VC_A0004	15	4	2	2
4149	4150	IG_VC_A0004	26	4	2	2
4153	4154	IG_VC_A0004	29	4	2	2
4359	4360	IG_VC_A0005	5	3	2	2
4368	4369	IG_VC_A0005	0	1	2	2
4386	4387	IG_VC_A0005	1	2	2	2
4397	4398	IG_VC_A0005	5	3	2	2
4401	4402	IG_VC_A0005	0	1	2	2
4407	4408	IG_VC_A0005	0	1	2	2
4415	4416	IG_VC_A0005	3	3	2	2
4728	4729	IG_VC_A0006	22	4	2	2
4770	4771	IG_VC_A0006	0	1	2	2
4795	4796	IG_VC_A0006	6	3	2	2
5535	5536	IG_VC_A0007	0	1	2	2
5540	5541	IG_VC_A0007	1	2	2	2
6562	6563	IG_VC_A0008	8	4	2	2
6594	6595	IG_VC_A0008	6	3	2	2
6596	6597	IG_VC_A0008	10	4	2	2
6609	6610	IG_VC_A0008	3	3	2	2
6616	6617	IG_VC_A0008	7	3	2	2
8921	8922	IG_VC_A0011	11	4	2	2
8935	8936	IG_VC_A0011	1	2	2	2
8939	8940	IG_VC_A0011	3	3	2	2
11762	11763	IG_VC_A0012	2	3	2	2
11776	11777	IG_VC_A0012	21	4	2	2
11787	11788	IG_VC_A0012	8	4	2	2
11811	11812	IG_VC_A0012	11	4	2	2
11834	11835	IG_VC_A0012	8	4	2	2
11844	11845	IG_VC_A0012	6	3	2	2
11879	11880	IG_VC_A0012	7	3	2	2
11882	11883	IG_VC_A0012	13	4	2	2
11889	11890	IG_VC_A0012	1	2	2	2
11891	11892	IG_VC_A0012	8	4	2	2
11998	11999	IG_VC_A0013	7	3	2	2
12002	12003	IG_VC_A0013	10	4	2	2
12047	12048	IG_VC_A0013	2	3	2	2
12054	12055	IG_VC_A0013	30	4	2	2
12058	12059	IG_VC_A0013	12	4	2	2
12064	12065	IG_VC_A0013	5	3	2	2
12096	12097	IG_VC_A0013	28	4	2	2
12102	12103	IG_VC_A0013	5	3	2	2
12128	12129	IG_VC_A0013	5	3	2	2
12140	12141	IG_VC_A0013	0	1	2	2
12159	12160	IG_VC_A0013	0	1	2	2
12219	12220	IG_VC_A0013	0	1	2	2
12230	12231	IG_VC_A0013	0	1	2	2
12246	12247	IG_VC_A0013	4	3	2	2
14764	14765	IG_VC_A0014	9	4	2	2
14768	14769	IG_VC_A0014	12	4	2	2
14773	14774	IG_VC_A0014	0	1	2	2
17012	17013	IG_VC_A0015	0	1	2	2
17016	17017	IG_VC_A0015	13	4	2	2
17060	17061	IG_VC_A0015	4	3	2	2
17069	17070	IG_VC_A0015	0	1	2	2
17078	17079	IG_VC_A0015	5	3	2	2
17112	17113	IG_VC_A0015	1	2	2	2
17114	17115	IG_VC_A0015	0	1	2	2
17122	17123	IG_VC_A0015	3	3	2	2
17138	17139	IG_VC_A0015	0	1	2	2
17153	17154	IG_VC_A0015	0	1	2	2
17168	17169	IG_VC_A0015	1	2	2	2
17175	17176	IG_VC_A0015	2	3	2	2
17179	17180	IG_VC_A0015	5	3	2	2
17184	17185	IG_VC_A0015	2	3	2	2
17191	17192	IG_VC_A0015	2	3	2	2
19404	19405	IG_VC_A0017	10	4	2	2
19406	19407	IG_VC_A0017	15	4	2	2
19408	19409	IG_VC_A0017	11	4	2	2
19417	19418	IG_VC_A0017	2	3	2	2
19439	19440	IG_VC_A0017	3	3	2	2
19448	19449	IG_VC_A0017	3	3	2	2
19450	19451	IG_VC_A0017	1	2	2	2
19455	19456	IG_VC_A0017	0	1	2	2
19495	19496	IG_VC_A0017	3	3	2	2
19509	19510	IG_VC_A0017	0	1	2	2
19521	19522	IG_VC_A0017	5	3	2	2
19546	19547	IG_VC_A0017	0	1	2	2
19577	19578	IG_VC_A0017	5	3	2	2
19651	19652	IG_VC_A0017	0	1	2	2
19657	19658	IG_VC_A0017	0	1	2	2
19659	19660	IG_VC_A0017	0	1	2	2
19664	19665	IG_VC_A0017	1	2	2	2
19710	19711	IG_VC_A0017	0	1	2	2
19735	19736	IG_VC_A0017	0	1	2	2
19752	19753	IG_VC_A0017	0	1	2	2
19763	19764	IG_VC_A0017	0	1	2	2
19776	19777	IG_VC_A0017	0	1	2	2
20302	20303	IG_VC_A0018	1	2	2	2
20349	20350	IG_VC_A0018	1	2	2	2
20360	20361	IG_VC_A0018	0	1	2	1
20375	20376	IG_VC_A0018	0	1	2	1
20386	20387	IG_VC_A0018	0	1	2	1
20403	20404	IG_VC_A0018	0	1	1	1
20408	20409	IG_VC_A0018	0	1	1	1
27390	27391	IG_VC_A0022	3	3	2	2
27394	27395	IG_VC_A0022	5	3	2	2
27443	27444	IG_VC_A0022	7	3	2	2
27465	27466	IG_VC_A0022	5	3	2	2
27472	27473	IG_VC_A0022	0	1	2	2
27478	27479	IG_VC_A0022	22	4	2	2
27483	27484	IG_VC_A0022	2	3	2	2
27927	27928	IG_VC_A0023	7	3	2	2
27936	27937	IG_VC_A0023	4	3	2	2
27967	27968	IG_VC_A0023	3	3	2	2
27994	27995	IG_VC_A0023	1	2	2	2
27998	27999	IG_VC_A0023	12	4	2	2
28001	28002	IG_VC_A0023	3	3	2	2
28010	28011	IG_VC_A0023	0	1	2	2
28017	28018	IG_VC_A0023	2	3	2	2
28053	28054	IG_VC_A0023	5	3	2	2
29116	29117	IG_VC_A0024	0	1	2	2
29121	29122	IG_VC_A0024	0	1	2	2
30276	30277	IG_VC_A0025	2	3	2	2
30279	30280	IG_VC_A0025	0	1	2	2
30290	30291	IG_VC_A0025	6	3	2	2
30294	30295	IG_VC_A0025	0	1	2	2
30301	30302	IG_VC_A0025	0	1	2	2
30311	30312	IG_VC_A0025	0	1	2	2
30313	30314	IG_VC_A0025	0	1	2	2
30364	30365	IG_VC_A0025	0	1	2	2
30369	30370	IG_VC_A0025	0	1	2	2
30377	30378	IG_VC_A0025	0	1	2	2
30392	30393	IG_VC_A0025	0	1	2	2
30398	30399	IG_VC_A0025	0	1	2	2
30415	30416	IG_VC_A0025	2	3	2	2
30419	30420	IG_VC_A0025	0	1	2	2
30432	30433	IG_VC_A0025	1	2	2	2
30458	30459	IG_VC_A0025	3	3	2	2
30470	30471	IG_VC_A0025	0	1	2	2
30479	30480	IG_VC_A0025	2	3	2	2
30482	30483	IG_VC_A0025	3	3	2	2
31882	31883	IG_VC_A0026	4	3	2	2
31884	31885	IG_VC_A0026	3	3	2	2
31892	31893	IG_VC_A0026	0	1	2	2
31920	31921	IG_VC_A0026	0	1	2	2
31928	31929	IG_VC_A0026	0	1	2	2
31942	31943	IG_VC_A0026	0	1	2	2
31965	31966	IG_VC_A0026	0	1	2	2
32622	32623	IG_VC_A0027	2	3	2	2
32664	32665	IG_VC_A0027	0	1	2	2
32717	32718	IG_VC_A0027	0	1	2	2
32747	32748	IG_VC_A0027	0	1	2	2
32752	32753	IG_VC_A0027	0	1	2	2
32754	32755	IG_VC_A0027	0	1	2	2
32759	32760	IG_VC_A0027	0	1	2	2
32771	32772	IG_VC_A0027	0	1	2	2
32775	32776	IG_VC_A0027	0	1	2	2
32786	32787	IG_VC_A0027	0	1	2	2
32791	32792	IG_VC_A0027	5	3	2	2
32803	32804	IG_VC_A0027	2	3	2	2
32853	32854	IG_VC_A0027	0	1	2	2
32887	32888	IG_VC_A0027	0	1	2	2
32913	32914	IG_VC_A0027	0	1	2	2
32947	32948	IG_VC_A0027	0	1	2	2
32981	32982	IG_VC_A0027	1	2	2	2
32998	32999	IG_VC_A0027	1	2	2	2
33014	33015	IG_VC_A0027	5	3	2	2
33034	33035	IG_VC_A0027	0	1	2	2
35877	35878	IG_VC_A0029	0	1	2	2
35888	35889	IG_VC_A0029	2	3	2	2
35898	35899	IG_VC_A0029	0	1	2	2
35900	35901	IG_VC_A0029	0	1	2	2
35931	35932	IG_VC_A0029	4	3	2	2
35938	35939	IG_VC_A0029	0	1	2	2
37568	37569	IG_VC_A0031	3	3	2	2
37575	37576	IG_VC_A0031	3	3	2	2
37579	37580	IG_VC_A0031	31	4	2	2
37587	37588	IG_VC_A0031	6	3	2	2
37610	37611	IG_VC_A0031	1	2	2	2
37616	37617	IG_VC_A0031	0	1	2	2
37635	37636	IG_VC_A0031	0	1	2	2
37637	37638	IG_VC_A0031	6	3	2	2
39223	39224	IG_VC_A0032	2	3	2	2
39234	39235	IG_VC_A0032	20	4	2	2
39243	39244	IG_VC_A0032	5	3	2	2
39250	39251	IG_VC_A0032	0	1	2	2
39282	39283	IG_VC_A0032	4	3	2	2
39309	39310	IG_VC_A0032	10	4	2	2
39882	39883	IG_VC_A0033	1	2	2	2
39886	39887	IG_VC_A0033	6	3	2	2
39897	39898	IG_VC_A0033	2	3	2	2
39907	39908	IG_VC_A0033	24	4	2	2
39918	39919	IG_VC_A0033	5	3	2	2
39921	39922	IG_VC_A0033	3	3	2	2
39935	39936	IG_VC_A0033	6	3	2	2
39941	39942	IG_VC_A0033	8	4	2	2
39966	39967	IG_VC_A0033	8	4	2	2
39982	39983	IG_VC_A0033	5	3	2	2
39985	39986	IG_VC_A0033	10	4	2	2
40031	40032	IG_VC_A0033	0	1	2	2
40050	40051	IG_VC_A0033	0	1	2	2
40066	40067	IG_VC_A0033	0	1	2	2
40080	40081	IG_VC_A0033	2	3	2	2
40091	40092	IG_VC_A0033	1	2	2	2
40094	40095	IG_VC_A0033	4	3	2	2
40101	40102	IG_VC_A0033	1	2	2	2
40104	40105	IG_VC_A0033	2	3	2	2
40115	40116	IG_VC_A0033	0	1	2	2
40123	40124	IG_VC_A0033	0	1	2	2
40127	40128	IG_VC_A0033	0	1	2	2
40139	40140	IG_VC_A0033	1	2	2	2
40147	40148	IG_VC_A0033	2	3	2	2
40162	40163	IG_VC_A0033	0	1	2	2
40175	40176	IG_VC_A0033	1	2	2	2
40214	40215	IG_VC_A0033	0	1	2	2
40231	40232	IG_VC_A0033	9	4	2	2
40235	40236	IG_VC_A0033	0	1	2	2
40253	40254	IG_VC_A0033	2	3	2	2
40255	40256	IG_VC_A0033	8	4	2	2
40261	40262	IG_VC_A0033	3	3	2	2
42160	42161	IG_VC_A0034	0	1	2	2
43096	43097	IG_VC_A0035	2	3	1	2
43099	43100	IG_VC_A0035	1	2	1	2
43108	43109	IG_VC_A0035	0	1	1	2
43123	43124	IG_VC_A0035	0	1	1	2
43127	43128	IG_VC_A0035	0	1	1	2
43132	43133	IG_VC_A0035	0	1	1	2
43138	43139	IG_VC_A0035	0	1	1	2
43140	43141	IG_VC_A0035	1	2	1	2
43142	43143	IG_VC_A0035	0	1	1	2
43149	43150	IG_VC_A0035	0	1	1	2
43152	43153	IG_VC_A0035	0	1	1	2
43158	43159	IG_VC_A0035	0	1	1	2
44068	44069	IG_VC_A0036	2	3	2	2
45301	45302	IG_VC_A0037	4	3	2	2
45316	45317	IG_VC_A0037	0	1	2	2
45330	45331	IG_VC_A0037	2	3	2	2
45335	45336	IG_VC_A0037	2	3	2	2
45348	45349	IG_VC_A0037	1	2	2	2
45367	45368	IG_VC_A0037	4	3	2	2
45370	45371	IG_VC_A0037	4	3	2	2
45383	45384	IG_VC_A0037	13	4	2	2
45392	45393	IG_VC_A0037	1	2	2	2
45398	45399	IG_VC_A0037	8	4	2	2
45405	45406	IG_VC_A0037	1	2	2	2
45417	45418	IG_VC_A0037	2	3	2	2
45426	45427	IG_VC_A0037	1	2	2	2
45441	45442	IG_VC_A0037	0	1	2	2
45445	45446	IG_VC_A0037	1	2	2	2
45457	45458	IG_VC_A0037	1	2	2	2
45466	45467	IG_VC_A0037	2	3	2	2
45482	45483	IG_VC_A0037	0	1	2	2
45502	45503	IG_VC_A0037	0	1	2	2
45504	45505	IG_VC_A0037	5	3	2	2
45540	45541	IG_VC_A0037	0	1	2	2
45552	45553	IG_VC_A0037	3	3	2	2
45563	45564	IG_VC_A0037	5	3	2	2
45600	45601	IG_VC_A0037	2	3	2	2
45622	45623	IG_VC_A0037	3	3	2	2
46091	46092	IG_VC_A0038	0	1	2	2
46096	46097	IG_VC_A0038	0	1	2	2
47109	47110	IG_VC_A0040	3	3	2	2
47140	47141	IG_VC_A0040	6	3	2	2
47152	47153	IG_VC_A0040	0	1	2	2
47171	47172	IG_VC_A0040	5	3	2	2
47196	47197	IG_VC_A0040	0	1	2	2
47213	47214	IG_VC_A0040	1	2	2	2
47224	47225	IG_VC_A0040	8	4	2	2
47242	47243	IG_VC_A0040	8	4	2	2
47288	47289	IG_VC_A0040	0	1	2	2
48235	48236	IG_VC_A0041	9	4	2	2
48247	48248	IG_VC_A0041	2	3	2	2
48249	48250	IG_VC_A0041	7	3	2	2
48263	48264	IG_VC_A0041	1	2	2	2
48306	48307	IG_VC_A0041	19	4	2	2
48315	48316	IG_VC_A0041	0	1	2	2
48321	48322	IG_VC_A0041	2	3	2	2
48395	48396	IG_VC_A0041	1	2	2	2
48414	48415	IG_VC_A0041	2	3	2	2
48418	48419	IG_VC_A0041	0	1	2	2
48439	48440	IG_VC_A0041	0	1	2	2
48444	48445	IG_VC_A0041	1	2	2	2
48458	48459	IG_VC_A0041	1	2	2	2
48474	48475	IG_VC_A0041	1	2	2	2
48491	48492	IG_VC_A0041	2	3	2	2
48498	48499	IG_VC_A0041	9	4	2	2
48501	48502	IG_VC_A0041	14	4	2	2
48515	48516	IG_VC_A0041	32	4	2	2
48517	48518	IG_VC_A0041	42	4	2	2
48519	48520	IG_VC_A0041	13	4	2	2
48547	48548	IG_VC_A0041	0	1	2	2
48566	48567	IG_VC_A0041	0	1	2	2
48579	48580	IG_VC_A0041	0	1	2	2
48602	48603	IG_VC_A0041	2	3	2	2
48606	48607	IG_VC_A0041	1	2	2	2
48612	48613	IG_VC_A0041	1	2	2	2
48635	48636	IG_VC_A0041	2	3	2	2
48646	48647	IG_VC_A0041	2	3	2	2
48666	48667	IG_VC_A0041	2	3	2	2
48669	48670	IG_VC_A0041	0	1	2	2
48676	48677	IG_VC_A0041	10	4	2	2
48680	48681	IG_VC_A0041	32	4	2	2
48709	48710	IG_VC_A0041	3	3	2	2
48730	48731	IG_VC_A0041	8	4	2	2
48753	48754	IG_VC_A0041	0	1	2	2
48756	48757	IG_VC_A0041	0	1	2	2
48764	48765	IG_VC_A0041	2	3	2	2
48767	48768	IG_VC_A0041	4	3	2	2
49995	49996	IG_VC_A0042	14	4	2	2
50003	50004	IG_VC_A0042	4	3	2	2
50060	50061	IG_VC_A0042	0	1	2	2
50833	50834	IG_VC_A0043	0	1	2	2
50852	50853	IG_VC_A0043	3	3	2	2
50871	50872	IG_VC_A0043	24	4	2	2
50888	50889	IG_VC_A0043	4	3	2	2
50898	50899	IG_VC_A0043	9	4	2	2
50904	50905	IG_VC_A0043	7	3	2	2
50930	50931	IG_VC_A0043	0	1	2	2
50940	50941	IG_VC_A0043	10	4	2	2
50944	50945	IG_VC_A0043	13	4	2	2
50958	50959	IG_VC_A0043	8	4	2	2
51262	51263	IG_VC_A0044	28	4	2	2
51264	51265	IG_VC_A0044	1	2	2	2
51289	51290	IG_VC_A0044	0	1	2	2
51320	51321	IG_VC_A0044	0	1	2	2
51329	51330	IG_VC_A0044	10	4	2	2
51352	51353	IG_VC_A0044	1	2	2	2
51377	51378	IG_VC_A0044	4	3	2	2
51386	51387	IG_VC_A0044	3	3	2	2
51388	51389	IG_VC_A0044	0	1	2	2
51407	51408	IG_VC_A0044	1	2	2	2
51416	51417	IG_VC_A0044	1	2	2	2
51425	51426	IG_VC_A0044	2	3	2	2
51431	51432	IG_VC_A0044	5	3	2	2
51439	51440	IG_VC_A0044	6	3	2	2
51444	51445	IG_VC_A0044	0	1	2	2
51462	51463	IG_VC_A0044	5	3	2	2
51468	51469	IG_VC_A0044	0	1	2	2
54860	54861	IG_VC_A0047	27	4	2	2
54864	54865	IG_VC_A0047	37	4	2	2
54894	54895	IG_VC_A0047	5	3	2	2
54919	54920	IG_VC_A0047	3	3	2	2
54921	54922	IG_VC_A0047	1	2	2	2
56454	56455	IG_VC_A0049	1	2	2	2
56462	56463	IG_VC_A0049	1	2	2	2
56472	56473	IG_VC_A0049	4	3	2	2
56503	56504	IG_VC_A0049	0	1	2	2
56517	56518	IG_VC_A0049	4	3	2	2
56520	56521	IG_VC_A0049	8	4	2	2
56541	56542	IG_VC_A0049	27	4	2	2
56543	56544	IG_VC_A0049	15	4	2	2
56546	56547	IG_VC_A0049	11	4	2	2
56567	56568	IG_VC_A0049	2	3	2	2
59672	59673	IG_VC_A0052	0	1	2	2
59679	59680	IG_VC_A0052	0	1	2	2
59681	59682	IG_VC_A0052	1	2	2	2
59698	59699	IG_VC_A0052	1	2	2	2
59732	59733	IG_VC_A0052	0	1	2	2
59747	59748	IG_VC_A0052	0	1	2	2
59750	59751	IG_VC_A0052	2	3	2	2
59754	59755	IG_VC_A0052	5	3	2	2
59760	59761	IG_VC_A0052	1	2	2	2
59778	59779	IG_VC_A0052	0	1	2	2
62068	62069	IG_VC_A0054	9	4	2	2
62071	62072	IG_VC_A0054	8	4	2	2
62075	62076	IG_VC_A0054	3	3	2	2
62099	62100	IG_VC_A0054	8	4	2	2
62114	62115	IG_VC_A0054	17	4	2	2
62300	62301	IG_VC_A0055	0	1	2	2
62302	62303	IG_VC_A0055	2	3	2	2
62311	62312	IG_VC_A0055	3	3	2	2
62328	62329	IG_VC_A0055	6	3	2	2
62330	62331	IG_VC_A0055	1	2	2	2
62334	62335	IG_VC_A0055	0	1	2	2
64101	64102	IG_VC_A0057	4	3	2	2
66447	66448	IG_VC_A0059	3	3	2	2
66456	66457	IG_VC_A0059	0	1	2	2
66468	66469	IG_VC_A0059	1	2	2	2
66511	66512	IG_VC_A0059	3	3	2	2
66513	66514	IG_VC_A0059	2	3	2	2
66890	66891	IG_VC_A0060	0	1	2	2
66923	66924	IG_VC_A0060	1	2	2	2
66939	66940	IG_VC_A0060	4	3	2	2
66943	66944	IG_VC_A0060	0	1	2	2
66946	66947	IG_VC_A0060	1	2	2	2
66951	66952	IG_VC_A0060	0	1	2	2
66957	66958	IG_VC_A0060	1	2	2	2
66969	66970	IG_VC_A0060	2	3	2	2
66976	66977	IG_VC_A0060	3	3	2	2
66984	66985	IG_VC_A0060	0	1	2	2
66995	66996	IG_VC_A0060	3	3	2	2
67013	67014	IG_VC_A0060	0	1	2	2
67020	67021	IG_VC_A0060	2	3	2	2
67052	67053	IG_VC_A0060	18	4	2	2
67281	67282	IG_VC_A0061	3	3	2	2
67289	67290	IG_VC_A0061	7	3	2	2
68774	68775	IG_VC_A0063	0	1	2	2
68788	68789	IG_VC_A0063	0	1	2	2
68793	68794	IG_VC_A0063	0	1	2	2
68805	68806	IG_VC_A0063	0	1	2	2
68815	68816	IG_VC_A0063	0	1	2	2
68819	68820	IG_VC_A0063	0	1	2	2
68830	68831	IG_VC_A0063	0	1	2	2
68849	68850	IG_VC_A0063	0	1	2	2
68856	68857	IG_VC_A0063	0	1	2	2
68858	68859	IG_VC_A0063	10	4	2	2
73019	73020	IG_VC_A0065	5	3	2	2
77326	77327	IG_VC_A0068	7	3	2	2
77336	77337	IG_VC_A0068	4	3	2	2
77376	77377	IG_VC_A0068	16	4	2	2
77382	77383	IG_VC_A0068	0	1	2	2
77388	77389	IG_VC_A0068	0	1	2	2
77419	77420	IG_VC_A0068	0	1	2	2
77434	77435	IG_VC_A0068	2	3	2	2
77441	77442	IG_VC_A0068	5	3	2	2
79116	79117	IG_VC_A0069	0	1	2	2
79123	79124	IG_VC_A0069	1	2	2	2
79126	79127	IG_VC_A0069	0	1	2	2
79132	79133	IG_VC_A0069	0	1	2	2
79136	79137	IG_VC_A0069	0	1	2	2
79142	79143	IG_VC_A0069	0	1	2	2
79146	79147	IG_VC_A0069	0	1	2	2
79151	79152	IG_VC_A0069	0	1	2	2
79165	79166	IG_VC_A0069	2	3	2	2
79168	79169	IG_VC_A0069	11	4	2	2
79217	79218	IG_VC_A0069	5	3	2	2
79242	79243	IG_VC_A0069	0	1	2	2
79352	79353	IG_VC_A0070	0	1	2	2
79368	79369	IG_VC_A0070	4	3	2	2
79381	79382	IG_VC_A0070	3	3	2	2
79392	79393	IG_VC_A0070	10	4	2	2
80302	80303	IG_VC_A0071	4	3	2	2
82177	82178	IG_VC_A0073	0	1	2	2
82183	82184	IG_VC_A0073	11	4	2	2
82950	82951	IG_VC_A0074	2	3	2	2
82961	82962	IG_VC_A0074	4	3	2	2
82963	82964	IG_VC_A0074	2	3	2	2
82967	82968	IG_VC_A0074	4	3	2	2
82969	82970	IG_VC_A0074	5	3	2	2
82979	82980	IG_VC_A0074	0	1	2	2
84557	84558	IG_VC_A0076	2	3	2	2
84564	84565	IG_VC_A0076	0	1	2	2
84577	84578	IG_VC_A0076	0	1	2	2
84638	84639	IG_VC_A0076	0	1	2	2
84652	84653	IG_VC_A0076	6	3	2	2
84664	84665	IG_VC_A0076	0	1	2	2
84678	84679	IG_VC_A0076	7	3	2	2
84685	84686	IG_VC_A0076	0	1	2	2
84699	84700	IG_VC_A0076	2	3	2	2
84709	84710	IG_VC_A0076	0	1	2	2
84722	84723	IG_VC_A0076	1	2	2	2
84724	84725	IG_VC_A0076	1	2	2	2
84741	84742	IG_VC_A0076	3	3	2	2
84756	84757	IG_VC_A0076	0	1	2	2
84759	84760	IG_VC_A0076	0	1	2	2
84762	84763	IG_VC_A0076	0	1	2	2
84774	84775	IG_VC_A0076	0	1	2	2
84800	84801	IG_VC_A0076	0	1	2	2
84802	84803	IG_VC_A0076	0	1	2	2
84816	84817	IG_VC_A0076	1	2	2	2
84832	84833	IG_VC_A0076	14	4	2	2
84835	84836	IG_VC_A0076	2	3	2	2
86224	86225	IG_VC_A0077	8	4	2	2
86228	86229	IG_VC_A0077	1	2	2	2
86234	86235	IG_VC_A0077	3	3	2	2
86291	86292	IG_VC_A0077	0	1	2	2
86312	86313	IG_VC_A0077	0	1	2	2
86316	86317	IG_VC_A0077	1	2	2	2
86335	86336	IG_VC_A0077	4	3	2	2
86339	86340	IG_VC_A0077	5	3	2	2
86353	86354	IG_VC_A0077	2	3	2	2
86360	86361	IG_VC_A0077	0	1	2	2
86363	86364	IG_VC_A0077	0	1	2	2
86371	86372	IG_VC_A0077	0	1	2	2
86380	86381	IG_VC_A0077	0	1	2	2
86393	86394	IG_VC_A0077	0	1	2	2
86429	86430	IG_VC_A0077	1	2	2	2
86431	86432	IG_VC_A0077	1	2	2	2
86435	86436	IG_VC_A0077	0	1	2	2
86441	86442	IG_VC_A0077	2	3	2	2
86462	86463	IG_VC_A0077	12	4	2	2
86499	86500	IG_VC_A0077	19	4	2	2
86506	86507	IG_VC_A0077	23	4	2	2
86512	86513	IG_VC_A0077	0	1	2	2
86527	86528	IG_VC_A0077	11	4	2	2
86542	86543	IG_VC_A0077	3	3	2	2
86552	86553	IG_VC_A0077	0	1	2	2
86563	86564	IG_VC_A0077	0	1	2	2
86569	86570	IG_VC_A0077	0	1	2	2
86597	86598	IG_VC_A0077	0	1	2	2
86607	86608	IG_VC_A0077	13	4	2	2
86635	86636	IG_VC_A0077	0	1	2	2
86638	86639	IG_VC_A0077	4	3	2	2
86650	86651	IG_VC_A0077	2	3	2	2
88332	88333	IG_VC_A0078	0	1	2	1
88341	88342	IG_VC_A0078	0	1	2	1
88367	88368	IG_VC_A0078	0	1	2	1
88378	88379	IG_VC_A0078	0	1	2	1
88380	88381	IG_VC_A0078	2	3	2	1
88387	88388	IG_VC_A0078	0	1	2	1
88413	88414	IG_VC_A0078	0	1	2	1
88419	88420	IG_VC_A0078	0	1	2	1
88441	88442	IG_VC_A0078	0	1	2	1
88449	88450	IG_VC_A0078	0	1	2	1
88463	88464	IG_VC_A0078	0	1	2	1
88473	88474	IG_VC_A0078	0	1	2	1
88495	88496	IG_VC_A0078	0	1	2	1
88514	88515	IG_VC_A0078	0	1	2	1
88518	88519	IG_VC_A0078	0	1	2	1
88561	88562	IG_VC_A0078	5	3	2	2
88569	88570	IG_VC_A0078	1	2	2	2
88583	88584	IG_VC_A0078	5	3	2	2
88592	88593	IG_VC_A0078	4	3	2	2
88594	88595	IG_VC_A0078	3	3	2	2
88598	88599	IG_VC_A0078	7	3	2	2
88606	88607	IG_VC_A0078	3	3	2	2
88610	88611	IG_VC_A0078	4	3	2	2
88963	88964	IG_VC_A0079	0	1	2	2
89002	89003	IG_VC_A0079	3	3	2	2
89030	89031	IG_VC_A0079	2	3	2	2
89065	89066	IG_VC_A0079	0	1	2	2
89081	89082	IG_VC_A0079	3	3	2	2
89107	89108	IG_VC_A0079	1	2	2	2
89141	89142	IG_VC_A0079	1	2	2	2
90447	90448	IG_VC_A0080	0	1	2	2
90453	90454	IG_VC_A0080	6	3	2	2
90485	90486	IG_VC_A0080	2	3	2	2
90491	90492	IG_VC_A0080	0	1	2	2
90506	90507	IG_VC_A0080	8	4	2	2
90514	90515	IG_VC_A0080	0	1	2	2
90542	90543	IG_VC_A0080	0	1	2	2
90552	90553	IG_VC_A0080	5	3	2	2
92395	92396	IG_VC_A0081	0	1	2	2
92402	92403	IG_VC_A0081	0	1	2	2
92433	92434	IG_VC_A0081	2	3	2	2
92439	92440	IG_VC_A0081	11	4	2	2
92441	92442	IG_VC_A0081	42	4	2	2
92562	92563	IG_VC_A0082	1	2	2	2
92570	92571	IG_VC_A0082	2	3	2	2
92578	92579	IG_VC_A0082	0	1	2	2
92581	92582	IG_VC_A0082	0	1	2	2
92585	92586	IG_VC_A0082	0	1	2	2
92592	92593	IG_VC_A0082	0	1	2	2
92596	92597	IG_VC_A0082	1	2	2	2
92601	92602	IG_VC_A0082	0	1	2	2
93502	93503	IG_VC_A0083	0	1	2	2
93506	93507	IG_VC_A0083	0	1	2	2
93522	93523	IG_VC_A0083	0	1	2	2
93527	93528	IG_VC_A0083	0	1	2	2
93546	93547	IG_VC_A0083	0	1	2	2
93566	93567	IG_VC_A0083	0	1	2	2
93568	93569	IG_VC_A0083	9	4	2	2
94794	94795	IG_VC_A0084	4	3	2	2
94805	94806	IG_VC_A0084	0	1	2	2
94812	94813	IG_VC_A0084	0	1	2	2
94816	94817	IG_VC_A0084	7	3	2	2
94824	94825	IG_VC_A0084	6	3	2	2
94830	94831	IG_VC_A0084	0	1	2	2
95314	95315	IG_VC_A0085	13	4	2	2
95358	95359	IG_VC_A0085	5	3	2	2
95371	95372	IG_VC_A0085	1	2	2	2
95382	95383	IG_VC_A0085	0	1	2	2
95385	95386	IG_VC_A0085	0	1	2	2
95398	95399	IG_VC_A0085	0	1	2	2
95402	95403	IG_VC_A0085	2	3	2	2
95408	95409	IG_VC_A0085	0	1	2	2
95418	95419	IG_VC_A0085	0	1	2	2
95421	95422	IG_VC_A0085	0	1	2	2
95426	95427	IG_VC_A0085	0	1	2	2
95452	95453	IG_VC_A0085	7	3	2	2
95455	95456	IG_VC_A0085	9	4	2	2
96664	96665	IG_VC_A0086	2	3	2	2
96686	96687	IG_VC_A0086	2	3	2	2
96740	96741	IG_VC_A0086	10	4	2	2
96742	96743	IG_VC_A0086	10	4	2	2
96744	96745	IG_VC_A0086	3	3	2	2
96761	96762	IG_VC_A0086	0	1	2	2
97147	97148	IG_VC_A0087	0	1	2	2
97150	97151	IG_VC_A0087	1	2	2	2
97156	97157	IG_VC_A0087	0	1	2	2
97174	97175	IG_VC_A0087	6	3	2	2
97201	97202	IG_VC_A0087	0	1	2	2
97203	97204	IG_VC_A0087	15	4	2	2
97384	97385	IG_VC_A0088	10	4	2	2
97392	97393	IG_VC_A0088	2	3	2	2
97435	97436	IG_VC_A0088	1	2	2	2
97440	97441	IG_VC_A0088	14	4	2	2
97449	97450	IG_VC_A0088	0	1	2	2
97481	97482	IG_VC_A0088	0	1	2	2
97504	97505	IG_VC_A0088	0	1	2	2
97510	97511	IG_VC_A0088	4	3	2	2
97524	97525	IG_VC_A0088	1	2	2	2
98825	98826	IG_VC_A0089	0	1	2	2
98827	98828	IG_VC_A0089	6	3	2	2
98980	98981	IG_VC_A0090	0	1	2	2
98993	98994	IG_VC_A0090	0	1	2	2
98996	98997	IG_VC_A0090	0	1	2	2
99010	99011	IG_VC_A0090	2	3	2	2
99012	99013	IG_VC_A0090	5	3	2	2
99022	99023	IG_VC_A0090	0	1	2	2
99989	99990	IG_VC_A0091	9	4	2	2
100010	100011	IG_VC_A0091	0	1	2	2
100023	100024	IG_VC_A0091	0	1	2	2
100043	100044	IG_VC_A0091	4	3	2	2
100072	100073	IG_VC_A0091	2	3	2	2
100085	100086	IG_VC_A0091	1	2	2	2
100102	100103	IG_VC_A0091	15	4	2	2
100115	100116	IG_VC_A0091	14	4	2	2
100167	100168	IG_VC_A0091	0	1	2	2
100179	100180	IG_VC_A0091	0	1	2	2
100498	100499	IG_VC_A0092	3	3	2	2
100501	100502	IG_VC_A0092	0	1	2	2
100515	100516	IG_VC_A0092	0	1	2	2
100546	100547	IG_VC_A0092	3	3	2	2
100592	100593	IG_VC_A0092	17	4	2	2
100630	100631	IG_VC_A0092	0	1	2	2
100651	100652	IG_VC_A0092	1	2	2	2
100659	100660	IG_VC_A0092	3	3	2	2
101320	101321	IG_VC_A0093	4	3	2	2
101327	101328	IG_VC_A0093	14	4	2	2
101330	101331	IG_VC_A0093	8	4	2	2
101334	101335	IG_VC_A0093	7	3	2	2
101348	101349	IG_VC_A0093	0	1	2	2
101354	101355	IG_VC_A0093	0	1	2	2
101362	101363	IG_VC_A0093	1	2	2	2
101392	101393	IG_VC_A0093	6	3	2	2
101582	101583	IG_VC_A0094	0	1	2	1
101591	101592	IG_VC_A0094	0	1	2	1
101602	101603	IG_VC_A0094	0	1	1	1
101613	101614	IG_VC_A0094	0	1	1	1
101615	101616	IG_VC_A0094	0	1	1	1
101629	101630	IG_VC_A0094	0	1	1	1
101635	101636	IG_VC_A0094	1	2	1	1
101637	101638	IG_VC_A0094	0	1	1	1
101640	101641	IG_VC_A0094	0	1	1	1
101646	101647	IG_VC_A0094	0	1	1	1
101649	101650	IG_VC_A0094	0	1	1	1
101653	101654	IG_VC_A0094	1	2	1	1
101663	101664	IG_VC_A0094	0	1	1	1
101666	101667	IG_VC_A0094	0	1	1	1
101670	101671	IG_VC_A0094	0	1	1	1
101675	101676	IG_VC_A0094	0	1	1	1
101684	101685	IG_VC_A0094	0	1	1	1
101686	101687	IG_VC_A0094	2	3	1	1
101689	101690	IG_VC_A0094	0	1	1	1
101691	101692	IG_VC_A0094	0	1	1	1
101695	101696	IG_VC_A0094	0	1	1	1
101698	101699	IG_VC_A0094	0	1	1	1
101702	101703	IG_VC_A0094	1	2	1	1
101708	101709	IG_VC_A0094	0	1	1	1
101717	101718	IG_VC_A0094	0	1	1	1
101731	101732	IG_VC_A0094	0	1	1	1
101737	101738	IG_VC_A0094	0	1	1	1
101746	101747	IG_VC_A0094	0	1	1	1
101757	101758	IG_VC_A0094	1	2	1	1
101765	101766	IG_VC_A0094	0	1	1	1
101784	101785	IG_VC_A0094	0	1	1	1
101791	101792	IG_VC_A0094	0	1	1	1
102154	102155	IG_VC_A0095	0	1	2	1
102172	102173	IG_VC_A0095	0	1	2	1
102200	102201	IG_VC_A0095	0	1	1	1
102204	102205	IG_VC_A0095	0	1	1	1
102208	102209	IG_VC_A0095	0	1	1	1
102213	102214	IG_VC_A0095	0	1	1	1
102223	102224	IG_VC_A0095	0	1	1	1
102239	102240	IG_VC_A0095	0	1	1	1
102261	102262	IG_VC_A0095	0	1	1	1
102266	102267	IG_VC_A0095	0	1	1	1
102271	102272	IG_VC_A0095	0	1	1	1
102275	102276	IG_VC_A0095	0	1	1	1
102281	102282	IG_VC_A0095	0	1	1	1
102287	102288	IG_VC_A0095	0	1	1	1
102313	102314	IG_VC_A0095	0	1	1	1
102317	102318	IG_VC_A0095	0	1	1	1
102326	102327	IG_VC_A0095	0	1	1	1
102338	102339	IG_VC_A0095	0	1	1	1
102347	102348	IG_VC_A0095	1	2	1	1
102364	102365	IG_VC_A0095	0	1	1	1
102377	102378	IG_VC_A0095	2	3	1	1
102388	102389	IG_VC_A0095	0	1	1	1
102392	102393	IG_VC_A0095	0	1	1	1
102394	102395	IG_VC_A0095	0	1	1	1
102407	102408	IG_VC_A0095	1	2	1	1
102418	102419	IG_VC_A0095	2	3	1	1
103129	103130	IG_VC_A0096	0	1	2	2
103140	103141	IG_VC_A0096	0	1	2	2
103151	103152	IG_VC_A0096	2	3	2	2
103158	103159	IG_VC_A0096	19	4	2	2
104391	104392	IG_VC_A0097	3	3	2	2
105125	105126	IG_VC_A0098	11	4	2	2
105130	105131	IG_VC_A0098	7	3	2	2
105141	105142	IG_VC_A0098	0	1	2	2
105146	105147	IG_VC_A0098	8	4	2	2
105150	105151	IG_VC_A0098	4	3	2	2
105161	105162	IG_VC_A0098	4	3	2	2
105174	105175	IG_VC_A0098	0	1	2	2
105178	105179	IG_VC_A0098	0	1	2	2
105192	105193	IG_VC_A0098	4	3	2	2
105212	105213	IG_VC_A0098	5	3	2	2
105214	105215	IG_VC_A0098	5	3	2	2
105226	105227	IG_VC_A0098	17	4	2	2
105231	105232	IG_VC_A0098	9	4	2	2
105233	105234	IG_VC_A0098	17	4	2	2
105242	105243	IG_VC_A0098	5	3	2	2
105295	105296	IG_VC_A0098	4	3	2	2
105299	105300	IG_VC_A0098	51	4	2	2
105330	105331	IG_VC_A0098	3	3	2	2
105355	105356	IG_VC_A0098	0	1	2	2
105357	105358	IG_VC_A0098	17	4	2	2
105380	105381	IG_VC_A0098	10	4	2	2
105401	105402	IG_VC_A0098	3	3	2	2
105433	105434	IG_VC_A0098	2	3	2	2
105446	105447	IG_VC_A0098	0	1	2	2
105464	105465	IG_VC_A0098	0	1	2	2
105478	105479	IG_VC_A0098	1	2	2	2
105481	105482	IG_VC_A0098	0	1	2	2
105495	105496	IG_VC_A0098	8	4	2	2
106850	106851	IG_VC_A0099	3	3	2	2
107895	107896	IG_VC_A0100	0	1	2	2
107911	107912	IG_VC_A0100	0	1	2	2
107916	107917	IG_VC_A0100	2	3	2	2
109858	109859	IG_VC_A0102	12	4	2	2
109878	109879	IG_VC_A0102	2	3	2	2
109889	109890	IG_VC_A0102	7	3	2	2
109893	109894	IG_VC_A0102	1	2	2	2
109924	109925	IG_VC_A0102	2	3	2	2
109935	109936	IG_VC_A0102	10	4	2	2
109993	109994	IG_VC_A0102	3	3	2	2
110025	110026	IG_VC_A0102	12	4	2	2
110692	110693	IG_VC_A0103	9	4	2	2
110713	110714	IG_VC_A0103	0	1	2	2
110723	110724	IG_VC_A0103	11	4	2	2
110753	110754	IG_VC_A0103	0	1	2	2
110761	110762	IG_VC_A0103	1	2	2	2
110776	110777	IG_VC_A0103	0	1	2	2
110780	110781	IG_VC_A0103	11	4	2	2
110786	110787	IG_VC_A0103	0	1	2	2
110791	110792	IG_VC_A0103	0	1	2	2
110799	110800	IG_VC_A0103	1	2	2	2
110804	110805	IG_VC_A0103	0	1	2	2
110831	110832	IG_VC_A0103	0	1	2	2
110836	110837	IG_VC_A0103	30	4	2	2
110859	110860	IG_VC_A0103	0	1	2	2
112657	112658	IG_VC_A0104	0	1	2	2
114406	114407	IG_VC_A0105	4	3	2	2
114433	114434	IG_VC_A0105	12	4	2	2
114441	114442	IG_VC_A0105	2	3	2	2
114459	114460	IG_VC_A0105	21	4	2	2
114461	114462	IG_VC_A0105	2	3	2	2
114470	114471	IG_VC_A0105	3	3	2	2
114488	114489	IG_VC_A0105	2	3	2	2
114495	114496	IG_VC_A0105	8	4	2	2
114518	114519	IG_VC_A0105	12	4	2	2
114523	114524	IG_VC_A0105	10	4	2	2
114527	114528	IG_VC_A0105	4	3	2	2
114547	114548	IG_VC_A0105	19	4	2	2
114574	114575	IG_VC_A0105	12	4	2	2
114583	114584	IG_VC_A0105	0	1	2	2
114599	114600	IG_VC_A0105	9	4	2	2
114614	114615	IG_VC_A0105	4	3	2	2
114620	114621	IG_VC_A0105	2	3	2	2
114633	114634	IG_VC_A0105	2	3	2	2
114637	114638	IG_VC_A0105	3	3	2	2
114650	114651	IG_VC_A0105	5	3	2	2
114665	114666	IG_VC_A0105	0	1	2	2
114683	114684	IG_VC_A0105	2	3	2	2
114694	114695	IG_VC_A0105	5	3	2	2
114696	114697	IG_VC_A0105	4	3	2	2
114705	114706	IG_VC_A0105	0	1	2	2
114735	114736	IG_VC_A0105	5	3	2	2
114743	114744	IG_VC_A0105	0	1	2	2
114752	114753	IG_VC_A0105	1	2	2	2
114757	114758	IG_VC_A0105	7	3	2	2
114764	114765	IG_VC_A0105	0	1	2	1
114775	114776	IG_VC_A0105	0	1	2	1
114779	114780	IG_VC_A0105	0	1	2	1
114790	114791	IG_VC_A0105	0	1	2	1
114793	114794	IG_VC_A0105	0	1	2	1
114804	114805	IG_VC_A0105	0	1	1	1
114808	114809	IG_VC_A0105	0	1	1	1
114814	114815	IG_VC_A0105	0	1	1	1
114817	114818	IG_VC_A0105	0	1	1	1
114830	114831	IG_VC_A0105	0	1	1	1
114835	114836	IG_VC_A0105	1	2	1	1
114851	114852	IG_VC_A0105	0	1	1	1
114854	114855	IG_VC_A0105	0	1	1	1
114859	114860	IG_VC_A0105	0	1	1	1
114862	114863	IG_VC_A0105	0	1	1	1
114875	114876	IG_VC_A0105	0	1	1	1
114882	114883	IG_VC_A0105	0	1	1	1
114890	114891	IG_VC_A0105	2	3	1	1
114896	114897	IG_VC_A0105	0	1	1	1
114899	114900	IG_VC_A0105	0	1	1	1
114905	114906	IG_VC_A0105	0	1	1	1
114915	114916	IG_VC_A0105	0	1	1	1
114918	114919	IG_VC_A0105	0	1	1	1
114927	114928	IG_VC_A0105	0	1	1	1
114960	114961	IG_VC_A0105	0	1	1	1
114962	114963	IG_VC_A0105	0	1	1	1
114979	114980	IG_VC_A0105	0	1	1	1
115001	115002	IG_VC_A0105	0	1	2	1
115017	115018	IG_VC_A0105	2	3	2	2
115044	115045	IG_VC_A0105	6	3	2	2
115046	115047	IG_VC_A0105	10	4	2	2
115068	115069	IG_VC_A0105	4	3	2	2
115091	115092	IG_VC_A0105	2	3	2	2
115101	115102	IG_VC_A0105	2	3	2	2
115110	115111	IG_VC_A0105	1	2	2	2
115120	115121	IG_VC_A0105	12	4	2	2
115123	115124	IG_VC_A0105	1	2	2	2
115141	115142	IG_VC_A0105	0	1	2	2
116423	116424	IG_VC_A0107	1	2	1	2
116427	116428	IG_VC_A0107	0	1	1	2
116430	116431	IG_VC_A0107	3	3	1	2
116434	116435	IG_VC_A0107	4	3	1	2
116438	116439	IG_VC_A0107	0	1	1	2
116444	116445	IG_VC_A0107	0	1	1	2
116451	116452	IG_VC_A0107	0	1	1	2
116453	116454	IG_VC_A0107	0	1	1	2
116463	116464	IG_VC_A0107	0	1	1	2
116494	116495	IG_VC_A0107	0	1	1	2
116514	116515	IG_VC_A0107	0	1	1	2
116529	116530	IG_VC_A0107	0	1	1	2
116533	116534	IG_VC_A0107	4	3	1	2
116540	116541	IG_VC_A0107	2	3	1	2
116543	116544	IG_VC_A0107	2	3	1	2
116560	116561	IG_VC_A0107	2	3	1	2
116564	116565	IG_VC_A0107	0	1	1	2
116566	116567	IG_VC_A0107	0	1	1	2
116573	116574	IG_VC_A0107	5	3	1	2
116580	116581	IG_VC_A0107	2	3	1	2
116601	116602	IG_VC_A0107	2	3	2	2
116607	116608	IG_VC_A0107	0	1	2	2
116617	116618	IG_VC_A0107	0	1	2	2
116620	116621	IG_VC_A0107	1	2	2	2
116639	116640	IG_VC_A0107	5	3	2	2
116641	116642	IG_VC_A0107	2	3	2	2
116649	116650	IG_VC_A0107	7	3	2	2
116674	116675	IG_VC_A0107	1	2	2	2
116686	116687	IG_VC_A0107	0	1	2	2
116720	116721	IG_VC_A0107	0	1	2	2
116727	116728	IG_VC_A0107	0	1	2	2
116747	116748	IG_VC_A0107	0	1	2	2
116751	116752	IG_VC_A0107	1	2	2	2
116757	116758	IG_VC_A0107	0	1	2	2
116763	116764	IG_VC_A0107	0	1	2	2
116827	116828	IG_VC_A0107	12	4	2	2
116831	116832	IG_VC_A0107	3	3	2	2
116842	116843	IG_VC_A0107	30	4	2	2
116845	116846	IG_VC_A0107	18	4	2	2
117361	117362	IG_VC_A0108	0	1	2	2
117364	117365	IG_VC_A0108	0	1	2	2
117372	117373	IG_VC_A0108	3	3	2	2
117383	117384	IG_VC_A0108	0	1	2	2
117391	117392	IG_VC_A0108	7	3	2	2
118873	118874	IG_VC_A0109	41	4	2	2
119316	119317	IG_VC_A0110	2	3	2	2
126156	126157	IG_VC_A0116	5	3	2	2
126160	126161	IG_VC_A0116	27	4	2	2
126165	126166	IG_VC_A0116	12	4	2	2
126172	126173	IG_VC_A0116	10	4	2	2
131044	131045	IG_VC_A0119	0	1	2	2
136016	136017	IG_VC_A0121	3	3	2	2
136051	136052	IG_VC_A0121	0	1	2	2
137362	137363	IG_VC_A0122	10	4	2	2
137364	137365	IG_VC_A0122	0	1	2	2
141003	141004	IG_VC_A0125	0	1	1	2
141015	141016	IG_VC_A0125	3	3	1	2
141026	141027	IG_VC_A0125	0	1	1	2
141044	141045	IG_VC_A0125	2	3	1	2
141047	141048	IG_VC_A0125	0	1	1	1
141057	141058	IG_VC_A0125	0	1	1	1
141061	141062	IG_VC_A0125	0	1	1	1
141065	141066	IG_VC_A0125	0	1	1	1
141074	141075	IG_VC_A0125	0	1	1	1
141077	141078	IG_VC_A0125	0	1	1	1
141083	141084	IG_VC_A0125	0	1	1	1
141092	141093	IG_VC_A0125	0	1	1	1
141109	141110	IG_VC_A0125	0	1	1	1
141125	141126	IG_VC_A0125	0	1	1	1
141129	141130	IG_VC_A0125	0	1	1	1
141593	141594	IG_VC_A0127	0	1	2	2
141598	141599	IG_VC_A0127	47	4	2	2
141601	141602	IG_VC_A0127	0	1	2	2
142136	142137	IG_VC_A0128	8	4	2	2
144636	144637	IG_VC_A0130	0	1	2	2
144692	144693	IG_VC_A0130	5	3	2	2
145622	145623	IG_VC_A0131	0	1	2	2
145631	145632	IG_VC_A0131	2	3	2	2
145644	145645	IG_VC_A0131	1	2	2	2
145655	145656	IG_VC_A0131	0	1	2	2
145664	145665	IG_VC_A0131	2	3	2	2
145674	145675	IG_VC_A0131	2	3	2	2
145700	145701	IG_VC_A0131	2	3	2	2
145709	145710	IG_VC_A0131	0	1	2	2
145715	145716	IG_VC_A0131	0	1	2	2
147655	147656	IG_VC_A0133	0	1	2	2
147676	147677	IG_VC_A0133	3	3	2	2
147681	147682	IG_VC_A0133	7	3	2	2
147729	147730	IG_VC_A0133	17	4	2	2
147739	147740	IG_VC_A0133	19	4	2	2
147741	147742	IG_VC_A0133	29	4	2	2
147756	147757	IG_VC_A0133	8	4	2	2
147769	147770	IG_VC_A0133	3	3	2	2
149248	149249	IG_VC_A0135	19	4	2	2
149261	149262	IG_VC_A0135	14	4	2	2
149286	149287	IG_VC_A0135	2	3	2	2
149310	149311	IG_VC_A0135	2	3	2	2
149314	149315	IG_VC_A0135	3	3	2	2
149326	149327	IG_VC_A0135	3	3	2	2
149343	149344	IG_VC_A0135	28	4	2	2
149348	149349	IG_VC_A0135	2	3	2	2
149378	149379	IG_VC_A0135	0	1	2	2
150077	150078	IG_VC_A0136	2	3	2	2
150094	150095	IG_VC_A0136	8	4	2	2
150105	150106	IG_VC_A0136	3	3	2	2
151235	151236	IG_VC_A0137	2	3	2	2
151264	151265	IG_VC_A0137	6	3	2	2
151297	151298	IG_VC_A0137	21	4	2	2
151299	151300	IG_VC_A0137	5	3	2	2
151311	151312	IG_VC_A0137	2	3	2	2
152745	152746	IG_VC_A0138	11	4	2	2
152768	152769	IG_VC_A0138	0	1	2	2
152792	152793	IG_VC_A0138	0	1	2	2
152820	152821	IG_VC_A0138	0	1	2	2
152836	152837	IG_VC_A0138	0	1	2	2
152979	152980	IG_VC_A0139	0	1	2	2
152985	152986	IG_VC_A0139	3	3	2	2
153000	153001	IG_VC_A0139	0	1	2	2
153013	153014	IG_VC_A0139	0	1	2	2
153043	153044	IG_VC_A0139	0	1	2	2
153064	153065	IG_VC_A0139	10	4	2	2
153475	153476	IG_VC_A0140	2	3	2	2
153493	153494	IG_VC_A0140	2	3	2	2
153504	153505	IG_VC_A0140	1	2	2	2
153510	153511	IG_VC_A0140	2	3	2	2
153525	153526	IG_VC_A0140	0	1	2	2
153537	153538	IG_VC_A0140	5	3	2	2
153543	153544	IG_VC_A0140	5	3	2	2
153546	153547	IG_VC_A0140	18	4	2	2
153556	153557	IG_VC_A0140	4	3	2	2
153560	153561	IG_VC_A0140	4	3	2	2
153581	153582	IG_VC_A0140	0	1	2	2
153598	153599	IG_VC_A0140	6	3	2	2
153614	153615	IG_VC_A0140	3	3	2	2
153618	153619	IG_VC_A0140	2	3	2	2
153628	153629	IG_VC_A0140	13	4	2	2
153652	153653	IG_VC_A0140	9	4	2	2
153669	153670	IG_VC_A0140	3	3	2	2
153682	153683	IG_VC_A0140	7	3	2	2
153703	153704	IG_VC_A0140	4	3	2	2
153707	153708	IG_VC_A0140	12	4	2	2
153760	153761	IG_VC_A0140	31	4	2	2
153764	153765	IG_VC_A0140	0	1	2	2
153774	153775	IG_VC_A0140	0	1	2	2
153826	153827	IG_VC_A0140	2	3	2	2
153837	153838	IG_VC_A0140	6	3	2	2
153843	153844	IG_VC_A0140	0	1	2	2
153853	153854	IG_VC_A0140	0	1	2	2
153863	153864	IG_VC_A0140	0	1	2	2
155111	155112	IG_VC_A0141	12	4	2	2
155113	155114	IG_VC_A0141	12	4	2	2
155115	155116	IG_VC_A0141	4	3	2	2
155158	155159	IG_VC_A0141	1	2	2	2
155177	155178	IG_VC_A0141	0	1	2	2
157260	157261	IG_VC_A0142	3	3	2	2
157264	157265	IG_VC_A0142	2	3	2	2
157295	157296	IG_VC_A0142	0	1	2	2
157310	157311	IG_VC_A0142	8	4	2	2
157317	157318	IG_VC_A0142	3	3	2	2
157327	157328	IG_VC_A0142	0	1	2	2
157375	157376	IG_VC_A0142	2	3	2	2
157380	157381	IG_VC_A0142	5	3	2	2
157395	157396	IG_VC_A0142	10	4	2	2
157397	157398	IG_VC_A0142	2	3	2	2
157406	157407	IG_VC_A0142	3	3	2	2
157431	157432	IG_VC_A0142	0	1	2	2
157454	157455	IG_VC_A0142	25	4	2	2
157459	157460	IG_VC_A0142	23	4	2	2
157463	157464	IG_VC_A0142	16	4	2	2
157494	157495	IG_VC_A0142	0	1	2	2
157519	157520	IG_VC_A0142	0	1	2	2
157521	157522	IG_VC_A0142	7	3	2	2
158925	158926	IG_VC_A0143	0	1	2	2
158928	158929	IG_VC_A0143	0	1	2	2
158944	158945	IG_VC_A0143	0	1	2	2
158948	158949	IG_VC_A0143	0	1	2	2
159072	159073	IG_VC_A0144	0	1	2	2
159080	159081	IG_VC_A0144	0	1	2	2
159082	159083	IG_VC_A0144	0	1	2	2
159095	159096	IG_VC_A0144	0	1	2	2
159120	159121	IG_VC_A0144	4	3	2	2
159126	159127	IG_VC_A0144	12	4	2	2
159140	159141	IG_VC_A0144	16	4	2	2
160318	160319	IG_VC_A0146	2	3	2	2
160340	160341	IG_VC_A0146	2	3	2	2
160347	160348	IG_VC_A0146	15	4	2	2
163774	163775	IG_VC_A0148	0	1	2	2
163783	163784	IG_VC_A0148	0	1	2	2
163785	163786	IG_VC_A0148	0	1	2	2
163787	163788	IG_VC_A0148	0	1	2	2
163799	163800	IG_VC_A0148	1	2	2	2
163807	163808	IG_VC_A0148	0	1	2	2
163814	163815	IG_VC_A0148	0	1	2	2
163818	163819	IG_VC_A0148	0	1	2	2
163831	163832	IG_VC_A0148	0	1	2	2
167842	167843	IG_VC_A0149	2	3	2	2
168502	168503	IG_VC_A0151	4	3	2	2
168519	168520	IG_VC_A0151	0	1	2	2
168534	168535	IG_VC_A0151	2	3	2	2
168536	168537	IG_VC_A0151	1	2	2	2
168559	168560	IG_VC_A0151	0	1	2	2
168569	168570	IG_VC_A0151	0	1	2	2
168590	168591	IG_VC_A0151	0	1	2	2
168595	168596	IG_VC_A0151	1	2	2	2
168604	168605	IG_VC_A0151	0	1	2	2
168609	168610	IG_VC_A0151	0	1	2	2
168614	168615	IG_VC_A0151	0	1	2	2
168620	168621	IG_VC_A0151	0	1	2	2
170003	170004	IG_VC_A0152	2	3	2	2
170038	170039	IG_VC_A0152	1	2	2	2
175660	175661	IG_VC_A0158	6	3	2	2
175663	175664	IG_VC_A0158	0	1	2	2
175705	175706	IG_VC_A0158	0	1	2	2
175711	175712	IG_VC_A0158	4	3	2	2
175715	175716	IG_VC_A0158	6	3	2	2
175718	175719	IG_VC_A0158	3	3	2	2
175730	175731	IG_VC_A0158	1	2	2	2
175732	175733	IG_VC_A0158	1	2	2	2
175737	175738	IG_VC_A0158	0	1	2	2
175747	175748	IG_VC_A0158	0	1	2	2
175993	175994	IG_VC_A0159	1	2	2	2
175998	175999	IG_VC_A0159	6	3	2	2
176053	176054	IG_VC_A0159	8	4	2	2
177017	177018	IG_VC_A0160	0	1	2	2
177024	177025	IG_VC_A0160	0	1	2	2
177030	177031	IG_VC_A0160	2	3	2	2
177041	177042	IG_VC_A0160	7	3	2	2
177048	177049	IG_VC_A0160	5	3	2	2
177055	177056	IG_VC_A0160	5	3	2	2
177061	177062	IG_VC_A0160	4	3	2	2
177069	177070	IG_VC_A0160	16	4	2	2
177073	177074	IG_VC_A0160	18	4	2	2
177085	177086	IG_VC_A0160	0	1	2	2
177098	177099	IG_VC_A0160	16	4	2	2
177115	177116	IG_VC_A0160	0	1	2	2
177120	177121	IG_VC_A0160	4	3	2	2
177137	177138	IG_VC_A0160	1	2	2	2
177141	177142	IG_VC_A0160	7	3	2	2
177170	177171	IG_VC_A0160	1	2	2	2
178431	178432	IG_VC_A0161	6	3	2	2
178449	178450	IG_VC_A0161	0	1	2	2
178478	178479	IG_VC_A0161	4	3	2	2
178500	178501	IG_VC_A0161	0	1	2	2
178505	178506	IG_VC_A0161	1	2	2	2
179932	179933	IG_VC_A0161.1	0	1	1	1
179938	179939	IG_VC_A0161.1	0	1	1	1
179945	179946	IG_VC_A0161.1	0	1	1	1
179950	179951	IG_VC_A0161.1	0	1	1	1
179952	179953	IG_VC_A0161.1	0	1	1	1
179969	179970	IG_VC_A0161.1	1	2	1	1
180002	180003	IG_VC_A0161.1	0	1	1	1
180010	180011	IG_VC_A0161.1	5	3	1	1
180012	180013	IG_VC_A0161.1	2	3	1	1
180017	180018	IG_VC_A0161.1	0	1	1	1
180021	180022	IG_VC_A0161.1	0	1	1	1
180024	180025	IG_VC_A0161.1	0	1	1	1
180028	180029	IG_VC_A0161.1	0	1	1	1
180046	180047	IG_VC_A0161.1	3	3	1	1
180050	180051	IG_VC_A0161.1	0	1	1	1
180057	180058	IG_VC_A0161.1	2	3	1	1
180066	180067	IG_VC_A0161.1	0	1	1	1
180075	180076	IG_VC_A0161.1	0	1	1	1
180079	180080	IG_VC_A0161.1	0	1	1	1
180081	180082	IG_VC_A0161.1	0	1	1	1
180085	180086	IG_VC_A0161.1	0	1	1	1
180097	180098	IG_VC_A0161.1	0	1	1	1
180101	180102	IG_VC_A0161.1	0	1	1	1
180111	180112	IG_VC_A0161.1	0	1	1	1
180121	180122	IG_VC_A0161.1	2	3	1	2
180123	180124	IG_VC_A0161.1	7	3	1	2
180131	180132	IG_VC_A0161.1	0	1	1	2
180135	180136	IG_VC_A0161.1	3	3	1	2
180141	180142	IG_VC_A0161.1	0	1	1	2
180153	180154	IG_VC_A0161.1	0	1	1	2
180163	180164	IG_VC_A0161.1	0	1	1	2
180170	180171	IG_VC_A0161.1	0	1	1	2
180181	180182	IG_VC_A0161.1	10	4	1	2
180235	180236	IG_VC_A0161.1	8	4	2	2
180239	180240	IG_VC_A0161.1	11	4	2	2
180267	180268	IG_VC_A0161.1	4	3	2	2
180270	180271	IG_VC_A0161.1	2	3	2	2
180289	180290	IG_VC_A0161.1	19	4	2	2
180295	180296	IG_VC_A0161.1	12	4	2	2
180299	180300	IG_VC_A0161.1	44	4	2	2
180320	180321	IG_VC_A0161.1	4	3	2	2
180333	180334	IG_VC_A0161.1	4	3	2	2
180375	180376	IG_VC_A0161.1	0	1	2	2
180478	180479	IG_VC_A0162	2	3	1	2
180698	180699	IG_VC_A0163	0	1	1	2
181579	181580	IG_VC_A0165	12	4	2	2
181593	181594	IG_VC_A0165	0	1	2	2
181640	181641	IG_VC_A0165	5	3	2	2
181656	181657	IG_VC_A0165	0	1	2	2
181678	181679	IG_VC_A0165	0	1	2	2
181702	181703	IG_VC_A0165	2	3	2	2
181707	181708	IG_VC_A0165	9	4	2	2
181718	181719	IG_VC_A0165	4	3	2	2
181770	181771	IG_VC_A0165	6	3	2	2
181774	181775	IG_VC_A0165	2	3	2	2
181790	181791	IG_VC_A0165	1	2	2	2
181794	181795	IG_VC_A0165	15	4	2	2
181809	181810	IG_VC_A0165	0	1	2	2
181825	181826	IG_VC_A0165	0	1	2	2
181852	181853	IG_VC_A0165	0	1	2	2
181864	181865	IG_VC_A0165	5	3	2	2
184015	184016	IG_VC_A0166	0	1	2	2
184031	184032	IG_VC_A0166	0	1	2	2
184045	184046	IG_VC_A0166	3	3	2	2
184054	184055	IG_VC_A0166	0	1	2	2
184060	184061	IG_VC_A0166	0	1	2	2
184076	184077	IG_VC_A0166	0	1	2	2
184082	184083	IG_VC_A0166	2	3	2	2
184084	184085	IG_VC_A0166	2	3	2	2
184089	184090	IG_VC_A0166	0	1	2	2
184101	184102	IG_VC_A0166	0	1	2	2
184105	184106	IG_VC_A0166	0	1	2	2
184115	184116	IG_VC_A0166	0	1	2	2
184121	184122	IG_VC_A0166	0	1	2	2
184152	184153	IG_VC_A0166	0	1	2	2
184166	184167	IG_VC_A0166	0	1	2	2
184191	184192	IG_VC_A0166	7	3	2	2
184193	184194	IG_VC_A0166	6	3	2	2
184203	184204	IG_VC_A0166	0	1	2	2
184213	184214	IG_VC_A0166	0	1	2	2
184224	184225	IG_VC_A0166	1	2	2	2
184232	184233	IG_VC_A0166	0	1	2	2
184239	184240	IG_VC_A0166	7	3	2	2
184241	184242	IG_VC_A0166	2	3	2	2
184243	184244	IG_VC_A0166	7	3	2	2
184253	184254	IG_VC_A0166	6	3	2	2
184256	184257	IG_VC_A0166	10	4	2	2
184471	184472	IG_VC_A0167	5	3	2	2
184487	184488	IG_VC_A0167	2	3	2	2
184519	184520	IG_VC_A0167	0	1	2	2
184526	184527	IG_VC_A0167	0	1	2	2
184529	184530	IG_VC_A0167	0	1	2	2
184541	184542	IG_VC_A0167	1	2	2	2
184554	184555	IG_VC_A0167	0	1	2	2
184571	184572	IG_VC_A0167	0	1	2	2
184586	184587	IG_VC_A0167	0	1	2	2
184633	184634	IG_VC_A0167	0	1	2	2
184647	184648	IG_VC_A0167	23	4	2	2
184675	184676	IG_VC_A0167	3	3	2	2
184690	184691	IG_VC_A0167	0	1	2	2
184698	184699	IG_VC_A0167	1	2	2	2
184749	184750	IG_VC_A0167	4	3	2	2
184756	184757	IG_VC_A0167	2	3	2	2
185561	185562	IG_VC_A0168	1	2	2	2
185566	185567	IG_VC_A0168	1	2	2	2
185572	185573	IG_VC_A0168	5	3	2	2
185581	185582	IG_VC_A0168	1	2	2	2
185589	185590	IG_VC_A0168	5	3	2	2
192559	192560	IG_VC_A0176	0	1	2	2
192565	192566	IG_VC_A0176	1	2	2	2
192581	192582	IG_VC_A0176	3	3	2	2
192591	192592	IG_VC_A0176	0	1	2	2
192654	192655	IG_VC_A0176	12	4	2	2
192656	192657	IG_VC_A0176	7	3	2	2
192670	192671	IG_VC_A0176	7	3	2	2
192681	192682	IG_VC_A0176	1	2	2	2
192686	192687	IG_VC_A0176	1	2	2	2
192696	192697	IG_VC_A0176	5	3	2	2
192708	192709	IG_VC_A0176	3	3	2	2
192710	192711	IG_VC_A0176	2	3	2	2
192725	192726	IG_VC_A0176	1	2	2	2
192748	192749	IG_VC_A0176	11	4	2	2
192786	192787	IG_VC_A0176	3	3	2	2
192801	192802	IG_VC_A0176	1	2	2	2
192809	192810	IG_VC_A0176	0	1	2	2
192814	192815	IG_VC_A0176	3	3	2	2
192825	192826	IG_VC_A0176	11	4	2	2
192829	192830	IG_VC_A0176	2	3	2	2
194789	194790	IG_VC_A0177	2	3	2	2
194804	194805	IG_VC_A0177	0	1	2	2
194815	194816	IG_VC_A0177	9	4	2	2
194819	194820	IG_VC_A0177	0	1	2	2
195035	195036	IG_VC_A0178	0	1	2	2
195043	195044	IG_VC_A0178	0	1	2	2
195085	195086	IG_VC_A0178	2	3	2	2
195098	195099	IG_VC_A0178	7	3	2	2
195100	195101	IG_VC_A0178	0	1	2	2
195125	195126	IG_VC_A0178	4	3	2	2
195140	195141	IG_VC_A0178	5	3	2	2
195156	195157	IG_VC_A0178	8	4	2	2
195160	195161	IG_VC_A0178	50	4	2	2
195165	195166	IG_VC_A0178	48	4	2	2
195169	195170	IG_VC_A0178	15	4	2	2
195187	195188	IG_VC_A0178	3	3	2	2
195212	195213	IG_VC_A0178	1	2	2	2
195221	195222	IG_VC_A0178	6	3	2	2
195223	195224	IG_VC_A0178	23	4	2	2
195229	195230	IG_VC_A0178	2	3	2	2
195232	195233	IG_VC_A0178	7	3	2	2
195969	195970	IG_VC_A0179	0	1	2	2
195989	195990	IG_VC_A0179	0	1	2	2
195991	195992	IG_VC_A0179	0	1	2	2
196004	196005	IG_VC_A0179	0	1	2	2
196010	196011	IG_VC_A0179	12	4	2	2
196056	196057	IG_VC_A0179	0	1	2	2
196118	196119	IG_VC_A0179	4	3	2	2
196121	196122	IG_VC_A0179	14	4	2	2
196128	196129	IG_VC_A0179	0	1	2	2
196137	196138	IG_VC_A0179	0	1	2	2
196151	196152	IG_VC_A0179	1	2	2	2
196157	196158	IG_VC_A0179	3	3	2	2
196175	196176	IG_VC_A0179	0	1	2	2
196203	196204	IG_VC_A0179	0	1	2	2
196224	196225	IG_VC_A0179	12	4	2	2
196240	196241	IG_VC_A0179	6	3	2	2
196244	196245	IG_VC_A0179	1	2	2	2
196268	196269	IG_VC_A0179	2	3	2	2
196284	196285	IG_VC_A0179	0	1	2	2
196300	196301	IG_VC_A0179	0	1	2	2
196315	196316	IG_VC_A0179	0	1	2	2
196322	196323	IG_VC_A0179	0	1	2	2
196331	196332	IG_VC_A0179	0	1	2	2
196371	196372	IG_VC_A0179	2	3	2	2
196377	196378	IG_VC_A0179	4	3	2	2
196379	196380	IG_VC_A0179	3	3	2	2
196394	196395	IG_VC_A0179	2	3	2	2
196416	196417	IG_VC_A0179	3	3	2	2
196464	196465	IG_VC_A0179	9	4	2	2
196478	196479	IG_VC_A0179	15	4	2	2
196508	196509	IG_VC_A0179	0	1	2	2
196516	196517	IG_VC_A0179	3	3	2	2
196545	196546	IG_VC_A0179	2	3	2	2
196579	196580	IG_VC_A0179	0	1	2	2
196593	196594	IG_VC_A0179	0	1	2	2
196597	196598	IG_VC_A0179	2	3	2	2
196602	196603	IG_VC_A0179	0	1	2	2
197830	197831	IG_VC_A0180	11	4	2	2
197839	197840	IG_VC_A0180	5	3	2	2
197851	197852	IG_VC_A0180	3	3	2	2
197861	197862	IG_VC_A0180	2	3	2	2
197868	197869	IG_VC_A0180	2	3	2	2
197884	197885	IG_VC_A0180	1	2	2	2
197900	197901	IG_VC_A0180	4	3	2	2
197913	197914	IG_VC_A0180	0	1	2	2
197929	197930	IG_VC_A0180	2	3	2	2
197951	197952	IG_VC_A0180	2	3	2	2
197974	197975	IG_VC_A0180	5	3	2	2
197978	197979	IG_VC_A0180	20	4	2	2
197981	197982	IG_VC_A0180	3	3	2	2
198002	198003	IG_VC_A0180	26	4	2	2
198023	198024	IG_VC_A0180	10	4	2	2
198038	198039	IG_VC_A0180	2	3	2	2
198061	198062	IG_VC_A0180	0	1	2	2
199320	199321	IG_VC_A0181	0	1	2	2
199334	199335	IG_VC_A0181	0	1	2	2
199371	199372	IG_VC_A0181	0	1	2	2
199431	199432	IG_VC_A0181	0	1	2	2
199444	199445	IG_VC_A0181	0	1	2	2
199451	199452	IG_VC_A0181	2	3	2	2
199454	199455	IG_VC_A0181	2	3	2	2
201941	201942	IG_VC_A0183	0	1	2	2
201959	201960	IG_VC_A0183	0	1	2	2
201964	201965	IG_VC_A0183	2	3	2	2
201993	201994	IG_VC_A0183	0	1	2	2
202006	202007	IG_VC_A0183	0	1	2	2
202018	202019	IG_VC_A0183	1	2	2	2
202024	202025	IG_VC_A0183	0	1	2	2
202034	202035	IG_VC_A0183	0	1	2	2
202039	202040	IG_VC_A0183	0	1	2	2
202065	202066	IG_VC_A0183	1	2	2	2
202079	202080	IG_VC_A0183	0	1	2	2
202106	202107	IG_VC_A0183	0	1	2	2
202120	202121	IG_VC_A0183	13	4	2	2
203329	203330	IG_VC_A0184	20	4	2	2
203336	203337	IG_VC_A0184	13	4	2	2
203340	203341	IG_VC_A0184	0	1	2	2
203350	203351	IG_VC_A0184	1	2	2	2
203353	203354	IG_VC_A0184	0	1	2	2
203362	203363	IG_VC_A0184	0	1	2	2
203376	203377	IG_VC_A0184	0	1	2	2
203385	203386	IG_VC_A0184	1	2	2	2
203387	203388	IG_VC_A0184	1	2	2	2
203398	203399	IG_VC_A0184	1	2	2	2
203404	203405	IG_VC_A0184	1	2	2	2
203413	203414	IG_VC_A0184	0	1	2	2
203426	203427	IG_VC_A0184	0	1	2	2
203429	203430	IG_VC_A0184	1	2	2	2
203447	203448	IG_VC_A0184	0	1	2	2
203661	203662	IG_VC_A0185	15	4	2	2
203665	203666	IG_VC_A0185	5	3	2	2
203670	203671	IG_VC_A0185	0	1	2	2
203683	203684	IG_VC_A0185	0	1	2	2
203688	203689	IG_VC_A0185	0	1	2	2
203697	203698	IG_VC_A0185	0	1	2	2
203708	203709	IG_VC_A0185	1	2	2	2
203721	203722	IG_VC_A0185	1	2	2	2
203729	203730	IG_VC_A0185	8	4	2	2
203736	203737	IG_VC_A0185	6	3	2	2
203751	203752	IG_VC_A0185	0	1	2	2
203757	203758	IG_VC_A0185	1	2	2	2
203777	203778	IG_VC_A0185	12	4	2	2
203779	203780	IG_VC_A0185	13	4	2	2
203795	203796	IG_VC_A0185	0	1	2	2
203811	203812	IG_VC_A0185	2	3	2	2
203816	203817	IG_VC_A0185	9	4	2	2
203863	203864	IG_VC_A0185	1	2	2	2
203872	203873	IG_VC_A0185	1	2	2	2
203903	203904	IG_VC_A0185	10	4	2	2
203907	203908	IG_VC_A0185	2	3	2	2
203911	203912	IG_VC_A0185	1	2	2	2
203937	203938	IG_VC_A0185	1	2	2	2
203954	203955	IG_VC_A0185	10	4	2	2
203963	203964	IG_VC_A0185	0	1	2	2
204002	204003	IG_VC_A0185	10	4	2	2
204012	204013	IG_VC_A0185	13	4	2	2
204257	204258	IG_VC_A0186	4	3	2	2
204259	204260	IG_VC_A0186	0	1	2	2
204271	204272	IG_VC_A0186	0	1	2	2
204279	204280	IG_VC_A0186	0	1	2	2
204300	204301	IG_VC_A0186	0	1	2	2
204317	204318	IG_VC_A0186	0	1	2	2
204330	204331	IG_VC_A0186	0	1	2	2
204353	204354	IG_VC_A0186	7	3	2	2
204365	204366	IG_VC_A0186	0	1	2	2
204392	204393	IG_VC_A0186	0	1	2	2
204453	204454	IG_VC_A0186	3	3	2	2
204456	204457	IG_VC_A0186	0	1	2	2
204467	204468	IG_VC_A0186	4	3	2	2
204473	204474	IG_VC_A0186	0	1	2	2
204477	204478	IG_VC_A0186	0	1	2	2
204488	204489	IG_VC_A0186	0	1	2	2
204494	204495	IG_VC_A0186	0	1	2	2
204504	204505	IG_VC_A0186	0	1	2	2
204515	204516	IG_VC_A0186	1	2	2	2
204546	204547	IG_VC_A0186	0	1	2	2
204568	204569	IG_VC_A0186	0	1	2	2
204572	204573	IG_VC_A0186	2	3	2	2
204606	204607	IG_VC_A0186	0	1	2	2
204617	204618	IG_VC_A0186	1	2	2	2
204622	204623	IG_VC_A0186	7	3	2	2
205014	205015	IG_VC_A0187	2	3	2	2
205022	205023	IG_VC_A0187	2	3	2	2
205026	205027	IG_VC_A0187	0	1	2	2
205199	205200	IG_VC_A0188	0	1	2	2
205204	205205	IG_VC_A0188	40	4	2	2
205211	205212	IG_VC_A0188	3	3	2	2
205221	205222	IG_VC_A0188	1	2	2	2
205525	205526	IG_VC_A0189	0	1	2	2
205543	205544	IG_VC_A0189	0	1	2	2
205547	205548	IG_VC_A0189	10	4	2	2
205553	205554	IG_VC_A0189	19	4	2	2
205569	205570	IG_VC_A0189	0	1	2	2
205571	205572	IG_VC_A0189	12	4	2	2
205578	205579	IG_VC_A0189	7	3	2	2
205582	205583	IG_VC_A0189	1	2	2	2
205588	205589	IG_VC_A0189	3	3	2	2
205597	205598	IG_VC_A0189	8	4	2	2
207061	207062	IG_VC_A0191	2	3	2	2
209568	209569	IG_VC_A0193	7	3	2	2
209582	209583	IG_VC_A0193	4	3	2	2
209587	209588	IG_VC_A0193	5	3	2	2
209596	209597	IG_VC_A0193	0	1	2	2
209598	209599	IG_VC_A0193	4	3	2	2
209602	209603	IG_VC_A0193	33	4	2	2
209604	209605	IG_VC_A0193	4	3	2	2
209611	209612	IG_VC_A0193	3	3	2	2
209623	209624	IG_VC_A0193	6	3	2	2
209639	209640	IG_VC_A0193	0	1	2	2
209643	209644	IG_VC_A0193	4	3	2	2
209645	209646	IG_VC_A0193	5	3	2	2
209676	209677	IG_VC_A0193	0	1	2	2
209700	209701	IG_VC_A0193	13	4	2	2
209706	209707	IG_VC_A0193	0	1	2	2
209741	209742	IG_VC_A0193	0	1	2	2
211949	211950	IG_VC_A0195	0	1	2	2
211953	211954	IG_VC_A0195	0	1	2	2
211969	211970	IG_VC_A0195	7	3	2	2
211974	211975	IG_VC_A0195	0	1	2	2
211991	211992	IG_VC_A0195	10	4	2	2
212579	212580	IG_VC_A0196	1	2	2	2
212582	212583	IG_VC_A0196	6	3	2	2
212592	212593	IG_VC_A0196	3	3	2	2
212617	212618	IG_VC_A0196	4	3	2	2
212627	212628	IG_VC_A0196	1	2	2	2
212640	212641	IG_VC_A0196	17	4	2	2
212649	212650	IG_VC_A0196	13	4	2	2
213044	213045	IG_VC_A0197	0	1	2	2
213074	213075	IG_VC_A0197	3	3	2	2
213076	213077	IG_VC_A0197	1	2	2	2
213131	213132	IG_VC_A0197	3	3	2	2
213153	213154	IG_VC_A0197	3	3	2	2
213156	213157	IG_VC_A0197	24	4	2	2
213168	213169	IG_VC_A0197	28	4	2	2
213189	213190	IG_VC_A0197	4	3	2	2
213201	213202	IG_VC_A0197	0	1	2	2
214256	214257	IG_VC_A0198	21	4	2	2
214266	214267	IG_VC_A0198	3	3	2	2
214271	214272	IG_VC_A0198	0	1	2	2
214303	214304	IG_VC_A0198	0	1	2	2
214329	214330	IG_VC_A0198	1	2	2	2
214360	214361	IG_VC_A0198	0	1	2	2
214376	214377	IG_VC_A0198	0	1	2	2
214397	214398	IG_VC_A0198	0	1	2	2
214402	214403	IG_VC_A0198	4	3	2	2
214405	214406	IG_VC_A0198	0	1	2	2
214412	214413	IG_VC_A0198	25	4	2	2
214416	214417	IG_VC_A0198	28	4	2	2
214419	214420	IG_VC_A0198	9	4	2	2
214430	214431	IG_VC_A0198	3	3	2	2
214438	214439	IG_VC_A0198	0	1	2	2
214441	214442	IG_VC_A0198	4	3	2	2
214443	214444	IG_VC_A0198	1	2	2	2
214464	214465	IG_VC_A0198	1	2	2	2
214483	214484	IG_VC_A0198	5	3	2	2
214491	214492	IG_VC_A0198	0	1	2	2
214502	214503	IG_VC_A0198	0	1	2	2
214506	214507	IG_VC_A0198	0	1	2	2
214516	214517	IG_VC_A0198	3	3	2	2
214521	214522	IG_VC_A0198	1	2	2	2
214526	214527	IG_VC_A0198	7	3	2	2
214529	214530	IG_VC_A0198	8	4	2	2
214537	214538	IG_VC_A0198	28	4	2	2
214542	214543	IG_VC_A0198	29	4	2	2
214554	214555	IG_VC_A0198	14	4	2	2
214557	214558	IG_VC_A0198	13	4	2	2
214565	214566	IG_VC_A0198	4	3	2	2
214571	214572	IG_VC_A0198	0	1	2	2
215751	215752	IG_VC_A0199	7	3	2	2
215767	215768	IG_VC_A0199	4	3	2	2
215783	215784	IG_VC_A0199	3	3	2	2
215795	215796	IG_VC_A0199	3	3	2	2
215805	215806	IG_VC_A0199	1	2	2	2
215808	215809	IG_VC_A0199	3	3	2	2
215810	215811	IG_VC_A0199	11	4	2	2
215816	215817	IG_VC_A0199	0	1	2	2
215819	215820	IG_VC_A0199	3	3	2	2
215826	215827	IG_VC_A0199	2	3	2	2
215834	215835	IG_VC_A0199	0	1	2	2
215848	215849	IG_VC_A0199	1	2	2	2
219759	219760	IG_VC_A0202	0	1	1	1
219761	219762	IG_VC_A0202	0	1	1	1
219777	219778	IG_VC_A0202	0	1	1	1
219790	219791	IG_VC_A0202	0	1	1	1
219793	219794	IG_VC_A0202	0	1	1	1
219795	219796	IG_VC_A0202	0	1	1	1
219804	219805	IG_VC_A0202	0	1	1	1
220427	220428	IG_VC_A0204	1	2	2	2
220430	220431	IG_VC_A0204	13	4	2	2
220435	220436	IG_VC_A0204	1	2	2	2
220453	220454	IG_VC_A0204	3	3	2	2
220459	220460	IG_VC_A0204	3	3	2	2
220465	220466	IG_VC_A0204	3	3	2	2
220477	220478	IG_VC_A0204	8	4	2	2
220528	220529	IG_VC_A0204	0	1	2	2
220535	220536	IG_VC_A0204	3	3	2	2
220544	220545	IG_VC_A0204	0	1	2	2
220559	220560	IG_VC_A0204	16	4	2	2
220570	220571	IG_VC_A0204	1	2	2	2
220603	220604	IG_VC_A0204	3	3	2	2
220648	220649	IG_VC_A0204	0	1	2	2
220655	220656	IG_VC_A0204	8	4	2	2
220664	220665	IG_VC_A0204	0	1	2	2
220683	220684	IG_VC_A0204	4	3	2	2
220698	220699	IG_VC_A0204	9	4	2	2
220705	220706	IG_VC_A0204	0	1	2	2
220724	220725	IG_VC_A0204	0	1	2	2
220731	220732	IG_VC_A0204	1	2	2	2
220750	220751	IG_VC_A0204	5	3	2	2
220758	220759	IG_VC_A0204	0	1	2	2
222124	222125	IG_VC_A0205	6	3	2	2
222139	222140	IG_VC_A0205	4	3	2	2
222147	222148	IG_VC_A0205	0	1	2	2
222189	222190	IG_VC_A0205	5	3	2	2
222196	222197	IG_VC_A0205	1	2	2	2
222199	222200	IG_VC_A0205	0	1	2	2
222209	222210	IG_VC_A0205	1	2	2	2
222213	222214	IG_VC_A0205	4	3	2	2
222262	222263	IG_VC_A0205	1	2	2	2
222293	222294	IG_VC_A0205	0	1	2	2
223652	223653	IG_VC_A0206	5	3	2	2
223654	223655	IG_VC_A0206	2	3	2	2
223668	223669	IG_VC_A0206	8	4	2	2
223670	223671	IG_VC_A0206	8	4	2	2
223674	223675	IG_VC_A0206	7	3	2	2
223700	223701	IG_VC_A0206	0	1	2	2
223724	223725	IG_VC_A0206	0	1	2	2
223733	223734	IG_VC_A0206	2	3	2	2
223748	223749	IG_VC_A0206	1	2	2	2
223883	223884	IG_VC_A0207	0	1	2	2
224759	224760	IG_VC_A0208	41	4	2	1
224764	224765	IG_VC_A0208	2	3	2	1
224781	224782	IG_VC_A0208	1	2	2	1
225486	225487	IG_VC_A0210	0	1	2	2
225494	225495	IG_VC_A0210	21	4	2	2
225516	225517	IG_VC_A0210	15	4	2	2
225528	225529	IG_VC_A0210	2	3	2	2
225540	225541	IG_VC_A0210	0	1	2	2
225549	225550	IG_VC_A0210	8	4	2	2
225568	225569	IG_VC_A0210	13	4	2	2
225576	225577	IG_VC_A0210	1	2	2	2
225582	225583	IG_VC_A0210	9	4	2	2
227178	227179	IG_VC_A0211	0	1	2	2
227194	227195	IG_VC_A0211	2	3	2	2
227208	227209	IG_VC_A0211	7	3	2	2
229164	229165	IG_VC_A0212	8	4	2	2
229167	229168	IG_VC_A0212	8	4	2	2
229171	229172	IG_VC_A0212	1	2	2	2
229179	229180	IG_VC_A0212	0	1	2	2
229185	229186	IG_VC_A0212	2	3	2	2
229198	229199	IG_VC_A0212	0	1	2	2
229200	229201	IG_VC_A0212	6	3	2	2
229209	229210	IG_VC_A0212	15	4	2	2
229216	229217	IG_VC_A0212	3	3	2	2
229241	229242	IG_VC_A0212	3	3	2	2
229243	229244	IG_VC_A0212	13	4	2	2
229260	229261	IG_VC_A0212	4	3	2	2
229270	229271	IG_VC_A0212	11	4	2	2
229272	229273	IG_VC_A0212	0	1	2	2
229290	229291	IG_VC_A0212	0	1	2	2
229306	229307	IG_VC_A0212	0	1	2	2
229328	229329	IG_VC_A0212	6	3	2	2
229337	229338	IG_VC_A0212	3	3	2	2
230398	230399	IG_VC_A0213	6	3	2	2
230403	230404	IG_VC_A0213	0	1	2	2
230405	230406	IG_VC_A0213	1	2	2	2
230423	230424	IG_VC_A0213	0	1	2	2
230427	230428	IG_VC_A0213	3	3	2	2
230442	230443	IG_VC_A0213	0	1	2	2
232077	232078	IG_VC_A0214	3	3	2	2
232088	232089	IG_VC_A0214	0	1	2	2
232110	232111	IG_VC_A0214	8	4	2	2
232120	232121	IG_VC_A0214	6	3	2	2
232132	232133	IG_VC_A0214	1	2	2	2
232142	232143	IG_VC_A0214	2	3	2	2
232154	232155	IG_VC_A0214	15	4	2	2
232224	232225	IG_VC_A0214	0	1	2	2
232231	232232	IG_VC_A0214	0	1	2	2
232256	232257	IG_VC_A0214	5	3	2	2
232287	232288	IG_VC_A0214	3	3	2	2
232291	232292	IG_VC_A0214	7	3	2	2
232318	232319	IG_VC_A0214	1	2	2	2
232345	232346	IG_VC_A0214	72	4	2	2
232347	232348	IG_VC_A0214	20	4	2	2
232350	232351	IG_VC_A0214	1	2	2	2
232378	232379	IG_VC_A0214	0	1	2	2
232417	232418	IG_VC_A0214	4	3	2	2
232419	232420	IG_VC_A0214	5	3	2	2
232426	232427	IG_VC_A0214	0	1	2	2
233867	233868	IG_VC_A0216	0	1	2	2
233872	233873	IG_VC_A0216	0	1	2	2
233883	233884	IG_VC_A0216	0	1	2	2
233886	233887	IG_VC_A0216	0	1	2	2
233891	233892	IG_VC_A0216	1	2	2	2
233902	233903	IG_VC_A0216	1	2	2	2
235266	235267	IG_VC_A0218	2	3	2	2
235268	235269	IG_VC_A0218	3	3	2	2
235274	235275	IG_VC_A0218	4	3	2	2
235291	235292	IG_VC_A0218	2	3	2	2
235312	235313	IG_VC_A0218	6	3	2	2
235337	235338	IG_VC_A0218	0	1	2	2
235353	235354	IG_VC_A0218	0	1	2	2
236625	236626	IG_VC_A0219	3	3	2	2
236632	236633	IG_VC_A0219	10	4	2	2
236642	236643	IG_VC_A0219	0	1	2	2
236675	236676	IG_VC_A0219	6	3	2	2
236689	236690	IG_VC_A0219	7	3	2	2
236726	236727	IG_VC_A0219	5	3	2	2
236737	236738	IG_VC_A0219	5	3	2	2
236749	236750	IG_VC_A0219	3	3	2	2
236768	236769	IG_VC_A0219	0	1	2	2
236779	236780	IG_VC_A0219	3	3	2	2
236792	236793	IG_VC_A0219	1	2	2	2
236804	236805	IG_VC_A0219	0	1	1	2
236827	236828	IG_VC_A0219	0	1	1	2
236836	236837	IG_VC_A0219	8	4	1	2
236842	236843	IG_VC_A0219	5	3	1	2
236844	236845	IG_VC_A0219	0	1	1	1
236862	236863	IG_VC_A0219	0	1	1	1
236867	236868	IG_VC_A0219	0	1	1	1
236877	236878	IG_VC_A0219	2	3	1	1
236883	236884	IG_VC_A0219	0	1	1	1
236889	236890	IG_VC_A0219	0	1	1	1
236901	236902	IG_VC_A0219	0	1	1	1
236907	236908	IG_VC_A0219	0	1	1	1
236921	236922	IG_VC_A0219	0	1	1	1
236931	236932	IG_VC_A0219	0	1	1	1
236936	236937	IG_VC_A0219	0	1	1	1
236944	236945	IG_VC_A0219	0	1	1	1
236951	236952	IG_VC_A0219	0	1	1	1
236962	236963	IG_VC_A0219	0	1	1	1
236964	236965	IG_VC_A0219	0	1	1	1
236969	236970	IG_VC_A0219	0	1	1	1
236979	236980	IG_VC_A0219	0	1	1	1
236984	236985	IG_VC_A0219	0	1	1	1
236994	236995	IG_VC_A0219	0	1	1	1
236999	237000	IG_VC_A0219	0	1	1	1
237008	237009	IG_VC_A0219	0	1	1	1
237012	237013	IG_VC_A0219	0	1	1	1
237015	237016	IG_VC_A0219	0	1	1	1
237021	237022	IG_VC_A0219	0	1	1	1
237027	237028	IG_VC_A0219	0	1	1	1
237034	237035	IG_VC_A0219	0	1	1	1
237039	237040	IG_VC_A0219	0	1	1	1
237042	237043	IG_VC_A0219	0	1	1	1
237049	237050	IG_VC_A0219	0	1	1	1
237054	237055	IG_VC_A0219	0	1	1	1
237063	237064	IG_VC_A0219	0	1	1	1
237074	237075	IG_VC_A0219	0	1	1	1
237081	237082	IG_VC_A0219	0	1	1	1
237114	237115	IG_VC_A0219	0	1	1	1
237119	237120	IG_VC_A0219	0	1	1	1
237124	237125	IG_VC_A0219	0	1	1	1
237130	237131	IG_VC_A0219	0	1	1	1
237138	237139	IG_VC_A0219	2	3	1	1
237145	237146	IG_VC_A0219	0	1	1	1
237153	237154	IG_VC_A0219	0	1	1	1
237157	237158	IG_VC_A0219	5	3	1	1
237174	237175	IG_VC_A0219	4	3	1	1
237176	237177	IG_VC_A0219	0	1	1	1
237178	237179	IG_VC_A0219	0	1	1	1
237203	237204	IG_VC_A0219	0	1	2	1
237238	237239	IG_VC_A0219	0	1	2	1
237251	237252	IG_VC_A0219	6	3	2	1
237291	237292	IG_VC_A0219	4	3	2	1
237302	237303	IG_VC_A0219	0	1	2	1
237315	237316	IG_VC_A0219	1	2	2	1
237323	237324	IG_VC_A0219	0	1	2	1
237330	237331	IG_VC_A0219	4	3	2	1
237337	237338	IG_VC_A0219	0	1	2	1
237343	237344	IG_VC_A0219	0	1	2	1
237376	237377	IG_VC_A0219	0	1	2	1
237403	237404	IG_VC_A0219	0	1	1	1
237410	237411	IG_VC_A0219	0	1	1	1
237414	237415	IG_VC_A0219	1	2	1	1
237424	237425	IG_VC_A0219	0	1	1	1
237426	237427	IG_VC_A0219	0	1	1	1
237432	237433	IG_VC_A0219	0	1	1	1
237435	237436	IG_VC_A0219	0	1	1	1
237450	237451	IG_VC_A0219	0	1	1	1
237452	237453	IG_VC_A0219	0	1	1	1
237464	237465	IG_VC_A0219	0	1	1	1
237467	237468	IG_VC_A0219	0	1	1	1
237474	237475	IG_VC_A0219	3	3	1	1
237477	237478	IG_VC_A0219	0	1	1	1
237493	237494	IG_VC_A0219	0	1	1	1
237495	237496	IG_VC_A0219	0	1	1	1
237513	237514	IG_VC_A0219	0	1	1	1
237522	237523	IG_VC_A0219	0	1	1	1
237524	237525	IG_VC_A0219	0	1	1	1
237553	237554	IG_VC_A0219	4	3	1	2
237556	237557	IG_VC_A0219	1	2	1	2
237562	237563	IG_VC_A0219	2	3	1	2
237568	237569	IG_VC_A0219	0	1	1	2
237587	237588	IG_VC_A0219	5	3	1	2
237589	237590	IG_VC_A0219	1	2	1	2
239832	239833	IG_VC_A0220	5	3	2	2
239839	239840	IG_VC_A0220	2	3	2	2
239877	239878	IG_VC_A0220	0	1	2	2
239881	239882	IG_VC_A0220	1	2	2	2
239885	239886	IG_VC_A0220	1	2	2	2
239895	239896	IG_VC_A0220	4	3	2	2
239899	239900	IG_VC_A0220	2	3	2	2
239907	239908	IG_VC_A0220	3	3	2	2
239915	239916	IG_VC_A0220	4	3	2	2
239934	239935	IG_VC_A0220	0	1	2	2
239945	239946	IG_VC_A0220	0	1	2	2
239948	239949	IG_VC_A0220	6	3	2	2
239966	239967	IG_VC_A0220	8	4	2	2
239970	239971	IG_VC_A0220	3	3	2	2
239976	239977	IG_VC_A0220	4	3	2	2
239996	239997	IG_VC_A0220	3	3	2	2
240001	240002	IG_VC_A0220	10	4	2	2
240007	240008	IG_VC_A0220	0	1	2	2
240020	240021	IG_VC_A0220	2	3	2	2
240023	240024	IG_VC_A0220	2	3	2	2
240039	240040	IG_VC_A0220	23	4	2	2
240062	240063	IG_VC_A0220	26	4	2	2
240071	240072	IG_VC_A0220	8	4	2	2
240073	240074	IG_VC_A0220	14	4	2	2
240102	240103	IG_VC_A0220	4	3	2	2
240106	240107	IG_VC_A0220	9	4	2	2
241769	241770	IG_VC_A0221	1	2	2	2
241774	241775	IG_VC_A0221	1	2	2	2
241810	241811	IG_VC_A0221	4	3	2	2
241815	241816	IG_VC_A0221	15	4	2	2
241825	241826	IG_VC_A0221	0	1	2	2
241838	241839	IG_VC_A0221	4	3	2	2
241851	241852	IG_VC_A0221	0	1	2	2
241870	241871	IG_VC_A0221	2	3	2	2
241898	241899	IG_VC_A0221	1	2	2	2
241912	241913	IG_VC_A0221	0	1	2	2
241923	241924	IG_VC_A0221	0	1	2	2
241926	241927	IG_VC_A0221	0	1	2	2
241932	241933	IG_VC_A0221	0	1	2	2
241987	241988	IG_VC_A0221	0	1	2	2
241992	241993	IG_VC_A0221	7	3	2	2
241996	241997	IG_VC_A0221	0	1	2	2
242002	242003	IG_VC_A0221	1	2	2	2
242018	242019	IG_VC_A0221	0	1	2	2
242025	242026	IG_VC_A0221	8	4	2	2
243935	243936	IG_VC_A0223	0	1	2	2
246745	246746	IG_VC_A0224	0	1	2	1
246753	246754	IG_VC_A0224	0	1	2	1
246756	246757	IG_VC_A0224	0	1	2	1
246764	246765	IG_VC_A0224	0	1	2	1
246768	246769	IG_VC_A0224	0	1	2	1
246794	246795	IG_VC_A0224	0	1	2	1
246808	246809	IG_VC_A0224	0	1	1	1
247135	247136	IG_VC_A0225	0	1	1	1
247147	247148	IG_VC_A0225	0	1	1	1
247154	247155	IG_VC_A0225	0	1	1	1
247168	247169	IG_VC_A0225	0	1	1	1
247184	247185	IG_VC_A0225	3	3	1	1
247210	247211	IG_VC_A0225	0	1	1	1
247230	247231	IG_VC_A0225	0	1	1	1
247238	247239	IG_VC_A0225	0	1	1	1
247241	247242	IG_VC_A0225	0	1	1	1
247250	247251	IG_VC_A0225	0	1	1	1
247254	247255	IG_VC_A0225	0	1	1	1
247263	247264	IG_VC_A0225	0	1	1	1
247275	247276	IG_VC_A0225	0	1	1	1
247282	247283	IG_VC_A0225	0	1	1	1
247286	247287	IG_VC_A0225	0	1	1	1
247294	247295	IG_VC_A0225	0	1	1	1
247296	247297	IG_VC_A0225	0	1	1	1
247306	247307	IG_VC_A0225	3	3	1	1
247313	247314	IG_VC_A0225	0	1	1	1
247317	247318	IG_VC_A0225	0	1	1	1
247326	247327	IG_VC_A0225	2	3	1	1
247330	247331	IG_VC_A0225	0	1	1	1
247339	247340	IG_VC_A0225	0	1	1	1
247349	247350	IG_VC_A0225	0	1	1	1
247353	247354	IG_VC_A0225	0	1	1	1
247366	247367	IG_VC_A0225	0	1	1	1
247375	247376	IG_VC_A0225	0	1	1	1
247381	247382	IG_VC_A0225	7	3	1	2
247383	247384	IG_VC_A0225	8	4	1	2
247412	247413	IG_VC_A0225	0	1	2	2
247417	247418	IG_VC_A0225	3	3	2	2
247427	247428	IG_VC_A0225	0	1	2	2
247491	247492	IG_VC_A0225	6	3	2	2
247498	247499	IG_VC_A0225	0	1	2	2
247509	247510	IG_VC_A0225	11	4	2	2
247551	247552	IG_VC_A0225	0	1	2	2
247583	247584	IG_VC_A0225	2	3	2	2
247585	247586	IG_VC_A0225	2	3	2	2
247601	247602	IG_VC_A0225	0	1	2	2
247612	247613	IG_VC_A0225	0	1	2	2
247614	247615	IG_VC_A0225	0	1	2	2
247628	247629	IG_VC_A0225	1	2	2	2
247640	247641	IG_VC_A0225	0	1	2	2
247644	247645	IG_VC_A0225	5	3	2	2
247655	247656	IG_VC_A0225	1	2	2	2
247670	247671	IG_VC_A0225	1	2	2	2
247678	247679	IG_VC_A0225	0	1	2	2
248453	248454	IG_VC_A0226	1	2	2	2
248464	248465	IG_VC_A0226	5	3	2	2
248489	248490	IG_VC_A0226	3	3	2	2
248494	248495	IG_VC_A0226	30	4	2	2
248512	248513	IG_VC_A0226	60	4	2	2
248517	248518	IG_VC_A0226	15	4	2	2
248521	248522	IG_VC_A0226	19	4	2	2
248736	248737	IG_VC_A0227	3	3	2	2
249769	249770	IG_VC_A0228	7	3	2	2
249816	249817	IG_VC_A0228	0	1	2	2
252474	252475	IG_VC_A0231	7	3	2	2
252480	252481	IG_VC_A0231	2	3	2	2
252487	252488	IG_VC_A0231	0	1	2	2
253591	253592	IG_VC_A0232	0	1	2	2
253613	253614	IG_VC_A0232	1	2	2	2
255600	255601	IG_VC_A0233	3	3	2	2
255605	255606	IG_VC_A0233	1	2	2	2
255609	255610	IG_VC_A0233	2	3	2	2
255649	255650	IG_VC_A0233	1	2	2	2
256123	256124	IG_VC_A0235	2	3	2	2
256138	256139	IG_VC_A0235	0	1	2	2
256165	256166	IG_VC_A0235	0	1	2	2
256172	256173	IG_VC_A0235	0	1	2	2
256178	256179	IG_VC_A0235	5	3	2	2
256184	256185	IG_VC_A0235	3	3	2	2
256186	256187	IG_VC_A0235	1	2	2	2
256213	256214	IG_VC_A0235	1	2	2	2
256230	256231	IG_VC_A0235	0	1	2	2
257434	257435	IG_VC_A0236	9	4	2	2
257438	257439	IG_VC_A0236	4	3	2	2
257448	257449	IG_VC_A0236	2	3	2	2
257454	257455	IG_VC_A0236	1	2	2	2
257474	257475	IG_VC_A0236	0	1	2	2
257495	257496	IG_VC_A0236	2	3	2	2
257824	257825	IG_VC_A0237	0	1	2	2
257847	257848	IG_VC_A0237	1	2	2	2
257849	257850	IG_VC_A0237	0	1	2	2
257876	257877	IG_VC_A0237	1	2	2	2
257889	257890	IG_VC_A0237	5	3	2	2
257897	257898	IG_VC_A0237	0	1	2	2
257911	257912	IG_VC_A0237	3	3	2	2
257920	257921	IG_VC_A0237	11	4	2	2
258511	258512	IG_VC_A0238	13	4	2	2
258524	258525	IG_VC_A0238	2	3	2	2
258536	258537	IG_VC_A0238	3	3	2	2
258541	258542	IG_VC_A0238	7	3	2	2
258560	258561	IG_VC_A0238	6	3	2	2
258578	258579	IG_VC_A0238	0	1	2	2
258589	258590	IG_VC_A0238	4	3	2	2
258599	258600	IG_VC_A0238	0	1	2	2
258609	258610	IG_VC_A0238	5	3	2	2
258621	258622	IG_VC_A0238	10	4	2	2
258630	258631	IG_VC_A0238	15	4	2	2
258641	258642	IG_VC_A0238	18	4	2	2
258645	258646	IG_VC_A0238	0	1	2	2
258675	258676	IG_VC_A0238	7	3	2	2
258692	258693	IG_VC_A0238	20	4	2	2
258723	258724	IG_VC_A0238	6	3	2	2
258739	258740	IG_VC_A0238	4	3	2	2
265227	265228	IG_VC_A0246	6	3	2	2
265238	265239	IG_VC_A0246	2	3	2	2
265261	265262	IG_VC_A0246	11	4	2	2
265269	265270	IG_VC_A0246	0	1	2	2
265279	265280	IG_VC_A0246	2	3	2	2
267085	267086	IG_VC_A0247	0	1	2	2
267091	267092	IG_VC_A0247	6	3	2	2
267105	267106	IG_VC_A0247	4	3	2	2
267131	267132	IG_VC_A0247	0	1	2	1
267157	267158	IG_VC_A0247	0	1	2	1
267164	267165	IG_VC_A0247	0	1	2	1
267177	267178	IG_VC_A0247	0	1	2	1
267202	267203	IG_VC_A0247	0	1	1	1
267214	267215	IG_VC_A0247	0	1	1	1
267242	267243	IG_VC_A0247	0	1	1	1
267249	267250	IG_VC_A0247	0	1	1	1
267253	267254	IG_VC_A0247	0	1	1	1
267273	267274	IG_VC_A0247	0	1	1	1
267281	267282	IG_VC_A0247	0	1	1	1
267291	267292	IG_VC_A0247	0	1	1	1
267296	267297	IG_VC_A0247	0	1	1	1
267302	267303	IG_VC_A0247	0	1	1	1
267311	267312	IG_VC_A0247	0	1	1	1
267317	267318	IG_VC_A0247	0	1	1	1
267326	267327	IG_VC_A0247	0	1	1	1
267351	267352	IG_VC_A0247	0	1	1	1
267360	267361	IG_VC_A0247	0	1	1	1
267363	267364	IG_VC_A0247	0	1	1	1
267385	267386	IG_VC_A0247	0	1	1	1
267396	267397	IG_VC_A0247	0	1	1	1
267403	267404	IG_VC_A0247	0	1	2	1
267434	267435	IG_VC_A0247	1	2	2	2
267444	267445	IG_VC_A0247	9	4	2	2
268216	268217	IG_VC_A0248	0	1	2	2
268224	268225	IG_VC_A0248	0	1	2	2
268233	268234	IG_VC_A0248	2	3	2	2
268282	268283	IG_VC_A0248	1	2	2	2
268295	268296	IG_VC_A0248	0	1	2	2
268300	268301	IG_VC_A0248	3	3	2	2
268326	268327	IG_VC_A0248	2	3	2	2
269436	269437	IG_VC_A0249	1	2	2	2
269448	269449	IG_VC_A0249	3	3	2	2
269451	269452	IG_VC_A0249	3	3	2	2
269461	269462	IG_VC_A0249	0	1	2	2
269487	269488	IG_VC_A0249	2	3	2	2
269492	269493	IG_VC_A0249	6	3	2	2
270049	270050	IG_VC_A0250	0	1	2	2
270061	270062	IG_VC_A0250	4	3	2	2
270064	270065	IG_VC_A0250	8	4	2	2
270074	270075	IG_VC_A0250	0	1	2	2
270079	270080	IG_VC_A0250	5	3	2	2
270103	270104	IG_VC_A0250	2	3	2	2
270109	270110	IG_VC_A0250	3	3	2	2
270113	270114	IG_VC_A0250	10	4	2	2
270119	270120	IG_VC_A0250	2	3	2	2
270131	270132	IG_VC_A0250	5	3	2	2
270135	270136	IG_VC_A0250	5	3	2	2
270145	270146	IG_VC_A0250	8	4	2	2
270157	270158	IG_VC_A0250	6	3	2	2
271614	271615	IG_VC_A0251	5	3	2	2
271618	271619	IG_VC_A0251	6	3	2	2
271623	271624	IG_VC_A0251	1	2	2	2
271638	271639	IG_VC_A0251	7	3	2	2
271653	271654	IG_VC_A0251	19	4	2	2
271665	271666	IG_VC_A0251	3	3	2	2
271701	271702	IG_VC_A0251	1	2	2	2
271930	271931	IG_VC_A0253	5	3	2	2
272666	272667	IG_VC_A0254	0	1	1	1
272689	272690	IG_VC_A0254	0	1	1	1
272721	272722	IG_VC_A0254	0	1	1	1
272736	272737	IG_VC_A0254	0	1	1	1
272751	272752	IG_VC_A0254	0	1	1	1
272755	272756	IG_VC_A0254	0	1	1	1
272798	272799	IG_VC_A0254	0	1	1	1
272836	272837	IG_VC_A0254	2	3	2	1
272851	272852	IG_VC_A0254	0	1	2	1
272881	272882	IG_VC_A0254	0	1	2	1
272911	272912	IG_VC_A0254	0	1	2	1
272941	272942	IG_VC_A0254	0	1	2	1
272982	272983	IG_VC_A0254	1	2	2	1
273001	273002	IG_VC_A0254	0	1	1	1
273037	273038	IG_VC_A0254	2	3	1	1
273054	273055	IG_VC_A0254	0	1	1	1
273067	273068	IG_VC_A0254	0	1	1	1
273104	273105	IG_VC_A0254	0	1	1	1
273127	273128	IG_VC_A0254	0	1	1	1
273159	273160	IG_VC_A0254	0	1	1	1
273174	273175	IG_VC_A0254	0	1	1	1
273189	273190	IG_VC_A0254	0	1	1	1
273193	273194	IG_VC_A0254	0	1	1	1
273236	273237	IG_VC_A0254	2	3	2	1
275432	275433	IG_VC_A0255	1	2	2	2
[truncated: 7,075 more rows]
