# Supplementary material for: High-resolution definition of the Vibrio cholerae essential gene set with hidden Markov model–based analyses of transposon-insertion sequencing data
Source: Nucleic Acids Res. 2013 Jul 30;41(19):9033–48. doi: 10.1093/nar/gkt654 (PMC3799429; doi:10.1093/nar/gkt654)
Supplement: Supplementary Data [file supp_gkt654_nar-01659-h-2013-File013.zip › Sample Input Files/HMMcore_Chr2output.txt]

6	7	extra	0	1	1
9	10	extra	0	1	1
23	24	extra	0	1	1
40	41	extra	4	3	1
44	45	extra	0	1	1
46	47	extra	0	1	1
59	60	extra	1	2	2
63	64	extra	0	1	2
72	73	extra	1	2	2
82	83	extra	0	1	2
98	99	extra	1	2	2
102	103	extra	0	1	2
105	106	extra	0	1	2
117	118	extra	0	1	2
121	122	extra	0	1	2
128	129	VC_A0001	4	3	2
156	157	VC_A0001	1	2	2
160	161	VC_A0001	2	3	2
173	174	VC_A0001	0	1	2
186	187	VC_A0001	0	1	2
199	200	VC_A0001	2	3	2
204	205	VC_A0001	1	2	2
265	266	extra	0	1	2
283	284	extra	16	4	2
287	288	extra	13	4	2
333	334	extra	0	1	2
340	341	extra	1	2	2
348	349	extra	0	1	2
379	380	extra	2	3	2
400	401	extra	0	1	2
440	441	extra	8	4	2
460	461	extra	0	1	2
469	470	extra	0	1	2
477	478	extra	2	3	2
498	499	extra	0	1	2
510	511	extra	0	1	2
532	533	extra	0	1	2
537	538	extra	6	3	2
561	562	extra	1	2	2
593	594	extra	1	2	2
624	625	extra	4	3	2
664	665	extra	9	4	2
676	677	extra	0	1	2
726	727	extra	0	1	2
742	743	extra	10	4	2
752	753	extra	8	4	2
782	783	extra	0	1	1
810	811	extra	0	1	1
818	819	extra	0	1	1
856	857	extra	0	1	1
888	889	extra	0	1	1
910	911	extra	2	3	1
935	936	extra	0	1	1
940	941	extra	0	1	1
950	951	extra	0	1	1
954	955	extra	0	1	1
959	960	extra	0	1	1
964	965	extra	0	1	1
970	971	extra	0	1	1
990	991	extra	0	1	1
1000	1001	extra	0	1	1
1006	1007	extra	0	1	1
1010	1011	extra	0	1	1
1018	1019	extra	0	1	1
1036	1037	extra	0	1	1
1040	1041	extra	0	1	1
1061	1062	extra	0	1	1
1065	1066	extra	0	1	1
1082	1083	extra	0	1	1
1096	1097	extra	0	1	1
1098	1099	extra	0	1	1
1104	1105	extra	0	1	1
1107	1108	extra	0	1	1
1112	1113	extra	0	1	1
1121	1122	extra	0	1	1
1129	1130	extra	0	1	1
1233	1234	extra	0	1	1
1244	1245	extra	0	1	1
1300	1301	extra	0	1	1
1307	1308	extra	0	1	1
1318	1319	extra	0	1	1
1399	1400	VC_A0002	0	1	1
1478	1479	VC_A0002	0	1	1
1501	1502	VC_A0002	0	1	1
1519	1520	VC_A0002	0	1	1
1535	1536	VC_A0002	0	1	1
1570	1571	VC_A0002	0	1	1
1597	1598	VC_A0002	0	1	1
1615	1616	VC_A0002	0	1	1
1619	1620	VC_A0002	0	1	1
1670	1671	VC_A0002	0	1	1
1699	1700	VC_A0002	0	1	1
1725	1726	VC_A0002	0	1	1
1736	1737	VC_A0002	0	1	1
1747	1748	VC_A0002	0	1	1
1754	1755	VC_A0002	0	1	1
1784	1785	VC_A0002	0	1	1
1828	1829	VC_A0002	0	1	1
1837	1838	VC_A0002	0	1	1
1848	1849	VC_A0002	0	1	1
1872	1873	VC_A0002	0	1	1
1886	1887	VC_A0002	0	1	1
1914	1915	VC_A0002	0	1	1
1916	1917	VC_A0002	0	1	1
1936	1937	VC_A0002	0	1	1
1985	1986	VC_A0002	1	2	1
1994	1995	VC_A0002	0	1	1
2003	2004	VC_A0002	1	2	1
2051	2052	VC_A0002	0	1	1
2066	2067	VC_A0002	0	1	1
2089	2090	VC_A0002	0	1	1
2166	2167	VC_A0002	0	1	1
2203	2204	VC_A0002	0	1	1
2217	2218	VC_A0002	0	1	1
2227	2228	VC_A0002	0	1	1
2255	2256	VC_A0002	0	1	1
2263	2264	VC_A0002	0	1	1
2274	2275	VC_A0002	0	1	1
2280	2281	VC_A0002	0	1	1
2288	2289	VC_A0002	0	1	1
2309	2310	VC_A0002	0	1	1
2317	2318	VC_A0002	0	1	1
2378	2379	VC_A0002	0	1	1
2457	2458	VC_A0002	0	1	1
2505	2506	VC_A0002	0	1	1
2516	2517	VC_A0002	0	1	1
2539	2540	VC_A0002	0	1	1
2547	2548	VC_A0002	0	1	1
2576	2577	VC_A0002	0	1	1
2585	2586	VC_A0002	0	1	1
2603	2604	VC_A0002	0	1	1
2611	2612	VC_A0002	0	1	1
2615	2616	VC_A0002	0	1	1
2650	2651	VC_A0002	0	1	1
2716	2717	VC_A0002	0	1	1
2734	2735	VC_A0002	0	1	1
2738	2739	VC_A0002	1	2	2
2777	2778	VC_A0002	0	1	2
2782	2783	VC_A0002	0	1	2
2790	2791	VC_A0002	5	3	2
2792	2793	VC_A0002	1	2	2
2809	2810	VC_A0002	0	1	2
2819	2820	VC_A0002	0	1	2
2821	2822	VC_A0002	0	1	2
2830	2831	VC_A0002	0	1	2
2837	2838	VC_A0002	2	3	2
2878	2879	VC_A0002	1	2	2
2887	2888	VC_A0002	6	3	2
2896	2897	VC_A0002	8	4	2
2931	2932	extra	0	1	2
2961	2962	extra	18	4	2
2981	2982	extra	8	4	2
3016	3017	extra	2	3	2
3022	3023	extra	0	1	2
3029	3030	extra	1	2	2
3038	3039	extra	0	1	2
3075	3076	extra	5	3	2
3085	3086	extra	28	4	2
3108	3109	extra	1	2	2
3122	3123	extra	0	1	2
3147	3148	extra	10	4	2
3179	3180	extra	7	3	2
3189	3190	extra	0	1	2
3205	3206	extra	0	1	2
3222	3223	extra	1	2	2
3236	3237	extra	2	3	2
3248	3249	extra	3	3	2
3255	3256	extra	2	3	2
3265	3266	extra	0	1	2
3269	3270	extra	2	3	2
3289	3290	extra	0	1	2
3322	3323	extra	1	2	2
3331	3332	extra	0	1	2
3386	3387	extra	9	4	2
3393	3394	VC_A0003	22	4	2
3486	3487	VC_A0003	2	3	2
3553	3554	VC_A0003	0	1	2
3568	3569	VC_A0003	3	3	2
3587	3588	VC_A0003	0	1	2
3601	3602	VC_A0003	2	3	2
3714	3715	VC_A0003	11	4	2
3740	3741	VC_A0003	1	2	2
3748	3749	VC_A0003	7	3	2
3768	3769	VC_A0003	4	3	2
3780	3781	VC_A0003	41	4	2
3791	3792	VC_A0003	16	4	2
3796	3797	VC_A0003	1	2	2
3830	3831	VC_A0003	0	1	2
3856	3857	VC_A0003	14	4	2
3884	3885	extra	13	4	2
3914	3915	extra	9	4	2
3916	3917	extra	33	4	2
3925	3926	extra	0	1	2
3945	3946	extra	2	3	2
3971	3972	extra	5	3	2
3981	3982	extra	6	3	2
3994	3995	extra	0	1	2
4010	4011	extra	0	1	2
4013	4014	extra	8	4	2
4025	4026	extra	6	3	2
4029	4030	extra	3	3	2
4031	4032	extra	0	1	2
4037	4038	extra	3	3	2
4043	4044	extra	0	1	2
4057	4058	extra	1	2	2
4065	4066	extra	0	1	2
4074	4075	extra	0	1	2
4081	4082	extra	1	2	2
4087	4088	extra	2	3	2
4091	4092	extra	0	1	2
4113	4114	extra	0	1	2
4120	4121	extra	8	4	2
4130	4131	extra	15	4	2
4149	4150	extra	26	4	2
4153	4154	extra	29	4	2
4162	4163	extra	12	4	2
4168	4169	extra	0	1	2
4276	4277	VC_A0004	4	3	2
4287	4288	VC_A0004	6	3	2
4296	4297	VC_A0004	6	3	2
4315	4316	VC_A0004	0	1	2
4327	4328	VC_A0004	3	3	2
4349	4350	extra	1	2	2
4359	4360	extra	5	3	2
4368	4369	extra	0	1	2
4386	4387	extra	1	2	2
4397	4398	extra	5	3	2
4401	4402	extra	0	1	2
4407	4408	extra	0	1	2
4415	4416	extra	3	3	2
4453	4454	extra	1	2	2
4469	4470	extra	7	3	2
4474	4475	VC_A0005	1	2	2
4476	4477	VC_A0005	13	4	2
4494	4495	VC_A0005	0	1	2
4509	4510	VC_A0005	2	3	2
4512	4513	VC_A0005	5	3	2
4533	4534	VC_A0005	4	3	2
4560	4561	VC_A0005	2	3	2
4570	4571	VC_A0005	4	3	2
4583	4584	VC_A0005	2	3	2
4600	4601	VC_A0005	17	4	2
4633	4634	VC_A0005	20	4	2
4689	4690	VC_A0005	3	3	2
4697	4698	extra	4	3	2
4721	4722	extra	11	4	2
4728	4729	extra	22	4	2
4770	4771	extra	0	1	2
4795	4796	extra	6	3	2
4870	4871	extra	0	1	2
4877	4878	extra	2	3	2
4886	4887	VC_A0006	0	1	2
4891	4892	VC_A0006	0	1	2
4901	4902	VC_A0006	0	1	2
4924	4925	VC_A0006	0	1	2
4944	4945	VC_A0006	0	1	2
4986	4987	VC_A0006	2	3	2
4999	5000	VC_A0006	0	1	2
5017	5018	VC_A0006	0	1	2
5045	5046	VC_A0006	4	3	2
5060	5061	VC_A0006	0	1	2
5106	5107	VC_A0006	0	1	2
5119	5120	VC_A0006	0	1	2
5125	5126	VC_A0006	17	4	2
5129	5130	VC_A0006	8	4	2
5176	5177	VC_A0006	1	2	2
5248	5249	VC_A0006	3	3	2
5319	5320	VC_A0006	5	3	2
5329	5330	VC_A0006	3	3	2
5433	5434	VC_A0006	7	3	2
5473	5474	extra	10	4	2
5496	5497	extra	4	3	2
5507	5508	extra	0	1	2
5521	5522	extra	0	1	2
5528	5529	extra	4	3	2
5535	5536	extra	0	1	2
5540	5541	extra	1	2	2
5579	5580	extra	0	1	2
5590	5591	extra	6	3	2
5615	5616	extra	0	1	2
5617	5618	extra	1	2	2
5632	5633	extra	0	1	2
5659	5660	extra	0	1	2
5667	5668	VC_A0007	0	1	2
5681	5682	VC_A0007	0	1	2
5700	5701	VC_A0007	2	3	2
5731	5732	VC_A0007	0	1	2
5737	5738	VC_A0007	1	2	2
5783	5784	VC_A0007	2	3	2
5796	5797	VC_A0007	0	1	2
5826	5827	VC_A0007	11	4	2
5838	5839	VC_A0007	9	4	2
5842	5843	VC_A0007	6	3	2
5856	5857	VC_A0007	45	4	2
5878	5879	VC_A0007	11	4	2
5887	5888	VC_A0007	0	1	2
5913	5914	VC_A0007	16	4	2
5992	5993	VC_A0007	6	3	2
6091	6092	VC_A0007	8	4	2
6104	6105	VC_A0007	0	1	2
6154	6155	VC_A0007	0	1	2
6175	6176	VC_A0007	5	3	2
6238	6239	VC_A0007	0	1	2
6378	6379	VC_A0007	1	2	2
6396	6397	VC_A0007	5	3	2
6408	6409	VC_A0007	0	1	2
6437	6438	extra	0	1	2
6462	6463	extra	0	1	2
6469	6470	extra	4	3	2
6475	6476	extra	3	3	2
6483	6484	extra	0	1	2
6498	6499	extra	1	2	2
6511	6512	extra	2	3	2
6518	6519	extra	14	4	2
6562	6563	extra	8	4	2
6594	6595	extra	6	3	2
6596	6597	extra	10	4	2
6609	6610	extra	3	3	2
6616	6617	extra	7	3	2
6632	6633	extra	0	1	2
6652	6653	extra	22	4	2
6675	6676	extra	2	3	2
6686	6687	extra	2	3	2
6708	6709	extra	5	3	2
6725	6726	extra	0	1	2
6741	6742	extra	4	3	2
6749	6750	extra	14	4	2
6804	6805	VC_A0008	4	3	2
6815	6816	VC_A0008	0	1	2
6821	6822	VC_A0008	5	3	2
6824	6825	VC_A0008	10	4	2
6887	6888	VC_A0008	0	1	2
6890	6891	VC_A0008	13	4	2
6893	6894	VC_A0008	16	4	2
6924	6925	VC_A0008	7	3	2
6980	6981	VC_A0008	7	3	2
6992	6993	VC_A0008	0	1	2
6998	6999	VC_A0008	0	1	2
7007	7008	VC_A0008	1	2	2
7109	7110	VC_A0008	2	3	2
7133	7134	VC_A0008	20	4	2
7142	7143	VC_A0008	7	3	2
7229	7230	VC_A0008	0	1	2
7238	7239	VC_A0008	10	4	2
7256	7257	VC_A0008	0	1	2
7289	7290	VC_A0008	10	4	2
7301	7302	VC_A0008	1	2	2
7343	7344	VC_A0008	7	3	2
7380	7381	VC_A0008	1	2	2
7460	7461	VC_A0008	5	3	2
7482	7483	VC_A0008	5	3	2
7511	7512	VC_A0008	0	1	2
7551	7552	VC_A0008	0	1	2
7580	7581	VC_A0008	5	3	2
7589	7590	VC_A0008	2	3	2
7625	7626	VC_A0008	0	1	2
7632	7633	VC_A0008	1	2	2
7646	7647	VC_A0008	0	1	2
7661	7662	VC_A0008	18	4	2
7670	7671	VC_A0008	0	1	2
7685	7686	VC_A0008	26	4	2
7687	7688	VC_A0008	5	3	2
7689	7690	VC_A0008	23	4	2
7759	7760	VC_A0008	2	3	2
7773	7774	VC_A0008	13	4	2
7775	7776	VC_A0008	10	4	2
7798	7799	VC_A0008	0	1	2
7807	7808	VC_A0008	0	1	2
7817	7818	VC_A0008	5	3	2
7821	7822	VC_A0008	5	3	2
7852	7853	VC_A0008	3	3	2
7855	7856	VC_A0008	1	2	2
7872	7873	VC_A0008	2	3	2
7906	7907	VC_A0008	5	3	2
7934	7935	VC_A0008	0	1	2
7947	7948	VC_A0008	5	3	2
7964	7965	VC_A0008	12	4	2
7968	7969	VC_A0008	7	3	2
7971	7972	VC_A0008	1	2	2
7982	7983	VC_A0008	1	2	2
7996	7997	VC_A0008	2	3	2
8006	8007	VC_A0008	5	3	2
8008	8009	VC_A0008	6	3	2
8037	8038	VC_A0008	0	1	2
8040	8041	VC_A0008	0	1	2
8096	8097	VC_A0008	0	1	2
8113	8114	VC_A0008	2	3	2
8159	8160	extra	0	1	2
8184	8185	extra	8	4	2
8198	8199	extra	0	1	2
8204	8205	extra	1	2	2
8209	8210	extra	4	3	2
8216	8217	extra	38	4	2
8220	8221	extra	33	4	2
8226	8227	extra	5	3	2
8235	8236	extra	2	3	2
8257	8258	extra	8	4	2
8285	8286	extra	5	3	2
8304	8305	extra	2	3	2
8308	8309	VC_A0009	12	4	2
8311	8312	VC_A0009	4	3	2
8334	8335	VC_A0009	0	1	2
8340	8341	VC_A0009	0	1	2
8347	8348	VC_A0009	15	4	2
8357	8358	VC_A0009	0	1	2
8378	8379	VC_A0009	51	4	2
8408	8409	VC_A0009	7	3	2
8435	8436	VC_A0009	4	3	2
8446	8447	VC_A0009	5	3	2
8449	8450	VC_A0009	1	2	2
8452	8453	VC_A0009	1	2	2
8458	8459	VC_A0009	0	1	2
8473	8474	extra	0	1	2
8480	8481	extra	15	4	2
8505	8506	extra	8	4	2
8507	8508	extra	16	4	2
8525	8526	VC_A0010	5	3	2
8527	8528	VC_A0010	2	3	2
8550	8551	VC_A0010	0	1	2
8571	8572	VC_A0010	6	3	2
8580	8581	VC_A0010	0	1	2
8607	8608	VC_A0010	2	3	2
8619	8620	VC_A0010	0	1	2
8670	8671	VC_A0010	2	3	2
8681	8682	VC_A0010	11	4	2
8694	8695	VC_A0010	2	3	2
8706	8707	VC_A0010	0	1	2
8728	8729	VC_A0010	6	3	2
8739	8740	VC_A0010	0	1	2
8748	8749	VC_A0010	5	3	2
8763	8764	VC_A0010	0	1	2
8787	8788	VC_A0010	2	3	2
8807	8808	VC_A0010	6	3	2
8811	8812	VC_A0010	5	3	2
8837	8838	VC_A0010	0	1	2
8853	8854	VC_A0010	8	4	2
8868	8869	VC_A0010	0	1	2
8907	8908	extra	0	1	2
8917	8918	extra	10	4	2
8921	8922	extra	11	4	2
8935	8936	extra	1	2	2
8939	8940	extra	3	3	2
8987	8988	extra	1	2	2
8990	8991	extra	0	1	2
9007	9008	extra	7	3	2
9025	9026	extra	0	1	2
9048	9049	extra	7	3	2
9062	9063	extra	1	2	2
9069	9070	extra	9	4	2
9093	9094	extra	5	3	2
9129	9130	extra	1	2	2
9143	9144	extra	7	3	2
9186	9187	extra	19	4	2
9196	9197	extra	7	3	2
9325	9326	VC_A0011	1	2	2
9382	9383	VC_A0011	2	3	2
9390	9391	VC_A0011	0	1	2
9438	9439	VC_A0011	3	3	2
9468	9469	VC_A0011	2	3	2
9524	9525	VC_A0011	18	4	2
9546	9547	VC_A0011	0	1	2
9558	9559	VC_A0011	2	3	2
9606	9607	VC_A0011	2	3	2
9609	9610	VC_A0011	8	4	2
9645	9646	VC_A0011	7	3	2
9667	9668	VC_A0011	0	1	2
9710	9711	VC_A0011	12	4	2
9755	9756	VC_A0011	20	4	2
9772	9773	VC_A0011	6	3	2
9781	9782	VC_A0011	5	3	2
9792	9793	VC_A0011	4	3	2
9807	9808	VC_A0011	0	1	2
9837	9838	VC_A0011	4	3	2
9851	9852	VC_A0011	12	4	2
9867	9868	VC_A0011	1	2	2
9886	9887	VC_A0011	2	3	2
9903	9904	VC_A0011	1	2	2
9905	9906	VC_A0011	8	4	2
9928	9929	VC_A0011	5	3	2
9946	9947	VC_A0011	0	1	2
9988	9989	VC_A0011	0	1	2
10020	10021	VC_A0011	7	3	2
10029	10030	VC_A0011	0	1	2
10043	10044	VC_A0011	5	3	2
10058	10059	VC_A0011	5	3	2
10072	10073	VC_A0011	0	1	2
10093	10094	VC_A0011	14	4	2
10102	10103	VC_A0011	0	1	2
10115	10116	VC_A0011	23	4	2
10124	10125	VC_A0011	3	3	2
10183	10184	VC_A0011	20	4	2
10186	10187	VC_A0011	32	4	2
10235	10236	VC_A0011	14	4	2
10258	10259	VC_A0011	0	1	2
10305	10306	VC_A0011	0	1	2
10332	10333	VC_A0011	0	1	2
10421	10422	VC_A0011	21	4	2
10425	10426	VC_A0011	13	4	2
10467	10468	VC_A0011	2	3	2
10478	10479	VC_A0011	0	1	2
10539	10540	VC_A0011	5	3	2
10556	10557	VC_A0011	9	4	2
10597	10598	VC_A0011	21	4	2
10639	10640	VC_A0011	12	4	2
10711	10712	VC_A0011	0	1	2
10742	10743	VC_A0011	0	1	2
10749	10750	VC_A0011	18	4	2
10773	10774	VC_A0011	9	4	2
10777	10778	VC_A0011	2	3	2
10791	10792	VC_A0011	0	1	2
10831	10832	VC_A0011	24	4	2
10843	10844	VC_A0011	21	4	2
10867	10868	VC_A0011	0	1	2
10889	10890	VC_A0011	2	3	2
10934	10935	VC_A0011	18	4	2
10956	10957	VC_A0011	3	3	2
10987	10988	VC_A0011	10	4	2
11054	11055	VC_A0011	1	2	2
11062	11063	VC_A0011	0	1	2
11133	11134	VC_A0011	0	1	2
11170	11171	VC_A0011	3	3	2
11190	11191	VC_A0011	7	3	2
11196	11197	VC_A0011	0	1	2
11236	11237	VC_A0011	5	3	2
11241	11242	VC_A0011	0	1	2
11257	11258	VC_A0011	0	1	2
11306	11307	VC_A0011	0	1	2
11324	11325	VC_A0011	20	4	2
11339	11340	VC_A0011	0	1	2
11367	11368	VC_A0011	5	3	2
11433	11434	VC_A0011	0	1	2
11445	11446	VC_A0011	13	4	2
11448	11449	VC_A0011	0	1	2
11465	11466	VC_A0011	1	2	2
11472	11473	VC_A0011	0	1	2
11490	11491	extra	0	1	2
11496	11497	extra	0	1	2
11510	11511	extra	21	4	2
11523	11524	extra	12	4	2
11567	11568	extra	0	1	2
11598	11599	extra	7	3	2
11600	11601	extra	1	2	2
11620	11621	extra	1	2	2
11652	11653	extra	0	1	2
11710	11711	extra	2	3	2
11737	11738	extra	7	3	2
11762	11763	extra	2	3	2
11776	11777	extra	21	4	2
11787	11788	extra	8	4	2
11811	11812	extra	11	4	2
11834	11835	extra	8	4	2
11844	11845	extra	6	3	2
11879	11880	extra	7	3	2
11882	11883	extra	13	4	2
11889	11890	extra	1	2	2
11891	11892	extra	8	4	2
11910	11911	extra	1	2	2
11923	11924	VC_A0012	0	1	2
11935	11936	VC_A0012	8	4	2
11950	11951	VC_A0012	0	1	2
11959	11960	VC_A0012	1	2	2
11973	11974	VC_A0012	0	1	2
11988	11989	extra	0	1	2
11998	11999	extra	7	3	2
12002	12003	extra	10	4	2
12047	12048	extra	2	3	2
12054	12055	extra	30	4	2
12058	12059	extra	12	4	2
12064	12065	extra	5	3	2
12096	12097	extra	28	4	2
12102	12103	extra	5	3	2
12128	12129	extra	5	3	2
12140	12141	extra	0	1	2
12159	12160	extra	0	1	2
12219	12220	extra	0	1	2
12230	12231	extra	0	1	2
12246	12247	extra	4	3	2
12279	12280	extra	10	4	2
12323	12324	extra	1	2	2
12346	12347	extra	6	3	2
12359	12360	extra	8	4	2
12385	12386	extra	4	3	2
12417	12418	extra	0	1	2
12465	12466	extra	0	1	2
12481	12482	extra	14	4	2
12485	12486	extra	4	3	2
12512	12513	extra	0	1	2
12544	12545	VC_A0013	11	4	2
12554	12555	VC_A0013	0	1	2
12623	12624	VC_A0013	5	3	2
12627	12628	VC_A0013	0	1	2
12638	12639	VC_A0013	0	1	2
12660	12661	VC_A0013	1	2	2
12685	12686	VC_A0013	0	1	2
12700	12701	VC_A0013	0	1	2
12712	12713	VC_A0013	1	2	2
12718	12719	VC_A0013	6	3	2
12729	12730	VC_A0013	0	1	2
12793	12794	VC_A0013	6	3	2
12841	12842	VC_A0013	2	3	2
12893	12894	VC_A0013	0	1	2
12943	12944	VC_A0013	4	3	2
12954	12955	VC_A0013	1	2	2
12961	12962	VC_A0013	0	1	2
13007	13008	VC_A0013	3	3	2
13020	13021	VC_A0013	0	1	2
13026	13027	VC_A0013	1	2	2
13030	13031	VC_A0013	3	3	2
13084	13085	VC_A0013	0	1	2
13135	13136	VC_A0013	12	4	2
13164	13165	VC_A0013	0	1	2
13216	13217	VC_A0013	2	3	2
13233	13234	VC_A0013	0	1	2
13239	13240	VC_A0013	0	1	2
13342	13343	VC_A0013	1	2	2
13432	13433	VC_A0013	1	2	2
13570	13571	VC_A0013	2	3	2
13586	13587	VC_A0013	0	1	2
13622	13623	VC_A0013	3	3	2
13645	13646	VC_A0013	0	1	2
13677	13678	VC_A0013	0	1	2
13707	13708	VC_A0013	0	1	2
13718	13719	VC_A0013	0	1	2
13792	13793	VC_A0013	1	2	2
13824	13825	VC_A0013	0	1	2
13896	13897	VC_A0013	1	2	2
13939	13940	VC_A0013	9	4	2
13959	13960	VC_A0013	11	4	2
13981	13982	VC_A0013	6	3	2
14059	14060	VC_A0013	0	1	2
14083	14084	VC_A0013	19	4	2
14115	14116	VC_A0013	0	1	2
14150	14151	VC_A0013	11	4	2
14164	14165	VC_A0013	1	2	2
14232	14233	VC_A0013	4	3	2
14247	14248	VC_A0013	0	1	2
14288	14289	VC_A0013	33	4	2
14292	14293	VC_A0013	39	4	2
14347	14348	VC_A0013	28	4	2
14375	14376	VC_A0013	1	2	2
14398	14399	VC_A0013	8	4	2
14400	14401	VC_A0013	1	2	2
14407	14408	VC_A0013	9	4	2
14416	14417	VC_A0013	2	3	2
14472	14473	VC_A0013	0	1	2
14506	14507	extra	30	4	2
14536	14537	extra	9	4	2
14563	14564	extra	21	4	2
14596	14597	extra	2	3	2
14637	14638	extra	0	1	2
14645	14646	extra	7	3	2
14673	14674	extra	0	1	2
14683	14684	extra	1	2	2
14691	14692	extra	2	3	2
14714	14715	extra	1	2	2
14722	14723	extra	9	4	2
14764	14765	extra	9	4	2
14768	14769	extra	12	4	2
14773	14774	extra	0	1	2
14829	14830	extra	0	1	2
14867	14868	extra	9	4	2
14939	14940	extra	0	1	2
14944	14945	extra	0	1	2
15012	15013	extra	0	1	2
15021	15022	extra	5	3	2
15053	15054	VC_A0014	8	4	2
15128	15129	VC_A0014	5	3	2
15147	15148	VC_A0014	1	2	2
15193	15194	VC_A0014	0	1	2
15212	15213	VC_A0014	0	1	2
15222	15223	VC_A0014	3	3	2
15235	15236	VC_A0014	0	1	2
15254	15255	VC_A0014	9	4	2
15290	15291	VC_A0014	14	4	2
15347	15348	VC_A0014	9	4	2
15349	15350	VC_A0014	2	3	2
15358	15359	VC_A0014	0	1	2
15415	15416	VC_A0014	0	1	2
15447	15448	VC_A0014	1	2	2
15497	15498	VC_A0014	1	2	2
15533	15534	VC_A0014	9	4	2
15552	15553	VC_A0014	3	3	2
15595	15596	VC_A0014	0	1	2
15645	15646	VC_A0014	2	3	2
15650	15651	VC_A0014	16	4	2
15670	15671	VC_A0014	1	2	2
15684	15685	VC_A0014	6	3	2
15706	15707	VC_A0014	0	1	2
15724	15725	VC_A0014	0	1	2
15753	15754	VC_A0014	1	2	2
15822	15823	VC_A0014	13	4	2
15872	15873	VC_A0014	0	1	2
15886	15887	VC_A0014	0	1	2
15897	15898	VC_A0014	0	1	2
15907	15908	VC_A0014	0	1	2
15938	15939	VC_A0014	13	4	2
15944	15945	VC_A0014	16	4	2
15948	15949	VC_A0014	3	3	2
15964	15965	VC_A0014	0	1	2
16006	16007	VC_A0014	2	3	2
16020	16021	VC_A0014	22	4	2
16022	16023	VC_A0014	2	3	2
16057	16058	VC_A0014	0	1	2
16081	16082	VC_A0014	1	2	2
16122	16123	VC_A0014	13	4	2
16152	16153	VC_A0014	0	1	2
16190	16191	VC_A0014	1	2	2
16199	16200	VC_A0014	15	4	2
16246	16247	VC_A0014	0	1	2
16257	16258	VC_A0014	11	4	2
16275	16276	VC_A0014	5	3	2
16316	16317	VC_A0014	0	1	2
16322	16323	VC_A0014	0	1	2
16325	16326	VC_A0014	1	2	2
16339	16340	VC_A0014	31	4	2
16344	16345	VC_A0014	0	1	2
16386	16387	VC_A0014	11	4	2
16410	16411	VC_A0014	0	1	2
16457	16458	VC_A0014	11	4	2
16499	16500	VC_A0014	0	1	2
16517	16518	VC_A0014	10	4	2
16546	16547	VC_A0014	0	1	2
16594	16595	VC_A0014	1	2	2
16611	16612	VC_A0014	6	3	2
16619	16620	VC_A0014	1	2	2
16706	16707	VC_A0014	0	1	2
16757	16758	VC_A0014	27	4	2
16806	16807	extra	3	3	2
16833	16834	extra	1	2	2
16843	16844	extra	8	4	2
16855	16856	extra	0	1	2
16877	16878	extra	4	3	2
16894	16895	extra	4	3	2
16899	16900	extra	4	3	2
16988	16989	extra	3	3	2
17012	17013	extra	0	1	2
17016	17017	extra	13	4	2
17060	17061	extra	4	3	2
17069	17070	extra	0	1	2
17078	17079	extra	5	3	2
17112	17113	extra	1	2	2
17114	17115	extra	0	1	2
17122	17123	extra	3	3	2
17138	17139	extra	0	1	2
17153	17154	extra	0	1	2
17168	17169	extra	1	2	2
17175	17176	extra	2	3	2
17179	17180	extra	5	3	2
17184	17185	extra	2	3	2
17191	17192	extra	2	3	2
17235	17236	VC_A0015	0	1	2
17281	17282	VC_A0015	4	3	2
17289	17290	VC_A0015	21	4	2
17380	17381	VC_A0015	0	1	2
17424	17425	extra	1	2	2
17436	17437	extra	16	4	2
17443	17444	extra	0	1	2
17469	17470	extra	0	1	2
17480	17481	extra	1	2	2
17494	17495	extra	7	3	2
17500	17501	extra	1	2	2
17512	17513	extra	0	1	2
17521	17522	extra	3	3	2
17535	17536	extra	6	3	2
17551	17552	extra	33	4	2
17559	17560	extra	1	2	2
17582	17583	extra	1	2	2
17612	17613	VC_A0016	1	2	2
17626	17627	VC_A0016	11	4	2
17667	17668	VC_A0016	0	1	2
17710	17711	VC_A0016	0	1	2
17715	17716	VC_A0016	1	2	2
17730	17731	VC_A0016	0	1	2
17758	17759	VC_A0016	0	1	2
17802	17803	VC_A0016	1	2	2
17824	17825	VC_A0016	1	2	2
17836	17837	VC_A0016	0	1	2
17860	17861	VC_A0016	4	3	2
17875	17876	VC_A0016	0	1	2
17889	17890	VC_A0016	4	3	2
17925	17926	VC_A0016	0	1	2
17944	17945	VC_A0016	0	1	2
17998	17999	VC_A0016	6	3	2
18028	18029	VC_A0016	4	3	2
18046	18047	VC_A0016	1	2	2
18048	18049	VC_A0016	4	3	2
18062	18063	VC_A0016	11	4	2
18088	18089	VC_A0016	5	3	2
18103	18104	VC_A0016	0	1	2
18132	18133	VC_A0016	0	1	2
18139	18140	VC_A0016	0	1	2
18163	18164	VC_A0016	0	1	2
18272	18273	VC_A0016	6	3	2
18322	18323	VC_A0016	10	4	2
18328	18329	VC_A0016	4	3	2
18362	18363	VC_A0016	3	3	2
18369	18370	VC_A0016	0	1	2
18379	18380	VC_A0016	10	4	2
18399	18400	VC_A0016	0	1	2
18439	18440	VC_A0016	0	1	2
18448	18449	VC_A0016	0	1	2
18456	18457	VC_A0016	1	2	2
18502	18503	VC_A0016	17	4	2
18516	18517	VC_A0016	13	4	2
18542	18543	VC_A0016	1	2	2
18544	18545	VC_A0016	21	4	2
18618	18619	VC_A0016	0	1	2
18642	18643	VC_A0016	4	3	2
18669	18670	VC_A0016	11	4	2
18679	18680	VC_A0016	0	1	2
18709	18710	VC_A0016	6	3	2
18720	18721	VC_A0016	0	1	2
18742	18743	VC_A0016	0	1	2
18750	18751	VC_A0016	2	3	2
18760	18761	VC_A0016	6	3	2
18773	18774	VC_A0016	4	3	2
18793	18794	VC_A0016	11	4	2
18798	18799	VC_A0016	0	1	2
18810	18811	VC_A0016	3	3	2
18814	18815	VC_A0016	1	2	2
18854	18855	VC_A0016	1	2	2
18862	18863	VC_A0016	2	3	2
18871	18872	VC_A0016	1	2	2
18873	18874	VC_A0016	72	4	2
18877	18878	VC_A0016	20	4	2
18906	18907	VC_A0016	6	3	2
18912	18913	VC_A0016	0	1	2
18920	18921	VC_A0016	1	2	2
18968	18969	VC_A0016	1	2	2
19027	19028	VC_A0016	1	2	2
19088	19089	VC_A0016	2	3	2
19095	19096	VC_A0016	2	3	2
19143	19144	VC_A0016	0	1	2
19154	19155	VC_A0016	0	1	2
19199	19200	extra	0	1	2
19209	19210	extra	2	3	2
19222	19223	extra	5	3	2
19239	19240	extra	0	1	2
19255	19256	extra	4	3	2
19270	19271	extra	0	1	2
19277	19278	extra	0	1	2
19293	19294	extra	1	2	2
19334	19335	extra	2	3	2
19361	19362	extra	2	3	2
19366	19367	extra	4	3	2
19384	19385	extra	1	2	2
19404	19405	extra	10	4	2
19406	19407	extra	15	4	2
19408	19409	extra	11	4	2
19417	19418	extra	2	3	2
19439	19440	extra	3	3	2
19448	19449	extra	3	3	2
19450	19451	extra	1	2	2
19455	19456	extra	0	1	2
19495	19496	extra	3	3	2
19509	19510	extra	0	1	2
19521	19522	extra	5	3	2
19546	19547	extra	0	1	2
19577	19578	extra	5	3	2
19651	19652	extra	0	1	2
19657	19658	extra	0	1	2
19659	19660	extra	0	1	2
19664	19665	extra	1	2	2
19710	19711	extra	0	1	2
19735	19736	extra	0	1	2
19752	19753	extra	0	1	2
19763	19764	extra	0	1	2
19776	19777	extra	0	1	2
19796	19797	extra	2	3	2
19798	19799	extra	4	3	2
19804	19805	extra	0	1	2
19828	19829	extra	1	2	2
19846	19847	VC_A0017	8	4	2
19858	19859	VC_A0017	1	2	2
19923	19924	VC_A0017	4	3	2
19929	19930	VC_A0017	0	1	2
20024	20025	VC_A0017	3	3	2
20075	20076	VC_A0017	0	1	2
20080	20081	VC_A0017	30	4	2
20086	20087	VC_A0017	7	3	2
20119	20120	VC_A0017	1	2	2
20137	20138	VC_A0017	9	4	2
20146	20147	VC_A0017	0	1	2
20194	20195	VC_A0017	0	1	2
20222	20223	VC_A0017	0	1	2
20248	20249	extra	0	1	2
20281	20282	extra	0	1	2
20297	20298	extra	1	2	2
20302	20303	extra	1	2	2
20349	20350	extra	1	2	2
20360	20361	extra	0	1	1
20375	20376	extra	0	1	1
20386	20387	extra	0	1	1
20403	20404	extra	0	1	1
20408	20409	extra	0	1	1
20437	20438	extra	0	1	1
20442	20443	extra	0	1	1
20530	20531	extra	0	1	1
20544	20545	extra	0	1	1
20556	20557	extra	0	1	1
20581	20582	extra	0	1	1
20612	20613	extra	2	3	2
20634	20635	extra	0	1	2
20674	20675	VC_A0018	36	4	2
20684	20685	VC_A0018	1	2	2
20696	20697	VC_A0018	0	1	2
20718	20719	VC_A0018	9	4	2
20731	20732	VC_A0018	3	3	2
20743	20744	VC_A0018	2	3	2
20752	20753	VC_A0018	5	3	2
20768	20769	VC_A0018	6	3	2
20810	20811	VC_A0018	0	1	2
20841	20842	VC_A0018	0	1	2
20892	20893	VC_A0018	0	1	2
20906	20907	VC_A0018	0	1	2
20949	20950	VC_A0018	11	4	2
20978	20979	VC_A0018	6	3	2
20985	20986	VC_A0018	2	3	2
21010	21011	VC_A0018	27	4	2
21014	21015	VC_A0018	7	3	2
21036	21037	VC_A0018	7	3	2
21046	21047	VC_A0018	0	1	2
21065	21066	VC_A0018	7	3	2
21072	21073	VC_A0018	52	4	2
21085	21086	VC_A0018	8	4	2
21090	21091	VC_A0018	13	4	2
21132	21133	VC_A0018	0	1	2
21153	21154	VC_A0018	1	2	2
21163	21164	VC_A0018	0	1	2
21179	21180	VC_A0018	5	3	2
21192	21193	VC_A0018	0	1	2
21207	21208	VC_A0018	0	1	2
21234	21235	VC_A0018	0	1	2
21263	21264	VC_A0018	0	1	2
21277	21278	VC_A0018	0	1	2
21282	21283	VC_A0018	6	3	2
21345	21346	VC_A0018	0	1	2
21347	21348	VC_A0018	10	4	2
21407	21408	VC_A0018	19	4	2
21410	21411	VC_A0018	9	4	2
21439	21440	VC_A0018	8	4	2
21471	21472	VC_A0018	15	4	2
21490	21491	VC_A0018	3	3	2
21556	21557	VC_A0018	2	3	2
21639	21640	VC_A0018	0	1	2
21650	21651	VC_A0018	1	2	2
21673	21674	VC_A0018	0	1	2
21705	21706	VC_A0018	1	2	2
21713	21714	VC_A0018	0	1	2
21719	21720	VC_A0018	0	1	2
21757	21758	VC_A0018	4	3	2
21782	21783	VC_A0018	0	1	2
21798	21799	VC_A0018	8	4	2
21812	21813	VC_A0018	0	1	2
21822	21823	VC_A0018	16	4	2
21887	21888	VC_A0018	1	2	2
21930	21931	VC_A0018	0	1	2
22037	22038	VC_A0018	14	4	2
22076	22077	VC_A0018	7	3	2
22149	22150	VC_A0018	15	4	2
22175	22176	VC_A0018	5	3	2
22184	22185	VC_A0018	0	1	2
22217	22218	VC_A0018	8	4	2
22241	22242	VC_A0018	2	3	2
22244	22245	VC_A0018	4	3	2
22283	22284	VC_A0018	16	4	2
22286	22287	VC_A0018	0	1	2
22326	22327	extra	1	2	2
22334	22335	extra	7	3	2
22364	22365	extra	4	3	2
22393	22394	extra	0	1	2
22402	22403	extra	0	1	2
22421	22422	extra	16	4	2
22432	22433	extra	9	4	2
22436	22437	extra	12	4	2
22509	22510	extra	5	3	2
22540	22541	extra	7	3	2
22576	22577	extra	2	3	2
22592	22593	extra	0	1	2
22626	22627	VC_A0019	16	4	2
22640	22641	VC_A0019	6	3	2
22647	22648	VC_A0019	1	2	2
22676	22677	VC_A0019	1	2	2
22702	22703	VC_A0019	5	3	2
22718	22719	VC_A0019	4	3	2
22728	22729	VC_A0019	9	4	2
22738	22739	VC_A0019	2	3	2
22744	22745	VC_A0019	2	3	2
22776	22777	VC_A0019	2	3	2
22800	22801	VC_A0019	0	1	2
22807	22808	VC_A0019	5	3	2
22859	22860	VC_A0019	0	1	2
22879	22880	VC_A0019	1	2	2
22904	22905	VC_A0019	24	4	2
22908	22909	VC_A0019	0	1	2
22918	22919	VC_A0019	0	1	2
22985	22986	VC_A0019	53	4	2
23040	23041	VC_A0019	0	1	2
23083	23084	VC_A0019	4	3	2
23086	23087	VC_A0019	15	4	2
23091	23092	VC_A0019	13	4	2
23133	23134	VC_A0019	0	1	2
23163	23164	VC_A0019	34	4	2
23189	23190	VC_A0019	8	4	2
23203	23204	VC_A0019	0	1	2
23220	23221	VC_A0019	0	1	2
23233	23234	VC_A0019	0	1	2
23250	23251	VC_A0019	4	3	2
23279	23280	VC_A0019	6	3	2
23320	23321	extra	0	1	2
23360	23361	extra	11	4	2
23388	23389	extra	14	4	2
23400	23401	extra	11	4	2
23469	23470	extra	1	2	2
23480	23481	extra	0	1	2
23483	23484	extra	0	1	2
23489	23490	extra	19	4	2
23503	23504	extra	2	3	2
23518	23519	extra	7	3	2
23540	23541	extra	16	4	2
23549	23550	extra	0	1	2
23586	23587	extra	0	1	2
23602	23603	extra	10	4	2
23609	23610	extra	0	1	2
23635	23636	extra	11	4	2
23641	23642	extra	0	1	2
23671	23672	extra	1	2	2
23774	23775	VC_A0020	1	2	2
23779	23780	VC_A0020	0	1	2
23802	23803	VC_A0020	0	1	2
23809	23810	VC_A0020	0	1	2
23847	23848	VC_A0020	42	4	2
23859	23860	VC_A0020	11	4	2
23886	23887	VC_A0020	10	4	2
23898	23899	VC_A0020	0	1	2
23919	23920	VC_A0020	9	4	2
23947	23948	VC_A0020	3	3	2
23959	23960	VC_A0020	22	4	2
23994	23995	VC_A0020	0	1	2
24000	24001	VC_A0020	0	1	2
24006	24007	VC_A0020	9	4	2
24012	24013	VC_A0020	4	3	2
24023	24024	VC_A0020	0	1	2
24029	24030	VC_A0020	0	1	2
24057	24058	VC_A0020	0	1	2
24092	24093	VC_A0020	19	4	2
24106	24107	VC_A0020	6	3	2
24140	24141	VC_A0020	10	4	2
24164	24165	VC_A0020	0	1	2
24182	24183	VC_A0020	12	4	2
24189	24190	VC_A0020	1	2	2
24195	24196	VC_A0020	7	3	2
24198	24199	VC_A0020	0	1	2
24219	24220	VC_A0020	6	3	2
24249	24250	VC_A0020	3	3	2
24281	24282	VC_A0020	3	3	2
24323	24324	VC_A0020	5	3	2
24342	24343	VC_A0020	2	3	2
24347	24348	VC_A0020	0	1	2
24353	24354	VC_A0020	3	3	2
24366	24367	VC_A0020	2	3	2
24373	24374	VC_A0020	0	1	2
24381	24382	VC_A0020	0	1	2
24416	24417	VC_A0020	0	1	2
24448	24449	VC_A0020	6	3	2
24502	24503	VC_A0020	0	1	2
24561	24562	VC_A0020	4	3	2
24587	24588	VC_A0020	2	3	2
24591	24592	VC_A0020	3	3	2
24610	24611	VC_A0020	6	3	2
24642	24643	VC_A0020	1	2	2
24652	24653	VC_A0020	10	4	2
24663	24664	VC_A0020	16	4	2
24708	24709	VC_A0020	3	3	2
24714	24715	VC_A0020	0	1	2
24739	24740	VC_A0020	3	3	2
24746	24747	VC_A0020	3	3	2
24752	24753	VC_A0020	15	4	2
24756	24757	VC_A0020	1	2	2
24767	24768	VC_A0020	0	1	2
24777	24778	VC_A0020	0	1	2
24815	24816	VC_A0020	0	1	2
24900	24901	VC_A0020	10	4	2
24909	24910	VC_A0020	2	3	2
24921	24922	VC_A0020	2	3	2
24939	24940	VC_A0020	0	1	2
24945	24946	VC_A0020	15	4	2
24951	24952	VC_A0020	2	3	2
24957	24958	VC_A0020	22	4	2
24984	24985	VC_A0020	0	1	2
24993	24994	VC_A0020	1	2	2
25014	25015	VC_A0020	3	3	2
25035	25036	VC_A0020	12	4	2
25141	25142	VC_A0020	0	1	2
25182	25183	VC_A0020	2	3	2
25193	25194	VC_A0020	11	4	2
25211	25212	VC_A0020	0	1	2
25239	25240	VC_A0020	7	3	2
25249	25250	VC_A0020	7	3	2
25263	25264	VC_A0020	0	1	2
25278	25279	VC_A0020	3	3	2
25332	25333	VC_A0020	0	1	2
25383	25384	VC_A0020	18	4	2
25388	25389	VC_A0020	1	2	2
25397	25398	VC_A0020	0	1	2
25404	25405	VC_A0020	6	3	2
25469	25470	VC_A0020	1	2	2
25490	25491	VC_A0020	0	1	2
25512	25513	VC_A0020	0	1	2
25544	25545	VC_A0020	0	1	2
25571	25572	VC_A0020	14	4	2
25578	25579	VC_A0020	9	4	2
25599	25600	VC_A0020	0	1	2
25606	25607	VC_A0020	2	3	2
25608	25609	VC_A0020	3	3	2
25621	25622	VC_A0020	3	3	2
25641	25642	VC_A0020	8	4	2
25669	25670	VC_A0020	1	2	2
25686	25687	VC_A0020	14	4	2
25691	25692	VC_A0020	5	3	2
25707	25708	VC_A0020	8	4	2
25751	25752	VC_A0020	2	3	2
25758	25759	VC_A0020	7	3	2
25775	25776	VC_A0020	1	2	2
25779	25780	VC_A0020	6	3	2
25811	25812	VC_A0020	1	2	2
25824	25825	VC_A0020	2	3	2
25845	25846	VC_A0020	0	1	2
25871	25872	VC_A0020	4	3	2
25893	25894	VC_A0020	3	3	2
25899	25900	VC_A0020	1	2	2
25911	25912	VC_A0020	7	3	2
25936	25937	VC_A0020	1	2	2
25943	25944	VC_A0020	10	4	2
25974	25975	VC_A0020	0	1	2
25981	25982	VC_A0020	1	2	2
25983	25984	VC_A0020	0	1	2
26003	26004	VC_A0020	19	4	2
26007	26008	VC_A0020	0	1	2
26030	26031	VC_A0020	12	4	2
26079	26080	VC_A0020	3	3	2
26086	26087	VC_A0020	1	2	2
26118	26119	VC_A0020	0	1	2
26132	26133	VC_A0020	0	1	2
26144	26145	VC_A0020	0	1	2
26207	26208	VC_A0020	3	3	2
26250	26251	VC_A0020	13	4	2
26259	26260	VC_A0020	11	4	2
26291	26292	VC_A0020	8	4	2
26315	26316	VC_A0020	0	1	2
26323	26324	VC_A0020	3	3	2
26328	26329	extra	5	3	2
26342	26343	extra	1	2	2
26348	26349	extra	5	3	2
26380	26381	extra	11	4	2
26383	26384	extra	26	4	2
26405	26406	extra	1	2	2
26414	26415	extra	11	4	2
26445	26446	extra	0	1	2
26454	26455	extra	5	3	2
26467	26468	extra	6	3	2
26472	26473	extra	36	4	2
26475	26476	extra	17	4	2
26499	26500	extra	15	4	2
26560	26561	extra	0	1	2
26594	26595	extra	0	1	2
26616	26617	extra	0	1	2
26639	26640	extra	3	3	2
26650	26651	extra	0	1	2
26657	26658	extra	2	3	2
26664	26665	extra	0	1	2
26675	26676	extra	2	3	2
26684	26685	extra	0	1	2
26690	26691	extra	0	1	2
26696	26697	extra	0	1	2
26712	26713	extra	0	1	2
26716	26717	extra	2	3	2
26727	26728	VC_A0021	0	1	2
26737	26738	VC_A0021	0	1	2
26759	26760	VC_A0021	0	1	2
26790	26791	VC_A0021	2	3	2
26811	26812	VC_A0021	0	1	2
26826	26827	VC_A0021	3	3	2
26835	26836	VC_A0021	1	2	2
26838	26839	VC_A0021	4	3	2
26841	26842	VC_A0021	0	1	2
26859	26860	VC_A0021	10	4	2
26868	26869	VC_A0021	2	3	2
26896	26897	VC_A0021	0	1	2
26904	26905	VC_A0021	4	3	2
26920	26921	VC_A0021	0	1	2
26926	26927	VC_A0021	5	3	2
26933	26934	VC_A0021	0	1	2
26950	26951	VC_A0021	3	3	2
26953	26954	VC_A0021	0	1	2
26955	26956	VC_A0021	1	2	2
26986	26987	VC_A0021	1	2	2
27035	27036	VC_A0021	1	2	2
27041	27042	VC_A0021	2	3	2
27059	27060	VC_A0021	0	1	2
27125	27126	VC_A0021	13	4	2
27129	27130	VC_A0021	9	4	2
27142	27143	VC_A0021	0	1	2
27197	27198	VC_A0021	2	3	2
27201	27202	VC_A0021	0	1	2
27207	27208	VC_A0021	18	4	2
27239	27240	VC_A0021	0	1	2
27246	27247	VC_A0021	0	1	2
27273	27274	VC_A0021	0	1	2
27291	27292	VC_A0021	3	3	2
27297	27298	VC_A0021	3	3	2
27300	27301	VC_A0021	4	3	2
27310	27311	extra	0	1	2
27320	27321	extra	1	2	2
27330	27331	extra	1	2	2
27340	27341	extra	4	3	2
27357	27358	extra	2	3	2
27368	27369	extra	0	1	2
27379	27380	extra	13	4	2
27390	27391	extra	3	3	2
27394	27395	extra	5	3	2
27443	27444	extra	7	3	2
27465	27466	extra	5	3	2
27472	27473	extra	0	1	2
27478	27479	extra	22	4	2
27483	27484	extra	2	3	2
27499	27500	extra	7	3	2
27529	27530	VC_A0022	10	4	2
27533	27534	VC_A0022	0	1	2
27539	27540	VC_A0022	1	2	2
27561	27562	VC_A0022	0	1	2
27602	27603	VC_A0022	9	4	2
27627	27628	VC_A0022	9	4	2
27640	27641	VC_A0022	12	4	2
27656	27657	VC_A0022	3	3	2
27662	27663	VC_A0022	5	3	2
27671	27672	VC_A0022	0	1	2
27690	27691	VC_A0022	4	3	2
27731	27732	VC_A0022	0	1	2
27743	27744	VC_A0022	3	3	2
27762	27763	VC_A0022	3	3	2
27777	27778	VC_A0022	0	1	2
27792	27793	VC_A0022	0	1	2
27815	27816	VC_A0022	0	1	2
27821	27822	VC_A0022	1	2	2
27833	27834	VC_A0022	9	4	2
27839	27840	VC_A0022	1	2	2
27845	27846	extra	5	3	2
27853	27854	extra	11	4	2
27855	27856	extra	14	4	2
27868	27869	extra	4	3	2
27879	27880	extra	7	3	2
27927	27928	extra	7	3	2
27936	27937	extra	4	3	2
27967	27968	extra	3	3	2
27994	27995	extra	1	2	2
27998	27999	extra	12	4	2
28001	28002	extra	3	3	2
28010	28011	extra	0	1	2
28017	28018	extra	2	3	2
28053	28054	extra	5	3	2
28059	28060	extra	4	3	2
28067	28068	extra	9	4	2
28078	28079	extra	18	4	2
28087	28088	extra	9	4	2
28094	28095	extra	2	3	2
28102	28103	extra	2	3	2
28109	28110	extra	2	3	2
28113	28114	extra	14	4	2
28136	28137	extra	6	3	2
28157	28158	extra	2	3	2
28172	28173	VC_A0023	0	1	2
28208	28209	VC_A0023	4	3	2
28224	28225	VC_A0023	7	3	2
28274	28275	VC_A0023	5	3	2
28285	28286	VC_A0023	0	1	2
28292	28293	VC_A0023	0	1	2
28338	28339	VC_A0023	4	3	2
28351	28352	VC_A0023	4	3	2
28365	28366	VC_A0023	5	3	2
28373	28374	VC_A0023	32	4	2
28380	28381	VC_A0023	0	1	2
28421	28422	VC_A0023	0	1	2
28470	28471	VC_A0023	0	1	2
28510	28511	VC_A0023	12	4	2
28516	28517	VC_A0023	0	1	2
28518	28519	VC_A0023	23	4	2
28572	28573	VC_A0023	8	4	2
28578	28579	VC_A0023	33	4	2
28580	28581	VC_A0023	6	3	2
28598	28599	VC_A0023	0	1	2
28667	28668	VC_A0023	0	1	2
28682	28683	VC_A0023	3	3	2
28708	28709	VC_A0023	8	4	2
28737	28738	VC_A0023	5	3	2
28758	28759	VC_A0023	13	4	2
28796	28797	VC_A0023	12	4	2
28799	28800	VC_A0023	4	3	2
28804	28805	VC_A0023	6	3	2
28808	28809	VC_A0023	4	3	2
28826	28827	VC_A0023	0	1	2
28835	28836	VC_A0023	0	1	2
28848	28849	VC_A0023	9	4	2
28852	28853	VC_A0023	3	3	2
28895	28896	VC_A0023	1	2	2
28899	28900	VC_A0023	2	3	2
28909	28910	VC_A0023	4	3	2
28948	28949	VC_A0023	0	1	2
28952	28953	VC_A0023	5	3	2
28956	28957	VC_A0023	3	3	2
28961	28962	VC_A0023	11	4	2
28989	28990	VC_A0023	6	3	2
28996	28997	extra	5	3	2
29020	29021	extra	3	3	2
29083	29084	extra	3	3	2
29116	29117	extra	0	1	2
29121	29122	extra	0	1	2
29215	29216	extra	12	4	2
29231	29232	extra	0	1	2
29246	29247	extra	0	1	2
29255	29256	extra	6	3	2
29261	29262	extra	10	4	2
29291	29292	extra	4	3	2
29294	29295	extra	34	4	2
29341	29342	VC_A0024	28	4	2
29382	29383	VC_A0024	0	1	2
29394	29395	VC_A0024	4	3	2
29412	29413	VC_A0024	2	3	2
29429	29430	VC_A0024	0	1	2
29436	29437	VC_A0024	1	2	2
29451	29452	VC_A0024	12	4	2
29456	29457	VC_A0024	2	3	2
29458	29459	VC_A0024	2	3	2
29525	29526	VC_A0024	2	3	2
29532	29533	VC_A0024	7	3	2
29552	29553	VC_A0024	18	4	2
29563	29564	VC_A0024	26	4	2
29588	29589	VC_A0024	0	1	2
29598	29599	VC_A0024	13	4	2
29611	29612	VC_A0024	3	3	2
29616	29617	VC_A0024	9	4	2
29643	29644	VC_A0024	0	1	2
29666	29667	VC_A0024	0	1	2
29696	29697	VC_A0024	1	2	2
29764	29765	VC_A0024	13	4	2
29768	29769	VC_A0024	0	1	2
29797	29798	VC_A0024	1	2	2
29808	29809	VC_A0024	3	3	2
29812	29813	VC_A0024	19	4	2
29825	29826	VC_A0024	0	1	2
29903	29904	VC_A0024	10	4	2
29930	29931	VC_A0024	12	4	2
29940	29941	VC_A0024	9	4	2
29947	29948	VC_A0024	2	3	2
29949	29950	VC_A0024	3	3	2
29955	29956	VC_A0024	0	1	2
30056	30057	VC_A0024	1	2	2
30077	30078	VC_A0024	2	3	2
30086	30087	VC_A0024	0	1	2
30110	30111	extra	5	3	2
30147	30148	extra	10	4	2
30170	30171	extra	3	3	2
30185	30186	extra	2	3	2
30187	30188	extra	25	4	2
30276	30277	extra	2	3	2
30279	30280	extra	0	1	2
30290	30291	extra	6	3	2
30294	30295	extra	0	1	2
30301	30302	extra	0	1	2
30311	30312	extra	0	1	2
30313	30314	extra	0	1	2
30364	30365	extra	0	1	2
30369	30370	extra	0	1	2
30377	30378	extra	0	1	2
30392	30393	extra	0	1	2
30398	30399	extra	0	1	2
30415	30416	extra	2	3	2
30419	30420	extra	0	1	2
30432	30433	extra	1	2	2
30458	30459	extra	3	3	2
30470	30471	extra	0	1	2
30479	30480	extra	2	3	2
30482	30483	extra	3	3	2
30498	30499	extra	3	3	2
30519	30520	extra	0	1	2
30543	30544	extra	0	1	2
30589	30590	extra	0	1	2
30633	30634	VC_A0025	19	4	2
30662	30663	VC_A0025	0	1	2
30726	30727	VC_A0025	0	1	2
30753	30754	VC_A0025	4	3	2
30779	30780	VC_A0025	0	1	2
30785	30786	VC_A0025	3	3	2
30831	30832	VC_A0025	1	2	2
30846	30847	VC_A0025	0	1	2
30891	30892	VC_A0025	20	4	2
30933	30934	VC_A0025	14	4	2
30936	30937	VC_A0025	0	1	2
30977	30978	VC_A0025	0	1	2
30980	30981	VC_A0025	11	4	2
30984	30985	VC_A0025	8	4	2
30999	31000	VC_A0025	2	3	2
31015	31016	VC_A0025	10	4	2
31042	31043	VC_A0025	3	3	2
31053	31054	VC_A0025	7	3	2
31062	31063	VC_A0025	0	1	2
31080	31081	VC_A0025	0	1	2
31125	31126	VC_A0025	0	1	2
31148	31149	VC_A0025	0	1	2
31192	31193	VC_A0025	3	3	2
31202	31203	VC_A0025	0	1	2
31263	31264	VC_A0025	0	1	2
31272	31273	VC_A0025	0	1	2
31292	31293	VC_A0025	1	2	2
31298	31299	VC_A0025	0	1	2
31304	31305	VC_A0025	0	1	2
31317	31318	VC_A0025	0	1	2
31326	31327	VC_A0025	7	3	2
31359	31360	VC_A0025	1	2	2
31373	31374	VC_A0025	0	1	2
31385	31386	VC_A0025	7	3	2
31448	31449	VC_A0025	24	4	2
31482	31483	VC_A0025	0	1	2
31511	31512	VC_A0025	2	3	2
31517	31518	VC_A0025	0	1	2
31536	31537	VC_A0025	8	4	2
31548	31549	VC_A0025	2	3	2
31571	31572	VC_A0025	2	3	2
31598	31599	VC_A0025	2	3	2
31614	31615	VC_A0025	2	3	2
31623	31624	VC_A0025	0	1	2
31658	31659	VC_A0025	11	4	2
31691	31692	VC_A0025	0	1	2
31697	31698	VC_A0025	0	1	2
31728	31729	VC_A0025	6	3	2
31758	31759	extra	21	4	2
31779	31780	extra	3	3	2
31813	31814	extra	0	1	2
31821	31822	extra	0	1	2
31830	31831	extra	1	2	2
31870	31871	extra	3	3	2
31882	31883	extra	4	3	2
31884	31885	extra	3	3	2
31892	31893	extra	0	1	2
31920	31921	extra	0	1	2
31928	31929	extra	0	1	2
31942	31943	extra	0	1	2
31965	31966	extra	0	1	2
31969	31970	extra	2	3	2
31979	31980	extra	0	1	2
31991	31992	extra	1	2	2
32024	32025	extra	5	3	2
32026	32027	extra	2	3	2
32093	32094	VC_A0026	0	1	2
32118	32119	VC_A0026	0	1	2
32141	32142	VC_A0026	0	1	2
32144	32145	VC_A0026	1	2	2
32146	32147	VC_A0026	9	4	2
32171	32172	VC_A0026	1	2	2
32198	32199	VC_A0026	0	1	2
32220	32221	VC_A0026	0	1	2
32228	32229	VC_A0026	3	3	2
32244	32245	VC_A0026	0	1	2
32296	32297	VC_A0026	1	2	2
32300	32301	VC_A0026	12	4	2
32306	32307	VC_A0026	1	2	2
32360	32361	VC_A0026	1	2	2
32395	32396	VC_A0026	9	4	2
32404	32405	VC_A0026	1	2	2
32436	32437	VC_A0026	1	2	2
32442	32443	VC_A0026	0	1	2
32480	32481	VC_A0026	2	3	2
32486	32487	VC_A0026	0	1	2
32496	32497	VC_A0026	3	3	2
32505	32506	VC_A0026	4	3	2
32516	32517	VC_A0026	7	3	2
32531	32532	VC_A0026	0	1	2
32594	32595	extra	28	4	2
32622	32623	extra	2	3	2
32664	32665	extra	0	1	2
32717	32718	extra	0	1	2
32747	32748	extra	0	1	2
32752	32753	extra	0	1	2
32754	32755	extra	0	1	2
32759	32760	extra	0	1	2
32771	32772	extra	0	1	2
32775	32776	extra	0	1	2
32786	32787	extra	0	1	2
32791	32792	extra	5	3	2
32803	32804	extra	2	3	2
32853	32854	extra	0	1	2
32887	32888	extra	0	1	2
32913	32914	extra	0	1	2
32947	32948	extra	0	1	2
32981	32982	extra	1	2	2
32998	32999	extra	1	2	2
33014	33015	extra	5	3	2
33034	33035	extra	0	1	2
33064	33065	extra	2	3	2
33078	33079	extra	0	1	2
33085	33086	extra	0	1	2
33112	33113	extra	7	3	2
33125	33126	extra	3	3	2
33185	33186	extra	2	3	2
33199	33200	extra	3	3	2
33203	33204	extra	14	4	2
33266	33267	extra	26	4	2
33268	33269	extra	5	3	2
33275	33276	extra	0	1	2
33316	33317	VC_A0027	0	1	2
33325	33326	VC_A0027	1	2	2
33337	33338	VC_A0027	7	3	2
33341	33342	VC_A0027	10	4	2
33346	33347	VC_A0027	2	3	2
33359	33360	VC_A0027	0	1	2
33397	33398	VC_A0027	9	4	2
33400	33401	VC_A0027	23	4	2
33424	33425	VC_A0027	0	1	2
33433	33434	VC_A0027	0	1	2
33478	33479	VC_A0027	0	1	2
33484	33485	VC_A0027	24	4	2
33491	33492	VC_A0027	6	3	2
33508	33509	VC_A0027	1	2	2
33524	33525	VC_A0027	0	1	2
33541	33542	VC_A0027	12	4	2
33545	33546	VC_A0027	7	3	2
33553	33554	VC_A0027	2	3	2
33559	33560	VC_A0027	1	2	2
33568	33569	VC_A0027	5	3	2
33588	33589	VC_A0027	2	3	2
33595	33596	VC_A0027	1	2	2
33602	33603	VC_A0027	1	2	2
33610	33611	VC_A0027	0	1	2
33655	33656	VC_A0027	0	1	2
33664	33665	VC_A0027	5	3	2
33685	33686	VC_A0027	6	3	2
33734	33735	VC_A0027	10	4	2
33767	33768	VC_A0027	3	3	2
33787	33788	VC_A0027	3	3	2
33791	33792	VC_A0027	21	4	2
33821	33822	VC_A0027	5	3	2
33886	33887	VC_A0027	1	2	2
33892	33893	VC_A0027	1	2	2
33953	33954	VC_A0027	0	1	2
33967	33968	VC_A0027	1	2	2
33980	33981	VC_A0027	8	4	2
34023	34024	VC_A0027	0	1	2
34040	34041	VC_A0027	14	4	2
34044	34045	VC_A0027	10	4	2
34069	34070	VC_A0027	4	3	2
34102	34103	VC_A0027	0	1	2
34106	34107	VC_A0027	7	3	2
34123	34124	VC_A0027	0	1	2
34160	34161	VC_A0027	1	2	2
34178	34179	VC_A0027	22	4	2
34187	34188	VC_A0027	28	4	2
34189	34190	VC_A0027	3	3	2
34205	34206	VC_A0027	1	2	2
34214	34215	VC_A0027	0	1	2
34228	34229	VC_A0027	0	1	2
34233	34234	VC_A0027	2	3	2
34256	34257	VC_A0027	9	4	2
34270	34271	VC_A0027	7	3	2
34294	34295	VC_A0027	10	4	2
34322	34323	VC_A0027	1	2	2
34337	34338	VC_A0027	7	3	2
34348	34349	VC_A0027	0	1	2
34354	34355	VC_A0027	0	1	2
34398	34399	VC_A0027	9	4	2
34411	34412	VC_A0027	2	3	2
34415	34416	VC_A0027	39	4	2
34462	34463	VC_A0027	2	3	2
34486	34487	VC_A0027	0	1	2
34544	34545	VC_A0027	14	4	2
34546	34547	VC_A0027	4	3	2
34555	34556	VC_A0027	0	1	2
34579	34580	VC_A0027	3	3	2
34604	34605	VC_A0027	0	1	2
34610	34611	VC_A0027	3	3	2
34648	34649	VC_A0027	5	3	2
34651	34652	VC_A0027	1	2	2
34706	34707	VC_A0027	16	4	2
34710	34711	VC_A0027	16	4	2
34714	34715	VC_A0027	22	4	2
34725	34726	VC_A0027	0	1	2
34794	34795	VC_A0027	1	2	2
34821	34822	VC_A0027	0	1	2
34864	34865	VC_A0027	0	1	2
34881	34882	VC_A0027	3	3	2
34921	34922	VC_A0027	11	4	2
34931	34932	VC_A0027	4	3	2
34987	34988	VC_A0027	2	3	2
34999	35000	VC_A0027	1	2	2
35032	35033	VC_A0027	3	3	2
35068	35069	VC_A0027	32	4	2
35080	35081	VC_A0027	2	3	2
35233	35234	VC_A0027	6	3	2
35244	35245	VC_A0027	5	3	2
35268	35269	VC_A0027	36	4	2
35303	35304	VC_A0027	16	4	2
35305	35306	VC_A0027	27	4	2
35334	35335	extra	0	1	2
35362	35363	extra	0	1	2
35379	35380	extra	5	3	2
35419	35420	extra	2	3	2
35447	35448	extra	16	4	2
35544	35545	extra	0	1	2
35575	35576	extra	1	2	2
35582	35583	extra	0	1	2
35613	35614	extra	1	2	2
35630	35631	extra	6	3	2
35663	35664	VC_A0028	7	3	2
35671	35672	VC_A0028	12	4	2
35682	35683	VC_A0028	6	3	2
35693	35694	VC_A0028	0	1	2
35721	35722	VC_A0028	0	1	2
35745	35746	VC_A0028	2	3	2
35782	35783	VC_A0028	0	1	2
35815	35816	VC_A0028	1	2	2
35827	35828	VC_A0028	1	2	2
35877	35878	extra	0	1	2
35888	35889	extra	2	3	2
35898	35899	extra	0	1	2
35900	35901	extra	0	1	2
35931	35932	extra	4	3	2
35938	35939	extra	0	1	2
35982	35983	extra	0	1	2
36020	36021	extra	0	1	2
36068	36069	VC_A0029	2	3	2
36078	36079	VC_A0029	0	1	2
36083	36084	VC_A0029	15	4	2
36085	36086	VC_A0029	0	1	2
36187	36188	VC_A0029	3	3	2
36204	36205	VC_A0029	0	1	2
36230	36231	VC_A0029	8	4	2
36239	36240	VC_A0029	0	1	2
36268	36269	VC_A0029	32	4	2
36270	36271	VC_A0029	2	3	2
36286	36287	VC_A0029	0	1	2
36296	36297	VC_A0029	2	3	2
36303	36304	VC_A0029	0	1	2
36318	36319	VC_A0029	6	3	2
36384	36385	VC_A0029	4	3	2
36389	36390	VC_A0029	17	4	2
36400	36401	VC_A0029	11	4	2
36436	36437	VC_A0029	1	2	2
36458	36459	VC_A0029	0	1	2
36488	36489	VC_A0029	5	3	2
36502	36503	VC_A0029	6	3	2
36513	36514	VC_A0029	0	1	2
36570	36571	VC_A0029	10	4	2
36635	36636	extra	0	1	2
36641	36642	extra	3	3	2
36647	36648	extra	30	4	2
36682	36683	extra	1	2	2
36696	36697	extra	19	4	2
36701	36702	extra	0	1	2
36712	36713	extra	0	1	2
36719	36720	extra	20	4	2
36726	36727	extra	27	4	2
36747	36748	extra	19	4	2
36759	36760	extra	12	4	2
36779	36780	VC_A0030	0	1	2
36797	36798	VC_A0030	7	3	2
36847	36848	VC_A0030	4	3	2
36861	36862	VC_A0030	4	3	2
36871	36872	VC_A0030	4	3	2
36889	36890	VC_A0030	10	4	2
36915	36916	VC_A0030	5	3	2
36919	36920	VC_A0030	0	1	2
36957	36958	VC_A0030	9	4	2
36975	36976	VC_A0030	3	3	2
37013	37014	VC_A0030	0	1	2
37034	37035	VC_A0030	23	4	2
37047	37048	VC_A0030	0	1	2
37068	37069	VC_A0030	0	1	2
37115	37116	VC_A0030	0	1	2
37134	37135	VC_A0030	15	4	2
37146	37147	VC_A0030	1	2	2
37158	37159	VC_A0030	0	1	2
37184	37185	VC_A0030	4	3	2
37189	37190	VC_A0030	12	4	2
37241	37242	VC_A0030	0	1	2
37276	37277	VC_A0030	21	4	2
37278	37279	VC_A0030	18	4	2
37308	37309	VC_A0030	0	1	2
37325	37326	VC_A0030	1	2	2
37353	37354	VC_A0030	1	2	2
37376	37377	VC_A0030	12	4	2
37379	37380	VC_A0030	50	4	2
37400	37401	VC_A0030	13	4	2
37420	37421	VC_A0030	5	3	2
37446	37447	extra	2	3	2
37451	37452	extra	3	3	2
37456	37457	extra	1	2	2
37525	37526	extra	1	2	2
37568	37569	extra	3	3	2
37575	37576	extra	3	3	2
37579	37580	extra	31	4	2
37587	37588	extra	6	3	2
37610	37611	extra	1	2	2
37616	37617	extra	0	1	2
37635	37636	extra	0	1	2
37637	37638	extra	6	3	2
37649	37650	extra	1	2	2
37671	37672	extra	0	1	2
37699	37700	extra	1	2	2
37707	37708	extra	0	1	2
37720	37721	extra	0	1	2
37731	37732	extra	0	1	2
37738	37739	extra	0	1	2
37741	37742	extra	15	4	2
37795	37796	extra	1	2	2
37815	37816	VC_A0031	0	1	2
37842	37843	VC_A0031	4	3	2
37854	37855	VC_A0031	4	3	2
37863	37864	VC_A0031	2	3	2
37872	37873	VC_A0031	0	1	2
37906	37907	VC_A0031	2	3	2
37924	37925	VC_A0031	0	1	2
37943	37944	VC_A0031	5	3	2
37964	37965	VC_A0031	0	1	2
37981	37982	VC_A0031	0	1	2
37984	37985	VC_A0031	1	2	2
38047	38048	VC_A0031	4	3	2
38133	38134	VC_A0031	1	2	2
38149	38150	VC_A0031	7	3	2
38154	38155	VC_A0031	1	2	2
38178	38179	VC_A0031	5	3	2
38296	38297	VC_A0031	4	3	2
38315	38316	VC_A0031	13	4	2
38319	38320	VC_A0031	10	4	2
38364	38365	VC_A0031	0	1	2
38397	38398	VC_A0031	3	3	2
38401	38402	VC_A0031	35	4	2
38413	38414	VC_A0031	0	1	2
38478	38479	VC_A0031	11	4	2
38508	38509	VC_A0031	1	2	2
38526	38527	VC_A0031	1	2	2
38553	38554	VC_A0031	3	3	2
38575	38576	VC_A0031	14	4	2
38586	38587	VC_A0031	2	3	2
38617	38618	VC_A0031	4	3	2
38626	38627	VC_A0031	12	4	2
38643	38644	VC_A0031	14	4	2
38650	38651	VC_A0031	7	3	2
38653	38654	VC_A0031	1	2	2
38660	38661	VC_A0031	7	3	2
38668	38669	VC_A0031	2	3	2
38671	38672	VC_A0031	14	4	2
38680	38681	VC_A0031	7	3	2
38694	38695	VC_A0031	5	3	2
38703	38704	VC_A0031	2	3	2
38719	38720	VC_A0031	0	1	2
38763	38764	VC_A0031	0	1	2
38771	38772	VC_A0031	1	2	2
38779	38780	VC_A0031	5	3	2
38814	38815	VC_A0031	0	1	2
38818	38819	VC_A0031	5	3	2
38841	38842	VC_A0031	1	2	2
38878	38879	VC_A0031	0	1	2
38904	38905	VC_A0031	0	1	2
38910	38911	VC_A0031	0	1	2
38913	38914	VC_A0031	5	3	2
38925	38926	VC_A0031	4	3	2
38927	38928	VC_A0031	32	4	2
38955	38956	VC_A0031	16	4	2
38957	38958	VC_A0031	5	3	2
39027	39028	VC_A0031	0	1	2
39030	39031	VC_A0031	3	3	2
39051	39052	VC_A0031	4	3	2
39054	39055	VC_A0031	10	4	2
39115	39116	extra	0	1	2
39137	39138	extra	6	3	2
39171	39172	extra	0	1	2
39192	39193	extra	1	2	2
39198	39199	extra	10	4	2
39205	39206	extra	2	3	2
39213	39214	extra	8	4	2
39223	39224	extra	2	3	2
39234	39235	extra	20	4	2
39243	39244	extra	5	3	2
39250	39251	extra	0	1	2
39282	39283	extra	4	3	2
39309	39310	extra	10	4	2
39312	39313	extra	13	4	2
39328	39329	extra	11	4	2
39343	39344	extra	1	2	2
39352	39353	extra	7	3	2
39374	39375	VC_A0032	3	3	2
39382	39383	VC_A0032	15	4	2
39384	39385	VC_A0032	9	4	2
39404	39405	VC_A0032	19	4	2
39439	39440	VC_A0032	0	1	2
39465	39466	VC_A0032	2	3	2
39501	39502	VC_A0032	0	1	2
39541	39542	VC_A0032	0	1	2
39544	39545	VC_A0032	0	1	2
39551	39552	VC_A0032	2	3	2
39557	39558	VC_A0032	2	3	2
39565	39566	VC_A0032	0	1	2
39577	39578	VC_A0032	0	1	2
39619	39620	VC_A0032	0	1	2
39626	39627	VC_A0032	0	1	2
39679	39680	VC_A0032	0	1	2
39712	39713	VC_A0032	6	3	2
39731	39732	VC_A0032	0	1	2
39737	39738	VC_A0032	1	2	2
39748	39749	VC_A0032	0	1	2
39776	39777	VC_A0032	0	1	2
39792	39793	VC_A0032	1	2	2
39813	39814	VC_A0032	5	3	2
39826	39827	extra	6	3	2
39838	39839	extra	1	2	2
39871	39872	extra	3	3	2
39882	39883	extra	1	2	2
39886	39887	extra	6	3	2
39897	39898	extra	2	3	2
39907	39908	extra	24	4	2
39918	39919	extra	5	3	2
39921	39922	extra	3	3	2
39935	39936	extra	6	3	2
39941	39942	extra	8	4	2
39966	39967	extra	8	4	2
39982	39983	extra	5	3	2
39985	39986	extra	10	4	2
40031	40032	extra	0	1	2
40050	40051	extra	0	1	2
40066	40067	extra	0	1	2
40080	40081	extra	2	3	2
40091	40092	extra	1	2	2
40094	40095	extra	4	3	2
40101	40102	extra	1	2	2
40104	40105	extra	2	3	2
40115	40116	extra	0	1	2
40123	40124	extra	0	1	2
40127	40128	extra	0	1	2
40139	40140	extra	1	2	2
40147	40148	extra	2	3	2
40162	40163	extra	0	1	2
40175	40176	extra	1	2	2
40214	40215	extra	0	1	2
40231	40232	extra	9	4	2
40235	40236	extra	0	1	2
40253	40254	extra	2	3	2
40255	40256	extra	8	4	2
40261	40262	extra	3	3	2
40312	40313	extra	0	1	2
40339	40340	extra	0	1	2
40389	40390	extra	0	1	2
40395	40396	extra	1	2	2
40440	40441	extra	1	2	2
40477	40478	VC_A0033	4	3	2
40492	40493	VC_A0033	4	3	2
40499	40500	VC_A0033	5	3	2
40501	40502	VC_A0033	0	1	2
40534	40535	VC_A0033	1	2	2
40609	40610	VC_A0033	4	3	2
40612	40613	VC_A0033	31	4	2
40676	40677	VC_A0033	0	1	2
40685	40686	VC_A0033	6	3	2
40691	40692	VC_A0033	1	2	2
40711	40712	VC_A0033	0	1	2
40734	40735	VC_A0033	16	4	2
40738	40739	VC_A0033	1	2	2
40779	40780	VC_A0033	5	3	2
40783	40784	VC_A0033	13	4	2
40803	40804	VC_A0033	17	4	2
40822	40823	VC_A0033	3	3	2
40841	40842	VC_A0033	7	3	2
40843	40844	VC_A0033	32	4	2
40906	40907	VC_A0033	0	1	2
40914	40915	VC_A0033	0	1	2
40927	40928	VC_A0033	0	1	2
40936	40937	VC_A0033	3	3	2
40970	40971	VC_A0033	17	4	2
41048	41049	VC_A0033	0	1	2
41068	41069	VC_A0033	0	1	2
41075	41076	VC_A0033	7	3	2
41086	41087	VC_A0033	15	4	2
41109	41110	VC_A0033	21	4	2
41122	41123	VC_A0033	2	3	2
41167	41168	VC_A0033	9	4	2
41179	41180	VC_A0033	13	4	2
41194	41195	VC_A0033	0	1	2
41212	41213	VC_A0033	0	1	2
41239	41240	VC_A0033	2	3	2
41242	41243	VC_A0033	12	4	2
41264	41265	VC_A0033	7	3	2
41297	41298	VC_A0033	6	3	2
41299	41300	VC_A0033	2	3	2
41321	41322	VC_A0033	2	3	2
41332	41333	VC_A0033	0	1	2
41350	41351	VC_A0033	5	3	2
41375	41376	VC_A0033	29	4	2
41383	41384	VC_A0033	6	3	2
41392	41393	VC_A0033	0	1	2
41476	41477	VC_A0033	4	3	2
41575	41576	VC_A0033	0	1	2
41593	41594	VC_A0033	0	1	2
41665	41666	VC_A0033	9	4	2
41669	41670	VC_A0033	12	4	2
41738	41739	VC_A0033	21	4	2
41742	41743	VC_A0033	34	4	2
41752	41753	VC_A0033	0	1	2
41780	41781	VC_A0033	0	1	2
41788	41789	VC_A0033	0	1	2
41812	41813	VC_A0033	11	4	2
41818	41819	VC_A0033	0	1	2
41878	41879	VC_A0033	20	4	2
41882	41883	VC_A0033	10	4	2
41887	41888	VC_A0033	4	3	2
41917	41918	VC_A0033	0	1	2
41967	41968	extra	5	3	2
41977	41978	extra	15	4	2
42000	42001	extra	9	4	2
42080	42081	extra	0	1	2
42088	42089	extra	2	3	2
42152	42153	extra	10	4	2
42160	42161	extra	0	1	2
42215	42216	extra	0	1	2
42238	42239	extra	0	1	2
42259	42260	extra	0	1	2
42301	42302	VC_A0034	1	2	2
42329	42330	VC_A0034	0	1	2
42375	42376	VC_A0034	5	3	2
42378	42379	VC_A0034	0	1	2
42450	42451	VC_A0034	0	1	2
42522	42523	VC_A0034	2	3	2
42526	42527	VC_A0034	4	3	2
42609	42610	VC_A0034	3	3	2
42633	42634	VC_A0034	12	4	2
42651	42652	VC_A0034	0	1	2
42666	42667	VC_A0034	4	3	2
42703	42704	VC_A0034	4	3	2
42720	42721	VC_A0034	4	3	2
42731	42732	VC_A0034	1	2	2
42768	42769	VC_A0034	0	1	2
42798	42799	VC_A0034	2	3	2
42838	42839	VC_A0034	0	1	2
42843	42844	VC_A0034	0	1	2
42849	42850	VC_A0034	34	4	2
42858	42859	VC_A0034	0	1	2
42869	42870	VC_A0034	2	3	2
42879	42880	VC_A0034	13	4	2
42969	42970	VC_A0034	9	4	2
42993	42994	VC_A0034	0	1	2
43006	43007	extra	5	3	2
43015	43016	extra	0	1	2
43057	43058	extra	2	3	2
43068	43069	extra	6	3	2
43078	43079	extra	2	3	2
43080	43081	extra	2	3	2
43096	43097	extra	2	3	2
43099	43100	extra	1	2	2
43108	43109	extra	0	1	2
43123	43124	extra	0	1	2
43127	43128	extra	0	1	2
43132	43133	extra	0	1	2
43138	43139	extra	0	1	2
43140	43141	extra	1	2	2
43142	43143	extra	0	1	2
43149	43150	extra	0	1	2
43152	43153	extra	0	1	2
43158	43159	extra	0	1	2
43211	43212	extra	3	3	2
43220	43221	extra	1	2	2
43238	43239	extra	1	2	2
43249	43250	extra	5	3	2
43267	43268	extra	29	4	2
43273	43274	extra	2	3	2
43314	43315	VC_A0035	0	1	2
43335	43336	VC_A0035	6	3	2
43338	43339	VC_A0035	7	3	2
43347	43348	VC_A0035	0	1	2
43375	43376	VC_A0035	9	4	2
43386	43387	VC_A0035	10	4	2
43415	43416	VC_A0035	36	4	2
43419	43420	VC_A0035	22	4	2
43449	43450	VC_A0035	1	2	2
43519	43520	VC_A0035	4	3	2
43533	43534	VC_A0035	1	2	2
43542	43543	VC_A0035	6	3	2
43563	43564	VC_A0035	2	3	2
43585	43586	VC_A0035	0	1	2
43604	43605	VC_A0035	0	1	2
43629	43630	VC_A0035	2	3	2
43639	43640	VC_A0035	6	3	2
43655	43656	VC_A0035	7	3	2
43657	43658	VC_A0035	21	4	2
43662	43663	VC_A0035	2	3	2
43686	43687	VC_A0035	0	1	2
43799	43800	VC_A0035	4	3	2
43807	43808	VC_A0035	0	1	2
43812	43813	VC_A0035	14	4	2
43815	43816	VC_A0035	2	3	2
43832	43833	VC_A0035	3	3	2
43877	43878	VC_A0035	5	3	2
43879	43880	VC_A0035	8	4	2
43897	43898	VC_A0035	2	3	2
[truncated: 50,128 more rows]
