# Supplementary material for: High-resolution definition of the Vibrio cholerae essential gene set with hidden Markov model–based analyses of transposon-insertion sequencing data
Source: Nucleic Acids Res. 2013 Jul 30;41(19):9033–48. doi: 10.1093/nar/gkt654 (PMC3799429; doi:10.1093/nar/gkt654)
Supplement: Supplementary Data [file supp_gkt654_nar-01659-h-2013-File013.zip › Sample Input Files/HMMcoreEssentials_Chr2.txt]

VC_A0001	0	7	0	7	NE
VC_A0002	55	13	0	68	TBD
VC_A0003	0	15	0	15	NE
VC_A0004	0	5	0	5	NE
VC_A0005	0	12	0	12	NE
VC_A0006	0	19	0	19	NE
VC_A0007	0	23	0	23	NE
VC_A0008	0	60	0	60	NE
VC_A0009	0	13	0	13	NE
VC_A0010	0	21	0	21	NE
VC_A0011	0	81	0	81	NE
VC_A0012	0	5	0	5	NE
VC_A0013	0	58	0	58	NE
VC_A0014	0	62	0	62	NE
VC_A0015	0	4	0	4	NE
VC_A0016	0	67	0	67	NE
VC_A0017	0	13	0	13	NE
VC_A0018	0	64	0	64	NE
VC_A0019	0	30	0	30	NE
VC_A0020	0	124	0	124	NE
VC_A0021	0	35	0	35	NE
VC_A0022	0	20	0	20	NE
VC_A0023	0	41	0	41	NE
VC_A0024	0	35	0	35	NE
VC_A0025	0	48	0	48	NE
VC_A0026	0	24	0	24	NE
VC_A0027	0	92	0	92	NE
VC_A0028	0	9	0	9	NE
VC_A0029	0	23	0	23	NE
VC_A0030	0	30	0	30	NE
VC_A0031	0	59	0	59	NE
VC_A0032	0	23	0	23	NE
VC_A0033	0	61	0	61	NE
VC_A0034	0	24	0	24	NE
VC_A0035	0	29	0	29	NE
VC_A0036	0	44	0	44	NE
VC_A0037	0	9	0	9	NE
VC_A0038	0	24	0	24	NE
VC_A0039	0	16	0	16	NE
VC_A0040	0	35	0	35	NE
VC_A0041	0	48	0	48	NE
VC_A0042	0	26	0	26	NE
VC_A0043	0	14	0	14	NE
VC_A0044	0	125	0	125	NE
VC_A0046	0	4	0	4	NE
VC_A0047	0	39	0	39	NE
VC_A0048	0	16	0	16	NE
VC_A0049	0	30	0	30	NE
VC_A0050	0	28	0	28	NE
VC_A0051	0	39	0	39	NE
VC_A0052	0	57	0	57	NE
VC_A0053	0	27	0	27	NE
VC_A0054	0	10	0	10	NE
VC_A0055	0	33	0	33	NE
VC_A0056	0	25	0	25	NE
VC_A0057	0	33	0	33	NE
VC_A0058	0	36	0	36	NE
VC_A0059	0	16	0	16	NE
VC_A0060	0	9	0	9	NE
VC_A0061	44	4	0	48	TBD
VC_A0062	0	4	0	4	NE
VC_A0063	0	69	0	69	NE
VC_A0064	0	84	0	84	NE
VC_A0065	0	89	0	89	NE
VC_A0066	0	53	0	53	NE
VC_A0067	0	20	0	20	NE
VC_A0068	0	52	0	52	NE
VC_A0069	0	4	0	4	NE
VC_A0070	0	30	0	30	NE
VC_A0071	0	33	0	33	NE
VC_A0072	0	33	0	33	NE
VC_A0073	0	22	0	22	NE
VC_A0074	0	43	0	43	NE
VC_A0075	0	23	0	23	NE
VC_A0076	0	57	0	57	NE
VC_A0077	0	52	0	52	NE
VC_A0078	0	10	0	10	NE
VC_A0079	0	62	0	62	NE
VC_A0080	0	84	0	84	NE
VC_A0081	0	6	0	6	NE
VC_A0082	0	36	0	36	NE
VC_A0083	0	52	0	52	NE
VC_A0084	0	16	0	16	NE
VC_A0085	0	45	0	45	NE
VC_A0086	0	11	0	11	NE
VC_A0087	0	8	0	8	NE
VC_A0088	0	35	0	35	NE
VC_A0089	0	7	0	7	NE
VC_A0090	0	38	0	38	NE
VC_A0091	0	9	0	9	NE
VC_A0092	0	24	0	24	NE
VC_A0093	3	6	0	9	TBD
VC_A0094	18	0	0	18	E
VC_A0095	5	12	0	17	TBD
VC_A0096	0	62	0	62	NE
VC_A0097	0	21	0	21	NE
VC_A0098	0	36	0	36	NE
VC_A0099	0	34	0	34	NE
VC_A0100	0	15	0	15	NE
VC_A0101	0	63	0	63	NE
VC_A0102	0	24	0	24	NE
VC_A0103	0	52	0	52	NE
VC_A0104	0	53	0	53	NE
VC_A0105	0	6	0	6	NE
VC_A0106	0	53	0	53	NE
VC_A0107	0	13	0	13	NE
VC_A0108	0	42	0	42	NE
VC_A0109	0	14	0	14	NE
VC_A0110	0	59	0	59	NE
VC_A0111	0	27	0	27	NE
VC_A0112	0	48	0	48	NE
VC_A0113	0	18	0	18	NE
VC_A0114	0	40	0	40	NE
VC_A0115	0	20	0	20	NE
VC_A0116	0	69	0	69	NE
VC_A0117	0	42	0	42	NE
VC_A0118	0	13	0	13	NE
VC_A0119	0	28	0	28	NE
VC_A0120	0	119	0	119	NE
VC_A0121	0	44	0	44	NE
VC_A0122	0	8	0	8	NE
VC_A0123	0	107	17	124	TBD
VC_A0124	0	0	30	30	TBD
VC_A0125	0	7	0	7	NE
VC_A0126	0	9	0	9	NE
VC_A0127	0	14	0	14	NE
VC_A0128	0	34	0	34	NE
VC_A0129	0	35	0	35	NE
VC_A0130	0	15	0	15	NE
VC_A0131	0	28	0	28	NE
VC_A0132	0	28	0	28	NE
VC_A0133	0	25	0	25	NE
VC_A0134	0	23	0	23	NE
VC_A0135	0	14	0	14	NE
VC_A0136	0	40	0	40	NE
VC_A0137	0	57	0	57	NE
VC_A0138	0	8	0	8	NE
VC_A0139	0	14	0	14	NE
VC_A0140	0	39	0	39	NE
VC_A0141	0	48	0	48	NE
VC_A0142	0	24	0	24	NE
VC_A0143	0	3	0	3	NE
VC_A0144	0	31	0	31	NE
VC_A0145	0	3	0	3	NE
VC_A0146	0	61	0	61	NE
VC_A0147	0	41	0	41	NE
VC_A0148	0	127	0	127	NE
VC_A0149	0	6	0	6	NE
VC_A0150	0	17	0	17	NE
VC_A0151	0	51	0	51	NE
VC_A0152	0	16	0	16	NE
VC_A0153	0	21	0	21	NE
VC_A0154	0	16	0	16	NE
VC_A0155	0	57	0	57	NE
VC_A0156	0	16	0	16	NE
VC_A0157	0	101	0	101	NE
VC_A0158	0	5	0	5	NE
VC_A0159	0	35	0	35	NE
VC_A0160	0	57	0	57	NE
VC_A0161	0	55	0	55	NE
VC_A0161.1	0	5	0	5	NE
VC_A0162	11	0	0	11	E
VC_A0163	0	11	0	11	NE
VC_A0164	0	31	0	31	NE
VC_A0165	0	75	0	75	NE
VC_A0166	0	5	0	5	NE
VC_A0167	0	27	0	27	NE
VC_A0168	0	19	0	19	NE
VC_A0169	0	25	0	25	NE
VC_A0170	0	18	0	18	NE
VC_A0171	0	51	0	51	NE
VC_A0172	0	35	0	35	NE
VC_A0173	0	19	0	19	NE
VC_A0174	0	29	0	29	NE
VC_A0175	0	26	0	26	NE
VC_A0176	0	58	0	58	NE
VC_A0177	0	3	0	3	NE
VC_A0178	0	19	0	19	NE
VC_A0179	0	36	0	36	NE
VC_A0180	0	37	0	37	NE
VC_A0181	0	21	0	21	NE
VC_A0182	0	56	0	56	NE
VC_A0183	0	50	0	50	NE
VC_A0184	0	2	0	2	NE
VC_A0185	0	14	0	14	NE
VC_A0186	0	10	0	10	NE
VC_A0187	0	4	0	4	NE
VC_A0188	0	12	0	12	NE
VC_A0189	0	33	0	33	NE
VC_A0190	0	23	0	23	NE
VC_A0191	0	55	0	55	NE
VC_A0192	0	23	0	23	NE
VC_A0193	0	31	0	31	NE
VC_A0194	0	31	0	31	NE
VC_A0195	0	30	0	30	NE
VC_A0196	0	23	0	23	NE
VC_A0197	0	34	0	34	NE
VC_A0198	0	57	0	57	NE
VC_A0199	86	46	0	132	TBD
VC_A0200	32	3	34	69	TBD
VC_A0201	70	0	5	75	TBD
VC_A0202	23	0	0	23	E
VC_A0203	12	1	0	13	TBD
VC_A0204	0	45	0	45	NE
VC_A0205	0	42	0	42	NE
VC_A0206	0	6	0	6	NE
VC_A0207	29	0	0	29	E
VC_A0208	17	0	0	17	E
VC_A0209	0	9	0	9	NE
VC_A0210	0	60	0	60	NE
VC_A0211	0	71	0	71	NE
VC_A0212	0	39	0	39	NE
VC_A0213	0	53	0	53	NE
VC_A0214	0	52	0	52	NE
VC_A0215	0	12	0	12	NE
VC_A0216	0	12	0	12	NE
VC_A0217	0	43	0	43	NE
VC_A0218	0	58	0	58	NE
VC_A0219	0	89	0	89	NE
VC_A0220	0	45	0	45	NE
VC_A0221	0	29	0	29	NE
VC_A0222	0	26	0	26	NE
VC_A0223	0	84	4	88	TBD
VC_A0224	0	0	22	22	TBD
VC_A0225	0	30	0	30	NE
VC_A0226	0	6	0	6	NE
VC_A0227	0	33	0	33	NE
VC_A0228	0	32	0	32	NE
VC_A0229	0	29	0	29	NE
VC_A0230	0	22	0	22	NE
VC_A0231	0	24	0	24	NE
VC_A0232	0	78	0	78	NE
VC_A0233	0	6	0	6	NE
VC_A0234	0	4	0	4	NE
VC_A0235	0	34	0	34	NE
VC_A0236	0	17	0	17	NE
VC_A0237	0	23	0	23	NE
VC_A0238	0	53	0	53	NE
VC_A0239	0	25	0	25	NE
VC_A0240	0	13	0	13	NE
VC_A0241	0	26	0	26	NE
VC_A0242	0	17	0	17	NE
VC_A0243	0	20	0	20	NE
VC_A0244	0	18	0	18	NE
VC_A0245	0	14	0	14	NE
VC_A0246	0	41	0	41	NE
VC_A0247	0	26	0	26	NE
VC_A0248	0	33	0	33	NE
VC_A0249	0	16	0	16	NE
VC_A0250	0	62	0	62	NE
VC_A0251	0	9	0	9	NE
VC_A0252	0	4	0	4	NE
VC_A0253	0	28	0	28	NE
VC_A0254	1	60	0	61	TBD
VC_A0255	0	16	0	16	NE
VC_A0256	0	19	0	19	NE
VC_A0257	0	42	0	42	NE
VC_A0258	0	15	0	15	NE
VC_A0259	0	5	0	5	NE
VC_A0260	0	4	0	4	NE
VC_A0261	0	4	0	4	NE
VC_A0262	0	17	0	17	NE
VC_A0263	0	13	0	13	NE
VC_A0264	0	38	0	38	NE
VC_A0265	0	16	0	16	NE
VC_A0266	0	25	0	25	NE
VC_A0267	0	66	0	66	NE
VC_A0268	0	59	0	59	NE
VC_A0269	0	59	0	59	NE
VC_A0270	0	41	0	41	NE
VC_A0271	0	12	0	12	NE
VC_A0272	0	11	0	11	NE
VC_A0273	0	10	0	10	NE
VC_A0274	0	22	0	22	NE
VC_A0275	25	0	0	25	E
VC_A0276	0	68	0	68	NE
VC_A0277	0	9	0	9	NE
VC_A0278	0	38	0	38	NE
VC_A0279	0	18	0	18	NE
VC_A0280	0	25	0	25	NE
VC_A0281	0	35	0	35	NE
VC_A0282	24	0	0	24	E
VC_A0283	0	68	0	68	NE
VC_A0284	0	29	0	29	NE
VC_A0285	0	44	0	44	NE
VC_A0286	0	24	0	24	NE
VC_A0287	62	0	0	62	E
VC_A0288	15	0	0	15	E
VC_A0289	12	0	0	12	E
VC_A0290	19	0	0	19	E
VC_A0291	0	48	0	48	NE
VC_A0292	14	0	0	14	E
VC_A0293	30	0	0	30	E
VC_A0294	0	15	0	15	NE
VC_A0295	0	3	0	3	NE
VC_A0296	1	0	0	1	E
VC_A0297	4	0	0	4	E
VC_A0298	12	0	0	12	E
VC_A0299	0	27	0	27	NE
VC_A0300	0	35	0	35	NE
VC_A0301	0	27	0	27	NE
VC_A0302	0	4	0	4	NE
VC_A0303	24	0	0	24	E
VC_A0304	5	0	0	5	E
VC_A0306	2	0	0	2	E
VC_A0307	0	45	0	45	NE
VC_A0308	0	82	0	82	NE
VC_A0309	0	37	0	37	NE
VC_A0310	13	7	0	20	TBD
VC_A0311	17	0	0	17	E
VC_A0312	8	0	0	8	E
VC_A0313	0	13	0	13	NE
VC_A0314	14	3	0	17	TBD
VC_A0315	9	0	0	9	E
VC_A0316	30	0	0	30	E
VC_A0317	23	0	0	23	E
VC_A0318	17	0	0	17	E
VC_A0319	14	0	0	14	E
VC_A0320	5	0	0	5	E
VC_A0321	4	0	0	4	E
VC_A0322	0	25	0	25	NE
VC_A0323	0	16	0	16	NE
VC_A0324	8	2	0	10	TBD
VC_A0325	0	11	0	11	NE
VC_A0326	5	0	0	5	E
VC_A0327	4	0	0	4	E
VC_A0328	12	0	0	12	E
VC_A0329	12	0	0	12	E
VC_A0330	0	19	0	19	NE
VC_A0331	0	43	0	43	NE
VC_A0332	0	14	0	14	NE
VC_A0333	0	10	0	10	NE
VC_A0334	64	10	0	74	TBD
VC_A0335	1	0	0	1	E
VC_A0336	4	0	0	4	E
VC_A0337	50	0	0	50	E
VC_A0338	12	0	0	12	E
VC_A0339	0	5	0	5	NE
VC_A0340	0	33	0	33	NE
VC_A0341	12	0	0	12	E
VC_A0342	15	0	0	15	E
VC_A0343	12	0	0	12	E
VC_A0344	21	0	0	21	E
VC_A0345	17	21	0	38	TBD
VC_A0346	0	24	0	24	NE
VC_A0347	16	0	0	16	E
VC_A0348	14	0	0	14	E
VC_A0349	11	0	0	11	E
VC_A0350	23	0	0	23	E
VC_A0351	0	32	0	32	NE
VC_A0352	1	0	0	1	E
VC_A0353	4	0	0	4	E
VC_A0354	2	33	0	35	TBD
VC_A0355	0	39	0	39	NE
VC_A0356	0	44	0	44	NE
VC_A0357	3	0	0	3	E
VC_A0358	1	14	0	15	TBD
VC_A0359	0	10	0	10	NE
VC_A0360	21	2	0	23	TBD
VC_A0361	12	25	0	37	TBD
VC_A0362	8	0	0	8	E
VC_A0363	53	0	0	53	E
VC_A0364	14	0	0	14	E
VC_A0365	19	0	0	19	E
VC_A0366	0	65	0	65	NE
VC_A0367	0	59	0	59	NE
VC_A0368	0	40	0	40	NE
VC_A0369	4	0	0	4	E
VC_A0370	35	0	0	35	E
VC_A0371	45	0	0	45	E
VC_A0372	17	0	0	17	E
VC_A0373	0	5	0	5	NE
VC_A0374	52	24	0	76	TBD
VC_A0375	0	11	0	11	NE
VC_A0376	23	0	0	23	E
VC_A0377	5	0	0	5	E
VC_A0378	3	0	0	3	E
VC_A0379	18	5	0	23	TBD
VC_A0380	1	22	0	23	TBD
VC_A0381	4	0	0	4	E
VC_A0382	0	15	0	15	NE
VC_A0383	2	0	0	2	E
VC_A0384	1	0	0	1	E
VC_A0385	17	0	0	17	E
VC_A0386	8	0	0	8	E
VC_A0387	2	24	0	26	TBD
VC_A0388	0	42	0	42	NE
VC_A0389	0	8	0	8	NE
VC_A0390	2	0	0	2	E
VC_A0391	0	15	0	15	NE
VC_A0392	15	0	0	15	E
VC_A0393	2	0	0	2	E
VC_A0394	3	0	0	3	E
VC_A0395	4	34	0	38	TBD
VC_A0396	0	51	0	51	NE
VC_A0397	14	19	0	33	TBD
VC_A0398	0	4	0	4	NE
VC_A0399	0	53	0	53	NE
VC_A0400	21	0	0	21	E
VC_A0401	17	0	0	17	E
VC_A0402	1	27	0	28	TBD
VC_A0403	1	15	0	16	TBD
VC_A0404	2	0	0	2	E
VC_A0405	40	2	0	42	TBD
VC_A0406	11	11	0	22	TBD
VC_A0407	0	3	0	3	NE
VC_A0408	17	8	0	25	TBD
VC_A0409	4	19	0	23	TBD
VC_A0410	0	33	0	33	NE
VC_A0411	0	1	0	1	NE
VC_A0412	3	2	0	5	TBD
VC_A0413	33	16	0	49	TBD
VC_A0414	0	13	0	13	NE
VC_A0415	0	13	0	13	NE
VC_A0416	0	9	0	9	NE
VC_A0417	30	0	0	30	E
VC_A0418	2	0	0	2	E
VC_A0419	1	57	0	58	TBD
VC_A0420	12	0	0	12	E
VC_A0421	0	20	0	20	NE
VC_A0422	0	12	0	12	NE
VC_A0423	0	13	0	13	NE
VC_A0424	2	13	0	15	TBD
VC_A0425	1	14	0	15	TBD
VC_A0426	0	13	0	13	NE
VC_A0427	5	4	0	9	TBD
VC_A0428	21	0	0	21	E
VC_A0429	2	0	0	2	E
VC_A0430	3	0	0	3	E
VC_A0431	12	0	0	12	E
VC_A0432	0	26	0	26	NE
VC_A0433	2	54	0	56	TBD
VC_A0434	1	0	0	1	E
VC_A0435	2	0	0	2	E
VC_A0436	0	25	0	25	NE
VC_A0437	2	0	0	2	E
VC_A0438	3	0	0	3	E
VC_A0439	50	0	0	50	E
VC_A0440	0	40	0	40	NE
VC_A0441	13	47	0	60	TBD
VC_A0442	23	1	0	24	TBD
VC_A0443	18	6	0	24	TBD
VC_A0444	0	14	0	14	NE
VC_A0445	0	11	0	11	NE
VC_A0446	0	9	0	9	NE
VC_A0447	24	21	0	45	TBD
VC_A0448	21	0	0	21	E
VC_A0449	0	14	0	14	NE
VC_A0450	0	36	0	36	NE
VC_A0451	0	36	0	36	NE
VC_A0452	0	4	0	4	NE
VC_A0453	0	24	0	24	NE
VC_A0454	40	25	0	65	TBD
VC_A0455	0	31	0	31	NE
VC_A0456	2	0	0	2	E
VC_A0457	14	25	0	39	TBD
VC_A0458	0	44	0	44	NE
VC_A0459	0	25	0	25	NE
VC_A0460	26	0	0	26	E
VC_A0461	4	0	0	4	E
VC_A0462	0	5	0	5	NE
VC_A0463	12	0	0	12	E
VC_A0464	18	0	0	18	E
VC_A0465	25	0	0	25	E
VC_A0466	0	9	0	9	NE
VC_A0467	8	0	0	8	E
VC_A0468	0	15	0	15	NE
VC_A0469	0	12	0	12	NE
VC_A0470	0	19	0	19	NE
VC_A0471	11	0	0	11	E
VC_A0472	24	0	0	24	E
VC_A0473	0	20	0	20	NE
VC_A0474	27	12	0	39	TBD
VC_A0475	0	18	0	18	NE
VC_A0476	17	0	0	17	E
VC_A0477	11	0	0	11	E
VC_A0478	0	16	0	16	NE
VC_A0479	21	0	0	21	E
VC_A0480	3	0	0	3	E
VC_A0481	17	0	0	17	E
VC_A0482	14	0	0	14	E
VC_A0483	0	38	0	38	NE
VC_A0484	0	24	0	24	NE
VC_A0485	0	17	0	17	NE
VC_A0486	20	4	0	24	TBD
VC_A0487	0	23	0	23	NE
VC_A0488	15	0	0	15	E
VC_A0489	0	12	0	12	NE
VC_A0490	0	51	0	51	NE
VC_A0491	32	0	0	32	E
VC_A0492	10	0	0	10	E
VC_A0493	25	0	0	25	E
VC_A0494	0	8	0	8	NE
VC_A0495	0	51	0	51	NE
VC_A0496	0	33	0	33	NE
VC_A0497	0	19	0	19	NE
VC_A0498	23	0	0	23	E
VC_A0499	5	0	0	5	E
VC_A0500	3	0	0	3	E
VC_A0501	14	9	0	23	TBD
VC_A0502	6	0	0	6	E
VC_A0503	12	0	0	12	E
VC_A0504	11	0	0	11	E
VC_A0505	6	24	0	30	TBD
VC_A0506	16	0	0	16	E
VC_A0507	17	0	0	17	E
VC_A0508	45	0	0	45	E
VC_A0509	0	5	0	5	NE
VC_A0510	0	118	0	118	NE
VC_A0511	0	77	0	77	NE
VC_A0512	0	20	0	20	NE
VC_A0513	0	36	0	36	NE
VC_A0514	0	21	0	21	NE
VC_A0515	0	8	0	8	NE
VC_A0516	0	56	0	56	NE
VC_A0517	0	24	0	24	NE
VC_A0518	0	33	0	33	NE
VC_A0519	0	27	0	27	NE
VC_A0520	0	29	0	29	NE
VC_A0521	0	79	0	79	NE
VC_A0522	0	90	0	90	NE
VC_A0523	17	44	0	61	TBD
VC_A0524	0	49	0	49	NE
VC_A0525	0	8	0	8	NE
VC_A0526	0	62	0	62	NE
VC_A0527	0	35	0	35	NE
VC_A0528	25	0	0	25	E
VC_A0529	0	64	0	64	NE
VC_A0530	0	104	0	104	NE
VC_A0531	0	60	0	60	NE
VC_A0532	0	21	0	21	NE
VC_A0533	0	7	0	7	NE
VC_A0534	0	36	0	36	NE
VC_A0535	0	12	0	12	NE
VC_A0536	0	32	0	32	NE
VC_A0537	0	18	0	18	NE
VC_A0538	0	23	0	23	NE
VC_A0539	0	18	0	18	NE
VC_A0540	0	48	0	48	NE
VC_A0541	0	5	0	5	NE
VC_A0542	0	34	0	34	NE
VC_A0543	0	20	0	20	NE
VC_A0544	0	43	0	43	NE
VC_A0545	0	59	0	59	NE
VC_A0546	0	35	0	35	NE
VC_A0547	0	8	0	8	NE
VC_A0548	0	10	0	10	NE
VC_A0549	0	15	0	15	NE
VC_A0550	0	35	0	35	NE
VC_A0551	0	6	0	6	NE
VC_A0552	0	83	0	83	NE
VC_A0553	0	3	0	3	NE
VC_A0554	0	47	0	47	NE
VC_A0555	0	6	0	6	NE
VC_A0556	0	21	0	21	NE
VC_A0557	0	65	0	65	NE
VC_A0558	0	61	0	61	NE
VC_A0559	0	48	0	48	NE
VC_A0560	0	59	0	59	NE
VC_A0561	0	11	0	11	NE
VC_A0562	0	10	0	10	NE
VC_A0563	0	64	0	64	NE
VC_A0564	0	59	0	59	NE
VC_A0565	64	0	0	64	E
VC_A0566	34	0	0	34	E
VC_A0567	6	37	0	43	TBD
VC_A0568	0	67	0	67	NE
VC_A0569	3	1	0	4	TBD
VC_A0570	0	0	12	12	TBD
VC_A0571	0	0	15	15	TBD
VC_A0572	47	0	0	47	E
VC_A0573	0	22	0	22	NE
VC_A0574	0	115	0	115	NE
VC_A0575	0	30	0	30	NE
VC_A0576	33	110	0	143	TBD
VC_A0577	0	4	0	4	NE
VC_A0578	0	56	0	56	NE
VC_A0579	0	3	0	3	NE
VC_A0580	0	23	0	23	NE
VC_A0581	0	28	0	28	NE
VC_A0582	0	12	0	12	NE
VC_A0583	0	37	0	37	NE
VC_A0584	0	20	0	20	NE
VC_A0585	0	21	0	21	NE
VC_A0586	0	17	0	17	NE
VC_A0587	0	14	0	14	NE
VC_A0588	0	50	0	50	NE
VC_A0589	0	40	0	40	NE
VC_A0590	0	35	0	35	NE
VC_A0591	0	57	0	57	NE
VC_A0592	0	20	0	20	NE
VC_A0593	0	35	0	35	NE
VC_A0594	0	10	0	10	NE
VC_A0595	0	29	0	29	NE
VC_A0596	0	46	0	46	NE
VC_A0598	0	3	0	3	NE
VC_A0599	0	33	0	33	NE
VC_A0600	0	26	0	26	NE
VC_A0601	0	72	0	72	NE
VC_A0602	0	34	0	34	NE
VC_A0603	0	31	0	31	NE
VC_A0604	0	32	0	32	NE
VC_A0605	0	44	0	44	NE
VC_A0606	0	17	0	17	NE
VC_A0607	0	10	0	10	NE
VC_A0608	0	26	0	26	NE
VC_A0609	0	5	0	5	NE
VC_A0610	0	13	0	13	NE
VC_A0611	0	9	0	9	NE
VC_A0612	0	18	0	18	NE
VC_A0613	0	4	0	4	NE
VC_A0614	0	54	0	54	NE
VC_A0615	0	48	0	48	NE
VC_A0616	17	0	0	17	E
VC_A0617	0	25	0	25	NE
VC_A0618	0	22	0	22	NE
VC_A0619	0	9	0	9	NE
VC_A0620	0	22	0	22	NE
VC_A0621	0	23	0	23	NE
VC_A0622	0	4	0	4	NE
VC_A0623	0	31	0	31	NE
VC_A0624	0	22	33	55	TBD
VC_A0625	0	82	7	89	TBD
VC_A0626	3	0	0	3	E
VC_A0627	0	15	1	16	TBD
VC_A0628	162	0	0	162	E
VC_A0629	0	36	0	36	NE
VC_A0630	0	26	0	26	NE
VC_A0631	0	17	0	17	NE
VC_A0632	0	10	0	10	NE
VC_A0633	0	19	0	19	NE
VC_A0634	0	18	0	18	NE
VC_A0635	0	26	0	26	NE
VC_A0636	0	5	0	5	NE
VC_A0637	0	16	0	16	NE
VC_A0638	0	90	0	90	NE
VC_A0639	0	27	0	27	NE
VC_A0640	0	17	0	17	NE
VC_A0641	0	11	0	11	NE
VC_A0642	0	5	0	5	NE
VC_A0643	1	9	0	10	TBD
VC_A0644	0	52	0	52	NE
VC_A0645	0	12	0	12	NE
VC_A0646	0	56	0	56	NE
VC_A0647	0	18	0	18	NE
VC_A0648	0	17	0	17	NE
VC_A0649	0	14	0	14	NE
VC_A0650	0	41	0	41	NE
VC_A0651	0	31	0	31	NE
VC_A0652	0	11	0	11	NE
VC_A0653	0	44	0	44	NE
VC_A0654	0	33	0	33	NE
VC_A0655	0	53	0	53	NE
VC_A0656	0	25	0	25	NE
VC_A0657	0	47	0	47	NE
VC_A0658	0	53	0	53	NE
VC_A0659	0	24	0	24	NE
VC_A0660	0	8	0	8	NE
VC_A0661	0	15	0	15	NE
VC_A0662	0	22	0	22	NE
VC_A0663	0	57	0	57	NE
VC_A0664	0	3	0	3	NE
VC_A0665	0	54	0	54	NE
VC_A0666	0	38	0	38	NE
VC_A0667	0	85	0	85	NE
VC_A0668	0	6	0	6	NE
VC_A0669	0	51	0	51	NE
VC_A0670	0	4	0	4	NE
VC_A0671	0	44	0	44	NE
VC_A0672	0	9	0	9	NE
VC_A0673	0	45	0	45	NE
VC_A0674	0	19	0	19	NE
VC_A0675	0	54	0	54	NE
VC_A0676	0	7	0	7	NE
VC_A0677	0	9	0	9	NE
VC_A0678	0	75	0	75	NE
VC_A0679	0	13	0	13	NE
VC_A0680	0	11	0	11	NE
VC_A0681	0	39	0	39	NE
VC_A0682	0	23	0	23	NE
VC_A0683	0	45	0	45	NE
VC_A0684	0	43	0	43	NE
VC_A0685	0	31	0	31	NE
VC_A0686	0	76	0	76	NE
VC_A0687	0	41	0	41	NE
VC_A0688	0	56	0	56	NE
VC_A0689	0	13	0	13	NE
VC_A0690	0	37	0	37	NE
VC_A0691	0	31	0	31	NE
VC_A0692	0	33	0	33	NE
VC_A0693	0	51	0	51	NE
VC_A0694	0	12	0	12	NE
VC_A0695	0	27	0	27	NE
VC_A0696	0	6	0	6	NE
VC_A0697	0	66	0	66	NE
VC_A0698	0	6	0	6	NE
VC_A0699	0	44	0	44	NE
VC_A0700	0	111	0	111	NE
VC_A0701	7	0	0	7	E
VC_A0702	0	34	0	34	NE
VC_A0703	0	24	0	24	NE
VC_A0704	0	32	0	32	NE
VC_A0705	0	66	0	66	NE
VC_A0706	0	43	0	43	NE
VC_A0707	0	43	0	43	NE
VC_A0708	0	39	0	39	NE
VC_A0709	0	85	0	85	NE
VC_A0710	0	38	0	38	NE
VC_A0711	0	11	0	11	NE
VC_A0712	0	18	0	18	NE
VC_A0713	0	4	0	4	NE
VC_A0714	0	10	0	10	NE
VC_A0715	0	16	0	16	NE
VC_A0716	0	22	0	22	NE
VC_A0717	0	66	0	66	NE
VC_A0718	0	69	0	69	NE
VC_A0719	0	26	0	26	NE
VC_A0720	0	26	0	26	NE
VC_A0721	0	7	0	7	NE
VC_A0722	0	9	0	9	NE
VC_A0723	0	33	0	33	NE
VC_A0724	0	29	0	29	NE
VC_A0725	0	16	0	16	NE
VC_A0726	0	17	0	17	NE
VC_A0727	0	39	0	39	NE
VC_A0728	0	117	0	117	NE
VC_A0729	0	27	0	27	NE
VC_A0730	0	98	0	98	NE
VC_A0731	0	14	0	14	NE
VC_A0732	0	10	0	10	NE
VC_A0733	0	5	0	5	NE
VC_A0734	0	26	0	26	NE
VC_A0735	0	27	0	27	NE
VC_A0736	0	85	0	85	NE
VC_A0737	0	34	0	34	NE
VC_A0738	0	47	0	47	NE
VC_A0739	0	8	0	8	NE
VC_A0740	0	24	0	24	NE
VC_A0741	0	11	0	11	NE
VC_A0742	0	6	0	6	NE
VC_A0743	0	10	0	10	NE
VC_A0744	0	50	0	50	NE
VC_A0745	0	32	0	32	NE
VC_A0746	0	10	0	10	NE
VC_A0747	0	49	0	49	NE
VC_A0748	0	29	0	29	NE
VC_A0749	0	43	0	43	NE
VC_A0750	0	6	0	6	NE
VC_A0751	0	40	0	40	NE
VC_A0752	0	9	0	9	NE
VC_A0753	0	45	0	45	NE
VC_A0754	0	28	0	28	NE
VC_A0755	0	21	0	21	NE
VC_A0756	2	33	0	35	TBD
VC_A0757	0	27	0	27	NE
VC_A0758	0	22	0	22	NE
VC_A0759	0	24	0	24	NE
VC_A0760	0	17	0	17	NE
VC_A0761	0	2	0	2	NE
VC_A0762	0	40	0	40	NE
VC_A0763	0	55	0	55	NE
VC_A0764	0	12	0	12	NE
VC_A0765	0	29	0	29	NE
VC_A0766	0	17	0	17	NE
VC_A0767	0	25	0	25	NE
VC_A0768	0	42	0	42	NE
VC_A0769	0	21	0	21	NE
VC_A0770	0	3	0	3	NE
VC_A0771	0	3	0	3	NE
VC_A0772	0	48	0	48	NE
VC_A0773	0	31	0	31	NE
VC_A0774	0	47	0	47	NE
VC_A0775	0	8	0	8	NE
VC_A0776	0	24	0	24	NE
VC_A0777	0	24	0	24	NE
VC_A0778	0	29	0	29	NE
VC_A0779	0	35	0	35	NE
VC_A0780	0	39	0	39	NE
VC_A0781	0	73	0	73	NE
VC_A0782	0	14	0	14	NE
VC_A0783	0	31	0	31	NE
VC_A0784	0	35	0	35	NE
VC_A0785	0	56	0	56	NE
VC_A0786	50	0	0	50	E
VC_A0787	0	1	0	1	NE
VC_A0788	0	17	0	17	NE
VC_A0789	0	22	0	22	NE
VC_A0790	0	82	0	82	NE
VC_A0791	45	0	0	45	E
VC_A0792	17	0	0	17	E
VC_A0793	0	28	0	28	NE
VC_A0794	0	17	0	17	NE
VC_A0795	0	56	0	56	NE
VC_A0796	0	5	0	5	NE
VC_A0797	0	8	0	8	NE
VC_A0798	0	14	0	14	NE
VC_A0799	0	15	0	15	NE
VC_A0800	0	16	0	16	NE
VC_A0801	0	58	0	58	NE
VC_A0802	0	88	0	88	NE
VC_A0803	0	57	0	57	NE
VC_A0804	0	68	0	68	NE
VC_A0805	0	52	0	52	NE
VC_A0806	0	13	0	13	NE
VC_A0807	0	33	0	33	NE
VC_A0808	0	21	0	21	NE
VC_A0809	0	55	0	55	NE
VC_A0810	0	9	0	9	NE
VC_A0811	0	38	0	38	NE
VC_A0812	0	53	0	53	NE
VC_A0813	0	53	0	53	NE
VC_A0814	0	24	0	24	NE
VC_A0815	0	57	0	57	NE
VC_A0816	0	8	0	8	NE
VC_A0817	0	21	0	21	NE
VC_A0818	0	46	0	46	NE
VC_A0819	0	5	0	5	NE
VC_A0820	0	30	0	30	NE
VC_A0821	0	6	0	6	NE
VC_A0822	0	45	0	45	NE
VC_A0823	0	16	0	16	NE
VC_A0824	0	42	0	42	NE
VC_A0825	0	11	0	11	NE
VC_A0826	0	7	0	7	NE
VC_A0827	0	11	0	11	NE
VC_A0828	0	35	0	35	NE
VC_A0829	0	63	0	63	NE
VC_A0830	0	28	0	28	NE
VC_A0831	0	8	0	8	NE
VC_A0832	0	18	0	18	NE
VC_A0833	0	35	0	35	NE
VC_A0834	7	32	0	39	TBD
VC_A0835	0	38	0	38	NE
VC_A0836	0	14	0	14	NE
VC_A0837	0	39	0	39	NE
VC_A0838	0	10	0	10	NE
VC_A0839	0	6	0	6	NE
VC_A0840	0	14	0	14	NE
VC_A0841	0	7	0	7	NE
VC_A0842	0	11	0	11	NE
VC_A0843	0	61	0	61	NE
VC_A0844	0	4	0	4	NE
VC_A0845	0	13	0	13	NE
VC_A0846	0	30	0	30	NE
VC_A0847	0	38	0	38	NE
VC_A0848	0	35	0	35	NE
VC_A0849	0	320	0	320	NE
VC_A0850	0	26	0	26	NE
VC_A0851	0	50	0	50	NE
VC_A0852	0	45	0	45	NE
VC_A0853	0	22	0	22	NE
VC_A0854	0	38	0	38	NE
VC_A0855	0	28	0	28	NE
VC_A0856	0	28	0	28	NE
VC_A0857	0	3	0	3	NE
VC_A0858	0	6	0	6	NE
VC_A0859	0	25	0	25	NE
VC_A0860	0	67	0	67	NE
VC_A0861	0	9	0	9	NE
VC_A0862	0	37	0	37	NE
VC_A0863	0	99	0	99	NE
VC_A0864	0	53	0	53	NE
VC_A0865	0	77	0	77	NE
VC_A0866	0	12	0	12	NE
VC_A0867	0	42	0	42	NE
VC_A0868	0	7	0	7	NE
VC_A0869	0	6	0	6	NE
VC_A0870	0	36	0	36	NE
VC_A0871	0	75	0	75	NE
VC_A0872	0	57	0	57	NE
VC_A0873	0	57	0	57	NE
VC_A0874	2	7	0	9	TBD
VC_A0875	0	43	0	43	NE
VC_A0876	29	27	0	56	TBD
VC_A0877	0	37	0	37	NE
VC_A0878	0	6	0	6	NE
VC_A0879	6	5	0	11	TBD
VC_A0880	0	23	0	23	NE
VC_A0881	0	21	0	21	NE
VC_A0882	0	50	0	50	NE
VC_A0883	0	48	0	48	NE
VC_A0884	0	50	0	50	NE
VC_A0885	0	35	0	35	NE
VC_A0886	0	34	0	34	NE
VC_A0887	0	38	0	38	NE
VC_A0888	0	34	0	34	NE
VC_A0889	0	27	0	27	NE
VC_A0890	0	15	0	15	NE
VC_A0891	0	48	0	48	NE
VC_A0892	0	10	0	10	NE
VC_A0893	0	12	0	12	NE
VC_A0894	0	21	0	21	NE
VC_A0895	0	102	0	102	NE
VC_A0896	0	46	0	46	NE
VC_A0897	0	14	0	14	NE
VC_A0898	0	34	0	34	NE
VC_A0899	0	2	0	2	NE
VC_A0900	0	32	0	32	NE
VC_A0901	0	20	0	20	NE
VC_A0902	0	31	0	31	NE
VC_A0903	0	36	0	36	NE
VC_A0904	0	44	0	44	NE
VC_A0905	0	27	0	27	NE
VC_A0906	0	65	0	65	NE
VC_A0907	0	11	0	11	NE
VC_A0908	0	18	0	18	NE
VC_A0909	0	44	0	44	NE
VC_A0910	0	24	0	24	NE
VC_A0911	0	25	0	25	NE
VC_A0912	0	19	0	19	NE
VC_A0913	0	28	0	28	NE
VC_A0914	0	40	0	40	NE
VC_A0915	0	20	0	20	NE
VC_A0916	0	4	0	4	NE
VC_A0917	0	14	0	14	NE
VC_A0918	0	5	0	5	NE
VC_A0919	0	12	0	12	NE
VC_A0920	0	24	0	24	NE
VC_A0921	39	0	0	39	E
VC_A0922	0	12	0	12	NE
VC_A0923	0	58	0	58	NE
VC_A0924	0	58	0	58	NE
VC_A0925	0	32	0	32	NE
VC_A0926	0	38	0	38	NE
VC_A0927	0	12	0	12	NE
VC_A0928	0	18	0	18	NE
VC_A0929	0	24	0	24	NE
VC_A0930	0	29	0	29	NE
VC_A0931	0	46	0	46	NE
VC_A0932	0	7	0	7	NE
VC_A0933	0	9	0	9	NE
VC_A0934	3	2	0	5	TBD
VC_A0935	0	15	0	15	NE
VC_A0936	0	38	0	38	NE
VC_A0937	0	23	0	23	NE
VC_A0938	0	42	0	42	NE
VC_A0939	0	27	0	27	NE
VC_A0940	0	25	0	25	NE
VC_A0941	0	12	0	12	NE
VC_A0942	0	14	0	14	NE
VC_A0943	0	35	0	35	NE
VC_A0944	0	52	0	52	NE
VC_A0945	0	42	0	42	NE
VC_A0946	0	31	0	31	NE
VC_A0947	0	21	0	21	NE
VC_A0948	0	8	0	8	NE
VC_A0949	0	18	0	18	NE
VC_A0950	0	3	0	3	NE
VC_A0951	0	12	0	12	NE
VC_A0952	0	0	37	37	TBD
VC_A0953	0	4	0	4	NE
VC_A0954	0	35	0	35	NE
VC_A0955	0	23	0	23	NE
VC_A0956	0	42	0	42	NE
VC_A0957	0	21	0	21	NE
VC_A0958	0	39	0	39	NE
VC_A0959	0	5	0	5	NE
VC_A0960	0	62	0	62	NE
VC_A0961	0	21	0	21	NE
VC_A0962	0	54	0	54	NE
VC_A0963	0	38	0	38	NE
VC_A0964	0	27	0	27	NE
VC_A0965	0	75	0	75	NE
VC_A0966	0	15	0	15	NE
VC_A0967	0	4	0	4	NE
VC_A0968	0	2	0	2	NE
VC_A0969	0	18	0	18	NE
VC_A0970	0	11	0	11	NE
VC_A0971	0	17	0	17	NE
VC_A0972	0	50	0	50	NE
VC_A0973	0	11	0	11	NE
VC_A0974	0	45	0	45	NE
VC_A0975	0	72	0	72	NE
VC_A0976	0	18	0	18	NE
VC_A0977	0	45	0	45	NE
VC_A0978	0	27	0	27	NE
VC_A0979	0	20	0	20	NE
VC_A0980	0	32	0	32	NE
VC_A0981	0	28	0	28	NE
VC_A0982	1	31	0	32	TBD
VC_A0983	0	45	0	45	NE
VC_A0984	0	33	0	33	NE
VC_A0985	0	74	0	74	NE
VC_A0986	0	20	0	20	NE
VC_A0987	0	56	0	56	NE
VC_A0988	0	45	0	45	NE
VC_A0989	0	57	0	57	NE
VC_A0990	0	35	0	35	NE
VC_A0991	0	23	0	23	NE
VC_A0992	0	14	0	14	NE
VC_A0993	0	34	0	34	NE
VC_A0994	0	31	0	31	NE
VC_A0995	0	2	0	2	NE
VC_A0996	0	52	0	52	NE
VC_A0997	0	16	0	16	NE
VC_A0998	0	29	0	29	NE
VC_A0999	0	17	0	17	NE
VC_A1000	0	16	0	16	NE
VC_A1001	0	28	0	28	NE
VC_A1002	0	27	0	27	NE
VC_A1003	0	11	0	11	NE
VC_A1004	0	17	0	17	NE
VC_A1005	0	14	0	14	NE
VC_A1006	0	9	0	9	NE
VC_A1007	0	4	0	4	NE
VC_A1008	0	33	0	33	NE
VC_A1009	0	3	0	3	NE
VC_A1010	0	28	0	28	NE
VC_A1011	0	24	0	24	NE
VC_A1012	0	15	0	15	NE
VC_A1013	0	22	0	22	NE
VC_A1014	0	4	0	4	NE
VC_A1015	0	48	0	48	NE
VC_A1016	0	14	0	14	NE
VC_A1017	0	19	0	19	NE
VC_A1018	0	47	0	47	NE
VC_A1019	0	15	0	15	NE
VC_A1020	0	29	0	29	NE
VC_A1021	0	16	0	16	NE
VC_A1022	0	10	0	10	NE
VC_A1023	0	85	0	85	NE
VC_A1024	0	15	0	15	NE
VC_A1025	0	34	0	34	NE
VC_A1026	0	37	0	37	NE
VC_A1027	0	33	0	33	NE
VC_A1028	0	70	0	70	NE
VC_A1029	0	85	0	85	NE
VC_A1030	0	5	0	5	NE
VC_A1031	0	43	0	43	NE
VC_A1032	0	14	0	14	NE
VC_A1033	0	46	0	46	NE
VC_A1034	0	55	0	55	NE
VC_A1035	0	17	0	17	NE
VC_A1036	0	32	0	32	NE
VC_A1037	0	21	0	21	NE
VC_A1038	0	25	0	25	NE
VC_A1039	0	19	0	19	NE
VC_A1040	0	33	0	33	NE
VC_A1041	0	47	0	47	NE
VC_A1042	0	18	0	18	NE
VC_A1043	0	63	0	63	NE
VC_A1044	8	3	0	11	TBD
VC_A1045	0	73	0	73	NE
VC_A1046	0	37	0	37	NE
VC_A1047	0	16	0	16	NE
VC_A1048	0	29	0	29	NE
VC_A1049	0	30	0	30	NE
VC_A1050	0	31	0	31	NE
VC_A1051	0	15	0	15	NE
VC_A1052	0	20	0	20	NE
VC_A1053	0	13	0	13	NE
VC_A1054	0	15	0	15	NE
VC_A1055	0	32	0	32	NE
VC_A1056	0	96	0	96	NE
VC_A1057	0	18	0	18	NE
VC_A1058	0	27	0	27	NE
VC_A1059	0	16	0	16	NE
VC_A1060	0	21	0	21	NE
VC_A1061	0	2	0	2	NE
VC_A1062	0	43	0	43	NE
VC_A1063	0	70	0	70	NE
VC_A1064	5	0	0	5	E
VC_A1065	0	0	3	3	TBD
VC_A1066	0	10	0	10	NE
VC_A1067	0	45	0	45	NE
VC_A1068	0	15	0	15	NE
VC_A1069	0	48	0	48	NE
VC_A1070	0	5	0	5	NE
VC_A1071	0	42	0	42	NE
VC_A1072	0	21	0	21	NE
VC_A1073	0	78	0	78	NE
VC_A1074	0	24	0	24	NE
VC_A1075	0	38	0	38	NE
VC_A1076	0	4	0	4	NE
VC_A1077	0	55	0	55	NE
VC_A1078	0	37	0	37	NE
VC_A1079	17	0	0	17	E
VC_A1080	0	45	0	45	NE
VC_A1081	0	30	0	30	NE
VC_A1082	0	46	0	46	NE
VC_A1083	0	24	0	24	NE
VC_A1084	0	67	0	67	NE
VC_A1085	0	59	0	59	NE
VC_A1086	0	68	0	68	NE
VC_A1087	0	13	0	13	NE
VC_A1088	0	42	0	42	NE
VC_A1089	0	36	0	36	NE
VC_A1090	0	26	0	26	NE
VC_A1091	0	28	0	28	NE
VC_A1092	0	68	0	68	NE
VC_A1093	0	13	0	13	NE
VC_A1094	0	16	0	16	NE
VC_A1095	0	65	0	65	NE
VC_A1096	0	11	0	11	NE
VC_A1097	0	9	0	9	NE
VC_A1098	0	56	0	56	NE
VC_A1099	0	35	0	35	NE
VC_A1100	0	33	0	33	NE
VC_A1101	0	42	0	42	NE
VC_A1102	0	67	0	67	NE
VC_A1103	0	6	0	6	NE
VC_A1104	0	58	0	58	NE
VC_A1105	0	23	0	23	NE
VC_A1106	0	8	0	8	NE
VC_A1107	0	15	0	15	NE
VC_A1108	0	17	0	17	NE
VC_A1109	0	24	0	24	NE
VC_A1110	0	42	0	42	NE
VC_A1111	0	15	0	15	NE
VC_A1112	0	67	0	67	NE
VC_A1113	0	46	0	46	NE
VC_A1114	33	0	0	33	E
VC_A1115	45	0	0	45	E
