# Supplementary material for: High-resolution definition of the Vibrio cholerae essential gene set with hidden Markov model–based analyses of transposon-insertion sequencing data
Source: Nucleic Acids Res. 2013 Jul 30;41(19):9033–48. doi: 10.1093/nar/gkt654 (PMC3799429; doi:10.1093/nar/gkt654)
Supplement: Supplementary Data [file supp_gkt654_nar-01659-h-2013-File013.zip › Sample Input Files/HMMposterior_probabilities_chr1.txt]

TA start	TA end	Locus	Reads	HMM Initial assignment	Iteration 1	Iteration 2	Iteration 3	Iteration 4	Iteration 5	Iteration 6	p Essential	p Neutral	p Sick
9	10	IG_1	0	1	1	1	1	1	1	1	0.999979057	2.00E-05	9.47E-07
13	14	IG_1	0	1	1	1	1	1	1	1	0.999971573	2.66E-05	1.78E-06
15	16	IG_1	0	1	1	1	1	1	1	1	0.999968566	2.89E-05	2.57E-06
17	18	IG_1	0	1	1	1	1	1	1	1	0.999967008	2.96E-05	3.38E-06
19	20	IG_1	0	1	1	1	1	1	1	1	0.999965849	2.99E-05	4.28E-06
27	28	IG_1	0	1	1	1	1	1	1	1	0.999964682	3.00E-05	5.36E-06
29	30	IG_1	0	1	1	1	1	1	1	1	0.999963306	3.00E-05	6.70E-06
31	32	IG_1	0	1	1	1	1	1	1	1	0.999961568	3.00E-05	8.42E-06
43	44	IG_1	0	1	1	1	1	1	1	1	0.999959306	3.00E-05	1.07E-05
46	47	IG_1	0	1	1	1	1	1	1	1	0.999956319	3.00E-05	1.36E-05
52	53	IG_1	0	1	1	1	1	1	1	1	0.999952348	3.01E-05	1.76E-05
55	56	IG_1	0	1	1	1	1	1	1	1	0.999947047	3.01E-05	2.29E-05
58	59	IG_1	0	1	1	1	1	1	1	1	0.999939955	3.01E-05	2.99E-05
80	81	IG_1	0	1	1	1	1	1	1	1	0.999930457	3.01E-05	3.94E-05
158	159	IG_1	0	1	1	1	1	1	1	1	0.999917727	3.02E-05	5.21E-05
176	177	IG_1	0	1	1	1	1	1	1	1	0.999900654	3.03E-05	6.91E-05
181	182	IG_1	0	1	1	1	1	1	1	1	0.999877742	3.04E-05	9.19E-05
183	184	IG_1	0	1	1	1	1	1	1	1	0.999846952	3.06E-05	0.000122416
203	204	IG_1	0	1	1	1	1	1	1	1	0.999805469	3.11E-05	0.000163398
213	214	IG_1	0	1	1	1	1	1	1	1	0.999749259	3.24E-05	0.000218356
215	216	IG_1	0	1	1	1	1	1	1	1	0.99967213	3.58E-05	0.000292055
221	222	IG_1	0	1	1	1	1	1	1	1	0.999563441	4.57E-05	0.000390871
225	226	IG_1	0	1	1	1	1	1	1	1	0.99940185	7.48E-05	0.000523324
227	228	IG_1	0	1	1	1	1	1	1	1	0.999137449	0.000161817	0.000700734
243	244	VC_0001	0	1	1	1	1	1	1	1	0.998639129	0.000422892	0.000937979
249	250	VC_0001	0	1	1	1	1	1	1	1	0.997537647	0.001208278	0.001254075
251	252	VC_0001	0	1	1	1	1	1	1	1	0.994754858	0.003573428	0.001671714
255	256	VC_0001	0	1	1	1	1	1	1	1	0.987087839	0.01069931	0.002212851
301	302	VC_0001	0	1	1	1	1	1	1	1	0.964945485	0.03217314	0.002881375
307	308	VC_0001	0	1	1	1	1	1	1	1	0.899504015	0.096890515	0.00360547
313	314	VC_0001	0	1	1	1	1	1	1	1	0.704000901	0.291942456	0.004056644
342	343	VC_0001	1	2	2	2	2	2	2	2	0.117084375	0.879821074	0.003094552
361	362	VC_0001	18	2	2	2	2	2	2	2	0.000768094	0.999013875	0.000218031
369	370	VC_0001	38	2	2	2	2	2	2	2	5.32E-06	0.999973561	2.11E-05
373	374	VC_0002	10	2	2	2	2	2	2	2	4.66E-07	0.999985802	1.37E-05
438	439	VC_0002	13	2	2	2	2	2	2	2	3.89E-07	0.999975468	2.41E-05
449	450	VC_0002	2	2	2	2	2	2	2	2	5.25E-06	0.999881987	0.000112767
470	471	VC_0002	2	2	2	2	2	2	2	2	3.88E-05	0.999753192	0.000208005
479	480	VC_0002	0	2	2	2	2	2	2	2	0.000532284	0.999151028	0.000316688
496	497	VC_0002	0	2	2	2	2	2	2	2	0.000526273	0.999183019	0.000290707
506	507	VC_0002	5	2	2	2	2	2	2	2	1.41E-05	0.999874889	0.000110969
524	525	VC_0002	6	2	2	2	2	2	2	2	1.36E-06	0.999952506	4.61E-05
529	530	VC_0002	8	2	2	2	2	2	2	2	4.26E-07	0.999977061	2.25E-05
559	560	VC_0002	8	2	2	2	2	2	2	2	4.17E-07	0.999969893	2.97E-05
564	565	VC_0002	20	2	2	2	2	2	2	2	3.22E-07	0.999912869	8.68E-05
575	576	VC_0002	7	2	2	2	2	2	2	2	5.41E-06	0.998976716	0.001017871
587	588	VC_0002	2	2	2	2	2	2	2	2	0.000171492	0.996227317	0.003601192
605	606	VC_0002	0	2	2	2	2	2	2	2	0.002590618	0.990448397	0.006960985
617	618	VC_0002	0	2	2	2	2	2	2	2	0.003206461	0.988386915	0.008406623
620	621	VC_0002	0	2	2	2	2	2	2	2	0.002884292	0.988190973	0.008924735
628	629	VC_0002	1	2	2	2	2	2	2	2	0.001232746	0.989913574	0.00885368
674	675	VC_0002	1	2	2	2	2	2	2	2	0.000999818	0.990418546	0.008581636
704	705	VC_0002	0	2	2	2	2	2	2	2	0.001423338	0.990453815	0.008122846
738	739	VC_0002	0	2	2	2	2	2	2	2	0.001203755	0.992032282	0.006763963
763	764	VC_0002	13	2	2	2	2	2	2	2	4.66E-05	0.996391006	0.003562427
777	778	VC_0002	0	2	2	2	2	2	2	2	0.000182117	0.996688202	0.003129681
791	792	VC_0002	1	2	2	2	2	2	2	2	3.84E-05	0.997980479	0.001981086
797	798	VC_0002	17	2	2	2	2	2	2	2	7.06E-07	0.999468273	0.000531021
806	807	VC_0002	3	2	2	2	2	2	2	2	2.80E-06	0.999680574	0.000316631
812	813	IG_VC_0003	12	2	2	2	2	2	2	2	3.70E-07	0.999860253	0.000139377
817	818	VC_0003	10	2	2	2	2	2	2	2	8.00E-07	0.999847398	0.000151802
827	828	VC_0003	2	2	2	2	2	2	2	2	3.79E-05	0.999638755	0.000323376
881	882	VC_0003	0	2	2	2	2	2	2	2	0.000548353	0.998920785	0.000530862
890	891	VC_0003	0	2	2	2	2	2	2	2	0.000547875	0.998900037	0.000552088
906	907	VC_0003	3	2	2	2	2	2	2	2	3.83E-05	0.999561446	0.000400242
908	909	VC_0003	6	2	2	2	2	2	2	2	1.96E-06	0.999723017	0.000275024
941	942	VC_0003	12	2	2	2	2	2	2	2	3.91E-07	0.999733762	0.000265847
943	944	VC_0003	17	2	2	2	2	2	2	2	3.30E-06	0.999448952	0.000547749
972	973	VC_0003	1	2	2	2	2	2	2	2	0.000346134	0.997260555	0.002393311
993	994	VC_0003	0	2	2	2	2	2	2	2	0.002022235	0.994112921	0.003864844
1022	1023	VC_0003	0	2	2	2	2	2	2	2	0.002387315	0.993162699	0.004449986
1110	1111	VC_0003	0	2	2	2	2	2	2	2	0.001949805	0.993503438	0.004546757
1133	1134	VC_0003	3	2	2	2	2	2	2	2	0.000140969	0.995647691	0.00421134
1175	1176	VC_0003	2	2	2	2	2	2	2	2	2.05E-05	0.995998487	0.003981036
1178	1179	VC_0003	1	2	2	2	2	2	2	2	4.25E-05	0.996103406	0.003854061
1199	1200	VC_0003	0	2	2	2	2	2	2	2	0.000159724	0.996237841	0.003602436
1277	1278	VC_0003	11	2	2	2	2	2	2	2	9.53E-06	0.997206953	0.002783519
1284	1285	VC_0003	0	2	2	2	2	2	2	2	0.000163842	0.997083072	0.002753086
1325	1326	VC_0003	2	2	2	2	2	2	2	2	4.78E-05	0.99760657	0.002345617
1338	1339	VC_0003	0	2	2	2	2	2	2	2	0.000166163	0.997789308	0.002044529
1359	1360	VC_0003	2	2	2	2	2	2	2	2	1.34E-05	0.998780729	0.001205879
1370	1371	VC_0003	8	2	2	2	2	2	2	2	5.85E-07	0.999447683	0.000551731
1400	1401	VC_0003	2	2	2	2	2	2	2	2	3.11E-06	0.999564473	0.000432414
1406	1407	VC_0003	12	2	2	2	2	2	2	2	5.40E-06	0.999657693	0.000336907
1433	1434	VC_0003	0	2	2	2	2	2	2	2	0.000565518	0.99893722	0.000497262
1448	1449	VC_0003	0	2	2	2	2	2	2	2	0.000588194	0.998922837	0.000488969
1466	1467	VC_0003	1	2	2	2	2	2	2	2	0.0001059	0.999589073	0.000305028
1485	1486	VC_0003	20	2	2	2	2	2	2	2	1.02E-06	0.999957233	4.17E-05
1496	1497	VC_0003	3	2	2	2	2	2	2	2	2.86E-06	0.999957444	3.97E-05
1505	1506	VC_0003	5	2	2	2	2	2	2	2	1.15E-06	0.999974205	2.46E-05
1544	1545	VC_0003	3	2	2	2	2	2	2	2	2.82E-06	0.999974214	2.30E-05
1586	1587	VC_0003	15	2	2	2	2	2	2	2	3.64E-07	0.999994099	5.54E-06
1590	1591	VC_0003	51	2	2	2	2	2	2	2	2.73E-07	0.9999981	1.63E-06
1619	1620	VC_0003	4	2	2	2	2	2	2	2	1.02E-06	0.9999935	5.48E-06
1675	1676	VC_0003	31	2	2	2	2	2	2	2	2.74E-07	0.999997819	1.91E-06
1709	1710	VC_0003	10	2	2	2	2	2	2	2	4.93E-07	0.999990552	8.95E-06
1721	1722	VC_0003	1	2	2	2	2	2	2	2	8.16E-06	0.999962184	2.97E-05
1812	1813	VC_0003	9	2	2	2	2	2	2	2	5.03E-07	0.999982471	1.70E-05
1880	1881	VC_0003	5	2	2	2	2	2	2	2	1.10E-06	0.999971847	2.71E-05
1892	1893	VC_0003	3	2	2	2	2	2	2	2	3.37E-06	0.999941259	5.54E-05
1907	1908	VC_0003	1	2	2	2	2	2	2	2	8.79E-06	0.999917222	7.40E-05
1961	1962	VC_0003	5	2	2	2	2	2	2	2	1.35E-06	0.999943987	5.47E-05
2038	2039	VC_0003	6	2	2	2	2	2	2	2	4.50E-06	0.999929016	6.65E-05
2047	2048	VC_0003	0	2	2	2	2	2	2	2	0.00013832	0.999738655	0.000123025
2109	2110	VC_0003	14	2	2	2	2	2	2	2	1.82E-05	0.999893438	8.84E-05
2117	2118	VC_0003	0	2	2	2	2	2	2	2	0.000506064	0.999318956	0.00017498
2147	2148	VC_0003	0	2	2	2	2	2	2	2	0.000502432	0.999343125	0.000154443
2165	2166	VC_0003	28	2	2	2	2	2	2	2	3.56E-06	0.999984879	1.16E-05
2177	2178	VC_0003	24	2	2	2	2	2	2	2	2.99E-07	0.999996952	2.75E-06
2183	2184	VC_0003	8	2	2	2	2	2	2	2	1.66E-06	0.999986734	1.16E-05
2202	2203	VC_0003	0	2	2	2	2	2	2	2	0.000123411	0.99983474	4.18E-05
2213	2214	IG_VC_0004	19	2	2	2	2	2	2	2	1.14E-06	0.999990286	8.57E-06
2255	2256	IG_VC_0004	2	2	2	2	2	2	2	2	2.87E-06	0.999970271	2.69E-05
2258	2259	IG_VC_0004	5	2	2	2	2	2	2	2	1.16E-06	0.999968633	3.02E-05
2272	2273	VC_0004	5	2	2	2	2	2	2	2	3.39E-06	0.999944847	5.18E-05
2283	2284	VC_0004	4	2	2	2	2	2	2	2	9.43E-05	0.999789451	0.000116298
2298	2299	VC_0004	0	2	2	2	2	2	2	2	0.003739556	0.995962872	0.000297572
2308	2309	VC_0004	5	2	2	2	2	2	2	2	0.004785001	0.994890247	0.000324753
2328	2329	VC_0004	0	2	2	2	2	2	2	2	0.051680763	0.947835868	0.000483369
2334	2335	VC_0004	5	2	2	2	2	2	2	2	0.067085037	0.932438335	0.000476629
2356	2357	VC_0004	0	1	1	1	1	1	1	1	0.690095908	0.309405393	0.000498699
2471	2472	VC_0004	0	1	1	1	1	1	1	1	0.896891619	0.102688412	0.000419969
2509	2510	VC_0004	0	1	1	1	1	1	1	1	0.965570578	0.03409974	0.000329682
2512	2513	VC_0004	0	1	1	1	1	1	1	1	0.988407398	0.01134072	0.000251882
2571	2572	VC_0004	0	1	1	1	1	1	1	1	0.996021732	0.003787872	0.000190396
2593	2594	VC_0004	0	1	1	1	1	1	1	1	0.998575957	0.001280645	0.000143398
2627	2628	VC_0004	0	1	1	1	1	1	1	1	0.999444217	0.00044781	0.000107973
2652	2653	VC_0004	0	1	1	1	1	1	1	1	0.999747804	0.000170761	8.14E-05
2666	2667	VC_0004	0	1	1	1	1	1	1	1	0.999860094	7.83E-05	6.16E-05
2668	2669	VC_0004	0	1	1	1	1	1	1	1	0.99990597	4.72E-05	4.68E-05
2738	2739	VC_0004	0	1	1	1	1	1	1	1	0.999927614	3.66E-05	3.58E-05
2773	2774	VC_0004	0	1	1	1	1	1	1	1	0.999939581	3.29E-05	2.76E-05
2794	2795	VC_0004	0	1	1	1	1	1	1	1	0.999947113	3.14E-05	2.14E-05
2813	2814	VC_0004	0	1	1	1	1	1	1	1	0.999952259	3.09E-05	1.69E-05
2820	2821	VC_0004	0	1	1	1	1	1	1	1	0.99995593	3.06E-05	1.35E-05
2891	2892	VC_0004	0	1	1	1	1	1	1	1	0.999958596	3.04E-05	1.10E-05
2914	2915	VC_0004	0	1	1	1	1	1	1	1	0.999960541	3.03E-05	9.17E-06
2936	2937	VC_0004	0	1	1	1	1	1	1	1	0.99996195	3.02E-05	7.83E-06
2976	2977	VC_0004	0	1	1	1	1	1	1	1	0.999962952	3.02E-05	6.88E-06
2982	2983	VC_0004	0	1	1	1	1	1	1	1	0.999963634	3.01E-05	6.24E-06
3005	3006	VC_0004	0	1	1	1	1	1	1	1	0.999964057	3.01E-05	5.85E-06
3035	3036	VC_0004	0	1	1	1	1	1	1	1	0.999964258	3.01E-05	5.67E-06
3041	3042	VC_0004	0	1	1	1	1	1	1	1	0.999964253	3.01E-05	5.68E-06
3047	3048	VC_0004	0	1	1	1	1	1	1	1	0.999964043	3.01E-05	5.90E-06
3054	3055	VC_0004	0	1	1	1	1	1	1	1	0.999963609	3.00E-05	6.34E-06
3059	3060	VC_0004	0	1	1	1	1	1	1	1	0.999962911	3.00E-05	7.04E-06
3065	3066	VC_0004	0	1	1	1	1	1	1	1	0.999961882	3.01E-05	8.06E-06
3076	3077	VC_0004	0	1	1	1	1	1	1	1	0.999960417	3.01E-05	9.48E-06
3124	3125	VC_0004	0	1	1	1	1	1	1	1	0.999958335	3.02E-05	1.14E-05
3150	3151	VC_0004	0	1	1	1	1	1	1	1	0.999955298	3.06E-05	1.41E-05
3205	3206	VC_0004	0	1	1	1	1	1	1	1	0.999950567	3.18E-05	1.77E-05
3214	3215	VC_0004	0	1	1	1	1	1	1	1	0.9999423	3.52E-05	2.25E-05
3235	3236	VC_0004	0	1	1	1	1	1	1	1	0.99992546	4.57E-05	2.89E-05
3250	3251	VC_0004	0	1	1	1	1	1	1	1	0.999885572	7.70E-05	3.74E-05
3307	3308	VC_0004	0	1	1	1	1	1	1	1	0.999779951	0.000171394	4.87E-05
3311	3312	VC_0004	1	1	1	1	1	1	1	1	0.999481208	0.000455844	6.29E-05
3315	3316	VC_0004	0	1	1	1	1	1	1	1	0.999768994	0.000171782	5.92E-05
3329	3330	VC_0004	0	1	1	1	1	1	1	1	0.999865292	7.74E-05	5.73E-05
3338	3339	VC_0004	0	1	1	1	1	1	1	1	0.999896904	4.60E-05	5.71E-05
3370	3371	VC_0004	0	1	1	1	1	1	1	1	0.999905873	3.55E-05	5.86E-05
3374	3375	VC_0004	0	1	1	1	1	1	1	1	0.999906015	3.20E-05	6.19E-05
3383	3384	VC_0004	0	1	1	1	1	1	1	1	0.99990167	3.09E-05	6.75E-05
3403	3404	VC_0004	0	1	1	1	1	1	1	1	0.999893894	3.05E-05	7.56E-05
3424	3425	VC_0004	0	1	1	1	1	1	1	1	0.999882491	3.04E-05	8.72E-05
3431	3432	VC_0004	0	1	1	1	1	1	1	1	0.999866626	3.03E-05	0.000103025
3473	3474	VC_0004	0	1	1	1	1	1	1	1	0.999844977	3.04E-05	0.000124625
3490	3491	VC_0004	0	1	1	1	1	1	1	1	0.999815682	3.05E-05	0.000153828
3503	3504	VC_0004	0	1	1	1	1	1	1	1	0.999776203	3.06E-05	0.00019317
3537	3538	VC_0004	0	1	1	1	1	1	1	1	0.999723113	3.08E-05	0.000246064
3554	3555	VC_0004	0	1	1	1	1	1	1	1	0.9996518	3.11E-05	0.000317102
3619	3620	VC_0004	0	1	1	1	1	1	1	1	0.999556057	3.15E-05	0.000412449
3638	3639	VC_0004	0	1	1	1	1	1	1	1	0.999427522	3.21E-05	0.000540379
3659	3660	VC_0004	0	1	1	1	1	1	1	1	0.999254876	3.31E-05	0.000711994
3665	3666	VC_0004	0	1	1	1	1	1	1	1	0.99902265	3.52E-05	0.000942187
3678	3679	VC_0004	0	1	1	1	1	1	1	1	0.99870922	3.99E-05	0.001250928
3695	3696	VC_0004	0	1	1	1	1	1	1	1	0.998282959	5.20E-05	0.001664991
3741	3742	VC_0004	0	1	1	1	1	1	1	1	0.997693536	8.62E-05	0.002220247
3822	3823	VC_0004	0	1	1	1	1	1	1	1	0.996849594	0.000185714	0.002964692
3843	3844	VC_0004	0	1	1	1	1	1	1	1	0.995556732	0.000480921	0.003962347
3870	3871	VC_0004	0	1	1	1	1	1	1	1	0.993337569	0.001364402	0.005298029
3878	3879	VC_0004	0	1	1	1	1	1	1	1	0.988898871	0.004018795	0.007082335
3881	3882	VC_0004	0	1	1	1	1	1	1	1	0.978538089	0.012007831	0.009454079
3900	3901	VC_0005	0	1	1	1	1	1	1	1	0.951357616	0.036071608	0.012570777
3904	3905	VC_0005	0	1	1	1	1	1	1	1	0.874863246	0.10857944	0.016557313
3971	3972	VC_0005	1	1	1	1	1	1	1	1	0.651588395	0.327090671	0.021320934
3974	3975	VC_0005	0	1	1	1	1	1	1	1	0.607747675	0.371106242	0.021146083
3989	3990	VC_0005	0	1	1	1	1	1	1	1	0.476615479	0.503751341	0.01963318
4004	4005	VC_0005	1	2	2	2	2	2	2	2	0.083251316	0.90215996	0.014588723
4006	4007	VC_0005	2	2	2	2	2	2	2	2	0.005307971	0.987862836	0.006829193
4031	4032	VC_0005	19	2	2	2	2	2	2	2	3.72E-05	0.999191886	0.000770878
4038	4039	VC_0005	2	2	2	2	2	2	2	2	5.12E-06	0.999611981	0.000382901
4051	4052	VC_0005	44	2	2	2	2	2	2	2	3.01E-07	0.999929362	7.03E-05
4078	4079	VC_0005	15	2	2	2	2	2	2	2	3.55E-07	0.999922295	7.73E-05
4087	4088	VC_0005	6	2	2	2	2	2	2	2	1.16E-06	0.999757837	0.000241001
4090	4091	VC_0005	2	2	2	2	2	2	2	2	4.61E-06	0.999301886	0.000693506
4101	4102	VC_0005	1	2	2	2	2	2	2	2	2.61E-05	0.998707231	0.001266718
4109	4110	VC_0005	2	2	2	2	2	2	2	2	9.83E-05	0.998202943	0.001698747
4114	4115	VC_0005	11	2	2	2	2	2	2	2	0.001251894	0.996488789	0.002259316
4124	4125	VC_0006	0	2	2	2	2	2	2	2	0.115493161	0.87963639	0.004870449
4156	4157	VC_0006	2	2	2	2	2	2	2	2	0.15325819	0.840759636	0.005982174
4173	4174	VC_0006	0	1	1	1	1	1	1	1	0.713332001	0.27938979	0.007278209
4236	4237	VC_0006	0	1	1	1	1	1	1	1	0.899256044	0.092981181	0.007762775
4255	4256	VC_0006	0	1	1	1	1	1	1	1	0.961013103	0.03106345	0.007923447
4278	4279	VC_0006	0	1	1	1	1	1	1	1	0.981549257	0.010488133	0.00796261
4293	4294	VC_0006	0	1	1	1	1	1	1	1	0.988388173	0.003647632	0.007964195
4323	4324	VC_0006	0	1	1	1	1	1	1	1	0.990662649	0.001374434	0.007962918
4359	4360	VC_0006	0	1	1	1	1	1	1	1	0.991399426	0.000627281	0.007973293
4362	4363	VC_0006	0	1	1	1	1	1	1	1	0.99158965	0.000408665	0.008001685
4427	4428	VC_0006	0	1	1	1	1	1	1	1	0.991522734	0.000426436	0.008050829
4441	4442	VC_0006	1	1	1	1	1	1	1	1	0.991178771	0.000701021	0.008120208
4450	4451	VC_0006	0	1	1	1	1	1	1	1	0.991714712	0.000262649	0.008022639
4469	4470	VC_0006	0	1	1	1	1	1	1	1	0.991926315	0.000114701	0.007958983
4473	4474	VC_0006	0	1	1	1	1	1	1	1	0.99201167	6.40E-05	0.007924366
4482	4483	IG_VC_0007	0	1	1	1	1	1	1	1	0.992037672	4.63E-05	0.007916048
4493	4494	VC_0007	0	1	1	1	1	1	1	1	0.992025888	4.07E-05	0.007933383
4509	4510	VC_0007	0	1	1	1	1	1	1	1	0.991980415	4.18E-05	0.007977823
4542	4543	VC_0007	0	1	1	1	1	1	1	1	0.991895127	5.19E-05	0.008053001
4584	4585	VC_0007	0	1	1	1	1	1	1	1	0.991750212	8.49E-05	0.008164876
4623	4624	VC_0007	0	1	1	1	1	1	1	1	0.991493749	0.000184425	0.008321826
4635	4636	IG_VC_0008	0	1	1	1	1	1	1	1	0.990984252	0.00048143	0.008534318
4641	4642	IG_VC_0008	0	1	1	1	1	1	1	1	0.989817934	0.001368801	0.008813265
4651	4652	IG_VC_0008	0	1	1	1	1	1	1	1	0.986809764	0.004025617	0.009164618
4657	4658	IG_VC_0008	0	1	1	1	1	1	1	1	0.97843203	0.011994136	0.009573835
4669	4670	IG_VC_0008	0	1	1	1	1	1	1	1	0.95411196	0.035924912	0.009963127
4686	4687	IG_VC_0008	0	1	1	1	1	1	1	1	0.88206391	0.107860868	0.010075223
4736	4737	IG_VC_0008	0	1	1	1	1	1	1	1	0.666594471	0.324249592	0.009155937
4821	4822	IG_VC_0008	5	2	2	2	2	2	2	2	0.019429326	0.975492907	0.005077767
4839	4840	IG_VC_0008	1	2	2	2	2	2	2	2	0.003295458	0.993501186	0.003203356
4841	4842	IG_VC_0008	27	2	2	2	2	2	2	2	8.99E-05	0.999099909	0.000810157
4872	4873	VC_0008	0	2	2	2	2	2	2	2	0.00019821	0.999098618	0.000703172
4904	4905	VC_0008	2	2	2	2	2	2	2	2	1.54E-05	0.999655991	0.000328638
4933	4934	VC_0008	20	2	2	2	2	2	2	2	3.68E-07	0.999974195	2.54E-05
4975	4976	VC_0008	15	2	2	2	2	2	2	2	3.50E-07	0.999992262	7.39E-06
5065	5066	VC_0008	4	2	2	2	2	2	2	2	1.02E-06	0.999991766	7.22E-06
5202	5203	VC_0008	22	2	2	2	2	2	2	2	2.77E-07	0.99999735	2.37E-06
5206	5207	VC_0008	84	2	2	2	2	2	2	2	9.72E-07	0.999986617	1.24E-05
5215	5216	VC_0008	1	2	2	2	2	2	2	2	0.000107193	0.999722252	0.000170555
5230	5231	VC_0008	0	2	2	2	2	2	2	2	0.000595207	0.999134208	0.000270585
5285	5286	VC_0008	0	2	2	2	2	2	2	2	0.00057367	0.999181839	0.000244491
5324	5325	VC_0008	7	2	2	2	2	2	2	2	1.50E-05	0.999911908	7.30E-05
5336	5337	VC_0008	18	2	2	2	2	2	2	2	3.65E-07	0.999993656	5.98E-06
5343	5344	VC_0008	25	2	2	2	2	2	2	2	2.85E-07	0.999997431	2.28E-06
5368	5369	VC_0008	3	2	2	2	2	2	2	2	2.81E-06	0.999984259	1.29E-05
5398	5399	VC_0008	25	2	2	2	2	2	2	2	1.14E-06	0.999993667	5.20E-06
5410	5411	VC_0008	0	2	2	2	2	2	2	2	0.000122957	0.999842987	3.41E-05
5431	5432	VC_0008	46	2	2	2	2	2	2	2	1.07E-06	0.99999579	3.14E-06
5437	5438	VC_0008	21	2	2	2	2	2	2	2	2.73E-07	0.999998627	1.10E-06
5480	5481	VC_0008	51	2	2	2	2	2	2	2	2.68E-07	0.99999871	1.02E-06
5491	5492	VC_0008	78	2	2	2	2	2	2	2	2.73E-07	0.999997855	1.87E-06
5558	5559	VC_0008	7	2	2	2	2	2	2	2	1.06E-06	0.999984026	1.49E-05
5561	5562	VC_0008	9	2	2	2	2	2	2	2	1.78E-06	0.999961905	3.63E-05
5572	5573	VC_0008	0	2	2	2	2	2	2	2	0.000132025	0.999731639	0.000136336
5590	5591	VC_0008	3	2	2	2	2	2	2	2	1.22E-05	0.99985476	0.00013307
5602	5603	VC_0008	7	2	2	2	2	2	2	2	5.27E-06	0.99986848	0.00012625
5615	5616	VC_0009	0	2	2	2	2	2	2	2	0.000129534	0.999687588	0.000182878
5622	5623	VC_0009	7	2	2	2	2	2	2	2	5.55E-06	0.999860022	0.000134432
5681	5682	VC_0009	16	2	2	2	2	2	2	2	1.52E-05	0.999834724	0.000150099
5692	5693	VC_0009	0	2	2	2	2	2	2	2	0.001612755	0.997969949	0.000417296
5748	5749	VC_0009	0	2	2	2	2	2	2	2	0.001979405	0.997536263	0.000484332
5775	5776	VC_0009	0	2	2	2	2	2	2	2	0.001611377	0.997992491	0.000396131
5802	5803	VC_0009	10	2	2	2	2	2	2	2	1.67E-05	0.999894829	8.85E-05
5813	5814	VC_0009	14	2	2	2	2	2	2	2	4.82E-07	0.999981751	1.78E-05
5899	5900	VC_0009	10	2	2	2	2	2	2	2	4.23E-07	0.999991371	8.21E-06
5928	5929	VC_0009	5	2	2	2	2	2	2	2	1.02E-06	0.99999169	7.29E-06
5963	5964	VC_0009	34	2	2	2	2	2	2	2	2.74E-07	0.999997841	1.89E-06
5977	5978	VC_0009	11	2	2	2	2	2	2	2	4.28E-07	0.999992801	6.77E-06
5983	5984	VC_0009	8	2	2	2	2	2	2	2	1.70E-06	0.999979956	1.83E-05
6043	6044	VC_0009	0	2	2	2	2	2	2	2	0.000126983	0.999805543	6.75E-05
6050	6051	VC_0009	17	2	2	2	2	2	2	2	5.78E-06	0.999952191	4.20E-05
6053	6054	VC_0009	0	2	2	2	2	2	2	2	0.000134078	0.999775525	9.04E-05
6064	6065	VC_0009	2	2	2	2	2	2	2	2	1.13E-05	0.999931604	5.71E-05
6070	6071	VC_0009	20	2	2	2	2	2	2	2	3.88E-07	0.999983739	1.59E-05
6104	6105	VC_0009	20	2	2	2	2	2	2	2	5.98E-06	0.999941404	5.26E-05
6114	6115	VC_0009	0	2	2	2	2	2	2	2	0.000867283	0.998477704	0.000655013
6142	6143	VC_0009	0	2	2	2	2	2	2	2	0.000987849	0.998129506	0.000882645
6150	6151	VC_0009	7	2	2	2	2	2	2	2	0.000536392	0.998573425	0.000890183
6157	6158	VC_0009	0	2	2	2	2	2	2	2	0.002119129	0.996760355	0.001120516
6187	6188	VC_0009	0	2	2	2	2	2	2	2	0.002446706	0.996441499	0.001111794
6216	6217	VC_0009	0	2	2	2	2	2	2	2	0.001962892	0.997180806	0.000856302
6224	6225	VC_0009	10	2	2	2	2	2	2	2	2.02E-05	0.99980634	0.00017345
6257	6258	VC_0009	39	2	2	2	2	2	2	2	4.06E-07	0.999982688	1.69E-05
6290	6291	IG_VC_0010	6	2	2	2	2	2	2	2	1.02E-06	0.999986858	1.21E-05
6295	6296	IG_VC_0010	9	2	2	2	2	2	2	2	4.31E-07	0.99999072	8.85E-06
6322	6323	IG_VC_0010	5	2	2	2	2	2	2	2	1.22E-06	0.999983888	1.49E-05
6324	6325	IG_VC_0010	1	2	2	2	2	2	2	2	8.25E-06	0.999965567	2.62E-05
6329	6330	IG_VC_0010	34	2	2	2	2	2	2	2	3.30E-07	0.999995077	4.59E-06
6336	6337	IG_VC_0010	15	2	2	2	2	2	2	2	1.47E-06	0.999984316	1.42E-05
6355	6356	VC_0010	0	2	2	2	2	2	2	2	0.000134767	0.999789897	7.53E-05
6365	6366	VC_0010	7	2	2	2	2	2	2	2	1.64E-05	0.999926225	5.74E-05
6371	6372	VC_0010	0	2	2	2	2	2	2	2	0.000134399	0.999793884	7.17E-05
6399	6400	VC_0010	31	2	2	2	2	2	2	2	1.15E-06	0.999991781	7.07E-06
6404	6405	VC_0010	44	2	2	2	2	2	2	2	3.41E-07	0.9999931	6.56E-06
6434	6435	VC_0010	1	2	2	2	2	2	2	2	1.03E-05	0.999926206	6.35E-05
6470	6471	VC_0010	3	2	2	2	2	2	2	2	1.32E-05	0.999905597	8.12E-05
6497	6498	VC_0010	0	2	2	2	2	2	2	2	0.000132055	0.999776708	9.12E-05
6531	6532	VC_0010	19	2	2	2	2	2	2	2	1.17E-06	0.999984936	1.39E-05
6597	6598	VC_0010	10	2	2	2	2	2	2	2	1.72E-06	0.999974079	2.42E-05
6623	6624	VC_0010	0	2	2	2	2	2	2	2	0.000125843	0.999794103	8.01E-05
6628	6629	VC_0010	5	2	2	2	2	2	2	2	4.19E-06	0.999939358	5.64E-05
6656	6657	VC_0010	6	2	2	2	2	2	2	2	1.39E-06	0.999933597	6.50E-05
6686	6687	VC_0010	1	2	2	2	2	2	2	2	1.05E-05	0.999873705	0.000115818
6693	6694	VC_0010	3	2	2	2	2	2	2	2	1.33E-05	0.999862361	0.000124371
6698	6699	VC_0010	0	2	2	2	2	2	2	2	0.000132553	0.99973841	0.000129037
6720	6721	VC_0010	8	2	2	2	2	2	2	2	1.75E-06	0.999965616	3.26E-05
6737	6738	VC_0010	10	2	2	2	2	2	2	2	4.30E-07	0.999988752	1.08E-05
6755	6756	VC_0010	9	2	2	2	2	2	2	2	4.15E-07	0.999994001	5.58E-06
6764	6765	VC_0010	13	2	2	2	2	2	2	2	3.44E-07	0.999996694	2.96E-06
6787	6788	VC_0010	31	2	2	2	2	2	2	2	2.69E-07	0.999998473	1.26E-06
6801	6802	VC_0010	8	2	2	2	2	2	2	2	4.13E-07	0.999996253	3.33E-06
6805	6806	VC_0010	30	2	2	2	2	2	2	2	2.69E-07	0.999998387	1.34E-06
6809	6810	VC_0010	12	2	2	2	2	2	2	2	3.44E-07	0.999995545	4.11E-06
6815	6816	VC_0010	13	2	2	2	2	2	2	2	4.29E-07	0.999986086	1.35E-05
6830	6831	VC_0010	1	2	2	2	2	2	2	2	1.03E-05	0.999917933	7.18E-05
6842	6843	VC_0010	3	2	2	2	2	2	2	2	1.32E-05	0.999896715	9.01E-05
6902	6903	VC_0010	0	2	2	2	2	2	2	2	0.000132509	0.999765863	0.000101628
6917	6918	VC_0010	11	2	2	2	2	2	2	2	1.75E-06	0.999975224	2.30E-05
6919	6920	VC_0010	20	2	2	2	2	2	2	2	2.78E-07	0.999996912	2.81E-06
6926	6927	VC_0010	14	2	2	2	2	2	2	2	3.49E-07	0.999995782	3.87E-06
6932	6933	VC_0010	4	2	2	2	2	2	2	2	1.05E-06	0.999989146	9.80E-06
7003	7004	VC_0010	11	2	2	2	2	2	2	2	1.69E-06	0.999983443	1.49E-05
7034	7035	VC_0010	0	2	2	2	2	2	2	2	0.000123612	0.999831859	4.45E-05
7065	7066	VC_0010	13	2	2	2	2	2	2	2	1.38E-06	0.99998919	9.43E-06
7085	7086	VC_0010	14	2	2	2	2	2	2	2	3.52E-07	0.999995684	3.96E-06
7114	7115	IG_VC_0011	18	2	2	2	2	2	2	2	2.74E-07	0.999996127	3.60E-06
7116	7117	IG_VC_0011	5	2	2	2	2	2	2	2	1.09E-06	0.999965409	3.35E-05
7121	7122	IG_VC_0011	3	2	2	2	2	2	2	2	2.88E-06	0.999894808	0.000102315
7127	7128	IG_VC_0011	8	2	2	2	2	2	2	2	1.05E-06	0.999826242	0.000172704
7129	7130	IG_VC_0011	3	2	2	2	2	2	2	2	5.66E-05	0.99941699	0.000526407
7134	7135	IG_VC_0011	0	2	2	2	2	2	2	2	0.000839997	0.998190041	0.000969962
7144	7145	IG_VC_0011	0	2	2	2	2	2	2	2	0.000928858	0.997968277	0.001102865
7152	7153	IG_VC_0011	1	2	2	2	2	2	2	2	0.00044779	0.998537511	0.001014699
7161	7162	IG_VC_0011	0	2	2	2	2	2	2	2	0.000462518	0.99869348	0.000844002
7168	7169	IG_VC_0011	4	2	2	2	2	2	2	2	1.26E-05	0.999651903	0.000335523
7172	7173	IG_VC_0011	5	2	2	2	2	2	2	2	1.40E-06	0.999843302	0.000155298
7175	7176	IG_VC_0011	2	2	2	2	2	2	2	2	2.84E-06	0.999900077	9.71E-05
7181	7182	IG_VC_0011	8	2	2	2	2	2	2	2	4.67E-07	0.999961433	3.81E-05
7209	7210	IG_VC_0011	2	2	2	2	2	2	2	2	2.85E-06	0.999961714	3.54E-05
7213	7214	IG_VC_0011	16	2	2	2	2	2	2	2	1.46E-06	0.999979359	1.92E-05
7216	7217	IG_VC_0011	0	2	2	2	2	2	2	2	0.000123199	0.9998327	4.41E-05
7230	7231	VC_0011	18	2	2	2	2	2	2	2	1.07E-06	0.99999486	4.07E-06
7242	7243	VC_0011	26	2	2	2	2	2	2	2	2.90E-07	0.999997285	2.42E-06
7250	7251	VC_0011	2	2	2	2	2	2	2	2	2.81E-06	0.99997965	1.75E-05
7277	7278	VC_0011	6	2	2	2	2	2	2	2	1.10E-06	0.99998331	1.56E-05
7281	7282	VC_0011	4	2	2	2	2	2	2	2	1.11E-06	0.999980443	1.84E-05
7295	7296	VC_0011	2	2	2	2	2	2	2	2	3.15E-06	0.999967452	2.94E-05
7304	7305	VC_0011	6	2	2	2	2	2	2	2	5.50E-06	0.999968997	2.55E-05
7309	7310	VC_0011	10	2	2	2	2	2	2	2	0.000170594	0.999794538	3.49E-05
7316	7317	VC_0011	6	2	2	2	2	2	2	2	0.016544613	0.983353335	0.000102052
7355	7356	IG_VC_0012	0	1	1	1	1	1	1	1	0.673481565	0.326291018	0.000227417
7365	7366	IG_VC_0012	0	1	1	1	1	1	1	1	0.891494139	0.108285428	0.000220433
7381	7382	IG_VC_0012	0	1	1	1	1	1	1	1	0.963865386	0.03595273	0.000181884
7425	7426	VC_0012	0	1	1	1	1	1	1	1	0.987905407	0.011952517	0.000142076
7461	7462	VC_0012	0	1	1	1	1	1	1	1	0.995902656	0.003988622	0.000108722
7480	7481	VC_0012	0	1	1	1	1	1	1	1	0.998571781	0.001345584	8.26E-05
7519	7520	VC_0012	0	1	1	1	1	1	1	1	0.999469103	0.000468113	6.28E-05
7530	7531	VC_0012	0	1	1	1	1	1	1	1	0.999775575	0.00017657	4.79E-05
7563	7564	VC_0012	0	1	1	1	1	1	1	1	0.999883779	7.95E-05	3.67E-05
7570	7571	VC_0012	0	1	1	1	1	1	1	1	0.999924534	4.71E-05	2.84E-05
7574	7575	VC_0012	0	1	1	1	1	1	1	1	0.999941664	3.62E-05	2.22E-05
7582	7583	VC_0012	0	1	1	1	1	1	1	1	0.999950023	3.24E-05	1.75E-05
7627	7628	VC_0012	0	1	1	1	1	1	1	1	0.999954772	3.11E-05	1.41E-05
7683	7684	VC_0012	0	1	1	1	1	1	1	1	0.999957794	3.06E-05	1.16E-05
7687	7688	VC_0012	0	1	1	1	1	1	1	1	0.999959839	3.04E-05	9.81E-06
7741	7742	VC_0012	0	1	1	1	1	1	1	1	0.999961247	3.02E-05	8.51E-06
7747	7748	VC_0012	0	1	1	1	1	1	1	1	0.999962193	3.02E-05	7.63E-06
7753	7754	VC_0012	0	1	1	1	1	1	1	1	0.999962779	3.01E-05	7.09E-06
7786	7787	VC_0012	0	1	1	1	1	1	1	1	0.99996306	3.01E-05	6.84E-06
7789	7790	VC_0012	0	1	1	1	1	1	1	1	0.999963063	3.01E-05	6.86E-06
7843	7844	VC_0012	0	1	1	1	1	1	1	1	0.999962788	3.01E-05	7.14E-06
7849	7850	VC_0012	0	1	1	1	1	1	1	1	0.999962212	3.01E-05	7.73E-06
7857	7858	VC_0012	0	1	1	1	1	1	1	1	0.999961282	3.01E-05	8.66E-06
7888	7889	VC_0012	0	1	1	1	1	1	1	1	0.999959911	3.01E-05	1.00E-05
7904	7905	VC_0012	0	1	1	1	1	1	1	1	0.999957964	3.01E-05	1.19E-05
7906	7907	VC_0012	0	1	1	1	1	1	1	1	0.999955218	3.03E-05	1.45E-05
7922	7923	VC_0012	0	1	1	1	1	1	1	1	0.999951274	3.06E-05	1.81E-05
7942	7943	VC_0012	0	1	1	1	1	1	1	1	0.999945306	3.18E-05	2.29E-05
7969	7970	VC_0012	0	1	1	1	1	1	1	1	0.999935339	3.54E-05	2.93E-05
7984	7985	VC_0012	0	1	1	1	1	1	1	1	0.999916112	4.60E-05	3.79E-05
7999	8000	VC_0012	0	1	1	1	1	1	1	1	0.999872712	7.79E-05	4.94E-05
8009	8010	VC_0012	0	1	1	1	1	1	1	1	0.999761455	0.000173957	6.46E-05
8043	8044	VC_0012	0	1	1	1	1	1	1	1	0.999452368	0.000463469	8.42E-05
8084	8085	VC_0012	3	1	1	1	1	1	1	1	0.998555992	0.001335921	0.000108087
8087	8088	VC_0012	0	1	1	1	1	1	1	1	0.999436292	0.000464242	9.95E-05
8097	8098	VC_0012	0	1	1	1	1	1	1	1	0.999731588	0.000174777	9.36E-05
8119	8120	VC_0012	0	1	1	1	1	1	1	1	0.999831111	7.86E-05	9.03E-05
8173	8174	VC_0012	0	1	1	1	1	1	1	1	0.999864138	4.65E-05	8.93E-05
8203	8204	VC_0012	0	1	1	1	1	1	1	1	0.999873561	3.58E-05	9.06E-05
8222	8223	VC_0012	0	1	1	1	1	1	1	1	0.999873477	3.22E-05	9.43E-05
8244	8245	VC_0012	0	1	1	1	1	1	1	1	0.999868284	3.10E-05	0.000100737
8280	8281	VC_0012	0	1	1	1	1	1	1	1	0.999858992	3.06E-05	0.000110437
8383	8384	VC_0012	0	1	1	1	1	1	1	1	0.999845273	3.05E-05	0.000124265
8404	8405	VC_0012	0	1	1	1	1	1	1	1	0.999826081	3.05E-05	0.000143421
8458	8459	VC_0012	0	1	1	1	1	1	1	1	0.999799748	3.07E-05	0.000169567
8508	8509	VC_0012	0	1	1	1	1	1	1	1	0.999763848	3.12E-05	0.000204972
8511	8512	VC_0012	0	1	1	1	1	1	1	1	0.999714786	3.25E-05	0.000252706
8542	8543	VC_0012	0	1	1	1	1	1	1	1	0.999646849	3.62E-05	0.000316903
8545	8546	VC_0012	0	1	1	1	1	1	1	1	0.999549748	4.71E-05	0.000403112
8567	8568	VC_0012	0	1	1	1	1	1	1	1	0.999401814	7.94E-05	0.000518747
8570	8571	VC_0012	0	1	1	1	1	1	1	1	0.999150294	0.000176065	0.000673641
8578	8579	VC_0012	0	1	1	1	1	1	1	1	0.998653064	0.000466303	0.000880632
8653	8654	VC_0012	0	1	1	1	1	1	1	1	0.997504396	0.001339718	0.001155886
8724	8725	VC_0012	0	1	1	1	1	1	1	1	0.994511801	0.003970298	0.001517901
8737	8738	VC_0012	0	1	1	1	1	1	1	1	0.98612186	0.0118962	0.001981941
8770	8771	VC_0012	0	1	1	1	1	1	1	1	0.961679206	0.03578101	0.002539783
8783	8784	VC_0012	0	1	1	1	1	1	1	1	0.88914184	0.107764036	0.003094124
8800	8801	VC_0012	0	1	1	1	1	1	1	1	0.672033372	0.324711756	0.003254872
8813	8814	VC_0012	6	2	2	2	2	2	2	2	0.019705487	0.978577027	0.001717487
8823	8824	IG_VC_0013	13	2	2	2	2	2	2	2	0.003451682	0.995751462	0.000796855
8829	8830	IG_VC_0013	0	2	2	2	2	2	2	2	0.004286348	0.995017107	0.000696545
8842	8843	IG_VC_0013	35	2	2	2	2	2	2	2	0.004036222	0.99562845	0.000335328
8861	8862	IG_VC_0013	3	2	2	2	2	2	2	2	0.047077196	0.952466491	0.000456313
8872	8873	IG_VC_0013	0	1	1	1	1	1	1	1	0.683459907	0.316050459	0.000489634
8881	8882	VC_0013	0	1	1	1	1	1	1	1	0.894690265	0.104893051	0.000416684
8893	8894	VC_0013	0	1	1	1	1	1	1	1	0.964839132	0.034831086	0.000329782
8905	8906	VC_0013	0	1	1	1	1	1	1	1	0.988162565	0.011583257	0.000254178
8934	8935	VC_0013	0	1	1	1	1	1	1	1	0.995937533	0.003868249	0.000194219
8965	8966	VC_0013	0	1	1	1	1	1	1	1	0.998544431	0.001307239	0.00014833
9048	9049	VC_0013	0	1	1	1	1	1	1	1	0.999429683	0.000456577	0.00011374
9073	9074	VC_0013	0	1	1	1	1	1	1	1	0.999738523	0.000173627	8.79E-05
9076	9077	VC_0013	0	1	1	1	1	1	1	1	0.999852233	7.92E-05	6.85E-05
9091	9092	VC_0013	0	1	1	1	1	1	1	1	0.999898295	4.75E-05	5.42E-05
9099	9100	VC_0013	0	1	1	1	1	1	1	1	0.999919727	3.67E-05	4.36E-05
9103	9104	VC_0013	0	1	1	1	1	1	1	1	0.999931336	3.29E-05	3.58E-05
9124	9125	VC_0013	0	1	1	1	1	1	1	1	0.999938424	3.14E-05	3.01E-05
9181	9182	VC_0013	0	1	1	1	1	1	1	1	0.999943034	3.08E-05	2.61E-05
9204	9205	VC_0013	0	1	1	1	1	1	1	1	0.999946036	3.06E-05	2.34E-05
9307	9308	VC_0013	0	1	1	1	1	1	1	1	0.999947849	3.04E-05	2.17E-05
9324	9325	VC_0013	0	1	1	1	1	1	1	1	0.999948683	3.03E-05	2.10E-05
9329	9330	VC_0013	0	1	1	1	1	1	1	1	0.999948626	3.02E-05	2.11E-05
9332	9333	VC_0013	0	1	1	1	1	1	1	1	0.99994768	3.02E-05	2.21E-05
9336	9337	VC_0013	0	1	1	1	1	1	1	1	0.999945764	3.02E-05	2.41E-05
9400	9401	VC_0013	0	1	1	1	1	1	1	1	0.999942712	3.01E-05	2.71E-05
9463	9464	VC_0013	0	1	1	1	1	1	1	1	0.999938261	3.01E-05	3.16E-05
9535	9536	VC_0013	0	1	1	1	1	1	1	1	0.999932022	3.02E-05	3.78E-05
9568	9569	VC_0013	0	1	1	1	1	1	1	1	0.999923453	3.02E-05	4.64E-05
9602	9603	VC_0013	0	1	1	1	1	1	1	1	0.999911803	3.02E-05	5.80E-05
9612	9613	VC_0013	0	1	1	1	1	1	1	1	0.999896045	3.03E-05	7.36E-05
9625	9626	VC_0013	0	1	1	1	1	1	1	1	0.999874755	3.05E-05	9.47E-05
9639	9640	VC_0013	0	1	1	1	1	1	1	1	0.999845923	3.10E-05	0.00012305
9660	9661	VC_0013	0	1	1	1	1	1	1	1	0.999806554	3.24E-05	0.000161095
9690	9691	VC_0013	0	1	1	1	1	1	1	1	0.99975175	3.61E-05	0.000212142
9714	9715	VC_0013	0	1	1	1	1	1	1	1	0.999672285	4.71E-05	0.0002806
9721	9722	VC_0013	0	1	1	1	1	1	1	1	0.999547793	7.99E-05	0.000372344
9748	9749	VC_0013	0	1	1	1	1	1	1	1	0.999326872	0.000177988	0.00049514
9757	9758	VC_0013	0	1	1	1	1	1	1	1	0.998867989	0.00047296	0.00065905
9786	9787	VC_0013	0	1	1	1	1	1	1	1	0.997762528	0.001360961	0.000876511
9829	9830	VC_0013	0	1	1	1	1	1	1	1	0.994803005	0.004035984	0.00116101
9839	9840	VC_0013	0	1	1	1	1	1	1	1	0.986382385	0.01209659	0.001521024
9841	9842	VC_0013	0	1	1	1	1	1	1	1	0.961672386	0.036388655	0.001938959
9856	9857	VC_0013	0	1	1	1	1	1	1	1	0.888094654	0.109601381	0.002303965
9947	9948	VC_0013	0	1	1	1	1	1	1	1	0.667535882	0.33025965	0.002204468
9971	9972	VC_0013	23	2	2	2	2	2	2	2	0.00438676	0.995316973	0.000296267
9976	9977	IG_VC_0014	41	2	2	2	2	2	2	2	3.57E-05	0.999831114	0.000133215
9978	9979	IG_VC_0014	1	2	2	2	2	2	2	2	1.59E-05	0.999742469	0.000241658
9987	9988	IG_VC_0014	11	2	2	2	2	2	2	2	8.22E-06	0.99969555	0.000296233
10007	10008	VC_0014	0	2	2	2	2	2	2	2	0.000571816	0.998774317	0.000653867
10026	10027	VC_0014	0	2	2	2	2	2	2	2	0.00059411	0.998650107	0.000755783
10029	10030	VC_0014	1	2	2	2	2	2	2	2	0.000109085	0.9992204	0.000670515
10032	10033	VC_0014	6	2	2	2	2	2	2	2	4.67E-06	0.999483528	0.000511798
10044	10045	VC_0014	3	2	2	2	2	2	2	2	1.23E-05	0.99947279	0.000514876
10052	10053	VC_0014	0	2	2	2	2	2	2	2	0.000136086	0.999327693	0.00053622
10065	10066	VC_0014	8	2	2	2	2	2	2	2	7.35E-06	0.999605501	0.000387153
10074	10075	VC_0014	0	2	2	2	2	2	2	2	0.000136355	0.999415978	0.000447666
10095	10096	VC_0014	3	2	2	2	2	2	2	2	1.26E-05	0.999629734	0.000357661
10120	10121	VC_0014	7	2	2	2	2	2	2	2	5.94E-06	0.999709787	0.00028427
10146	10147	VC_0014	0	2	2	2	2	2	2	2	0.000150394	0.999534092	0.000315513
10247	10248	VC_0014	1	2	2	2	2	2	2	2	3.31E-05	0.999753702	0.000213189
10260	10261	VC_0014	16	2	2	2	2	2	2	2	6.21E-07	0.999948899	5.05E-05
10263	10264	VC_0014	9	2	2	2	2	2	2	2	4.46E-07	0.999967201	3.24E-05
10290	10291	VC_0014	2	2	2	2	2	2	2	2	3.05E-06	0.999941881	5.51E-05
10295	10296	VC_0014	6	2	2	2	2	2	2	2	4.64E-06	0.999927887	6.75E-05
10328	10329	VC_0014	0	2	2	2	2	2	2	2	0.000137252	0.999737291	0.000125458
10410	10411	VC_0014	6	2	2	2	2	2	2	2	1.66E-05	0.999891886	9.15E-05
10431	10432	VC_0014	0	2	2	2	2	2	2	2	0.000135077	0.999759482	0.000105441
10467	10468	VC_0014	9	2	2	2	2	2	2	2	1.78E-06	0.999969372	2.88E-05
10488	10489	VC_0014	8	2	2	2	2	2	2	2	4.31E-07	0.999987003	1.26E-05
10499	10500	VC_0014	8	2	2	2	2	2	2	2	4.96E-07	0.999986177	1.33E-05
10516	10517	VC_0014	1	2	2	2	2	2	2	2	8.28E-06	0.99995856	3.32E-05
10531	10532	VC_0014	7	2	2	2	2	2	2	2	1.24E-06	0.999979547	1.92E-05
10547	10548	VC_0014	6	2	2	2	2	2	2	2	1.04E-06	0.999984425	1.45E-05
10588	10589	VC_0014	9	2	2	2	2	2	2	2	4.31E-07	0.999985843	1.37E-05
10622	10623	VC_0014	23	2	2	2	2	2	2	2	1.17E-06	0.999966756	3.21E-05
10650	10651	VC_0014	0	2	2	2	2	2	2	2	0.000135435	0.999493603	0.000370962
10658	10659	VC_0014	5	2	2	2	2	2	2	2	1.60E-05	0.999503932	0.000480055
10663	10664	VC_0014	2	2	2	2	2	2	2	2	0.000129732	0.999031413	0.000838855
10666	10667	VC_0014	0	2	2	2	2	2	2	2	0.00182781	0.996878062	0.001294128
10693	10694	VC_0014	0	2	2	2	2	2	2	2	0.00221979	0.996361336	0.001418874
10741	10742	VC_0014	0	2	2	2	2	2	2	2	0.001838141	0.996864712	0.001297147
10743	10744	VC_0014	5	2	2	2	2	2	2	2	0.000175096	0.99898459	0.000840315
10749	10750	VC_0014	0	2	2	2	2	2	2	2	0.000257949	0.999032113	0.000709938
10758	10759	VC_0014	15	2	2	2	2	2	2	2	9.85E-06	0.999699056	0.000291097
10779	10780	VC_0014	0	2	2	2	2	2	2	2	0.000129989	0.999607738	0.000262273
10900	10901	VC_0014	12	2	2	2	2	2	2	2	1.71E-06	0.999914558	8.37E-05
10905	10906	VC_0014	1	2	2	2	2	2	2	2	8.48E-06	0.999917185	7.43E-05
10932	10933	VC_0014	6	2	2	2	2	2	2	2	1.22E-06	0.999973164	2.56E-05
10937	10938	VC_0014	42	2	2	2	2	2	2	2	2.74E-07	0.999996858	2.87E-06
10959	10960	VC_0014	14	2	2	2	2	2	2	2	3.49E-07	0.999996669	2.98E-06
10964	10965	VC_0014	22	2	2	2	2	2	2	2	1.08E-06	0.999995008	3.92E-06
10991	10992	VC_0014	0	2	2	2	2	2	2	2	0.000123229	0.999836335	4.04E-05
10998	10999	VC_0014	12	2	2	2	2	2	2	2	1.46E-06	0.999984611	1.39E-05
11001	11002	VC_0014	3	2	2	2	2	2	2	2	2.84E-06	0.999976875	2.03E-05
11027	11028	VC_0014	18	2	2	2	2	2	2	2	4.40E-07	0.999989562	1.00E-05
11040	11041	VC_0014	1	2	2	2	2	2	2	2	2.24E-05	0.999912215	6.54E-05
11066	11067	VC_0014	14	2	2	2	2	2	2	2	8.62E-05	0.999832361	8.15E-05
11069	11070	VC_0014	1	2	2	2	2	2	2	2	0.008595043	0.991126384	0.000278574
11080	11081	VC_0014	2	2	2	2	2	2	2	2	0.051436507	0.948161164	0.000402329
11097	11098	IG_VC_0015	0	1	1	1	1	1	1	1	0.684933864	0.314620578	0.000445558
11115	11116	VC_0015	0	1	1	1	1	1	1	1	0.895201289	0.104417687	0.000381025
11129	11130	VC_0015	0	1	1	1	1	1	1	1	0.965026487	0.034672711	0.000300802
11132	11133	VC_0015	0	1	1	1	1	1	1	1	0.988239421	0.011530245	0.000230334
11137	11138	VC_0015	0	1	1	1	1	1	1	1	0.995975419	0.003850323	0.000174258
11158	11159	VC_0015	0	1	1	1	1	1	1	1	0.998567681	0.001301045	0.000131274
11174	11175	VC_0015	0	1	1	1	1	1	1	1	0.999446825	0.00045434	9.88E-05
11178	11179	VC_0015	0	1	1	1	1	1	1	1	0.99975273	0.000172749	7.45E-05
11237	11238	VC_0015	0	1	1	1	1	1	1	1	0.999864827	7.88E-05	5.63E-05
11265	11266	VC_0015	0	1	1	1	1	1	1	1	0.999909923	4.73E-05	4.28E-05
11270	11271	VC_0015	0	1	1	1	1	1	1	1	0.999930779	3.66E-05	3.27E-05
11333	11334	VC_0015	0	1	1	1	1	1	1	1	0.999942091	3.28E-05	2.51E-05
11392	11393	VC_0015	0	1	1	1	1	1	1	1	0.99994912	3.14E-05	1.95E-05
11408	11409	VC_0015	0	1	1	1	1	1	1	1	0.999953892	3.08E-05	1.53E-05
11427	11428	VC_0015	0	1	1	1	1	1	1	1	0.999957293	3.05E-05	1.22E-05
11429	11430	VC_0015	0	1	1	1	1	1	1	1	0.999959775	3.04E-05	9.86E-06
11455	11456	VC_0015	0	1	1	1	1	1	1	1	0.999961604	3.03E-05	8.13E-06
11471	11472	VC_0015	0	1	1	1	1	1	1	1	0.999962956	3.02E-05	6.84E-06
11498	11499	VC_0015	0	1	1	1	1	1	1	1	0.999963955	3.02E-05	5.89E-06
11505	11506	VC_0015	0	1	1	1	1	1	1	1	0.999964689	3.01E-05	5.20E-06
11535	11536	VC_0015	0	1	1	1	1	1	1	1	0.999965223	3.01E-05	4.69E-06
11572	11573	VC_0015	0	1	1	1	1	1	1	1	0.999965603	3.01E-05	4.33E-06
11588	11589	VC_0015	0	1	1	1	1	1	1	1	0.999965861	3.01E-05	4.08E-06
11594	11595	VC_0015	0	1	1	1	1	1	1	1	0.999966021	3.00E-05	3.94E-06
11597	11598	VC_0015	0	1	1	1	1	1	1	1	0.999966097	3.00E-05	3.87E-06
11602	11603	VC_0015	0	1	1	1	1	1	1	1	0.999966094	3.00E-05	3.88E-06
11615	11616	VC_0015	0	1	1	1	1	1	1	1	0.999966013	3.00E-05	3.96E-06
11630	11631	VC_0015	0	1	1	1	1	1	1	1	0.999965846	3.00E-05	4.13E-06
11636	11637	VC_0015	0	1	1	1	1	1	1	1	0.999965576	3.00E-05	4.40E-06
11649	11650	VC_0015	0	1	1	1	1	1	1	1	0.999965174	3.00E-05	4.78E-06
11663	11664	VC_0015	0	1	1	1	1	1	1	1	0.999964588	3.01E-05	5.33E-06
11735	11736	VC_0015	0	1	1	1	1	1	1	1	0.999963714	3.02E-05	6.07E-06
11754	11755	VC_0015	0	1	1	1	1	1	1	1	0.99996232	3.06E-05	7.08E-06
11765	11766	VC_0015	0	1	1	1	1	1	1	1	0.999959809	3.17E-05	8.45E-06
11795	11796	VC_0015	0	1	1	1	1	1	1	1	0.999954531	3.52E-05	1.03E-05
11831	11832	VC_0015	0	1	1	1	1	1	1	1	0.999941711	4.56E-05	1.27E-05
11904	11905	VC_0015	0	1	1	1	1	1	1	1	0.999907225	7.69E-05	1.59E-05
11912	11913	VC_0015	0	1	1	1	1	1	1	1	0.999808866	0.000171248	1.99E-05
11915	11916	VC_0015	1	1	1	1	1	1	1	1	0.999519905	0.000455589	2.45E-05
11942	11943	VC_0015	0	1	1	1	1	1	1	1	0.999809239	0.000171651	1.91E-05
11950	11951	VC_0015	0	1	1	1	1	1	1	1	0.999907622	7.73E-05	1.50E-05
11978	11979	VC_0015	0	1	1	1	1	1	1	1	0.99994204	4.60E-05	1.20E-05
11991	11992	VC_0015	0	1	1	1	1	1	1	1	0.999954782	3.55E-05	9.74E-06
12061	12062	VC_0015	0	1	1	1	1	1	1	1	0.99995999	3.20E-05	8.05E-06
12095	12096	VC_0015	0	1	1	1	1	1	1	1	0.999962444	3.08E-05	6.80E-06
12119	12120	VC_0015	0	1	1	1	1	1	1	1	0.999963793	3.03E-05	5.87E-06
12139	12140	VC_0015	0	1	1	1	1	1	1	1	0.999964628	3.02E-05	5.20E-06
12187	12188	VC_0015	0	1	1	1	1	1	1	1	0.999965181	3.01E-05	4.71E-06
12230	12231	VC_0015	0	1	1	1	1	1	1	1	0.999965552	3.01E-05	4.37E-06
12263	12264	VC_0015	0	1	1	1	1	1	1	1	0.999965791	3.01E-05	4.15E-06
12287	12288	VC_0015	0	1	1	1	1	1	1	1	0.999965923	3.00E-05	4.03E-06
12313	12314	VC_0015	0	1	1	1	1	1	1	1	0.999965964	3.00E-05	4.00E-06
12366	12367	VC_0015	0	1	1	1	1	1	1	1	0.999965916	3.00E-05	4.05E-06
12370	12371	VC_0015	0	1	1	1	1	1	1	1	0.999965776	3.00E-05	4.20E-06
12413	12414	VC_0015	0	1	1	1	1	1	1	1	0.999965532	3.00E-05	4.44E-06
12419	12420	VC_0015	0	1	1	1	1	1	1	1	0.999965162	3.00E-05	4.81E-06
12449	12450	VC_0015	0	1	1	1	1	1	1	1	0.999964635	3.00E-05	5.34E-06
12463	12464	VC_0015	0	1	1	1	1	1	1	1	0.999963904	3.00E-05	6.07E-06
12526	12527	VC_0015	0	1	1	1	1	1	1	1	0.999962907	3.00E-05	7.06E-06
12536	12537	VC_0015	0	1	1	1	1	1	1	1	0.999961557	3.00E-05	8.41E-06
12552	12553	VC_0015	0	1	1	1	1	1	1	1	0.999959736	3.00E-05	1.02E-05
12563	12564	VC_0015	0	1	1	1	1	1	1	1	0.999957287	3.00E-05	1.27E-05
12573	12574	VC_0015	0	1	1	1	1	1	1	1	0.999953996	3.01E-05	1.59E-05
12626	12627	VC_0015	0	1	1	1	1	1	1	1	0.999949579	3.01E-05	2.03E-05
12648	12649	VC_0015	0	1	1	1	1	1	1	1	0.999943653	3.01E-05	2.62E-05
12681	12682	VC_0015	0	1	1	1	1	1	1	1	0.999935701	3.01E-05	3.42E-05
12687	12688	VC_0015	0	1	1	1	1	1	1	1	0.999925036	3.02E-05	4.48E-05
12708	12709	VC_0015	0	1	1	1	1	1	1	1	0.99991073	3.02E-05	5.90E-05
12710	12711	VC_0015	0	1	1	1	1	1	1	1	0.999891543	3.03E-05	7.82E-05
12738	12739	VC_0015	0	1	1	1	1	1	1	1	0.999865809	3.04E-05	0.000103803
12768	12769	VC_0015	0	1	1	1	1	1	1	1	0.999831294	3.05E-05	0.000138189
12829	12830	VC_0015	0	1	1	1	1	1	1	1	0.999785004	3.07E-05	0.000184306
12864	12865	VC_0015	0	1	1	1	1	1	1	1	0.99972292	3.09E-05	0.000246158
12866	12867	VC_0015	0	1	1	1	1	1	1	1	0.999639655	3.12E-05	0.000329112
12906	12907	VC_0015	0	1	1	1	1	1	1	1	0.999527982	3.17E-05	0.000440367
12912	12913	VC_0015	0	1	1	1	1	1	1	1	0.99937821	3.22E-05	0.000589581
12936	12937	VC_0015	0	1	1	1	1	1	1	1	0.999177338	3.30E-05	0.000789701
12940	12941	VC_0015	0	1	1	1	1	1	1	1	0.998907935	3.40E-05	0.001058098
12971	12972	VC_0015	0	1	1	1	1	1	1	1	0.998546618	3.53E-05	0.001418065
13003	13004	VC_0015	0	1	1	1	1	1	1	1	0.99806203	3.71E-05	0.001900842
13022	13023	VC_0015	0	1	1	1	1	1	1	1	0.997412114	3.96E-05	0.00254833
13044	13045	VC_0015	0	1	1	1	1	1	1	1	0.996540463	4.28E-05	0.003416724
13083	13084	VC_0015	0	1	1	1	1	1	1	1	0.995371427	4.72E-05	0.00458139
13106	13107	VC_0015	0	1	1	1	1	1	1	1	0.993803546	5.30E-05	0.006143409
13128	13129	VC_0015	0	1	1	1	1	1	1	1	0.991700738	6.09E-05	0.008238347
13132	13133	VC_0015	0	1	1	1	1	1	1	1	0.988880487	7.15E-05	0.011048021
13164	13165	VC_0015	0	1	1	1	1	1	1	1	0.985097975	8.57E-05	0.014816279
13169	13170	VC_0015	0	1	1	1	1	1	1	1	0.980024772	0.000105063	0.019870165
13174	13175	VC_0015	0	1	1	1	1	1	1	1	0.973220123	0.000131579	0.026648298
13223	13224	VC_0015	0	1	1	1	1	1	1	1	0.964092087	0.000168975	0.035738938
13243	13244	VC_0015	0	1	1	1	1	1	1	1	0.951844313	0.000224655	0.047931032
13310	13311	VC_0015	0	1	1	1	1	1	1	1	0.935401355	0.000315984	0.064282661
13320	13321	VC_0015	0	1	1	1	1	1	1	1	0.913298553	0.000488663	0.086212784
13322	13323	VC_0015	0	1	1	1	1	1	1	1	0.883504319	0.000871533	0.115624148
13364	13365	VC_0015	0	1	1	1	1	1	1	1	0.843091336	0.001840978	0.155067686
13388	13389	VC_0015	0	1	1	1	1	1	1	1	0.787522897	0.004515408	0.207961695
13403	13404	VC_0015	0	1	1	1	1	1	1	1	0.708873948	0.012244233	0.278881819
13417	13418	VC_0015	0	1	1	1	1	1	1	1	0.590968204	0.035093783	0.373938013
13478	13479	VC_0015	0	1	1	1	1	1	1	1	0.395390542	0.103365376	0.501244081
13516	13517	VC_0015	7	2	2	2	2	2	2	3	0.020225707	0.308335485	0.671438809
13518	13519	VC_0015	11	2	2	2	2	2	2	3	0.003462415	0.304715244	0.691822341
13534	13535	IG_VC_0016	3	2	2	2	2	2	2	3	0.003589435	0.264017869	0.732392696
13547	13548	IG_VC_0016	0	2	2	2	2	2	2	3	0.013739229	0.201391047	0.784869724
13578	13579	IG_VC_0016	0	2	2	2	2	2	2	3	0.01671631	0.174840904	0.808442786
13646	13647	IG_VC_0016	0	2	2	2	2	2	2	3	0.017167707	0.163649967	0.819182326
13664	13665	IG_VC_0016	0	2	2	2	2	2	2	3	0.01645941	0.159355504	0.824185086
13669	13670	IG_VC_0016	11	2	2	2	2	2	2	3	0.014613086	0.158929323	0.826457591
13682	13683	IG_VC_0016	1	2	2	2	2	2	2	3	0.024265026	0.140166445	0.835568529
13703	13704	IG_VC_0016	0	2	2	2	2	2	2	3	0.073269644	0.084101501	0.842628855
13707	13708	IG_VC_0016	0	2	2	2	2	2	2	3	0.089646143	0.064807449	0.845546408
13718	13719	IG_VC_0016	0	2	2	2	2	2	2	3	0.095112744	0.058389119	0.846498137
13735	13736	IG_VC_0016	0	2	2	2	2	2	2	3	0.096831738	0.056933873	0.84623439
13738	13739	IG_VC_0016	0	2	2	2	2	2	2	3	0.097036105	0.058356132	0.844607763
13757	13758	IG_VC_0016	0	2	2	2	2	2	2	3	0.096029525	0.063496293	0.840474182
13786	13787	IG_VC_0016	0	2	2	2	2	2	2	3	0.092597976	0.076503957	0.830898067
13793	13794	IG_VC_0016	3	2	2	2	2	2	2	3	0.082387442	0.108503138	0.80910942
13795	13796	IG_VC_0016	0	2	2	2	2	2	2	3	0.082693826	0.125422533	0.791883641
13812	13813	IG_VC_0016	0	2	2	2	2	2	2	3	0.081165031	0.165016382	0.753818587
13818	13819	IG_VC_0016	0	2	2	2	2	2	2	3	0.075271904	0.255963731	0.668764365
13825	13826	IG_VC_0016	0	2	2	2	2	2	2	3	0.056742752	0.465297962	0.477959285
13879	13880	VC_0016	22	2	2	2	2	2	2	2	0.000380491	0.950283052	0.049336457
13896	13897	VC_0016	6	2	2	2	2	2	2	2	1.11E-05	0.978835058	0.021153878
13920	13921	VC_0016	3	2	2	2	2	2	2	2	3.56E-06	0.988938819	0.011057625
13941	13942	VC_0016	15	2	2	2	2	2	2	2	4.18E-07	0.996674988	0.003324594
13958	13959	VC_0016	5	2	2	2	2	2	2	2	4.17E-06	0.99786877	0.002127063
13968	13969	VC_0016	0	2	2	2	2	2	2	2	0.000127801	0.998138803	0.001733396
13997	13998	VC_0016	7	2	2	2	2	2	2	2	4.39E-06	0.999273675	0.000721933
14001	14002	VC_0016	2	2	2	2	2	2	2	2	3.03E-06	0.999633358	0.000363611
14017	14018	VC_0016	13	2	2	2	2	2	2	2	3.68E-07	0.999925725	7.39E-05
14100	14101	VC_0016	10	2	2	2	2	2	2	2	4.42E-07	0.99996689	3.27E-05
14112	14113	VC_0016	3	2	2	2	2	2	2	2	2.94E-06	0.999960462	3.66E-05
14216	14217	VC_0016	2	2	2	2	2	2	2	2	2.93E-06	0.999970204	2.69E-05
14231	14232	VC_0016	18	2	2	2	2	2	2	2	2.85E-07	0.999996948	2.77E-06
14259	14260	VC_0016	18	2	2	2	2	2	2	2	2.77E-07	0.999997953	1.77E-06
14298	14299	VC_0016	9	2	2	2	2	2	2	2	1.66E-06	0.999987695	1.06E-05
14325	14326	VC_0016	0	2	2	2	2	2	2	2	0.000123365	0.999837839	3.88E-05
14353	14354	VC_0016	99	2	2	2	2	2	2	2	1.10E-06	0.999994118	4.79E-06
14361	14362	VC_0016	7	2	2	2	2	2	2	2	1.06E-06	0.999990805	8.14E-06
14365	14366	VC_0016	30	2	2	2	2	2	2	2	1.17E-06	0.999990834	7.99E-06
14382	14383	VC_0017	0	2	2	2	2	2	2	2	0.000134606	0.999787299	7.81E-05
14466	14467	VC_0017	4	2	2	2	2	2	2	2	1.64E-05	0.999917327	6.63E-05
14491	14492	VC_0017	0	2	2	2	2	2	2	2	0.000134912	0.999773861	9.12E-05
14495	14496	IG_VC_0018	9	2	2	2	2	2	2	2	1.78E-06	0.999965178	3.30E-05
14501	14502	IG_VC_0018	11	2	2	2	2	2	2	2	5.28E-07	0.999972028	2.74E-05
14511	14512	IG_VC_0018	1	2	2	2	2	2	2	2	9.70E-06	0.999930603	5.97E-05
14523	14524	IG_VC_0018	1	2	2	2	2	2	2	2	9.67E-06	0.999935371	5.50E-05
14596	14597	IG_VC_0018	16	2	2	2	2	2	2	2	4.23E-07	0.999986594	1.30E-05
14598	14599	IG_VC_0018	14	2	2	2	2	2	2	2	3.70E-07	0.999990177	9.45E-06
14602	14603	IG_VC_0018	3	2	2	2	2	2	2	2	3.30E-06	0.999968264	2.84E-05
14623	14624	IG_VC_0018	1	2	2	2	2	2	2	2	8.59E-06	0.999958579	3.28E-05
14642	14643	IG_VC_0018	23	2	2	2	2	2	2	2	3.22E-07	0.999996569	3.11E-06
14671	14672	IG_VC_0018	39	2	2	2	2	2	2	2	2.73E-07	0.999998297	1.43E-06
14675	14676	IG_VC_0018	7	2	2	2	2	2	2	2	1.02E-06	0.999993451	5.53E-06
14702	14703	IG_VC_0018	23	2	2	2	2	2	2	2	2.74E-07	0.999997438	2.29E-06
14722	14723	IG_VC_0018	11	2	2	2	2	2	2	2	5.25E-07	0.999985907	1.36E-05
14736	14737	IG_VC_0018	3	2	2	2	2	2	2	2	1.13E-05	0.999935671	5.31E-05
14742	14743	IG_VC_0018	0	2	2	2	2	2	2	2	0.000132957	0.999782924	8.41E-05
14749	14750	IG_VC_0018	4	2	2	2	2	2	2	2	4.34E-06	0.999960356	3.53E-05
14762	14763	IG_VC_0018	5	2	2	2	2	2	2	2	1.12E-06	0.999982405	1.65E-05
14768	14769	IG_VC_0018	12	2	2	2	2	2	2	2	3.56E-07	0.999993431	6.21E-06
14779	14780	VC_0018	7	2	2	2	2	2	2	2	1.02E-06	0.999990232	8.75E-06
14786	14787	VC_0018	12	2	2	2	2	2	2	2	3.63E-07	0.999991071	8.57E-06
14796	14797	VC_0018	6	2	2	2	2	2	2	2	1.83E-06	0.999968233	2.99E-05
14824	14825	VC_0018	1	2	2	2	2	2	2	2	3.30E-05	0.999887419	7.95E-05
14871	14872	VC_0018	0	2	2	2	2	2	2	2	0.000146982	0.99976367	8.93E-05
14880	14881	VC_0018	32	2	2	2	2	2	2	2	1.27E-06	0.999986392	1.23E-05
14885	14886	VC_0018	10	2	2	2	2	2	2	2	1.73E-06	0.999978691	1.96E-05
14910	14911	VC_0018	0	2	2	2	2	2	2	2	0.000126799	0.999811551	6.16E-05
14918	14919	VC_0018	17	2	2	2	2	2	2	2	5.54E-06	0.999962599	3.19E-05
14929	14930	VC_0018	0	2	2	2	2	2	2	2	0.000126757	0.999811375	6.19E-05
14957	14958	VC_0018	8	2	2	2	2	2	2	2	1.72E-06	0.999978374	1.99E-05
14960	14961	VC_0018	4	2	2	2	2	2	2	2	1.05E-06	0.99998603	1.29E-05
14975	14976	VC_0018	22	2	2	2	2	2	2	2	3.37E-07	0.999991111	8.55E-06
14999	15000	VC_0018	1	2	2	2	2	2	2	2	9.69E-06	0.999920902	6.94E-05
15021	15022	VC_0018	1	2	2	2	2	2	2	2	9.74E-06	0.999900118	9.01E-05
15027	15028	VC_0018	16	2	2	2	2	2	2	2	7.67E-07	0.99992765	7.16E-05
15059	15060	VC_0018	1	2	2	2	2	2	2	2	3.35E-05	0.999799136	0.000167342
15070	15071	VC_0018	0	2	2	2	2	2	2	2	0.000152149	0.999634047	0.000213804
15078	15079	VC_0018	8	2	2	2	2	2	2	2	8.09E-06	0.999843493	0.00014842
15101	15102	VC_0018	0	2	2	2	2	2	2	2	0.000138757	0.999662082	0.000199162
15130	15131	VC_0018	19	2	2	2	2	2	2	2	1.53E-05	0.99984336	0.00014135
15164	15165	VC_0018	0	2	2	2	2	2	2	2	0.000534271	0.99904293	0.000422799
15176	15177	VC_0018	0	2	2	2	2	2	2	2	0.000540682	0.998961854	0.000497464
15190	15191	VC_0018	2	2	2	2	2	2	2	2	4.63E-05	0.999538363	0.000415301
15204	15205	VC_0018	2	2	2	2	2	2	2	2	2.10E-05	0.999629229	0.000349813
15222	15223	IG_VC_0019	0	2	2	2	2	2	2	2	0.000138352	0.999563675	0.000297974
15241	15242	IG_VC_0019	10	2	2	2	2	2	2	2	1.81E-06	0.999924377	7.38E-05
15282	15283	IG_VC_0019	11	2	2	2	2	2	2	2	4.40E-07	0.999975397	2.42E-05
15295	15296	VC_0019	14	2	2	2	2	2	2	2	1.38E-06	0.999981848	1.68E-05
15313	15314	VC_0019	0	2	2	2	2	2	2	2	0.000123601	0.999827976	4.84E-05
15324	15325	VC_0019	8	2	2	2	2	2	2	2	1.66E-06	0.999984665	1.37E-05
15379	15380	VC_0019	180	2	2	2	2	2	2	2	2.83E-07	0.999995063	4.65E-06
15386	15387	VC_0019	32	2	2	2	2	2	2	2	1.18E-06	0.999971286	2.75E-05
15431	15432	VC_0019	0	2	2	2	2	2	2	2	0.000137884	0.999476103	0.000386013
15439	15440	VC_0019	4	2	2	2	2	2	2	2	1.92E-05	0.999476538	0.000504296
15450	15451	VC_0019	0	2	2	2	2	2	2	2	0.00016417	0.998948493	0.000887337
15459	15460	VC_0019	1	2	2	2	2	2	2	2	3.78E-05	0.998971554	0.000990623
15484	15485	VC_0019	3	2	2	2	2	2	2	2	6.62E-06	0.998974491	0.001018893
15551	15552	VC_0019	7	2	2	2	2	2	2	2	1.35E-05	0.998902526	0.001083966
15575	15576	VC_0019	0	2	2	2	2	2	2	2	0.000452286	0.998102485	0.001445228
15597	15598	VC_0019	1	2	2	2	2	2	2	2	0.000431522	0.998062263	0.001506215
15622	15623	VC_0019	0	2	2	2	2	2	2	2	0.000889043	0.997627941	0.001483016
15647	15648	VC_0019	0	2	2	2	2	2	2	2	0.000791467	0.998034167	0.001174366
15672	15673	VC_0019	10	2	2	2	2	2	2	2	8.91E-06	0.999625948	0.000365144
15701	15702	VC_0019	2	2	2	2	2	2	2	2	3.32E-06	0.999805929	0.000190749
15714	15715	VC_0019	10	2	2	2	2	2	2	2	4.44E-07	0.999957855	4.17E-05
15719	15720	VC_0019	18	2	2	2	2	2	2	2	2.74E-07	0.999993577	6.15E-06
15753	15754	VC_0019	4	2	2	2	2	2	2	2	1.11E-06	0.999984898	1.40E-05
15810	15811	VC_0019	4	2	2	2	2	2	2	2	4.15E-06	0.999969193	2.67E-05
15869	15870	VC_0019	0	2	2	2	2	2	2	2	0.000125278	0.999816048	5.87E-05
15889	15890	VC_0019	24	2	2	2	2	2	2	2	1.12E-06	0.99997878	2.01E-05
15902	15903	VC_0019	6	2	2	2	2	2	2	2	1.18E-06	0.999925943	7.29E-05
15906	15907	VC_0019	2	2	2	2	2	2	2	2	5.34E-06	0.999782771	0.000211894
15920	15921	VC_0019	2	2	2	2	2	2	2	2	3.86E-05	0.999586752	0.000374637
15963	15964	VC_0019	0	2	2	2	2	2	2	2	0.000528561	0.998898604	0.000572834
15971	15972	VC_0019	0	2	2	2	2	2	2	2	0.000520872	0.998895072	0.000584056
16051	16052	VC_0019	8	2	2	2	2	2	2	2	7.65E-06	0.999577766	0.000414584
16093	16094	VC_0019	1	2	2	2	2	2	2	2	1.64E-05	0.999517082	0.000466472
16106	16107	VC_0019	1	2	2	2	2	2	2	2	3.96E-05	0.999499474	0.000460913
16132	16133	VC_0019	0	2	2	2	2	2	2	2	0.000152285	0.999450119	0.000397596
16141	16142	VC_0019	14	2	2	2	2	2	2	2	1.78E-06	0.999860204	0.000138014
16158	16159	VC_0019	6	2	2	2	2	2	2	2	4.51E-06	0.999874172	0.000121315
16193	16194	VC_0019	0	2	2	2	2	2	2	2	0.000137097	0.999698766	0.000164137
16208	16209	VC_0019	5	2	2	2	2	2	2	2	1.66E-05	0.999877571	0.000105864
16216	16217	VC_0019	0	2	2	2	2	2	2	2	0.000134559	0.999760198	0.000105243
16268	16269	VC_0019	18	2	2	2	2	2	2	2	1.15E-06	0.999990839	8.01E-06
16279	16280	VC_0019	76	2	2	2	2	2	2	2	2.79E-07	0.999997758	1.96E-06
16298	16299	VC_0019	21	2	2	2	2	2	2	2	1.14E-06	0.999991919	6.94E-06
16311	16312	VC_0019	0	2	2	2	2	2	2	2	0.000133281	0.999777732	8.90E-05
16342	16343	VC_0019	27	2	2	2	2	2	2	2	1.46E-05	0.999902357	8.31E-05
16397	16398	VC_0019	0	2	2	2	2	2	2	2	0.000523229	0.999039786	0.000436985
16405	16406	VC_0019	0	2	2	2	2	2	2	2	0.000525897	0.998924296	0.000549807
16436	16437	VC_0019	7	2	2	2	2	2	2	2	3.01E-05	0.999472268	0.000497621
16494	16495	VC_0019	8	2	2	2	2	2	2	2	6.66E-05	0.999344884	0.000588508
16502	16503	VC_0019	0	2	2	2	2	2	2	2	0.004962982	0.993880215	0.001156803
16505	16506	VC_0019	0	2	2	2	2	2	2	2	0.006423171	0.99222825	0.001348579
16513	16514	VC_0019	0	2	2	2	2	2	2	2	0.00641758	0.992287908	0.001294513
16520	16521	VC_0019	0	2	2	2	2	2	2	2	0.004945148	0.994102122	0.00095273
16543	16544	VC_0019	30	2	2	2	2	2	2	2	3.28E-05	0.999889749	7.74E-05
16559	16560	IG_VC_0020	8	2	2	2	2	2	2	2	7.44E-07	0.99997663	2.26E-05
16563	16564	IG_VC_0020	8	2	2	2	2	2	2	2	4.27E-07	0.999987905	1.17E-05
16591	16592	IG_VC_0020	4	2	2	2	2	2	2	2	1.12E-06	0.999983516	1.54E-05
16593	16594	IG_VC_0020	7	2	2	2	2	2	2	2	4.15E-06	0.999971604	2.42E-05
16615	16616	IG_VC_0020	0	2	2	2	2	2	2	2	0.000125242	0.999826278	4.85E-05
16620	16621	IG_VC_0020	18	2	2	2	2	2	2	2	1.11E-06	0.999993217	5.68E-06
16633	16634	IG_VC_0020	5	2	2	2	2	2	2	2	1.04E-06	0.999990471	8.49E-06
16643	16644	IG_VC_0020	15	2	2	2	2	2	2	2	4.18E-07	0.999991326	8.26E-06
16662	16663	IG_VC_0020	1	2	2	2	2	2	2	2	8.30E-06	0.999963157	2.85E-05
16681	16682	IG_VC_0020	4	2	2	2	2	2	2	2	1.42E-06	0.999982921	1.57E-05
16729	16730	IG_VC_0020	23	2	2	2	2	2	2	2	7.55E-06	0.999983444	9.01E-06
16734	16735	IG_VC_0020	7	2	2	2	2	2	2	2	0.00108447	0.998848766	6.68E-05
16738	16739	IG_VC_0020	3	2	2	2	2	2	2	2	0.04426254	0.955526439	0.000211021
16769	16770	IG_VC_0020	0	1	1	1	1	1	1	1	0.682635547	0.317060425	0.000304028
16836	16837	IG_VC_0020	0	1	1	1	1	1	1	1	0.894499812	0.105224328	0.00027586
16870	16871	VC_0020	0	1	1	1	1	1	1	1	0.964839289	0.034938209	0.000222502
16913	16914	VC_0020	0	1	1	1	1	1	1	1	0.988211274	0.011616743	0.000171984
16929	16930	VC_0020	0	1	1	1	1	1	1	1	0.99599141	0.003877836	0.000130754
17041	17042	VC_0020	0	1	1	1	1	1	1	1	0.99859188	0.001309289	9.88E-05
17067	17068	VC_0020	0	1	1	1	1	1	1	1	0.999468947	0.000456416	7.46E-05
17100	17101	VC_0020	0	1	1	1	1	1	1	1	0.999770586	0.000172947	5.65E-05
17164	17165	VC_0020	0	1	1	1	1	1	1	1	0.999878598	7.85E-05	4.29E-05
17168	17169	VC_0020	0	1	1	1	1	1	1	1	0.999920351	4.69E-05	3.27E-05
17184	17185	VC_0020	0	1	1	1	1	1	1	1	0.999938614	3.62E-05	2.52E-05
17241	17242	VC_0020	0	1	1	1	1	1	1	1	0.999947962	3.25E-05	1.95E-05
17285	17286	VC_0020	0	1	1	1	1	1	1	1	0.999953514	3.12E-05	1.53E-05
17295	17296	VC_0020	0	1	1	1	1	1	1	1	0.999957183	3.06E-05	1.22E-05
17318	17319	VC_0020	0	1	1	1	1	1	1	1	0.999959762	3.04E-05	9.83E-06
17335	17336	VC_0020	0	1	1	1	1	1	1	1	0.999961631	3.03E-05	8.09E-06
17360	17361	VC_0020	0	1	1	1	1	1	1	1	0.999963005	3.02E-05	6.79E-06
17393	17394	VC_0020	0	1	1	1	1	1	1	1	0.999964021	3.02E-05	5.83E-06
17455	17456	VC_0020	0	1	1	1	1	1	1	1	0.999964773	3.01E-05	5.11E-06
17461	17462	VC_0020	0	1	1	1	1	1	1	1	0.999965327	3.01E-05	4.58E-06
17474	17475	VC_0020	0	1	1	1	1	1	1	1	0.999965733	3.01E-05	4.20E-06
17481	17482	VC_0020	0	1	1	1	1	1	1	1	0.999966025	3.01E-05	3.92E-06
17540	17541	VC_0020	0	1	1	1	1	1	1	1	0.999966231	3.00E-05	3.73E-06
17547	17548	VC_0020	0	1	1	1	1	1	1	1	0.999966366	3.00E-05	3.60E-06
17549	17550	VC_0020	0	1	1	1	1	1	1	1	0.999966443	3.00E-05	3.53E-06
17558	17559	VC_0020	0	1	1	1	1	1	1	1	0.999966469	3.00E-05	3.51E-06
17561	17562	VC_0020	0	1	1	1	1	1	1	1	0.999966446	3.00E-05	3.53E-06
17638	17639	VC_0020	0	1	1	1	1	1	1	1	0.999966372	3.00E-05	3.61E-06
17692	17693	VC_0020	0	1	1	1	1	1	1	1	0.999966241	3.00E-05	3.74E-06
17699	17700	VC_0020	0	1	1	1	1	1	1	1	0.99996604	3.00E-05	3.94E-06
17723	17724	VC_0020	0	1	1	1	1	1	1	1	0.999965754	3.00E-05	4.23E-06
17748	17749	VC_0020	0	1	1	1	1	1	1	1	0.999965356	3.00E-05	4.63E-06
17766	17767	VC_0020	0	1	1	1	1	1	1	1	0.999964812	3.00E-05	5.17E-06
17780	17781	VC_0020	0	1	1	1	1	1	1	1	0.999964076	3.00E-05	5.90E-06
17818	17819	VC_0020	0	1	1	1	1	1	1	1	0.999963083	3.00E-05	6.89E-06
17834	17835	VC_0020	0	1	1	1	1	1	1	1	0.999961747	3.00E-05	8.22E-06
17855	17856	VC_0020	0	1	1	1	1	1	1	1	0.999959952	3.00E-05	1.00E-05
17901	17902	VC_0020	0	1	1	1	1	1	1	1	0.999957542	3.00E-05	1.24E-05
17933	17934	VC_0020	0	1	1	1	1	1	1	1	0.999954309	3.01E-05	1.56E-05
17936	17937	VC_0020	0	1	1	1	1	1	1	1	0.999949971	3.01E-05	2.00E-05
17973	17974	VC_0020	0	1	1	1	1	1	1	1	0.999944152	3.01E-05	2.58E-05
17984	17985	VC_0020	0	1	1	1	1	1	1	1	0.999936347	3.01E-05	3.35E-05
18041	18042	VC_0020	0	1	1	1	1	1	1	1	0.999925878	3.02E-05	4.40E-05
18067	18068	VC_0020	0	1	1	1	1	1	1	1	0.999911837	3.02E-05	5.79E-05
18079	18080	VC_0020	0	1	1	1	1	1	1	1	0.999893003	3.03E-05	7.67E-05
18103	18104	VC_0020	0	1	1	1	1	1	1	1	0.999867738	3.04E-05	0.000101866
18195	18196	VC_0020	0	1	1	1	1	1	1	1	0.999833836	3.06E-05	0.000135612
18221	18222	VC_0020	0	1	1	1	1	1	1	1	0.999788317	3.08E-05	0.00018087
18272	18273	VC_0020	0	1	1	1	1	1	1	1	0.999727118	3.13E-05	0.000241568
18283	18284	VC_0020	0	1	1	1	1	1	1	1	0.999644583	3.24E-05	0.000322972
18325	18326	VC_0020	0	1	1	1	1	1	1	1	0.999532515	3.53E-05	0.000432143
18365	18366	VC_0020	0	1	1	1	1	1	1	1	0.999378071	4.34E-05	0.000578541
18431	18432	VC_0020	0	1	1	1	1	1	1	1	0.999158456	6.67E-05	0.000774824
18456	18457	VC_0020	0	1	1	1	1	1	1	1	0.998826296	0.000135811	0.001037893
18467	18468	VC_0020	0	1	1	1	1	1	1	1	0.998267434	0.000342399	0.001390167
18518	18519	VC_0020	0	1	1	1	1	1	1	1	0.997176183	0.000962839	0.001860978
18633	18634	VC_0020	0	1	1	1	1	1	1	1	0.99468268	0.002829875	0.002487446
18804	18805	VC_0020	0	1	1	1	1	1	1	1	0.988234195	0.008453141	0.003312664
18909	18910	VC_0020	0	1	1	1	1	1	1	1	0.970229395	0.02539634	0.004374265
18918	18919	VC_0020	0	1	1	1	1	1	1	1	0.917882023	0.076456032	0.005661945
18951	18952	VC_0021	2	1	1	1	1	1	1	1	0.762680779	0.230340512	0.006978709
18970	18971	VC_0021	2	1	1	1	1	1	1	1	0.752867155	0.240444388	0.006688457
18976	18977	VC_0021	2	1	1	1	1	1	1	1	0.762667384	0.231023568	0.006309048
19005	19006	VC_0021	0	1	1	1	1	1	1	1	0.917995441	0.07676598	0.005238578
19008	19009	VC_0021	0	1	1	1	1	1	1	1	0.970028823	0.025560081	0.004411096
19031	19032	VC_0021	0	1	1	1	1	1	1	1	0.987663708	0.008552337	0.003783955
19053	19054	VC_0021	0	1	1	1	1	1	1	1	0.993790983	0.002896001	0.003313016
19126	19127	VC_0021	0	1	1	1	1	1	1	1	0.996029467	0.001009439	0.002961094
19134	19135	VC_0021	0	1	1	1	1	1	1	1	0.996924806	0.000376205	0.002698989
19166	19167	VC_0021	0	1	1	1	1	1	1	1	0.997334855	0.000160693	0.002504453
19173	19174	VC_0021	0	1	1	1	1	1	1	1	0.997554041	8.52E-05	0.002360792
19177	19178	VC_0021	0	1	1	1	1	1	1	1	0.997687267	5.71E-05	0.002255612
19203	19204	VC_0021	0	1	1	1	1	1	1	1	0.997774588	4.56E-05	0.002179814
19242	19243	VC_0021	0	1	1	1	1	1	1	1	0.997833038	4.01E-05	0.00212683
19284	19285	VC_0021	0	1	1	1	1	1	1	1	0.997870824	3.71E-05	0.002092068
19326	19327	VC_0021	0	1	1	1	1	1	1	1	0.997892268	3.52E-05	0.002072512
19350	19351	VC_0021	0	1	1	1	1	1	1	1	0.997899576	3.40E-05	0.002066466
19369	19370	VC_0021	0	1	1	1	1	1	1	1	0.997893496	3.31E-05	0.002073406
19374	19375	VC_0021	0	1	1	1	1	1	1	1	0.99787354	3.25E-05	0.002093934
19399	19400	VC_0021	0	1	1	1	1	1	1	1	0.997837987	3.22E-05	0.002129831
19428	19429	VC_0021	0	1	1	1	1	1	1	1	0.997783755	3.20E-05	0.002184215
19457	19458	VC_0021	0	1	1	1	1	1	1	1	0.997706141	3.21E-05	0.002261803
19490	19491	VC_0021	0	1	1	1	1	1	1	1	0.997598408	3.23E-05	0.00236933
19556	19557	VC_0021	0	1	1	1	1	1	1	1	0.997451206	3.27E-05	0.002516128
19571	19572	VC_0021	0	1	1	1	1	1	1	1	0.997251759	3.33E-05	0.002714939
19575	19576	VC_0021	0	1	1	1	1	1	1	1	0.996982756	3.42E-05	0.002983015
19626	19627	VC_0021	0	1	1	1	1	1	1	1	0.996620849	3.55E-05	0.003343623
19629	19630	VC_0021	0	1	1	1	1	1	1	1	0.996134618	3.73E-05	0.003828061
19659	19660	VC_0021	0	1	1	1	1	1	1	1	0.995481835	3.98E-05	0.004478371
19695	19696	VC_0021	0	1	1	1	1	1	1	1	0.994605763	4.32E-05	0.005350993
19708	19709	VC_0021	0	1	1	1	1	1	1	1	0.993430115	4.82E-05	0.00652166
19721	19722	VC_0021	0	1	1	1	1	1	1	1	0.991852095	5.59E-05	0.008091968
19730	19731	VC_0021	0	1	1	1	1	1	1	1	0.989732448	6.94E-05	0.01019819
19753	19754	VC_0021	0	1	1	1	1	1	1	1	0.986880282	9.66E-05	0.013023086
19789	19790	VC_0021	0	1	1	1	1	1	1	1	0.983027172	0.00016111	0.016811719
19792	19793	VC_0021	0	1	1	1	1	1	1	1	0.977775753	0.000331667	0.02189258
19812	19813	VC_0021	0	1	1	1	1	1	1	1	0.970480505	0.000813814	0.028705682
19834	19835	VC_0021	0	1	1	1	1	1	1	1	0.959936358	0.002224155	0.037839487
19857	19858	VC_0021	0	1	1	1	1	1	1	1	0.943504424	0.006417364	0.050078212
19867	19868	VC_0021	0	1	1	1	1	1	1	1	0.91456313	0.0189783	0.06645857
19902	19903	VC_0021	0	1	1	1	1	1	1	1	0.854941552	0.056732728	0.08832572
19909	19910	VC_0021	0	1	1	1	1	1	1	1	0.712268494	0.170383828	0.117347678
19920	19921	VC_0021	3	2	1	2	2	2	2	2	0.331910477	0.5127374	0.155352122
19922	19923	VC_0021	0	2	1	2	2	2	2	2	0.305727467	0.535625156	0.158647377
19930	19931	VC_0021	3	2	1	2	2	2	2	2	0.231833253	0.607018161	0.161148585
19945	19946	IG_VC_0022	0	2	1	2	2	2	2	2	0.227953441	0.611806026	0.160240533
19965	19966	IG_VC_0022	0	2	1	2	2	2	2	2	0.213639837	0.629668647	0.156691516
19975	19976	IG_VC_0022	0	2	1	2	2	2	2	2	0.170297229	0.682023392	0.147679379
19985	19986	IG_VC_0022	2	2	2	2	2	2	2	2	0.040502509	0.833103515	0.126393976
20042	20043	IG_VC_0022	0	2	2	2	2	2	2	2	0.031851425	0.858624065	0.10952451
20074	20075	IG_VC_0022	1	2	2	2	2	2	2	2	0.005388444	0.92321645	0.071395106
20099	20100	IG_VC_0022	6	2	2	2	2	2	2	2	0.000135527	0.975490072	0.024374401
20110	20111	IG_VC_0022	4	2	2	2	2	2	2	2	4.48E-06	0.992479322	0.007516194
20143	20144	IG_VC_0022	26	2	2	2	2	2	2	2	1.21E-06	0.998528829	0.00146996
20150	20151	IG_VC_0022	0	2	2	2	2	2	2	2	0.000123351	0.998771645	0.001105004
20158	20159	IG_VC_0022	15	2	2	2	2	2	2	2	1.38E-06	0.999815105	0.000183519
20191	20192	IG_VC_0022	22	2	2	2	2	2	2	2	2.87E-07	0.999960447	3.93E-05
20202	20203	IG_VC_0022	9	2	2	2	2	2	2	2	1.99E-06	0.999934743	6.33E-05
20225	20226	IG_VC_0022	0	2	2	2	2	2	2	2	0.000156511	0.999644731	0.000198758
20244	20245	VC_0022	2	2	2	2	2	2	2	2	4.45E-05	0.999746321	0.000209144
20254	20255	VC_0022	0	2	2	2	2	2	2	2	0.000155908	0.999622565	0.000221526
20257	20258	VC_0022	14	2	2	2	2	2	2	2	1.66E-06	0.999884995	0.000113341
20293	20294	VC_0022	10	2	2	2	2	2	2	2	5.44E-07	0.999850515	0.000148941
20297	20298	VC_0022	3	2	2	2	2	2	2	2	1.07E-05	0.999610162	0.000379141
20306	20307	VC_0022	2	2	2	2	2	2	2	2	0.0001232	0.999214705	0.000662095
20309	20310	VC_0022	0	2	2	2	2	2	2	2	0.001783782	0.997198158	0.00101806
20320	20321	VC_0022	0	2	2	2	2	2	2	2	0.002164084	0.996737416	0.0010985
20336	20337	VC_0022	0	2	2	2	2	2	2	2	0.001779781	0.997263018	0.000957202
20350	20351	VC_0022	3	2	2	2	2	2	2	2	0.00011828	0.999389185	0.000492535
20359	20360	VC_0022	28	2	2	2	2	2	2	2	4.13E-06	0.999876494	0.000119374
20373	20374	VC_0022	0	2	2	2	2	2	2	2	0.000125833	0.999734246	0.00013992
20378	20379	VC_0022	8	2	2	2	2	2	2	2	1.84E-06	0.999936215	6.19E-05
20393	20394	VC_0022	4	2	2	2	2	2	2	2	4.30E-06	0.999933402	6.23E-05
20419	20420	VC_0022	0	2	2	2	2	2	2	2	0.000128352	0.999771493	0.000100155
20446	20447	VC_0022	29	2	2	2	2	2	2	2	5.05E-06	0.999941381	5.36E-05
20466	20467	VC_0022	0	2	2	2	2	2	2	2	0.000151599	0.999663344	0.000185057
20485	20486	VC_0022	1	2	2	2	2	2	2	2	3.52E-05	0.999769968	0.000194832
20543	20544	VC_0022	2	2	2	2	2	2	2	2	5.44E-06	0.999836512	0.000158046
20564	20565	VC_0022	4	2	2	2	2	2	2	2	4.56E-06	0.999873562	0.000121875
20570	20571	VC_0022	0	2	2	2	2	2	2	2	0.000126079	0.999729182	0.000144739
20597	20598	VC_0022	10	2	2	2	2	2	2	2	1.73E-06	0.999929889	6.84E-05
20609	20610	VC_0022	6	2	2	2	2	2	2	2	1.38E-06	0.999925774	7.28E-05
20627	20628	VC_0022	3	2	2	2	2	2	2	2	1.29E-05	0.999865299	0.000121784
20653	20654	VC_0022	0	2	2	2	2	2	2	2	0.000155798	0.999673953	0.000170249
20664	20665	VC_0022	1	2	2	2	2	2	2	2	3.40E-05	0.999849587	0.000116446
20704	20705	VC_0022	36	2	2	2	2	2	2	2	5.28E-07	0.99998503	1.44E-05
20708	20709	VC_0022	54	2	2	2	2	2	2	2	3.57E-06	0.999978397	1.80E-05
20744	20745	VC_0022	0	2	2	2	2	2	2	2	0.000500528	0.999324594	0.000174877
20783	20784	VC_0022	0	2	2	2	2	2	2	2	0.000502558	0.999295625	0.000201817
20788	20789	VC_0022	5	2	2	2	2	2	2	2	1.42E-05	0.999869508	0.000116293
20800	20801	VC_0022	3	2	2	2	2	2	2	2	3.99E-06	0.99989604	1.00E-04
20809	20810	VC_0022	6	2	2	2	2	2	2	2	4.48E-06	0.999917365	7.82E-05
20822	20823	VC_0022	0	2	2	2	2	2	2	2	0.000127762	0.99977383	9.84E-05
20842	20843	IG_VC_0023	6	2	2	2	2	2	2	2	4.14E-06	0.999963681	3.22E-05
20874	20875	IG_VC_0023	36	2	2	2	2	2	2	2	2.93E-07	0.999996701	3.01E-06
20896	20897	IG_VC_0023	29	2	2	2	2	2	2	2	2.68E-07	0.999998645	1.09E-06
20904	20905	IG_VC_0023	22	2	2	2	2	2	2	2	2.67E-07	0.999998766	9.67E-07
20909	20910	IG_VC_0023	34	2	2	2	2	2	2	2	2.68E-07	0.999998692	1.04E-06
20928	20929	IG_VC_0023	16	2	2	2	2	2	2	2	3.43E-07	0.99999738	2.28E-06
20934	20935	IG_VC_0023	51	2	2	2	2	2	2	2	2.68E-07	0.999998692	1.04E-06
20942	20943	IG_VC_0023	26	2	2	2	2	2	2	2	2.67E-07	0.999998766	9.67E-07
20955	20956	VC_0023	28	2	2	2	2	2	2	2	2.68E-07	0.999998641	1.09E-06
20985	20986	VC_0023	13	2	2	2	2	2	2	2	3.49E-07	0.999996594	3.06E-06
20989	20990	VC_0023	7	2	2	2	2	2	2	2	1.02E-06	0.999992534	6.45E-06
21004	21005	VC_0023	20	2	2	2	2	2	2	2	2.80E-07	0.999995805	3.91E-06
21010	21011	VC_0023	4	2	2	2	2	2	2	2	1.35E-06	0.999966588	3.21E-05
21016	21017	VC_0023	4	2	2	2	2	2	2	2	1.38E-05	0.999889901	9.63E-05
21023	21024	VC_0023	0	2	2	2	2	2	2	2	0.000512832	0.99921689	0.000270278
21031	21032	VC_0023	0	2	2	2	2	2	2	2	0.000513388	0.999190603	0.000296009
21040	21041	VC_0023	16	2	2	2	2	2	2	2	1.83E-05	0.999791743	0.000189981
21082	21083	VC_0023	0	2	2	2	2	2	2	2	0.000136562	0.999596567	0.000266871
21113	21114	VC_0023	9	2	2	2	2	2	2	2	1.81E-06	0.999776711	0.000221483
21116	21117	VC_0023	14	2	2	2	2	2	2	2	3.80E-07	0.999672341	0.000327279
21161	21162	VC_0023	18	2	2	2	2	2	2	2	5.50E-07	0.998889172	0.001110278
21182	21183	VC_0023	7	2	2	2	2	2	2	2	4.87E-06	0.98691364	0.013081488
21198	21199	VC_0023	6	2	2	2	2	2	2	2	4.94E-05	0.953483606	0.046467019
21211	21212	IG_VC_0024	0	2	2	2	2	2	2	2	0.001638422	0.858758849	0.139602729
21242	21243	IG_VC_0024	4	2	2	2	2	2	2	2	0.001487543	0.817095278	0.181417179
21254	21255	IG_VC_0024	0	2	2	2	2	2	2	2	0.01563844	0.687313666	0.297047894
21268	21269	IG_VC_0024	1	2	2	2	2	2	2	2	0.019522445	0.631485793	0.348991762
21274	21275	IG_VC_0024	0	2	2	2	2	2	2	2	0.042013811	0.567130479	0.39085571
21288	21289	VC_0024	4	2	2	2	2	2	2	2	0.048989911	0.541366504	0.409643584
21304	21305	VC_0024	0	1	1	1	1	1	1	1	0.346899525	0.191707389	0.461393086
21312	21313	VC_0024	0	1	1	1	1	1	1	1	0.445509056	0.069900535	0.484590409
21318	21319	VC_0024	0	1	1	1	1	1	1	1	0.477897138	0.026909785	0.495193077
21347	21348	VC_0024	0	1	1	1	1	1	1	1	0.48817448	0.011505255	0.500320265
21361	21362	VC_0024	0	1	1	1	1	1	1	1	0.490925139	0.005902857	0.503172005
21382	21383	VC_0024	0	1	1	1	1	1	1	1	0.490913245	0.003869316	0.50521744
21412	21413	VC_0024	0	1	1	1	1	1	1	1	0.489593083	0.003237832	0.507169085
21419	21420	VC_0024	0	1	1	1	1	1	1	1	0.487196688	0.003388081	0.509415231
21434	21435	VC_0024	0	1	1	1	1	1	1	1	0.483221701	0.004573475	0.512204825
21442	21443	VC_0024	0	1	1	1	1	1	1	1	0.475992137	0.00830281	0.515705054
21485	21486	VC_0024	0	1	1	1	1	1	1	1	0.46072189	0.019318478	0.519959632
21500	21501	VC_0024	0	1	1	1	1	1	1	1	0.423502673	0.051797935	0.524699391
21505	21506	VC_0024	0	1	1	1	1	1	1	1	0.323162695	0.148000058	0.528837246
21538	21539	IG_VC_0025	7	2	2	2	2	2	2	2	0.036631545	0.434151618	0.529216838
21561	21562	IG_VC_0025	0	2	2	2	2	2	2	2	0.02904495	0.44457743	0.52637762
21568	21569	IG_VC_0025	13	2	2	2	2	2	2	2	0.007328503	0.474655107	0.518016389
21575	21576	IG_VC_0025	1	2	2	2	2	2	2	2	0.007894046	0.473564341	0.518541613
21592	21593	IG_VC_0025	1	2	2	2	2	2	2	2	0.011867833	0.469902595	0.518229572
21599	21600	IG_VC_0025	0	2	2	2	2	2	2	2	0.032286649	0.450911051	0.516802301
21627	21628	IG_VC_0025	0	2	2	2	2	2	2	2	0.039213015	0.44868217	0.512104816
21629	21630	IG_VC_0025	0	2	2	2	2	2	2	2	0.041385915	0.457460555	0.50115353
21638	21639	IG_VC_0025	0	2	2	2	2	2	2	2	0.041301047	0.482137798	0.476561155
21646	21647	IG_VC_0025	0	2	2	2	2	2	2	2	0.038530393	0.540030815	0.421438793
21649	21650	IG_VC_0025	0	2	2	2	2	2	2	2	0.029113158	0.673174814	0.297712028
21675	21676	VC_0025	26	2	2	2	2	2	2	2	0.000191545	0.980050585	0.01975787
21688	21689	VC_0025	18	2	2	2	2	2	2	2	1.57E-06	0.99852121	0.001477215
21701	21702	VC_0025	30	2	2	2	2	2	2	2	1.11E-06	0.999721879	0.000277009
21718	21719	VC_0025	0	2	2	2	2	2	2	2	0.000122965	0.999648887	0.000228148
21777	21778	VC_0025	53	2	2	2	2	2	2	2	1.08E-06	0.99997754	2.14E-05
21781	21782	VC_0025	9	2	2	2	2	2	2	2	4.47E-07	0.999986712	1.28E-05
21802	21803	VC_0025	2	2	2	2	2	2	2	2	2.78E-06	0.99997658	2.06E-05
21810	21811	VC_0025	8	2	2	2	2	2	2	2	4.54E-07	0.99998768	1.19E-05
21820	21821	VC_0025	9	2	2	2	2	2	2	2	1.67E-06	0.999980474	1.79E-05
21854	21855	VC_0025	0	2	2	2	2	2	2	2	0.000123861	0.999821548	5.46E-05
21871	21872	IG_VC_0026	8	2	2	2	2	2	2	2	1.69E-06	0.999975921	2.24E-05
21881	21882	IG_VC_0026	4	2	2	2	2	2	2	2	1.12E-06	0.999975689	2.32E-05
21894	21895	IG_VC_0026	2	2	2	2	2	2	2	2	2.87E-06	0.999961157	3.60E-05
21947	21948	IG_VC_0026	5	2	2	2	2	2	2	2	1.19E-06	0.999963745	3.51E-05
21951	21952	IG_VC_0026	4	2	2	2	2	2	2	2	4.23E-06	0.999940886	5.49E-05
21953	21954	IG_VC_0026	0	2	2	2	2	2	2	2	0.000127956	0.99975388	0.000118164
21961	21962	IG_VC_0026	5	2	2	2	2	2	2	2	4.47E-06	0.999904877	9.07E-05
22017	22018	IG_VC_0026	3	2	2	2	2	2	2	2	3.83E-06	0.999885961	0.000110208
22029	22030	VC_0026	3	2	2	2	2	2	2	2	1.18E-05	0.999863059	0.000125107
22036	22037	VC_0026	0	2	2	2	2	2	2	2	0.000131351	0.999732235	0.000136415
22066	22067	VC_0026	12	2	2	2	2	2	2	2	1.55E-06	0.999951192	4.73E-05
22069	22070	VC_0026	2	2	2	2	2	2	2	2	3.39E-06	0.999943604	5.30E-05
22083	22084	VC_0026	1	2	2	2	2	2	2	2	8.60E-06	0.999943964	4.74E-05
22128	22129	VC_0026	18	2	2	2	2	2	2	2	3.23E-07	0.999994379	5.30E-06
22131	22132	VC_0026	12	2	2	2	2	2	2	2	4.10E-07	0.999992424	7.17E-06
22214	22215	VC_0026	1	2	2	2	2	2	2	2	8.14E-06	0.999964618	2.72E-05
22220	22221	VC_0026	14	2	2	2	2	2	2	2	4.88E-07	0.99998519	1.43E-05
22234	22235	VC_0026	1	2	2	2	2	2	2	2	8.14E-06	0.999958393	3.35E-05
22300	22301	VC_0026	12	2	2	2	2	2	2	2	4.23E-07	0.999980777	1.88E-05
22302	22303	VC_0026	14	2	2	2	2	2	2	2	1.66E-06	0.999953477	4.49E-05
22328	22329	VC_0026	0	2	2	2	2	2	2	2	0.000155626	0.999615024	0.00022935
22336	22337	VC_0026	1	2	2	2	2	2	2	2	4.34E-05	0.999690584	0.000266022
22343	22344	VC_0026	17	2	2	2	2	2	2	2	2.48E-05	0.99972261	0.000252592
22348	22349	VC_0026	0	2	2	2	2	2	2	2	0.001621977	0.997864074	0.000513949
22399	22400	VC_0026	0	2	2	2	2	2	2	2	0.001987898	0.99744193	0.000570172
22417	22418	VC_0026	0	2	2	2	2	2	2	2	0.001617773	0.997923505	0.000458722
22442	22443	VC_0026	8	2	2	2	2	2	2	2	1.68E-05	0.999883948	9.93E-05
22463	22464	VC_0026	13	2	2	2	2	2	2	2	4.81E-07	0.999983042	1.65E-05
22489	22490	VC_0026	33	2	2	2	2	2	2	2	2.69E-07	0.999997683	2.05E-06
22491	22492	VC_0026	18	2	2	2	2	2	2	2	2.73E-07	0.999998093	1.63E-06
22508	22509	VC_0026	7	2	2	2	2	2	2	2	1.08E-06	0.999989178	9.74E-06
22553	22554	VC_0026	2	2	2	2	2	2	2	2	2.87E-06	0.999979627	1.75E-05
22601	22602	VC_0026	26	2	2	2	2	2	2	2	1.14E-06	0.99999084	8.02E-06
22618	22619	VC_0026	0	2	2	2	2	2	2	2	0.00012349	0.999823651	5.29E-05
22630	22631	VC_0026	10	2	2	2	2	2	2	2	1.69E-06	0.999969519	2.88E-05
22658	22659	VC_0026	4	2	2	2	2	2	2	2	1.10E-06	0.999956945	4.20E-05
22694	22695	VC_0026	8	2	2	2	2	2	2	2	2.05E-06	0.999911815	8.61E-05
22776	22777	VC_0026	0	2	2	2	2	2	2	2	0.000158467	0.999540236	0.000301297
22831	22832	VC_0026	2	2	2	2	2	2	2	2	4.67E-05	0.999604889	0.000348447
22846	22847	VC_0026	0	2	2	2	2	2	2	2	0.00016562	0.999426515	0.000407865
22864	22865	VC_0026	3	2	2	2	2	2	2	2	1.36E-05	0.999663859	0.000322517
22884	22885	VC_0026	7	2	2	2	2	2	2	2	1.73E-06	0.999746618	0.000251653
22899	22900	VC_0026	3	2	2	2	2	2	2	2	1.22E-05	0.999709683	0.000278135
22910	22911	VC_0026	0	2	2	2	2	2	2	2	0.000143209	0.999544516	0.000312275
22945	22946	VC_0026	4	2	2	2	2	2	2	2	1.74E-05	0.999768628	0.000214015
22987	22988	VC_0026	0	2	2	2	2	2	2	2	0.000137598	0.999651014	0.000211388
23008	23009	VC_0026	6	2	2	2	2	2	2	2	4.50E-06	0.999911305	8.42E-05
23026	23027	IG_VC_0027	13	2	2	2	2	2	2	2	1.53E-06	0.99995953	3.89E-05
23037	23038	IG_VC_0027	0	2	2	2	2	2	2	2	0.000125696	0.999810505	6.38E-05
23053	23054	IG_VC_0027	21	2	2	2	2	2	2	2	4.31E-06	0.999980355	1.53E-05
23061	23062	IG_VC_0027	0	2	2	2	2	2	2	2	0.00012558	0.999830113	4.43E-05
23070	23071	IG_VC_0027	16	2	2	2	2	2	2	2	1.39E-06	0.999990022	8.58E-06
23093	23094	IG_VC_0027	22	2	2	2	2	2	2	2	2.75E-07	0.999998126	1.60E-06
23103	23104	IG_VC_0027	13	2	2	2	2	2	2	2	3.43E-07	0.99999714	2.52E-06
23107	23108	IG_VC_0027	27	2	2	2	2	2	2	2	2.85E-07	0.999997583	2.13E-06
23109	23110	IG_VC_0027	3	2	2	2	2	2	2	2	2.81E-06	0.999981053	1.61E-05
23123	23124	IG_VC_0027	7	2	2	2	2	2	2	2	1.08E-06	0.999986228	1.27E-05
23125	23126	IG_VC_0027	16	2	2	2	2	2	2	2	4.22E-07	0.999988374	1.12E-05
23137	23138	IG_VC_0027	1	2	2	2	2	2	2	2	8.61E-06	0.999953038	3.83E-05
23220	23221	IG_VC_0027	3	2	2	2	2	2	2	2	3.29E-06	0.999965825	3.09E-05
23240	23241	IG_VC_0027	26	2	2	2	2	2	2	2	3.44E-07	0.999990211	9.45E-06
23257	23258	VC_0027	1	2	2	2	2	2	2	2	8.14E-06	0.999948815	4.30E-05
23261	23262	VC_0027	17	2	2	2	2	2	2	2	5.13E-07	0.999958312	4.12E-05
23265	23266	VC_0027	1	2	2	2	2	2	2	2	1.04E-05	0.999859941	0.000129641
23278	23279	VC_0027	3	2	2	2	2	2	2	2	1.38E-05	0.999814774	0.000171384
23288	23289	VC_0027	0	2	2	2	2	2	2	2	0.000140563	0.999644075	0.000215363
23303	23304	VC_0027	2	2	2	2	2	2	2	2	1.21E-05	0.999840937	0.000146985
23305	23306	VC_0027	8	2	2	2	2	2	2	2	2.13E-06	0.99991559	8.23E-05
23311	23312	VC_0027	0	2	2	2	2	2	2	2	0.0001242	0.999774333	0.000101468
23346	23347	VC_0027	11	2	2	2	2	2	2	2	1.69E-06	0.999965374	3.29E-05
23357	23358	VC_0027	5	2	2	2	2	2	2	2	1.07E-06	0.999976574	2.24E-05
23389	23390	VC_0027	4	2	2	2	2	2	2	2	1.14E-06	0.999976031	2.28E-05
23410	23411	VC_0027	6	2	2	2	2	2	2	2	4.21E-06	0.999960861	3.49E-05
23476	23477	VC_0027	0	2	2	2	2	2	2	2	0.000127647	0.999799849	7.25E-05
23497	23498	VC_0027	7	2	2	2	2	2	2	2	4.21E-06	0.99996125	3.45E-05
23542	23543	VC_0027	7	2	2	2	2	2	2	2	1.14E-06	0.999976957	2.19E-05
23553	23554	VC_0027	25	2	2	2	2	2	2	2	1.29E-06	0.999978436	2.03E-05
23593	23594	VC_0027	0	2	2	2	2	2	2	2	0.000151844	0.999684159	0.000163997
23649	23650	VC_0027	1	2	2	2	2	2	2	2	3.89E-05	0.999776575	0.00018453
23669	23670	VC_0027	1	2	2	2	2	2	2	2	1.49E-05	0.99982591	0.00015922
23692	23693	VC_0027	19	2	2	2	2	2	2	2	1.82E-06	0.99991076	8.74E-05
23698	23699	VC_0027	0	2	2	2	2	2	2	2	0.00016481	0.999591705	0.000243485
23702	23703	VC_0027	6	2	2	2	2	2	2	2	5.57E-05	0.999683188	0.000261141
23723	23724	VC_0027	0	2	2	2	2	2	2	2	0.000563739	0.999041218	0.000395043
23729	23730	VC_0027	0	2	2	2	2	2	2	2	0.000559357	0.999062156	0.000378488
23784	23785	VC_0027	3	2	2	2	2	2	2	2	3.84E-05	0.999762828	0.000198778
23827	23828	VC_0027	53	2	2	2	2	2	2	2	5.58E-07	0.999954475	4.50E-05
23865	23866	VC_0027	2	2	2	2	2	2	2	2	3.35E-06	0.999924614	7.20E-05
23870	23871	VC_0027	1	2	2	2	2	2	2	2	9.16E-06	0.999899617	9.12E-05
23916	23917	VC_0027	2	2	2	2	2	2	2	2	3.53E-06	0.999925411	7.11E-05
23963	23964	VC_0027	2	2	2	2	2	2	2	2	2.97E-06	0.999954039	4.30E-05
24031	24032	VC_0027	28	2	2	2	2	2	2	2	2.86E-07	0.999994717	5.00E-06
24072	24073	VC_0027	17	2	2	2	2	2	2	2	4.15E-07	0.99999212	7.47E-06
24122	24123	VC_0027	1	2	2	2	2	2	2	2	8.75E-06	0.999961567	2.97E-05
24132	24133	VC_0027	30	2	2	2	2	2	2	2	4.17E-06	0.999977315	1.85E-05
24228	24229	VC_0027	0	2	2	2	2	2	2	2	0.00049325	0.999389274	0.000117476
24259	24260	VC_0027	0	2	2	2	2	2	2	2	0.000492847	0.999390051	0.000117102
24342	24343	VC_0027	31	2	2	2	2	2	2	2	3.62E-06	0.999980229	1.61E-05
24352	24353	VC_0027	11	2	2	2	2	2	2	2	1.83E-06	0.999975503	2.27E-05
24369	24370	VC_0027	0	2	2	2	2	2	2	2	0.000127726	0.999804025	6.82E-05
24420	24421	VC_0027	11	2	2	2	2	2	2	2	6.65E-06	0.999953952	3.94E-05
24441	24442	VC_0027	0	2	2	2	2	2	2	2	0.000127105	0.999814685	5.82E-05
24455	24456	VC_0027	18	2	2	2	2	2	2	2	1.10E-06	0.999994171	4.73E-06
24524	24525	VC_0027	24	2	2	2	2	2	2	2	2.73E-07	0.999998514	1.21E-06
24539	24540	VC_0027	23	2	2	2	2	2	2	2	2.68E-07	0.999998611	1.12E-06
24558	24559	VC_0027	12	2	2	2	2	2	2	2	3.49E-07	0.999996416	3.23E-06
24585	24586	VC_0027	4	2	2	2	2	2	2	2	1.04E-06	0.999991303	7.66E-06
24604	24605	VC_0027	23	2	2	2	2	2	2	2	1.18E-06	0.999990816	8.00E-06
24620	24621	VC_0027	0	2	2	2	2	2	2	2	0.000135829	0.999784205	8.00E-05
24630	24631	VC_0027	17	2	2	2	2	2	2	2	1.80E-05	0.999912958	6.90E-05
24668	24669	VC_0027	0	2	2	2	2	2	2	2	0.000507364	0.999316522	0.000176115
24720	24721	VC_0027	0	2	2	2	2	2	2	2	0.000504183	0.999325105	0.000170712
24727	24728	VC_0027	11	2	2	2	2	2	2	2	5.52E-06	0.999946435	4.80E-05
24757	24758	VC_0027	12	2	2	2	2	2	2	2	4.63E-07	0.999976476	2.31E-05
24780	24781	VC_0027	1	2	2	2	2	2	2	2	8.29E-06	0.999946357	4.54E-05
24793	24794	VC_0028	7	2	2	2	2	2	2	2	1.29E-06	0.999966294	3.24E-05
24812	24813	VC_0028	2	2	2	2	2	2	2	2	2.89E-06	0.999959393	3.77E-05
24856	24857	VC_0028	7	2	2	2	2	2	2	2	1.29E-06	0.999969199	2.95E-05
24881	24882	VC_0028	1	2	2	2	2	2	2	2	8.29E-06	0.999954297	3.74E-05
24914	24915	VC_0028	10	2	2	2	2	2	2	2	4.94E-07	0.999988674	1.08E-05
24939	24940	VC_0028	20	2	2	2	2	2	2	2	2.76E-07	0.999996761	2.96E-06
24983	24984	VC_0028	4	2	2	2	2	2	2	2	1.22E-06	0.99998426	1.45E-05
24998	24999	VC_0028	1	2	2	2	2	2	2	2	8.40E-06	0.999958441	3.32E-05
25011	25012	VC_0028	7	2	2	2	2	2	2	2	1.24E-06	0.999980734	1.80E-05
25025	25026	VC_0028	5	2	2	2	2	2	2	2	1.04E-06	0.999987421	1.15E-05
25076	25077	VC_0028	13	2	2	2	2	2	2	2	3.57E-07	0.999993401	6.24E-06
25104	25105	VC_0028	6	2	2	2	2	2	2	2	1.22E-06	0.999985349	1.34E-05
25118	25119	VC_0028	1	2	2	2	2	2	2	2	8.24E-06	0.999967159	2.46E-05
25141	25142	VC_0028	27	2	2	2	2	2	2	2	3.21E-07	0.999996578	3.10E-06
25153	25154	VC_0028	9	2	2	2	2	2	2	2	4.21E-07	0.999994533	5.05E-06
25195	25196	VC_0028	7	2	2	2	2	2	2	2	1.04E-06	0.999990977	7.98E-06
25202	25203	VC_0028	6	2	2	2	2	2	2	2	1.04E-06	0.999991766	7.20E-06
25270	25271	VC_0028	55	2	2	2	2	2	2	2	2.74E-07	0.999997935	1.79E-06
25301	25302	VC_0028	10	2	2	2	2	2	2	2	4.17E-07	0.999993789	5.79E-06
25326	25327	VC_0028	15	2	2	2	2	2	2	2	6.17E-07	0.999985955	1.34E-05
25362	25363	VC_0028	1	2	2	2	2	2	2	2	3.25E-05	0.999900729	6.67E-05
25400	25401	VC_0028	0	2	2	2	2	2	2	2	0.000146731	0.999772404	8.09E-05
25409	25410	VC_0028	24	2	2	2	2	2	2	2	1.46E-06	0.999985893	1.26E-05
25439	25440	VC_0028	1	2	2	2	2	2	2	2	8.28E-06	0.999967877	2.38E-05
25505	25506	VC_0028	65	2	2	2	2	2	2	2	3.20E-07	0.999997191	2.49E-06
25508	25509	VC_0028	86	2	2	2	2	2	2	2	2.69E-07	0.999998469	1.26E-06
25512	25513	VC_0028	10	2	2	2	2	2	2	2	4.14E-07	0.999995695	3.89E-06
25543	25544	VC_0028	9	2	2	2	2	2	2	2	4.15E-07	0.99999536	4.23E-06
25575	25576	VC_0028	17	2	2	2	2	2	2	2	3.45E-07	0.999996493	3.16E-06
25578	25579	VC_0028	8	2	2	2	2	2	2	2	4.14E-07	0.999995898	3.69E-06
25602	25603	VC_0028	24	2	2	2	2	2	2	2	2.69E-07	0.999998453	1.28E-06
25617	25618	VC_0028	14	2	2	2	2	2	2	2	3.44E-07	0.999996777	2.88E-06
25638	25639	VC_0028	9	2	2	2	2	2	2	2	4.22E-07	0.999994598	4.98E-06
25656	25657	VC_0028	7	2	2	2	2	2	2	2	1.04E-06	0.99999104	7.92E-06
25667	25668	VC_0028	4	2	2	2	2	2	2	2	1.04E-06	0.999991913	7.05E-06
25672	25673	VC_0028	39	2	2	2	2	2	2	2	2.73E-07	0.999998353	1.37E-06
25697	25698	VC_0028	24	2	2	2	2	2	2	2	2.73E-07	0.999998508	1.22E-06
25701	25702	VC_0028	35	2	2	2	2	2	2	2	1.09E-06	0.999994391	4.52E-06
25733	25734	VC_0028	0	2	2	2	2	2	2	2	0.000125339	0.999819571	5.51E-05
25742	25743	VC_0028	6	2	2	2	2	2	2	2	4.19E-06	0.999960742	3.51E-05
25785	25786	VC_0028	14	2	2	2	2	2	2	2	1.51E-06	0.999962866	3.56E-05
25817	25818	VC_0028	0	2	2	2	2	2	2	2	0.00012396	0.999755667	0.000120372
25894	25895	VC_0028	17	2	2	2	2	2	2	2	1.72E-06	0.999888909	0.000109371
25897	25898	VC_0028	3	2	2	2	2	2	2	2	1.02E-05	0.999729055	0.00026071
25904	25905	VC_0028	1	2	2	2	2	2	2	2	0.000112868	0.999446378	0.000440754
25982	25983	VC_0028	0	2	2	2	2	2	2	2	0.000595245	0.998852401	0.000552354
26036	26037	VC_0028	0	2	2	2	2	2	2	2	0.000570343	0.998931043	0.000498613
26063	26064	VC_0028	17	2	2	2	2	2	2	2	6.38E-06	0.99975257	0.000241049
26106	26107	VC_0028	1	2	2	2	2	2	2	2	1.15E-05	0.999735822	0.000252706
26222	26223	VC_0028	2	2	2	2	2	2	2	2	1.34E-05	0.999771038	0.000215518
26225	26226	VC_0028	0	2	2	2	2	2	2	2	0.000132222	0.99968515	0.000182627
26279	26280	VC_0028	101	2	2	2	2	2	2	2	1.13E-06	0.999985853	1.30E-05
26317	26318	VC_0028	47	2	2	2	2	2	2	2	2.73E-07	0.999997758	1.97E-06
26359	26360	VC_0028	31	2	2	2	2	2	2	2	2.97E-07	0.999996673	3.03E-06
26475	26476	VC_0028	5	2	2	2	2	2	2	2	4.67E-06	0.999965037	3.03E-05
26534	26535	VC_0028	0	2	2	2	2	2	2	2	0.000149325	0.999759216	9.15E-05
26571	26572	VC_0028	1	2	2	2	2	2	2	2	3.29E-05	0.999898066	6.91E-05
26594	26595	VC_0028	21	2	2	2	2	2	2	2	4.82E-07	0.999993519	6.00E-06
26623	26624	VC_0028	16	2	2	2	2	2	2	2	3.45E-07	0.999996313	3.34E-06
26627	26628	VC_0028	56	2	2	2	2	2	2	2	2.88E-07	0.999996604	3.11E-06
26644	26645	VC_0029	3	2	2	2	2	2	2	2	3.30E-06	0.999968503	2.82E-05
26659	26660	VC_0029	1	2	2	2	2	2	2	2	8.75E-06	0.999951985	3.93E-05
26665	26666	VC_0029	4	2	2	2	2	2	2	2	1.22E-06	0.999983036	1.57E-05
26684	26685	VC_0029	18	2	2	2	2	2	2	2	2.74E-07	0.999997799	1.93E-06
26716	26717	VC_0029	21	2	2	2	2	2	2	2	2.68E-07	0.999998698	1.03E-06
26727	26728	VC_0029	21	2	2	2	2	2	2	2	2.68E-07	0.99999851	1.22E-06
26730	26731	VC_0029	22	2	2	2	2	2	2	2	2.87E-07	0.999994726	4.99E-06
26763	26764	VC_0029	3	2	2	2	2	2	2	2	3.04E-06	0.999934663	6.23E-05
26768	26769	VC_0029	6	2	2	2	2	2	2	2	4.50E-06	0.999880043	0.000115459
26774	26775	VC_0029	0	2	2	2	2	2	2	2	0.000131634	0.999596651	0.000271715
26783	26784	VC_0029	9	2	2	2	2	2	2	2	8.66E-06	0.999705334	0.000286008
26810	26811	VC_0029	0	2	2	2	2	2	2	2	0.000174845	0.999296058	0.000529097
26839	26840	VC_0029	5	2	2	2	2	2	2	2	6.27E-05	0.999364144	0.000573117
26878	26879	VC_0029	0	2	2	2	2	2	2	2	0.000625759	0.998556037	0.000818204
26921	26922	VC_0029	0	2	2	2	2	2	2	2	0.000638738	0.998519868	0.000841395
26933	26934	VC_0029	1	2	2	2	2	2	2	2	0.000122169	0.999220799	0.000657032
27010	27011	VC_0029	58	2	2	2	2	2	2	2	1.37E-05	0.999601184	0.000385074
27043	27044	VC_0029	0	2	2	2	2	2	2	2	0.000525788	0.998875905	0.000598307
27075	27076	VC_0029	0	2	2	2	2	2	2	2	0.000530507	0.998852036	0.000617457
27084	27085	VC_0029	2	2	2	2	2	2	2	2	3.68E-05	0.999508922	0.000454289
27088	27089	VC_0029	9	2	2	2	2	2	2	2	1.03E-06	0.999677652	0.000321314
27092	27093	VC_0029	3	2	2	2	2	2	2	2	1.35E-05	0.999609737	0.000376796
27174	27175	VC_0029	0	2	2	2	2	2	2	2	0.000165429	0.999386746	0.000447825
27193	27194	VC_0029	3	2	2	2	2	2	2	2	4.64E-05	0.999584726	0.000368826
27269	27270	VC_0029	0	2	2	2	2	2	2	2	0.000157311	0.999537228	0.000305461
27277	27278	VC_0029	13	2	2	2	2	2	2	2	1.69E-06	0.999938887	5.94E-05
27295	27296	VC_0029	34	2	2	2	2	2	2	2	1.13E-06	0.999975024	2.38E-05
27302	27303	VC_0029	0	2	2	2	2	2	2	2	0.000125613	0.999781569	9.28E-05
27321	27322	VC_0029	4	2	2	2	2	2	2	2	4.40E-06	0.999919289	7.63E-05
27361	27362	VC_0029	3	2	2	2	2	2	2	2	3.72E-06	0.999895395	0.000100884
27379	27380	VC_0029	1	2	2	2	2	2	2	2	1.03E-05	0.999869394	0.000120288
27434	27435	VC_0029	1	2	2	2	2	2	2	2	9.80E-06	0.999891943	9.83E-05
27454	27455	VC_0029	11	2	2	2	2	2	2	2	5.41E-07	0.999965637	3.38E-05
27487	27488	VC_0029	3	2	2	2	2	2	2	2	2.78E-06	0.999971482	2.57E-05
27507	27508	VC_0029	31	2	2	2	2	2	2	2	2.85E-07	0.999996771	2.94E-06
27557	27558	VC_0029	12	2	2	2	2	2	2	2	3.44E-07	0.999996227	3.43E-06
27559	27560	VC_0029	8	2	2	2	2	2	2	2	4.39E-07	0.999992809	6.75E-06
27594	27595	VC_0029	2	2	2	2	2	2	2	2	2.78E-06	0.99998122	1.60E-05
27614	27615	VC_0030	16	2	2	2	2	2	2	2	3.86E-07	0.999991966	7.65E-06
27622	27623	VC_0030	2	2	2	2	2	2	2	2	2.77E-06	0.99998144	1.58E-05
27664	27665	VC_0030	13	2	2	2	2	2	2	2	3.74E-07	0.999993356	6.27E-06
27754	27755	VC_0030	16	2	2	2	2	2	2	2	1.38E-06	0.999989051	9.57E-06
27809	27810	VC_0030	0	2	2	2	2	2	2	2	0.000123379	0.999836039	4.06E-05
27818	27819	VC_0030	13	2	2	2	2	2	2	2	1.38E-06	0.999989945	8.68E-06
27827	27828	VC_0030	17	2	2	2	2	2	2	2	3.52E-07	0.999996177	3.47E-06
27830	27831	VC_0030	31	2	2	2	2	2	2	2	2.73E-07	0.999998126	1.60E-06
27841	27842	VC_0030	4	2	2	2	2	2	2	2	1.04E-06	0.99999156	7.40E-06
27853	27854	VC_0030	5	2	2	2	2	2	2	2	1.05E-06	0.99998999	8.95E-06
27856	27857	VC_0030	7	2	2	2	2	2	2	2	1.04E-06	0.999990929	8.03E-06
27863	27864	VC_0030	12	2	2	2	2	2	2	2	3.50E-07	0.999996071	3.58E-06
27867	27868	VC_0030	16	2	2	2	2	2	2	2	3.43E-07	0.999996961	2.70E-06
27890	27891	VC_0031	23	2	2	2	2	2	2	2	2.69E-07	0.999998339	1.39E-06
27980	27981	VC_0031	10	2	2	2	2	2	2	2	4.24E-07	0.999994107	5.47E-06
28150	28151	VC_0031	22	2	2	2	2	2	2	2	1.30E-06	0.999986404	1.23E-05
28170	28171	VC_0031	0	2	2	2	2	2	2	2	0.000156751	0.999694197	0.000149052
28177	28178	VC_0031	2	2	2	2	2	2	2	2	4.55E-05	0.999787006	0.000167511
28312	28313	VC_0031	0	2	2	2	2	2	2	2	0.000160799	0.999653832	0.000185369
28499	28500	VC_0031	9	2	2	2	2	2	2	2	7.95E-06	0.999899509	9.25E-05
28518	28519	VC_0031	0	2	2	2	2	2	2	2	0.000128112	0.999773235	9.87E-05
28533	28534	VC_0031	24	2	2	2	2	2	2	2	1.13E-06	0.999985471	1.34E-05
28593	28594	VC_0031	5	2	2	2	2	2	2	2	1.24E-06	0.999978744	2.00E-05
28650	28651	VC_0031	1	2	2	2	2	2	2	2	8.40E-06	0.999954344	3.73E-05
28686	28687	VC_0031	5	2	2	2	2	2	2	2	1.22E-06	0.999978552	2.02E-05
28753	28754	VC_0031	9	2	2	2	2	2	2	2	4.50E-07	0.999985638	1.39E-05
28759	28760	VC_0031	3	2	2	2	2	2	2	2	2.83E-06	0.999971394	2.58E-05
28802	28803	VC_0031	5	2	2	2	2	2	2	2	1.18E-06	0.999976661	2.22E-05
28860	28861	VC_0031	5	2	2	2	2	2	2	2	4.16E-06	0.999966677	2.92E-05
28873	28874	VC_0031	0	2	2	2	2	2	2	2	0.000125473	0.999819713	5.48E-05
28912	28913	VC_0031	15	2	2	2	2	2	2	2	1.39E-06	0.999987722	1.09E-05
28928	28929	VC_0031	12	2	2	2	2	2	2	2	3.52E-07	0.999995881	3.77E-06
28933	28934	VC_0031	23	2	2	2	2	2	2	2	2.73E-07	0.999998242	1.49E-06
28957	28958	VC_0031	7	2	2	2	2	2	2	2	1.02E-06	0.99999345	5.53E-06
29013	29014	VC_0031	18	2	2	2	2	2	2	2	2.90E-07	0.999997477	2.23E-06
29053	29054	VC_0031	3	2	2	2	2	2	2	2	2.81E-06	0.999984283	1.29E-05
29065	29066	VC_0031	33	2	2	2	2	2	2	2	1.14E-06	0.999993671	5.19E-06
29122	29123	VC_0031	0	2	2	2	2	2	2	2	0.000122957	0.99984299	3.41E-05
29134	29135	VC_0031	46	2	2	2	2	2	2	2	1.07E-06	0.999995789	3.14E-06
29155	29156	VC_0031	53	2	2	2	2	2	2	2	2.73E-07	0.999998622	1.11E-06
29159	29160	VC_0031	20	2	2	2	2	2	2	2	2.68E-07	0.999998638	1.09E-06
29172	29173	VC_0031	13	2	2	2	2	2	2	2	3.49E-07	0.999996705	2.95E-06
29367	29368	VC_0031	7	2	2	2	2	2	2	2	1.02E-06	0.999993313	5.67E-06
29432	29433	VC_0031	33	2	2	2	2	2	2	2	2.72E-07	0.999998453	1.27E-06
29444	29445	VC_0031	34	2	2	2	2	2	2	2	2.73E-07	0.999998609	1.12E-06
29457	29458	VC_0031	19	2	2	2	2	2	2	2	1.07E-06	0.999995794	3.13E-06
29471	29472	VC_0031	0	2	2	2	2	2	2	2	0.000122963	0.99984299	3.40E-05
29518	29519	VC_0031	21	2	2	2	2	2	2	2	1.14E-06	0.999993668	5.19E-06
29546	29547	IG_VC_0032	2	2	2	2	2	2	2	2	2.81E-06	0.999984337	1.28E-05
29557	29558	IG_VC_0032	69	2	2	2	2	2	2	2	2.85E-07	0.999997606	2.11E-06
29621	29622	IG_VC_0032	14	2	2	2	2	2	2	2	3.64E-07	0.999995211	4.43E-06
29632	29633	IG_VC_0032	2	2	2	2	2	2	2	2	2.77E-06	0.999982723	1.45E-05
29644	29645	IG_VC_0032	9	2	2	2	2	2	2	2	4.39E-07	0.999992954	6.61E-06
29648	29649	IG_VC_0032	13	2	2	2	2	2	2	2	3.45E-07	0.999995641	4.01E-06
29658	29659	IG_VC_0032	13	2	2	2	2	2	2	2	3.65E-07	0.999993223	6.41E-06
29662	29663	IG_VC_0032	2	2	2	2	2	2	2	2	2.84E-06	0.999972538	2.46E-05
29676	29677	IG_VC_0032	4	2	2	2	2	2	2	2	1.36E-06	0.999971155	2.75E-05
29678	29679	IG_VC_0032	18	2	2	2	2	2	2	2	1.12E-05	0.999942545	4.63E-05
29703	29704	IG_VC_0032	0	2	2	2	2	2	2	2	0.001628387	0.997921854	0.000449759
29719	29720	IG_VC_0032	0	2	2	2	2	2	2	2	0.002001074	0.997411528	0.000587398
29767	29768	IG_VC_0032	0	2	2	2	2	2	2	2	0.001635037	0.997812495	0.000552468
29771	29772	IG_VC_0032	5	2	2	2	2	2	2	2	4.26E-05	0.999640469	0.000316922
29803	29804	IG_VC_0032	5	2	2	2	2	2	2	2	3.67E-06	0.999745651	0.000250682
29817	29818	IG_VC_0032	1	2	2	2	2	2	2	2	3.43E-05	0.999684798	0.000280859
29821	29822	IG_VC_0032	0	2	2	2	2	2	2	2	0.00015039	0.999588578	0.000261032
29826	29827	IG_VC_0032	4	2	2	2	2	2	2	2	4.78E-06	0.999897937	9.73E-05
29830	29831	IG_VC_0032	5	2	2	2	2	2	2	2	1.13E-06	0.999961213	3.77E-05
29859	29860	IG_VC_0032	10	2	2	2	2	2	2	2	4.23E-07	0.999985697	1.39E-05
29862	29863	IG_VC_0032	12	2	2	2	2	2	2	2	4.12E-07	0.999988374	1.12E-05
29875	29876	IG_VC_0032	1	2	2	2	2	2	2	2	8.30E-06	0.999955232	3.65E-05
29886	29887	IG_VC_0032	4	2	2	2	2	2	2	2	1.45E-06	0.999971158	2.74E-05
29889	29890	IG_VC_0032	1	2	2	2	2	2	2	2	8.28E-06	0.999958766	3.30E-05
29894	29895	IG_VC_0032	36	2	2	2	2	2	2	2	3.26E-07	0.999995225	4.45E-06
29914	29915	IG_VC_0032	7	2	2	2	2	2	2	2	1.04E-06	0.999989816	9.15E-06
29920	29921	IG_VC_0032	7	2	2	2	2	2	2	2	1.07E-06	0.99998705	1.19E-05
29936	29937	IG_VC_0032	10	2	2	2	2	2	2	2	1.69E-06	0.99998253	1.58E-05
29979	29980	IG_VC_0032	0	2	2	2	2	2	2	2	0.000123611	0.999831298	4.51E-05
29992	29993	IG_VC_0032	16	2	2	2	2	2	2	2	1.38E-06	0.999989251	9.37E-06
29994	29995	IG_VC_0032	31	2	2	2	2	2	2	2	2.85E-07	0.999996165	3.55E-06
29996	29997	IG_VC_0032	9	2	2	2	2	2	2	2	1.68E-06	0.999975695	2.26E-05
30015	30016	IG_VC_0032	0	2	2	2	2	2	2	2	0.000125949	0.999776468	9.76E-05
30025	30026	IG_VC_0032	6	2	2	2	2	2	2	2	4.27E-06	0.999911264	8.45E-05
30055	30056	IG_VC_0032	7	2	2	2	2	2	2	2	2.14E-06	0.999881549	0.00011631
30058	30059	IG_VC_0032	3	2	2	2	2	2	2	2	3.84E-05	0.99973161	0.000229971
30089	30090	VC_0032	0	2	2	2	2	2	2	2	0.000547729	0.999090136	0.000362135
30101	30102	VC_0032	0	2	2	2	2	2	2	2	0.000547148	0.999104526	0.000348326
30146	30147	VC_0032	2	2	2	2	2	2	2	2	3.76E-05	0.999784616	0.000177786
30164	30165	VC_0032	20	2	2	2	2	2	2	2	5.14E-07	0.999968864	3.06E-05
30172	30173	VC_0032	13	2	2	2	2	2	2	2	3.53E-07	0.999956061	4.36E-05
30193	30194	VC_0032	11	2	2	2	2	2	2	2	8.32E-07	0.999821652	0.000177516
30263	30264	VC_0032	1	2	2	2	2	2	2	2	3.98E-05	0.999187722	0.00077249
30274	30275	VC_0032	0	2	2	2	2	2	2	2	0.000188206	0.998584983	0.00122681
30289	30290	VC_0032	3	2	2	2	2	2	2	2	5.17E-05	0.998594191	0.001354122
30365	30366	VC_0032	7	2	2	2	2	2	2	2	0.000163446	0.998301154	0.001535401
30378	30379	VC_0032	0	2	2	2	2	2	2	2	0.005116471	0.99270089	0.00218264
30386	30387	VC_0032	0	2	2	2	2	2	2	2	0.006593211	0.991024759	0.00238203
30403	30404	VC_0032	0	2	2	2	2	2	2	2	0.006586919	0.991143751	0.00226933
30455	30456	VC_0032	0	2	2	2	2	2	2	2	0.005096449	0.993141881	0.00176167
30491	30492	VC_0032	5	2	2	2	2	2	2	2	0.000125713	0.999376546	0.000497741
30530	30531	VC_0032	21	2	2	2	2	2	2	2	1.09E-06	0.999961962	3.69E-05
30547	30548	VC_0032	12	2	2	2	2	2	2	2	3.50E-07	0.999991589	8.06E-06
30586	30587	VC_0032	16	2	2	2	2	2	2	2	3.43E-07	0.99999636	3.30E-06
30622	30623	VC_0032	27	2	2	2	2	2	2	2	2.68E-07	0.999998587	1.14E-06
30652	30653	VC_0032	22	2	2	2	2	2	2	2	2.69E-07	0.999998253	1.48E-06
30709	30710	VC_0032	8	2	2	2	2	2	2	2	4.93E-07	0.999990792	8.71E-06
30737	30738	VC_0032	1	2	2	2	2	2	2	2	8.16E-06	0.999962665	2.92E-05
30769	30770	VC_0032	8	2	2	2	2	2	2	2	5.10E-07	0.999983118	1.64E-05
30824	30825	VC_0032	11	2	2	2	2	2	2	2	1.69E-06	0.999972979	2.53E-05
30839	30840	VC_0032	0	2	2	2	2	2	2	2	0.000125829	0.999794219	8.00E-05
30848	30849	VC_0032	5	2	2	2	2	2	2	2	4.21E-06	0.999940458	5.53E-05
30859	30860	VC_0032	17	2	2	2	2	2	2	2	1.54E-06	0.999935972	6.25E-05
30953	30954	VC_0032	0	2	2	2	2	2	2	2	0.000127096	0.999665925	0.000206979
30961	30962	VC_0032	7	2	2	2	2	2	2	2	5.56E-06	0.999772426	0.000222018
30995	30996	VC_0032	4	2	2	2	2	2	2	2	1.59E-05	0.999643074	0.00034099
31102	31103	VC_0032	0	2	2	2	2	2	2	2	0.000554273	0.998744739	0.000700987
31122	31123	VC_0032	0	2	2	2	2	2	2	2	0.000566655	0.998631836	0.000801509
31125	31126	VC_0032	8	2	2	2	2	2	2	2	7.38E-05	0.999216116	0.000710086
31160	31161	VC_0032	0	2	2	2	2	2	2	2	0.000574053	0.998519167	0.00090678
31170	31171	VC_0032	0	2	2	2	2	2	2	2	0.000562977	0.998548418	0.000888606
31211	31212	VC_0032	10	2	2	2	2	2	2	2	2.83E-05	0.999330314	0.000641399
31234	31235	VC_0032	0	2	2	2	2	2	2	2	0.000177125	0.999134995	0.00068788
31244	31245	VC_0032	3	2	2	2	2	2	2	2	4.89E-05	0.999400515	0.00055057
31306	31307	VC_0032	0	2	2	2	2	2	2	2	0.000159011	0.999397979	0.00044301
31319	31320	VC_0032	59	2	2	2	2	2	2	2	1.45E-06	0.999902682	9.59E-05
31377	31378	VC_0032	7	2	2	2	2	2	2	2	4.81E-06	0.999885158	0.000110036
31391	31392	VC_0032	0	2	2	2	2	2	2	2	0.000150012	0.999659507	0.00019048
31411	31412	VC_0032	1	2	2	2	2	2	2	2	3.35E-05	0.999804506	0.000161967
31438	31439	VC_0032	4	2	2	2	2	2	2	2	1.85E-06	0.999911985	8.62E-05
31452	31453	VC_0032	12	2	2	2	2	2	2	2	7.14E-07	0.999930859	6.84E-05
31466	31467	VC_0032	7	2	2	2	2	2	2	2	4.12E-05	0.999796814	0.000162026
31483	31484	VC_0032	0	2	2	2	2	2	2	2	0.001636085	0.997939588	0.000424327
31542	31543	VC_0032	0	2	2	2	2	2	2	2	0.002000165	0.9975118	0.000488035
31561	31562	VC_0032	0	2	2	2	2	2	2	2	0.001626162	0.997978064	0.000395774
31590	31591	VC_0032	12	2	2	2	2	2	2	2	1.40E-05	0.99990546	8.05E-05
31593	31594	IG_VC_0033	8	2	2	2	2	2	2	2	5.87E-07	0.999964492	3.49E-05
31622	31623	IG_VC_0033	3	2	2	2	2	2	2	2	2.84E-06	0.999959368	3.78E-05
31638	31639	IG_VC_0033	7	2	2	2	2	2	2	2	1.18E-06	0.999971604	2.72E-05
31640	31641	IG_VC_0033	7	2	2	2	2	2	2	2	4.16E-06	0.999964616	3.12E-05
31659	31660	IG_VC_0033	0	2	2	2	2	2	2	2	0.000125305	0.999820275	5.44E-05
31681	31682	IG_VC_0033	24	2	2	2	2	2	2	2	1.18E-06	0.999990995	7.83E-06
31691	31692	VC_0033	22	2	2	2	2	2	2	2	3.80E-06	0.999980364	1.58E-05
31702	31703	VC_0033	0	2	2	2	2	2	2	2	0.00052779	0.99928742	0.000184789
31728	31729	VC_0033	0	2	2	2	2	2	2	2	0.000538719	0.999243679	0.000217601
31774	31775	VC_0033	4	2	2	2	2	2	2	2	5.32E-05	0.999811039	0.000135731
31897	31898	VC_0033	0	2	2	2	2	2	2	2	0.000162116	0.999711496	0.000126388
31921	31922	VC_0033	38	2	2	2	2	2	2	2	1.33E-06	0.999989181	9.49E-06
31934	31935	VC_0033	35	2	2	2	2	2	2	2	2.80E-07	0.999997496	2.22E-06
31969	31970	VC_0033	7	2	2	2	2	2	2	2	1.04E-06	0.999990636	8.33E-06
31993	31994	VC_0033	5	2	2	2	2	2	2	2	1.10E-06	0.999987319	1.16E-05
32002	32003	VC_0033	2	2	2	2	2	2	2	2	2.81E-06	0.999981464	1.57E-05
32042	32043	VC_0033	31	2	2	2	2	2	2	2	2.85E-07	0.999997425	2.29E-06
32059	32060	VC_0033	10	2	2	2	2	2	2	2	4.13E-07	0.999995508	4.08E-06
32080	32081	VC_0033	18	2	2	2	2	2	2	2	2.97E-07	0.999995631	4.07E-06
32089	32090	VC_0033	4	2	2	2	2	2	2	2	4.47E-06	0.999955863	3.97E-05
32099	32100	VC_0033	0	2	2	2	2	2	2	2	0.000141201	0.999734473	0.000124326
32111	32112	VC_0033	11	2	2	2	2	2	2	2	2.20E-05	0.999865591	0.000112421
32148	32149	VC_0033	0	2	2	2	2	2	2	2	0.000510972	0.999280053	0.000208975
32191	32192	VC_0033	0	2	2	2	2	2	2	2	0.000506893	0.999302976	0.000190131
32207	32208	VC_0033	10	2	2	2	2	2	2	2	5.52E-06	0.999952654	4.18E-05
32227	32228	VC_0033	20	2	2	2	2	2	2	2	3.21E-07	0.999993338	6.34E-06
32230	32231	VC_0033	3	2	2	2	2	2	2	2	2.82E-06	0.99998225	1.49E-05
32248	32249	VC_0033	26	2	2	2	2	2	2	2	1.14E-06	0.999993205	5.66E-06
32261	32262	VC_0033	0	2	2	2	2	2	2	2	0.000122975	0.999841814	3.52E-05
32271	32272	VC_0033	45	2	2	2	2	2	2	2	1.09E-06	0.999994491	4.42E-06
32293	32294	VC_0033	7	2	2	2	2	2	2	2	1.04E-06	0.999991187	7.77E-06
32300	32301	VC_0033	11	2	2	2	2	2	2	2	4.29E-07	0.99999244	7.13E-06
32307	32308	VC_0033	6	2	2	2	2	2	2	2	1.04E-06	0.999986595	1.24E-05
32335	32336	VC_0033	5	2	2	2	2	2	2	2	1.17E-06	0.999979069	1.98E-05
32338	32339	VC_0033	11	2	2	2	2	2	2	2	5.50E-06	0.999956665	3.78E-05
32357	32358	VC_0033	0	2	2	2	2	2	2	2	0.0004944	0.999374839	0.00013076
32365	32366	VC_0033	0	2	2	2	2	2	2	2	0.000493691	0.99938275	0.000123559
32391	32392	VC_0033	22	2	2	2	2	2	2	2	3.57E-06	0.999986147	1.03E-05
32404	32405	VC_0033	31	2	2	2	2	2	2	2	1.16E-06	0.999994082	4.76E-06
32436	32437	VC_0033	0	2	2	2	2	2	2	2	0.00012299	0.999842765	3.42E-05
32454	32455	VC_0033	20	2	2	2	2	2	2	2	1.09E-06	0.99999504	3.87E-06
32465	32466	VC_0033	33	2	2	2	2	2	2	2	1.10E-06	0.999993792	5.11E-06
32476	32477	VC_0033	0	2	2	2	2	2	2	2	0.000123456	0.999821941	5.46E-05
32485	32486	VC_0033	9	2	2	2	2	2	2	2	1.67E-06	0.999964469	3.39E-05
32527	32528	VC_0033	8	2	2	2	2	2	2	2	5.27E-07	0.999944264	5.52E-05
32541	32542	VC_0033	1	2	2	2	2	2	2	2	9.45E-06	0.999814762	0.000175787
32552	32553	VC_0033	5	2	2	2	2	2	2	2	7.92E-06	0.999748476	0.0002436
32564	32565	VC_0033	0	2	2	2	2	2	2	2	0.000230506	0.999301161	0.000468333
32581	32582	IG_VC_0034	1	2	2	2	2	2	2	2	0.000138484	0.999355449	0.000506068
32624	32625	IG_VC_0034	0	2	2	2	2	2	2	2	0.00023528	0.999280277	0.000484443
32645	32646	VC_0034	2	2	2	2	2	2	2	2	1.78E-05	0.999700682	0.000281514
32663	32664	VC_0034	8	2	2	2	2	2	2	2	6.28E-07	0.999887291	0.000112082
32671	32672	VC_0034	2	2	2	2	2	2	2	2	2.84E-06	0.999907196	9.00E-05
32681	32682	VC_0034	5	2	2	2	2	2	2	2	1.15E-06	0.999936913	6.19E-05
32713	32714	VC_0034	2	2	2	2	2	2	2	2	2.87E-06	0.999927751	6.94E-05
32720	32721	VC_0034	6	2	2	2	2	2	2	2	1.13E-06	0.999931361	6.75E-05
32730	32731	VC_0034	7	2	2	2	2	2	2	2	1.91E-06	0.99989287	0.000105217
32746	32747	VC_0034	1	2	2	2	2	2	2	2	3.50E-05	0.99973922	0.000225787
32755	32756	VC_0034	0	2	2	2	2	2	2	2	0.000158179	0.999550035	0.000291786
32763	32764	VC_0034	3	2	2	2	2	2	2	2	1.52E-05	0.999753025	0.000231792
32778	32779	VC_0034	1	2	2	2	2	2	2	2	1.08E-05	0.999810317	0.000178924
32796	32797	VC_0034	6	2	2	2	2	2	2	2	1.28E-06	0.99992344	7.53E-05
32819	32820	VC_0034	10	2	2	2	2	2	2	2	4.33E-07	0.99995995	3.96E-05
32857	32858	VC_0034	5	2	2	2	2	2	2	2	1.14E-06	0.999945756	5.31E-05
32872	32873	VC_0034	3	2	2	2	2	2	2	2	5.07E-06	0.999890134	0.000104793
32898	32899	VC_0034	1	2	2	2	2	2	2	2	3.50E-05	0.999809954	0.000155085
32919	32920	VC_0034	0	2	2	2	2	2	2	2	0.000150798	0.999688349	0.000160853
32932	32933	VC_0034	6	2	2	2	2	2	2	2	4.72E-06	0.999937704	5.76E-05
32940	32941	VC_0034	11	2	2	2	2	2	2	2	4.60E-07	0.999981731	1.78E-05
32972	32973	VC_0034	8	2	2	2	2	2	2	2	4.23E-07	0.999989373	1.02E-05
33000	33001	VC_0034	4	2	2	2	2	2	2	2	1.03E-06	0.999984494	1.45E-05
33090	33091	VC_0034	9	2	2	2	2	2	2	2	4.39E-07	0.999976452	2.31E-05
33104	33105	VC_0034	4	2	2	2	2	2	2	2	1.94E-06	0.999924383	7.37E-05
33154	33155	VC_0034	3	2	2	2	2	2	2	2	3.73E-05	0.999754621	0.000208109
33164	33165	VC_0034	0	2	2	2	2	2	2	2	0.000531169	0.999103902	0.000364929
33180	33181	VC_0034	0	2	2	2	2	2	2	2	0.000525361	0.999106055	0.000368585
33194	33195	VC_0034	4	2	2	2	2	2	2	2	1.40E-05	0.999765706	0.000220313
33208	33209	VC_0034	9	2	2	2	2	2	2	2	7.41E-07	0.99981155	0.000187709
33265	33266	IG_VC_0035	7	2	2	2	2	2	2	2	1.41E-05	0.999690013	0.000295888
33278	33279	VC_0035	0	2	2	2	2	2	2	2	0.000529836	0.998847892	0.000622272
33298	33299	VC_0035	0	2	2	2	2	2	2	2	0.000535132	0.99875623	0.000708638
33313	33314	VC_0035	2	2	2	2	2	2	2	2	4.08E-05	0.999346345	0.000612851
33333	33334	VC_0035	3	2	2	2	2	2	2	2	9.34E-06	0.999448604	0.000542057
33359	33360	VC_0035	1	2	2	2	2	2	2	2	3.64E-05	0.999470428	0.000493195
33372	33373	VC_0035	0	2	2	2	2	2	2	2	0.000149482	0.999468145	0.000382373
33434	33435	VC_0035	53	2	2	2	2	2	2	2	1.25E-06	0.999962511	3.62E-05
33448	33449	VC_0035	21	2	2	2	2	2	2	2	3.17E-07	0.999980433	1.92E-05
33457	33458	VC_0035	10	2	2	2	2	2	2	2	6.43E-06	0.99988752	0.00010605
33469	33470	VC_0035	0	2	2	2	2	2	2	2	0.000595458	0.998918322	0.00048622
33489	33490	VC_0035	0	2	2	2	2	2	2	2	0.000626441	0.998763702	0.000609856
33509	33510	VC_0035	2	2	2	2	2	2	2	2	0.000145252	0.999294286	0.000560461
33525	33526	VC_0035	0	2	2	2	2	2	2	2	0.000231789	0.999238346	0.000529866
33529	33530	VC_0035	13	2	2	2	2	2	2	2	2.57E-06	0.999690754	0.000306674
33640	33641	VC_0035	2	2	2	2	2	2	2	2	5.49E-06	0.999642217	0.000352292
33645	33646	VC_0035	3	2	2	2	2	2	2	2	3.89E-05	0.999549908	0.000411197
33694	33695	VC_0035	0	2	2	2	2	2	2	2	0.000532056	0.99898039	0.000487555
33726	33727	VC_0035	0	2	2	2	2	2	2	2	0.000526012	0.999065424	0.000408564
33779	33780	VC_0035	6	2	2	2	2	2	2	2	1.39E-05	0.999867608	0.000118511
33789	33790	VC_0035	38	2	2	2	2	2	2	2	3.57E-07	0.999990706	8.94E-06
33805	33806	VC_0035	60	2	2	2	2	2	2	2	2.69E-07	0.999997582	2.15E-06
33809	33810	VC_0035	12	2	2	2	2	2	2	2	3.67E-07	0.999991571	8.06E-06
33849	33850	VC_0035	2	2	2	2	2	2	2	2	3.04E-06	0.999957477	3.95E-05
33898	33899	VC_0035	21	2	2	2	2	2	2	2	4.46E-06	0.999936045	5.95E-05
33912	33913	VC_0035	0	2	2	2	2	2	2	2	0.000598922	0.998879141	0.000521937
33923	33924	VC_0035	0	2	2	2	2	2	2	2	0.000631602	0.998682614	0.000685784
33945	33946	VC_0035	3	2	2	2	2	2	2	2	0.000151508	0.999186434	0.000662058
33962	33963	VC_0035	0	2	2	2	2	2	2	2	0.000245396	0.999095251	0.000659353
33971	33972	VC_0035	3	2	2	2	2	2	2	2	1.87E-05	0.999520025	0.000461279
33979	33980	VC_0035	29	2	2	2	2	2	2	2	1.45E-06	0.999698049	0.000300502
33999	34000	VC_0035	2	2	2	2	2	2	2	2	0.000111987	0.999313942	0.000574071
34094	34095	VC_0035	0	2	2	2	2	2	2	2	0.001707896	0.997375724	0.000916379
34131	34132	VC_0035	0	2	2	2	2	2	2	2	0.002067217	0.996938406	0.000994377
34139	34140	VC_0035	0	2	2	2	2	2	2	2	0.001677246	0.997462546	0.000860208
34154	34155	VC_0035	9	2	2	2	2	2	2	2	1.76E-05	0.999565151	0.000417262
34197	34198	VC_0035	10	2	2	2	2	2	2	2	1.13E-06	0.999650137	0.000348733
34211	34212	VC_0035	2	2	2	2	2	2	2	2	3.80E-05	0.999487309	0.000474696
34231	34232	VC_0035	0	2	2	2	2	2	2	2	0.000548103	0.998820287	0.00063161
34268	34269	VC_0035	0	2	2	2	2	2	2	2	0.000547712	0.998845212	0.000607076
34282	34283	VC_0035	2	2	2	2	2	2	2	2	3.83E-05	0.999578873	0.000382779
34294	34295	VC_0035	5	2	2	2	2	2	2	2	2.08E-06	0.999799611	0.000198312
34299	34300	VC_0035	2	2	2	2	2	2	2	2	3.06E-06	0.999852813	0.000144132
34325	34326	VC_0036	2	2	2	2	2	2	2	2	2.99E-06	0.999905291	9.17E-05
34349	34350	VC_0036	7	2	2	2	2	2	2	2	1.09E-06	0.999961649	3.73E-05
34374	34375	VC_0036	15	2	2	2	2	2	2	2	3.59E-07	0.999983484	1.62E-05
34376	34377	VC_0036	5	2	2	2	2	2	2	2	1.30E-06	0.99996802	3.07E-05
34446	34447	VC_0036	2	2	2	2	2	2	2	2	1.14E-05	0.999919612	6.90E-05
34483	34484	VC_0036	0	2	2	2	2	2	2	2	0.0001331	0.999766529	0.000100372
34508	34509	VC_0036	4	2	2	2	2	2	2	2	4.35E-06	0.99994891	4.67E-05
34522	34523	VC_0036	7	2	2	2	2	2	2	2	1.14E-06	0.999969281	2.96E-05
34564	34565	VC_0036	6	2	2	2	2	2	2	2	1.08E-06	0.999969543	2.94E-05
34598	34599	VC_0036	5	2	2	2	2	2	2	2	1.86E-06	0.99995223	4.59E-05
34629	34630	VC_0036	1	2	2	2	2	2	2	2	3.31E-05	0.999868724	9.82E-05
34699	34700	VC_0036	0	2	2	2	2	2	2	2	0.000147291	0.999743564	0.000109145
34743	34744	VC_0036	12	2	2	2	2	2	2	2	1.63E-06	0.999970978	2.74E-05
34762	34763	VC_0036	8	2	2	2	2	2	2	2	1.71E-06	0.999976536	2.18E-05
34783	34784	VC_0036	0	2	2	2	2	2	2	2	0.000123391	0.999830311	4.63E-05
34790	34791	VC_0036	20	2	2	2	2	2	2	2	1.08E-06	0.999994094	4.83E-06
34820	34821	VC_0036	12	2	2	2	2	2	2	2	3.52E-07	0.99999433	5.32E-06
34846	34847	VC_0036	9	2	2	2	2	2	2	2	5.27E-07	0.999983106	1.64E-05
34865	34866	VC_0036	3	2	2	2	2	2	2	2	1.13E-05	0.999927917	6.08E-05
34871	34872	VC_0036	0	2	2	2	2	2	2	2	0.000133716	0.999767874	9.84E-05
34910	34911	VC_0036	19	2	2	2	2	2	2	2	5.30E-06	0.999942581	5.21E-05
34920	34921	VC_0036	0	2	2	2	2	2	2	2	0.00015494	0.999664393	0.000180667
34987	34988	VC_0036	1	2	2	2	2	2	2	2	3.95E-05	0.999771329	0.000189176
34997	34998	VC_0036	1	2	2	2	2	2	2	2	1.50E-05	0.999833623	0.000151397
35003	35004	VC_0036	17	2	2	2	2	2	2	2	1.86E-06	0.999932015	6.61E-05
35009	35010	VC_0036	0	2	2	2	2	2	2	2	0.000123993	0.999788994	8.70E-05
35038	35039	VC_0036	11	2	2	2	2	2	2	2	1.69E-06	0.999972966	2.53E-05
35054	35055	VC_0036	7	2	2	2	2	2	2	2	1.05E-06	0.999985808	1.31E-05
35089	35090	VC_0036	14	2	2	2	2	2	2	2	3.56E-07	0.999994731	4.91E-06
35093	35094	VC_0036	29	2	2	2	2	2	2	2	1.09E-06	0.999993542	5.37E-06
35112	35113	VC_0036	0	2	2	2	2	2	2	2	0.000125317	0.999819891	5.48E-05
35142	35143	VC_0036	7	2	2	2	2	2	2	2	4.16E-06	0.999961909	3.39E-05
35147	35148	VC_0036	5	2	2	2	2	2	2	2	1.23E-06	0.999965634	3.31E-05
35185	35186	VC_0036	4	2	2	2	2	2	2	2	4.46E-06	0.99994381	5.17E-05
35211	35212	VC_0036	0	2	2	2	2	2	2	2	0.00013711	0.999751853	0.000111037
35241	35242	VC_0036	4	2	2	2	2	2	2	2	1.66E-05	0.999901506	8.19E-05
35249	35250	VC_0036	0	2	2	2	2	2	2	2	0.000135059	0.999768489	9.65E-05
35291	35292	VC_0036	11	2	2	2	2	2	2	2	1.78E-06	0.999974689	2.35E-05
35338	35339	VC_0036	13	2	2	2	2	2	2	2	3.55E-07	0.999993958	5.69E-06
35342	35343	VC_0036	32	2	2	2	2	2	2	2	2.73E-07	0.99999784	1.89E-06
35371	35372	VC_0036	7	2	2	2	2	2	2	2	1.04E-06	0.999990488	8.48E-06
35391	35392	VC_0036	6	2	2	2	2	2	2	2	1.04E-06	0.999986421	1.25E-05
35399	35400	VC_0036	8	2	2	2	2	2	2	2	5.04E-07	0.999980763	1.87E-05
35405	35406	VC_0036	1	2	2	2	2	2	2	2	8.29E-06	0.999934357	5.74E-05
35432	35433	VC_0036	4	2	2	2	2	2	2	2	1.22E-06	0.99993996	5.88E-05
35448	35449	VC_0036	9	2	2	2	2	2	2	2	5.32E-07	0.999903242	9.62E-05
35467	35468	VC_0036	1	2	2	2	2	2	2	2	1.02E-05	0.999692327	0.000297464
35489	35490	VC_0036	1	2	2	2	2	2	2	2	1.22E-05	0.999557085	0.000430694
35507	35508	VC_0036	1	2	2	2	2	2	2	2	1.33E-05	0.999485214	0.000501534
35536	35537	VC_0036	7	2	2	2	2	2	2	2	1.68E-05	0.999470236	0.000513013
35587	35588	VC_0036	0	2	2	2	2	2	2	2	0.000514058	0.998791829	0.000694113
35605	35606	VC_0036	0	2	2	2	2	2	2	2	0.000513355	0.998804478	0.000682167
35615	35616	VC_0036	6	2	2	2	2	2	2	2	1.60E-05	0.999516529	0.00046751
35629	35630	VC_0036	23	2	2	2	2	2	2	2	1.00E-05	0.999560101	0.000429902
35639	35640	VC_0036	0	2	2	2	2	2	2	2	0.001109971	0.99767808	0.001211949
35648	35649	VC_0036	1	2	2	2	2	2	2	2	0.001308606	0.997181273	0.001510122
35672	35673	VC_0036	0	2	2	2	2	2	2	2	0.002868037	0.995428306	0.001703657
35711	35712	VC_0036	0	2	2	2	2	2	2	2	0.00313707	0.995237035	0.001625895
35723	35724	VC_0036	0	2	2	2	2	2	2	2	0.002481011	0.996298028	0.00122096
35741	35742	VC_0036	13	2	2	2	2	2	2	2	2.12E-05	0.999774872	0.000203944
35787	35788	VC_0036	16	2	2	2	2	2	2	2	5.28E-07	0.999955156	4.43E-05
35806	35807	IG_VC_0037	7	2	2	2	2	2	2	2	1.04E-06	0.999974595	2.44E-05
35818	35819	IG_VC_0037	27	2	2	2	2	2	2	2	1.10E-06	0.999980257	1.86E-05
35840	35841	IG_VC_0037	0	2	2	2	2	2	2	2	0.000123799	0.999739608	0.000136593
35847	35848	IG_VC_0037	11	2	2	2	2	2	2	2	1.74E-06	0.999852998	0.000145259
35851	35852	IG_VC_0037	10	2	2	2	2	2	2	2	1.98E-06	0.999694912	0.000303108
35853	35854	IG_VC_0037	16	2	2	2	2	2	2	2	0.000146848	0.9988215	0.001031652
35879	35880	IG_VC_0037	0	2	2	2	2	2	2	2	0.017393286	0.976927745	0.005678969
35895	35896	IG_VC_0037	0	2	2	2	2	2	2	2	0.022932811	0.969346004	0.007721184
35911	35912	IG_VC_0037	0	2	2	2	2	2	2	2	0.02426715	0.967177238	0.008555612
35926	35927	IG_VC_0037	0	2	2	2	2	2	2	2	0.023246602	0.968018621	0.008734777
35929	35930	IG_VC_0037	0	2	2	2	2	2	2	2	0.018567757	0.973087039	0.008345204
35937	35938	IG_VC_0037	2	2	2	2	2	2	2	2	0.004026676	0.988915411	0.007057913
35940	35941	IG_VC_0037	0	2	2	2	2	2	2	2	0.003163333	0.990811959	0.006024708
35999	36000	IG_VC_0037	5	2	2	2	2	2	2	2	8.00E-05	0.996386847	0.003533119
36001	36002	IG_VC_0037	4	2	2	2	2	2	2	2	3.08E-06	0.997333606	0.002663309
36010	36011	IG_VC_0037	17	2	2	2	2	2	2	2	1.76E-06	0.997575097	0.002423139
36035	36036	IG_VC_0037	0	2	2	2	2	2	2	2	0.000154929	0.996920722	0.002924349
36058	36059	IG_VC_0037	1	2	2	2	2	2	2	2	4.07E-05	0.996947371	0.003011959
36067	36068	IG_VC_0037	1	2	2	2	2	2	2	2	1.81E-05	0.99699048	0.002991455
36087	36088	IG_VC_0037	1	2	2	2	2	2	2	2	1.35E-05	0.99712295	0.002863526
36098	36099	IG_VC_0037	1	2	2	2	2	2	2	2	1.24E-05	0.997364737	0.002622905
36123	36124	IG_VC_0037	1	2	2	2	2	2	2	2	1.08E-05	0.997729886	0.002259272
36125	36126	IG_VC_0037	2	2	2	2	2	2	2	2	4.11E-06	0.998238906	0.001756986
36137	36138	IG_VC_0037	1	2	2	2	2	2	2	2	8.95E-06	0.998618609	0.001372442
36153	36154	VC_0037	4	2	2	2	2	2	2	2	1.52E-06	0.999143645	0.000854838
36176	36177	VC_0037	1	2	2	2	2	2	2	2	9.92E-06	0.999290205	0.000699875
36204	36205	VC_0037	1	2	2	2	2	2	2	2	9.87E-06	0.999526557	0.000463572
36214	36215	VC_0037	7	2	2	2	2	2	2	2	1.25E-06	0.999863012	0.000135735
36247	36248	VC_0037	27	2	2	2	2	2	2	2	2.75E-07	0.999986598	1.31E-05
36264	36265	VC_0037	15	2	2	2	2	2	2	2	3.52E-07	0.999989646	1.00E-05
36272	36273	VC_0037	5	2	2	2	2	2	2	2	1.30E-06	0.999967555	3.11E-05
36306	36307	VC_0037	3	2	2	2	2	2	2	2	1.14E-05	0.99990732	8.12E-05
36328	36329	VC_0037	0	2	2	2	2	2	2	2	0.000133129	0.999739278	0.000127593
36332	36333	VC_0037	6	2	2	2	2	2	2	2	4.31E-06	0.999913668	8.20E-05
36392	36393	VC_0037	23	2	2	2	2	2	2	2	6.48E-07	0.999916266	8.31E-05
36401	36402	VC_0037	4	2	2	2	2	2	2	2	4.82E-05	0.999471453	0.000480316
36437	36438	IG_VC_0038	0	2	2	2	2	2	2	2	0.00192461	0.996497931	0.001577459
36439	36440	IG_VC_0038	0	2	2	2	2	2	2	2	0.002377547	0.995602769	0.002019684
36453	36454	IG_VC_0038	0	2	2	2	2	2	2	2	0.002028246	0.995863401	0.002108353
36459	36460	IG_VC_0038	1	2	2	2	2	2	2	2	0.000420095	0.997682685	0.001897221
36478	36479	IG_VC_0038	2	2	2	2	2	2	2	2	0.000102953	0.998332265	0.001564782
36512	36513	IG_VC_0038	0	2	2	2	2	2	2	2	0.000204373	0.998481461	0.001314166
36528	36529	VC_0038	8	2	2	2	2	2	2	2	9.69E-06	0.999374498	0.000615812
36655	36656	VC_0038	0	2	2	2	2	2	2	2	0.000129883	0.999381723	0.000488394
36664	36665	VC_0038	11	2	2	2	2	2	2	2	1.72E-06	0.999900373	9.79E-05
36699	36700	IG_VC_0039	30	2	2	2	2	2	2	2	2.77E-07	0.999992389	7.33E-06
36704	36705	IG_VC_0039	48	2	2	2	2	2	2	2	2.68E-07	0.999998343	1.39E-06
36717	36718	IG_VC_0039	18	2	2	2	2	2	2	2	2.69E-07	0.999998558	1.17E-06
36733	36734	IG_VC_0039	8	2	2	2	2	2	2	2	4.21E-07	0.999995755	3.82E-06
36748	36749	IG_VC_0039	18	2	2	2	2	2	2	2	1.08E-06	0.99999494	3.98E-06
36765	36766	IG_VC_0039	0	2	2	2	2	2	2	2	0.000123375	0.999837562	3.91E-05
36774	36775	IG_VC_0039	10	2	2	2	2	2	2	2	1.66E-06	0.999986513	1.18E-05
36826	36827	IG_VC_0039	17	2	2	2	2	2	2	2	3.56E-07	0.999994954	4.69E-06
36832	36833	IG_VC_0039	10	2	2	2	2	2	2	2	4.22E-07	0.999994249	5.33E-06
36842	36843	IG_VC_0039	5	2	2	2	2	2	2	2	1.02E-06	0.99999141	7.57E-06
36851	36852	IG_VC_0039	15	2	2	2	2	2	2	2	3.56E-07	0.999994152	5.49E-06
36856	36857	IG_VC_0039	5	2	2	2	2	2	2	2	1.08E-06	0.99998508	1.38E-05
36866	36867	IG_VC_0039	3	2	2	2	2	2	2	2	2.87E-06	0.999970114	2.70E-05
36869	36870	IG_VC_0039	5	2	2	2	2	2	2	2	1.18E-06	0.999973827	2.50E-05
36881	36882	IG_VC_0039	7	2	2	2	2	2	2	2	4.24E-06	0.999959751	3.60E-05
36899	36900	IG_VC_0039	0	2	2	2	2	2	2	2	0.000128688	0.999798609	7.27E-05
36906	36907	IG_VC_0039	13	2	2	2	2	2	2	2	5.59E-06	0.999960631	3.38E-05
36941	36942	VC_0039	0	2	2	2	2	2	2	2	0.000126543	0.999815606	5.79E-05
36948	36949	VC_0039	13	2	2	2	2	2	2	2	1.40E-06	0.999987753	1.08E-05
36951	36952	VC_0039	39	2	2	2	2	2	2	2	2.76E-07	0.999997215	2.51E-06
36978	36979	VC_0039	15	2	2	2	2	2	2	2	3.90E-07	0.999989677	9.93E-06
36987	36988	VC_0039	8	2	2	2	2	2	2	2	5.77E-06	0.999942599	5.16E-05
37060	37061	VC_0039	0	2	2	2	2	2	2	2	0.000529779	0.999239503	0.000230719
37077	37078	VC_0039	0	2	2	2	2	2	2	2	0.000540276	0.999195677	0.000264047
37096	37097	VC_0039	6	2	2	2	2	2	2	2	5.34E-05	0.999773166	0.000173387
37125	37126	VC_0039	0	2	2	2	2	2	2	2	0.000162548	0.999670617	0.000166835
37153	37154	VC_0039	17	2	2	2	2	2	2	2	1.71E-06	0.999954398	4.39E-05
37155	37156	VC_0039	13	2	2	2	2	2	2	2	3.59E-07	0.999965138	3.45E-05
37218	37219	VC_0039	71	2	2	2	2	2	2	2	5.07E-07	0.999903022	9.65E-05
37222	37223	VC_0039	54	2	2	2	2	2	2	2	3.34E-05	0.998858846	0.001107769
37229	37230	VC_0039	11	2	2	2	2	2	2	2	0.005001217	0.9785086	0.016490183
37244	37245	VC_0039	0	1	1	1	1	1	1	1	0.495572811	0.419646433	0.084780757
37249	37250	VC_0039	0	1	1	1	1	1	1	1	0.657951975	0.226630105	0.115417919
37257	37258	VC_0039	0	1	1	1	1	1	1	1	0.711312298	0.159273199	0.129414503
37281	37282	VC_0039	0	1	1	1	1	1	1	1	0.728236135	0.135628029	0.136135836
37290	37291	VC_0039	0	1	1	1	1	1	1	1	0.732504313	0.127724561	0.139771126
37314	37315	VC_0039	0	1	1	1	1	1	1	1	0.731206149	0.126595944	0.142197908
37328	37329	VC_0039	0	1	1	1	1	1	1	1	0.724405276	0.131368973	0.144225751
37349	37350	VC_0039	0	1	1	1	1	1	1	1	0.705386128	0.148539398	0.146074474
37365	37366	VC_0039	0	1	1	1	1	1	1	1	0.651829256	0.200768891	0.147401853
37373	37374	VC_0039	0	1	1	1	1	1	1	1	0.496058949	0.357081116	0.146859935
37386	37387	VC_0039	2	2	2	2	2	2	2	2	0.034347783	0.824886128	0.140766089
37392	37393	VC_0039	2	2	2	2	2	2	2	2	0.003043486	0.864782509	0.132174005
37434	37435	VC_0039	3	2	2	2	2	2	2	2	0.000932631	0.873717613	0.125349756
37440	37441	VC_0039	0	2	2	2	2	2	2	2	0.00098464	0.878824861	0.120190499
37469	37470	VC_0039	1	2	2	2	2	2	2	2	0.000467775	0.891399752	0.108132473
37539	37540	VC_0039	0	2	2	2	2	2	2	2	0.000471826	0.906302651	0.093225524
37588	37589	VC_0039	11	2	2	2	2	2	2	2	5.73E-06	0.94040521	0.059589064
37607	37608	VC_0039	14	2	2	2	2	2	2	2	4.58E-06	0.947903229	0.052092194
37633	37634	VC_0039	0	2	2	2	2	2	2	2	0.000432109	0.948161019	0.051406872
37670	37671	VC_0039	1	2	2	2	2	2	2	2	0.000417162	0.950666344	0.048916493
37703	37704	VC_0039	0	2	2	2	2	2	2	2	0.000873854	0.953396561	0.045729585
37789	37790	IG_VC_0040	0	2	2	2	2	2	2	2	0.000788457	0.960959326	0.038252217
37793	37794	IG_VC_0040	8	2	2	2	2	2	2	2	3.41E-05	0.978654493	0.021311376
37802	37803	IG_VC_0040	0	2	2	2	2	2	2	2	0.000155772	0.982298198	0.01754603
37818	37819	IG_VC_0040	3	2	2	2	2	2	2	2	1.28E-05	0.991037944	0.008949275
37821	37822	IG_VC_0040	14	2	2	2	2	2	2	2	4.86E-07	0.997637551	0.002361963
37853	37854	VC_0040	2	2	2	2	2	2	2	2	2.86E-06	0.998658037	0.001339103
37866	37867	VC_0040	12	2	2	2	2	2	2	2	1.48E-06	0.999454898	0.000543618
37874	37875	VC_0040	0	2	2	2	2	2	2	2	0.000125537	0.999418544	0.000455919
37897	37898	VC_0040	6	2	2	2	2	2	2	2	4.09E-06	0.999851345	0.000144564
37916	37917	VC_0040	16	2	2	2	2	2	2	2	3.82E-07	0.999970412	2.92E-05
37921	37922	VC_0040	4	2	2	2	2	2	2	2	1.02E-06	0.999985056	1.39E-05
37927	37928	VC_0040	24	2	2	2	2	2	2	2	2.90E-07	0.999995549	4.16E-06
37936	37937	VC_0040	2	2	2	2	2	2	2	2	2.86E-06	0.999974653	2.25E-05
37985	37986	VC_0040	10	2	2	2	2	2	2	2	1.76E-06	0.999973186	2.51E-05
37988	37989	VC_0040	0	2	2	2	2	2	2	2	0.000123994	0.99980914	6.69E-05
38004	38005	VC_0040	11	2	2	2	2	2	2	2	1.74E-06	0.999963264	3.50E-05
38015	38016	VC_0040	15	2	2	2	2	2	2	2	2.29E-06	0.999950261	4.75E-05
38026	38027	VC_0040	0	2	2	2	2	2	2	2	0.000222622	0.999591353	0.000186025
38039	38040	VC_0040	45	2	2	2	2	2	2	2	0.00013265	0.99966714	0.00020021
38046	38047	VC_0040	0	2	2	2	2	2	2	2	0.005096454	0.993947601	0.000955945
38054	38055	VC_0040	0	2	2	2	2	2	2	2	0.006576461	0.992175019	0.00124852
38061	38062	VC_0040	0	2	2	2	2	2	2	2	0.006571968	0.992150501	0.001277531
38083	38084	VC_0040	0	2	2	2	2	2	2	2	0.005085851	0.99385662	0.001057529
38105	38106	VC_0040	4	2	2	2	2	2	2	2	0.000129665	0.999444748	0.000425586
38109	38110	VC_0040	9	2	2	2	2	2	2	2	6.73E-06	0.999794394	0.000198874
38113	38114	VC_0040	0	2	2	2	2	2	2	2	0.000127199	0.999698074	0.000174727
38130	38131	VC_0040	28	2	2	2	2	2	2	2	1.12E-06	0.999977123	2.18E-05
38132	38133	VC_0040	5	2	2	2	2	2	2	2	1.08E-06	0.999975838	2.31E-05
38143	38144	VC_0040	9	2	2	2	2	2	2	2	1.85E-06	0.99996176	3.64E-05
38159	38160	VC_0040	0	2	2	2	2	2	2	2	0.000139109	0.999745141	0.00011575
38185	38186	VC_0040	8	2	2	2	2	2	2	2	2.17E-05	0.999876577	0.000101732
38207	38208	VC_0040	0	2	2	2	2	2	2	2	0.000509296	0.999303117	0.000187587
38238	38239	VC_0040	0	2	2	2	2	2	2	2	0.000504867	0.999331063	0.000164069
38268	38269	VC_0040	31	2	2	2	2	2	2	2	3.59E-06	0.999982486	1.39E-05
38304	38305	VC_0040	11	2	2	2	2	2	2	2	4.47E-07	0.999992801	6.75E-06
38363	38364	VC_0040	14	2	2	2	2	2	2	2	3.46E-07	0.999994653	5.00E-06
38367	38368	VC_0040	9	2	2	2	2	2	2	2	4.99E-07	0.999987534	1.20E-05
38388	38389	VC_0040	1	2	2	2	2	2	2	2	8.63E-06	0.999952049	3.93E-05
38409	38410	VC_0040	3	2	2	2	2	2	2	2	3.30E-06	0.999964751	3.19E-05
38464	38465	VC_0040	10	2	2	2	2	2	2	2	4.45E-07	0.999988796	1.08E-05
38472	38473	VC_0040	10	2	2	2	2	2	2	2	4.15E-07	0.99999377	5.82E-06
38478	38479	VC_0040	30	2	2	2	2	2	2	2	2.87E-07	0.99999578	3.93E-06
38493	38494	VC_0040	3	2	2	2	2	2	2	2	2.94E-06	0.99996341	3.36E-05
38506	38507	IG_VC_0041	2	2	2	2	2	2	2	2	3.04E-06	0.999946106	5.08E-05
38515	38516	IG_VC_0041	7	2	2	2	2	2	2	2	1.94E-06	0.999941282	5.68E-05
38535	38536	VC_0041	1	2	2	2	2	2	2	2	3.31E-05	0.999867705	9.92E-05
38560	38561	VC_0041	0	2	2	2	2	2	2	2	0.000146983	0.999752038	0.00010098
38567	38568	VC_0041	19	2	2	2	2	2	2	2	1.23E-06	0.999990127	8.64E-06
38574	38575	VC_0041	14	2	2	2	2	2	2	2	3.57E-07	0.999994979	4.66E-06
38597	38598	VC_0041	5	2	2	2	2	2	2	2	1.04E-06	0.999990927	8.03E-06
38636	38637	VC_0041	4	2	2	2	2	2	2	2	1.04E-06	0.999991182	7.78E-06
38640	38641	VC_0041	17	2	2	2	2	2	2	2	3.50E-07	0.999996044	3.61E-06
38717	38718	VC_0041	13	2	2	2	2	2	2	2	3.44E-07	0.999996604	3.05E-06
38755	38756	VC_0041	20	2	2	2	2	2	2	2	3.40E-07	0.999996042	3.62E-06
38802	38803	VC_0041	2	2	2	2	2	2	2	2	1.11E-05	0.999952905	3.60E-05
38819	38820	VC_0041	0	2	2	2	2	2	2	2	0.000130435	0.999812892	5.67E-05
38976	38977	VC_0041	22	2	2	2	2	2	2	2	1.14E-06	0.999992785	6.07E-06
38986	38987	VC_0041	5	2	2	2	2	2	2	2	1.04E-06	0.999991694	7.27E-06
39007	39008	VC_0041	12	2	2	2	2	2	2	2	3.50E-07	0.999995898	3.75E-06
39009	39010	VC_0041	9	2	2	2	2	2	2	2	4.15E-07	0.999995285	4.30E-06
39029	39030	VC_0041	15	2	2	2	2	2	2	2	3.50E-07	0.999995993	3.66E-06
39053	39054	VC_0041	4	2	2	2	2	2	2	2	1.02E-06	0.999992302	6.68E-06
39062	39063	VC_0041	12	2	2	2	2	2	2	2	3.55E-07	0.999995531	4.11E-06
39071	39072	VC_0041	4	2	2	2	2	2	2	2	1.02E-06	0.999992065	6.92E-06
39077	39078	VC_0041	18	2	2	2	2	2	2	2	2.78E-07	0.999995238	4.48E-06
39092	39093	VC_0041	4	2	2	2	2	2	2	2	1.04E-06	0.999960941	3.80E-05
39104	39105	VC_0042	8	2	2	2	2	2	2	2	7.92E-07	0.999881867	0.000117342
39154	39155	VC_0042	1	2	2	2	2	2	2	2	3.52E-05	0.999489633	0.00047513
39205	39206	VC_0042	0	2	2	2	2	2	2	2	0.000161641	0.999101995	0.000736363
39219	39220	VC_0042	7	2	2	2	2	2	2	2	1.89E-05	0.999204955	0.000776111
39246	39247	VC_0042	7	2	2	2	2	2	2	2	0.000137553	0.998815734	0.001046713
39261	39262	VC_0042	0	2	2	2	2	2	2	2	0.005042568	0.993097956	0.001859476
39288	39289	VC_0042	0	2	2	2	2	2	2	2	0.006502806	0.991341705	0.002155488
39319	39320	VC_0042	0	2	2	2	2	2	2	2	0.006491329	0.991372061	0.00213661
39334	39335	VC_0042	0	2	2	2	2	2	2	2	0.005002177	0.99321384	0.001783983
39342	39343	VC_0042	12	2	2	2	2	2	2	2	4.37E-05	0.999113894	0.000842449
39373	39374	VC_0042	6	2	2	2	2	2	2	2	2.97E-06	0.999250876	0.000746152
39411	39412	VC_0042	3	2	2	2	2	2	2	2	1.86E-05	0.999148963	0.00083248
39413	39414	VC_0042	0	2	2	2	2	2	2	2	0.000235928	0.998808661	0.000955411
39423	39424	VC_0042	1	2	2	2	2	2	2	2	0.000138119	0.998991329	0.000870553
39501	39502	VC_0042	0	2	2	2	2	2	2	2	0.000228692	0.999062024	0.000709284
39516	39517	VC_0042	5	2	2	2	2	2	2	2	6.63E-06	0.999762221	0.000231147
39544	39545	VC_0042	10	2	2	2	2	2	2	2	4.79E-07	0.999942747	5.68E-05
39602	39603	VC_0042	9	2	2	2	2	2	2	2	4.24E-07	0.999981676	1.79E-05
39633	39634	VC_0042	31	2	2	2	2	2	2	2	1.09E-06	0.999988073	1.08E-05
39661	39662	VC_0042	0	2	2	2	2	2	2	2	0.000125521	0.999795169	7.93E-05
39668	39669	VC_0042	7	2	2	2	2	2	2	2	4.32E-06	0.999929709	6.60E-05
39717	39718	VC_0042	8	2	2	2	2	2	2	2	2.89E-06	0.999908003	8.91E-05
39739	39740	VC_0042	0	2	2	2	2	2	2	2	0.000221527	0.99953433	0.000244143
39757	39758	VC_0042	1	2	2	2	2	2	2	2	0.000130629	0.999608306	0.000261065
39799	39800	VC_0042	0	2	2	2	2	2	2	2	0.000220604	0.999551186	0.00022821
39825	39826	VC_0042	13	2	2	2	2	2	2	2	2.25E-06	0.999948532	4.92E-05
39876	39877	VC_0042	25	2	2	2	2	2	2	2	1.35E-06	0.999972483	2.62E-05
39890	39891	VC_0042	0	2	2	2	2	2	2	2	0.000155775	0.999717507	0.000126719
39912	39913	VC_0042	2	2	2	2	2	2	2	2	4.43E-05	0.999830032	0.000125643
39924	39925	VC_0042	0	2	2	2	2	2	2	2	0.000155441	0.999724219	0.00012034
39945	39946	VC_0042	28	2	2	2	2	2	2	2	1.31E-06	0.999987219	1.15E-05
39957	39958	VC_0042	6	2	2	2	2	2	2	2	1.04E-06	0.999990257	8.70E-06
39959	39960	VC_0042	78	2	2	2	2	2	2	2	2.80E-07	0.999996274	3.45E-06
39992	39993	VC_0042	5	2	2	2	2	2	2	2	1.35E-06	0.999976162	2.25E-05
40041	40042	VC_0042	7	2	2	2	2	2	2	2	1.36E-05	0.999924767	6.17E-05
40111	40112	VC_0042	0	2	2	2	2	2	2	2	0.000502646	0.999331417	0.000165938
40125	40126	VC_0042	0	2	2	2	2	2	2	2	0.00050029	0.999339421	0.000160289
40141	40142	VC_0042	13	2	2	2	2	2	2	2	4.62E-06	0.999955589	3.98E-05
40173	40174	VC_0042	5	2	2	2	2	2	2	2	1.13E-06	0.999970077	2.88E-05
40185	40186	VC_0042	21	2	2	2	2	2	2	2	3.65E-07	0.999966122	3.35E-05
40192	40193	VC_0042	2	2	2	2	2	2	2	2	1.32E-05	0.999709155	0.000277675
40204	40205	VC_0042	0	2	2	2	2	2	2	2	0.00016255	0.999261754	0.000575696
40224	40225	VC_0042	3	2	2	2	2	2	2	2	4.17E-05	0.999309385	0.000648946
40247	40248	VC_0042	1	2	2	2	2	2	2	2	0.000135412	0.999115016	0.000749573
40257	40258	VC_0042	0	2	2	2	2	2	2	2	0.000615574	0.998602312	0.000782114
40272	40273	VC_0042	0	2	2	2	2	2	2	2	0.000585609	0.998797505	0.000616887
40275	40276	VC_0042	8	2	2	2	2	2	2	2	6.34E-06	0.999855232	0.000138428
40318	40319	VC_0042	10	2	2	2	2	2	2	2	4.74E-07	0.99996955	3.00E-05
40341	40342	VC_0042	38	2	2	2	2	2	2	2	2.69E-07	0.999996782	2.95E-06
40348	40349	VC_0042	34	2	2	2	2	2	2	2	2.73E-07	0.999998117	1.61E-06
40380	40381	VC_0042	6	2	2	2	2	2	2	2	1.10E-06	0.999990715	8.19E-06
40384	40385	VC_0042	27	2	2	2	2	2	2	2	3.61E-06	0.999984577	1.18E-05
40410	40411	VC_0042	0	2	2	2	2	2	2	2	0.000499546	0.999372938	0.000127516
40455	40456	VC_0042	0	2	2	2	2	2	2	2	0.000501456	0.999362254	0.00013629
40468	40469	VC_0042	6	2	2	2	2	2	2	2	1.33E-05	0.999943555	4.32E-05
40481	40482	VC_0042	30	2	2	2	2	2	2	2	3.54E-07	0.999995356	4.29E-06
40489	40490	VC_0042	9	2	2	2	2	2	2	2	4.14E-07	0.999995703	3.88E-06
40495	40496	VC_0042	23	2	2	2	2	2	2	2	2.68E-07	0.99999856	1.17E-06
40500	40501	VC_0042	18	2	2	2	2	2	2	2	2.73E-07	0.999998414	1.31E-06
40510	40511	VC_0042	6	2	2	2	2	2	2	2	1.02E-06	0.999992795	6.18E-06
40521	40522	VC_0042	9	2	2	2	2	2	2	2	4.22E-07	0.999994776	4.80E-06
40527	40528	VC_0042	32	2	2	2	2	2	2	2	4.48E-07	0.999995908	3.64E-06
40537	40538	VC_0042	3	2	2	2	2	2	2	2	2.75E-05	0.999940363	3.22E-05
40548	40549	VC_0042	16	2	2	2	2	2	2	2	0.000387994	0.999564284	4.77E-05
40561	40562	VC_0043	2	2	2	2	2	2	2	2	0.043597258	0.956208877	0.000193865
40587	40588	VC_0043	0	1	1	1	1	1	1	1	0.682422084	0.317286512	0.000291404
40609	40610	VC_0043	0	1	1	1	1	1	1	1	0.894434382	0.105299088	0.00026653
40616	40617	VC_0043	0	1	1	1	1	1	1	1	0.964821578	0.034962823	0.000215599
40700	40701	VC_0043	0	1	1	1	1	1	1	1	0.988208354	0.011624767	0.000166879
40730	40731	VC_0043	0	1	1	1	1	1	1	1	0.99599262	0.003880392	0.000126988
40733	40734	VC_0043	0	1	1	1	1	1	1	1	0.998593881	0.001310058	9.61E-05
40752	40753	VC_0043	0	1	1	1	1	1	1	1	0.999470778	0.000456611	7.26E-05
40755	40756	VC_0043	0	1	1	1	1	1	1	1	0.999772037	0.000172967	5.50E-05
40760	40761	VC_0043	0	1	1	1	1	1	1	1	0.999879682	7.85E-05	4.18E-05
40818	40819	VC_0043	0	1	1	1	1	1	1	1	0.999921131	4.69E-05	3.20E-05
40838	40839	VC_0043	0	1	1	1	1	1	1	1	0.999939156	3.62E-05	2.46E-05
40863	40864	VC_0043	0	1	1	1	1	1	1	1	0.99994832	3.25E-05	1.92E-05
40899	40900	VC_0043	0	1	1	1	1	1	1	1	0.999953731	3.12E-05	1.51E-05
40923	40924	VC_0043	0	1	1	1	1	1	1	1	0.999957289	3.06E-05	1.21E-05
40933	40934	VC_0043	0	1	1	1	1	1	1	1	0.999959778	3.04E-05	9.82E-06
40949	40950	VC_0043	0	1	1	1	1	1	1	1	0.999961571	3.03E-05	8.15E-06
41033	41034	VC_0043	0	1	1	1	1	1	1	1	0.999962875	3.02E-05	6.93E-06
41054	41055	VC_0043	0	1	1	1	1	1	1	1	0.999963822	3.01E-05	6.03E-06
41108	41109	VC_0043	0	1	1	1	1	1	1	1	0.9999645	3.01E-05	5.39E-06
41127	41128	VC_0043	0	1	1	1	1	1	1	1	0.999964969	3.01E-05	4.94E-06
41146	41147	VC_0043	0	1	1	1	1	1	1	1	0.99996527	3.01E-05	4.66E-06
41150	41151	VC_0043	0	1	1	1	1	1	1	1	0.999965431	3.01E-05	4.52E-06
41165	41166	VC_0043	0	1	1	1	1	1	1	1	0.999965464	3.00E-05	4.49E-06
41173	41174	VC_0043	0	1	1	1	1	1	1	1	0.999965373	3.00E-05	4.59E-06
41184	41185	VC_0043	0	1	1	1	1	1	1	1	0.999965149	3.00E-05	4.82E-06
41192	41193	VC_0043	0	1	1	1	1	1	1	1	0.999964775	3.00E-05	5.20E-06
41208	41209	VC_0043	0	1	1	1	1	1	1	1	0.999964216	3.00E-05	5.76E-06
41213	41214	VC_0043	0	1	1	1	1	1	1	1	0.999963424	3.00E-05	6.55E-06
41242	41243	VC_0043	0	1	1	1	1	1	1	1	0.999962332	3.00E-05	7.64E-06
41285	41286	VC_0043	0	1	1	1	1	1	1	1	0.999960843	3.00E-05	9.12E-06
41291	41292	VC_0043	0	1	1	1	1	1	1	1	0.999958829	3.00E-05	1.11E-05
41330	41331	VC_0043	0	1	1	1	1	1	1	1	0.999956115	3.01E-05	1.38E-05
41390	41391	VC_0043	0	1	1	1	1	1	1	1	0.999952466	3.01E-05	1.75E-05
41415	41416	VC_0043	0	1	1	1	1	1	1	1	0.999947564	3.01E-05	2.24E-05
41432	41433	VC_0043	0	1	1	1	1	1	1	1	0.999940984	3.01E-05	2.89E-05
41452	41453	VC_0043	0	1	1	1	1	1	1	1	0.999932156	3.01E-05	3.77E-05
41455	41456	VC_0043	0	1	1	1	1	1	1	1	0.999920312	3.02E-05	4.95E-05
41462	41463	VC_0043	0	1	1	1	1	1	1	1	0.999904424	3.02E-05	6.53E-05
41521	41522	VC_0043	0	1	1	1	1	1	1	1	0.999883112	3.03E-05	8.66E-05
41540	41541	VC_0043	0	1	1	1	1	1	1	1	0.99985452	3.05E-05	0.000115029
41542	41543	VC_0043	0	1	1	1	1	1	1	1	0.99981615	3.06E-05	0.000153216
41626	41627	VC_0043	0	1	1	1	1	1	1	1	0.999764621	3.09E-05	0.000204431
41642	41643	VC_0043	0	1	1	1	1	1	1	1	0.999695305	3.16E-05	0.000273118
41666	41667	VC_0043	0	1	1	1	1	1	1	1	0.999601725	3.30E-05	0.000365237
41675	41676	VC_0043	0	1	1	1	1	1	1	1	0.999474361	3.69E-05	0.000488776
41714	41715	VC_0043	0	1	1	1	1	1	1	1	0.999297946	4.76E-05	0.000654436
41796	41797	VC_0043	0	1	1	1	1	1	1	1	0.999044472	7.90E-05	0.000876534
41809	41810	VC_0043	0	1	1	1	1	1	1	1	0.998653672	0.000172168	0.00117416
41813	41814	VC_0043	0	1	1	1	1	1	1	1	0.997976288	0.000451123	0.001572589
41820	41821	VC_0043	0	1	1	1	1	1	1	1	0.996605892	0.001289387	0.002104721
41846	41847	VC_0043	0	1	1	1	1	1	1	1	0.993375763	0.003812555	0.002811682
41858	41859	VC_0043	0	1	1	1	1	1	1	1	0.984847533	0.011412881	0.003739586
41877	41878	VC_0043	0	1	1	1	1	1	1	1	0.96076274	0.034314237	0.004923023
41897	41898	VC_0043	0	1	1	1	1	1	1	1	0.890342875	0.103330893	0.006326232
41936	41937	VC_0043	0	1	1	1	1	1	1	1	0.681009893	0.311336458	0.00765365
42013	42014	VC_0044	2	2	2	2	2	2	2	2	0.05398602	0.938251378	0.007762602
42016	42017	VC_0044	2	2	2	2	2	2	2	2	0.011586761	0.982396585	0.006016653
42023	42024	VC_0044	0	2	2	2	2	2	2	2	0.008837613	0.986604862	0.004557525
42026	42027	VC_0044	8	2	2	2	2	2	2	2	8.99E-05	0.998759379	0.001150678
42094	42095	VC_0044	8	2	2	2	2	2	2	2	1.40E-06	0.999614998	0.000383601
42136	42137	VC_0044	3	2	2	2	2	2	2	2	2.84E-06	0.999775724	0.000221432
42173	42174	VC_0044	8	2	2	2	2	2	2	2	4.48E-07	0.999916364	8.32E-05
42183	42184	VC_0044	6	2	2	2	2	2	2	2	1.05E-06	0.999934226	6.47E-05
42232	42233	VC_0044	4	2	2	2	2	2	2	2	1.25E-06	0.999916465	8.23E-05
42241	42242	VC_0044	11	2	2	2	2	2	2	2	8.54E-06	0.999835426	0.000156032
42252	42253	VC_0044	0	2	2	2	2	2	2	2	0.000789481	0.998697263	0.000513256
42371	42372	VC_0044	0	2	2	2	2	2	2	2	0.000884305	0.998492479	0.000623216
42409	42410	VC_0044	1	2	2	2	2	2	2	2	0.000424534	0.999015403	0.000560063
42535	42536	VC_0044	0	2	2	2	2	2	2	2	0.000441216	0.999129852	0.000428931
42566	42567	VC_0044	24	2	2	2	2	2	2	2	3.22E-06	0.999959787	3.70E-05
42577	42578	VC_0044	4	2	2	2	2	2	2	2	1.09E-06	0.999983763	1.51E-05
42598	42599	VC_0044	18	2	2	2	2	2	2	2	2.73E-07	0.99999775	1.98E-06
42637	42638	VC_0044	24	2	2	2	2	2	2	2	2.73E-07	0.99999794	1.79E-06
42655	42656	VC_0044	6	2	2	2	2	2	2	2	1.05E-06	0.999986889	1.21E-05
42690	42691	VC_0044	16	2	2	2	2	2	2	2	1.44E-06	0.999972683	2.59E-05
42725	42726	VC_0044	0	2	2	2	2	2	2	2	0.000128112	0.999742683	0.000129205
42738	42739	VC_0044	8	2	2	2	2	2	2	2	7.25E-06	0.999863202	0.000129551
42760	42761	VC_0044	0	2	2	2	2	2	2	2	0.000142135	0.999597959	0.000259906
42818	42819	VC_0044	2	2	2	2	2	2	2	2	2.03E-05	0.999721461	0.000258217
42841	42842	VC_0044	1	2	2	2	2	2	2	2	4.12E-05	0.999697307	0.000261446
42860	42861	VC_0044	0	2	2	2	2	2	2	2	0.000153121	0.999631784	0.000215096
42895	42896	VC_0044	31	2	2	2	2	2	2	2	1.27E-06	0.999983525	1.52E-05
42917	42918	VC_0044	23	2	2	2	2	2	2	2	2.75E-07	0.999997524	2.20E-06
42921	42922	VC_0044	32	2	2	2	2	2	2	2	3.30E-07	0.999996004	3.67E-06
42994	42995	VC_0044	1	2	2	2	2	2	2	2	9.66E-06	0.999951315	3.90E-05
43020	43021	VC_0044	1	2	2	2	2	2	2	2	9.65E-06	0.999951134	3.92E-05
43034	43035	VC_0044	50	2	2	2	2	2	2	2	3.30E-07	0.999995453	4.22E-06
43036	43037	VC_0044	9	2	2	2	2	2	2	2	4.14E-07	0.999994586	5.00E-06
43063	43064	VC_0044	13	2	2	2	2	2	2	2	3.46E-07	0.99999314	6.51E-06
43145	43146	VC_0044	12	2	2	2	2	2	2	2	4.40E-07	0.999975931	2.36E-05
43228	43229	VC_0044	2	2	2	2	2	2	2	2	1.14E-05	0.999855011	0.000133604
43244	43245	VC_0044	0	2	2	2	2	2	2	2	0.000134844	0.999608682	0.000256474
43278	43279	VC_0044	8	2	2	2	2	2	2	2	6.32E-06	0.999743752	0.00024993
43281	43282	VC_0044	1	2	2	2	2	2	2	2	0.000111642	0.999456604	0.000431754
43288	43289	VC_0044	0	2	2	2	2	2	2	2	0.000602197	0.998852687	0.000545117
43307	43308	IG_VC_0045	0	2	2	2	2	2	2	2	0.000580588	0.998925629	0.000493783
43317	43318	IG_VC_0045	5	2	2	2	2	2	2	2	1.95E-05	0.99973959	0.000240935
43322	43323	IG_VC_0045	4	2	2	2	2	2	2	2	1.64E-05	0.999824183	0.000159452
43335	43336	VC_0045	8	2	2	2	2	2	2	2	0.000452785	0.999390558	0.000156656
43357	43358	VC_0045	3	2	2	2	2	2	2	2	0.043656404	0.956049975	0.000293621
43384	43385	VC_0045	0	1	1	1	1	1	1	1	0.682396854	0.317235992	0.000367154
43391	43392	VC_0045	0	1	1	1	1	1	1	1	0.894391994	0.105283906	0.0003241
43436	43437	VC_0045	0	1	1	1	1	1	1	1	0.964781574	0.034958937	0.00025949
43439	43440	VC_0045	0	1	1	1	1	1	1	1	0.988175159	0.011624324	0.000200517
43461	43462	VC_0045	0	1	1	1	1	1	1	1	0.995966166	0.003880871	0.000152963
43474	43475	VC_0045	0	1	1	1	1	1	1	1	0.998572998	0.00131068	0.000116321
43486	43487	VC_0045	0	1	1	1	1	1	1	1	0.99945422	0.000457163	8.86E-05
43492	43493	VC_0045	0	1	1	1	1	1	1	1	0.999758746	0.000173408	6.78E-05
43508	43509	VC_0045	0	1	1	1	1	1	1	1	0.999868824	7.88E-05	5.23E-05
43543	43544	VC_0045	0	1	1	1	1	1	1	1	0.999912061	4.71E-05	4.08E-05
43559	43560	VC_0045	0	1	1	1	1	1	1	1	0.99993138	3.64E-05	3.22E-05
43588	43589	VC_0045	0	1	1	1	1	1	1	1	0.999941451	3.26E-05	2.59E-05
43600	43601	VC_0045	0	1	1	1	1	1	1	1	0.999947461	3.13E-05	2.13E-05
43612	43613	VC_0045	0	1	1	1	1	1	1	1	0.999951362	3.07E-05	1.79E-05
43636	43637	VC_0045	0	1	1	1	1	1	1	1	0.999953968	3.05E-05	1.56E-05
43639	43640	VC_0045	0	1	1	1	1	1	1	1	0.999955661	3.03E-05	1.40E-05
43663	43664	VC_0045	0	1	1	1	1	1	1	1	0.999956642	3.02E-05	1.31E-05
43671	43672	VC_0045	0	1	1	1	1	1	1	1	0.999957012	3.02E-05	1.28E-05
43723	43724	VC_0045	0	1	1	1	1	1	1	1	0.999956809	3.01E-05	1.30E-05
43730	43731	VC_0045	0	1	1	1	1	1	1	1	0.999956018	3.01E-05	1.39E-05
43776	43777	VC_0045	0	1	1	1	1	1	1	1	0.999954571	3.01E-05	1.53E-05
43831	43832	VC_0045	0	1	1	1	1	1	1	1	0.999952342	3.01E-05	1.76E-05
43840	43841	VC_0045	0	1	1	1	1	1	1	1	0.999949138	3.01E-05	2.08E-05
43885	43886	VC_0045	0	1	1	1	1	1	1	1	0.999944681	3.01E-05	2.52E-05
43957	43958	VC_0045	0	1	1	1	1	1	1	1	0.999938583	3.01E-05	3.13E-05
43960	43961	VC_0045	0	1	1	1	1	1	1	1	0.999930315	3.02E-05	3.95E-05
43972	43973	VC_0045	0	1	1	1	1	1	1	1	0.999919158	3.02E-05	5.06E-05
43978	43979	VC_0045	0	1	1	1	1	1	1	1	0.999904136	3.03E-05	6.56E-05
43988	43989	VC_0045	0	1	1	1	1	1	1	1	0.99988393	3.04E-05	8.57E-05
43993	43994	VC_0045	0	1	1	1	1	1	1	1	0.999856729	3.06E-05	0.000112664
44000	44001	VC_0045	0	1	1	1	1	1	1	1	0.999820013	3.11E-05	0.000148854
44010	44011	VC_0045	0	1	1	1	1	1	1	1	0.999770103	3.25E-05	0.000197404
44027	44028	VC_0045	0	1	1	1	1	1	1	1	0.999701192	3.63E-05	0.000262519
44059	44060	VC_0045	0	1	1	1	1	1	1	1	0.999602847	4.73E-05	0.000349828
44074	44075	VC_0045	0	1	1	1	1	1	1	1	0.999453117	8.00E-05	0.000466845
44091	44092	VC_0045	0	1	1	1	1	1	1	1	0.999198569	0.000177903	0.000623528
44181	44182	VC_0045	0	1	1	1	1	1	1	1	0.998695233	0.000471879	0.000832888
44191	44192	VC_0045	0	1	1	1	1	1	1	1	0.997532084	0.001356597	0.001111318
44213	44214	VC_0045	0	1	1	1	1	1	1	1	0.994501006	0.004021361	0.001477632
44248	44249	VC_0045	0	1	1	1	1	1	1	1	0.986001927	0.012050572	0.001947501
44263	44264	VC_0045	0	1	1	1	1	1	1	1	0.961239465	0.03624741	0.002513125
44267	44268	VC_0045	0	1	1	1	1	1	1	1	0.887750405	0.109172392	0.003077203
44285	44286	IG_VC_0046	0	1	1	1	1	1	1	1	0.667789875	0.3289626	0.003247525
44295	44296	IG_VC_0046	15	2	2	2	2	2	2	2	0.006887766	0.991402905	0.001709329
44300	44301	VC_0046	1	2	2	2	2	2	2	2	0.001332623	0.99731782	0.001349557
44332	44333	VC_0046	1	2	2	2	2	2	2	2	0.000230351	0.998933297	0.000836351
44372	44373	VC_0046	8	2	2	2	2	2	2	2	2.73E-06	0.999831674	0.000165592
44416	44417	VC_0046	18	2	2	2	2	2	2	2	2.84E-07	0.999987802	1.19E-05
44424	44425	VC_0046	25	2	2	2	2	2	2	2	2.68E-07	0.99999776	1.97E-06
44431	44432	VC_0046	26	2	2	2	2	2	2	2	2.84E-07	0.999995896	3.82E-06
44453	44454	VC_0046	10	2	2	2	2	2	2	2	2.65E-06	0.999955374	4.20E-05
44482	44483	VC_0046	0	2	2	2	2	2	2	2	0.000221319	0.99957874	0.000199941
44509	44510	VC_0046	1	2	2	2	2	2	2	2	0.000130534	0.999645166	0.0002243
44586	44587	VC_0046	0	2	2	2	2	2	2	2	0.000220524	0.999578788	0.000200688
44598	44599	VC_0046	14	2	2	2	2	2	2	2	2.23E-06	0.999954988	4.28E-05
44622	44623	VC_0046	7	2	2	2	2	2	2	2	1.15E-06	0.999976311	2.25E-05
44637	44638	VC_0046	32	2	2	2	2	2	2	2	3.57E-06	0.999981002	1.54E-05
44649	44650	VC_0046	0	2	2	2	2	2	2	2	0.000492574	0.999396505	0.000110921
44668	44669	VC_0046	0	2	2	2	2	2	2	2	0.000492291	0.999398215	0.000109495
44690	44691	VC_0046	33	2	2	2	2	2	2	2	3.50E-06	0.999987302	9.20E-06
44706	44707	VC_0046	68	2	2	2	2	2	2	2	3.48E-07	0.999995176	4.48E-06
44763	44764	VC_0046	1	2	2	2	2	2	2	2	8.60E-06	0.999958241	3.32E-05
44788	44789	VC_0046	2	2	2	2	2	2	2	2	3.30E-06	0.999968948	2.78E-05
44791	44792	VC_0046	12	2	2	2	2	2	2	2	3.75E-07	0.999991911	7.71E-06
44800	44801	VC_0046	5	2	2	2	2	2	2	2	1.02E-06	0.999991989	6.99E-06
44808	44809	VC_0046	92	2	2	2	2	2	2	2	2.72E-07	0.999998362	1.37E-06
44810	44811	IG_VC_0047	50	2	2	2	2	2	2	2	2.68E-07	0.999998575	1.16E-06
44844	44845	IG_VC_0047	21	2	2	2	2	2	2	2	3.22E-07	0.999996067	3.61E-06
44865	44866	IG_VC_0047	1	2	2	2	2	2	2	2	8.43E-06	0.999950271	4.13E-05
44874	44875	IG_VC_0047	11	2	2	2	2	2	2	2	2.26E-06	0.999954332	4.34E-05
44958	44959	VC_0047	0	2	2	2	2	2	2	2	0.000147507	0.999745107	0.000107386
44966	44967	VC_0047	1	2	2	2	2	2	2	2	3.26E-05	0.999884223	8.32E-05
44968	44969	VC_0047	14	2	2	2	2	2	2	2	6.16E-07	0.999982409	1.70E-05
44971	44972	VC_0047	14	2	2	2	2	2	2	2	3.67E-07	0.999991375	8.26E-06
44975	44976	VC_0047	2	2	2	2	2	2	2	2	2.82E-06	0.999979507	1.77E-05
44982	44983	VC_0047	6	2	2	2	2	2	2	2	1.08E-06	0.999989042	9.88E-06
45065	45066	VC_0047	33	2	2	2	2	2	2	2	2.74E-07	0.999997839	1.89E-06
45067	45068	VC_0047	10	2	2	2	2	2	2	2	4.15E-07	0.99999507	4.52E-06
45097	45098	VC_0047	10	2	2	2	2	2	2	2	4.16E-07	0.999992849	6.73E-06
45110	45111	VC_0047	11	2	2	2	2	2	2	2	4.43E-07	0.999985091	1.45E-05
45166	45167	VC_0047	2	2	2	2	2	2	2	2	3.00E-06	0.999948671	4.83E-05
45182	45183	VC_0047	3	2	2	2	2	2	2	2	3.71E-06	0.999923961	7.23E-05
45193	45194	VC_0047	3	2	2	2	2	2	2	2	1.18E-05	0.999900022	8.82E-05
45237	45238	VC_0047	0	2	2	2	2	2	2	2	0.000131215	0.999771766	9.70E-05
45323	45324	VC_0047	16	2	2	2	2	2	2	2	1.44E-06	0.999982423	1.61E-05
45327	45328	VC_0047	28	2	2	2	2	2	2	2	2.75E-07	0.999997762	1.96E-06
45367	45368	VC_0047	18	2	2	2	2	2	2	2	2.68E-07	0.999998616	1.12E-06
45404	45405	VC_0047	14	2	2	2	2	2	2	2	3.43E-07	0.999997302	2.36E-06
45428	45429	VC_0047	39	2	2	2	2	2	2	2	2.73E-07	0.99999822	1.51E-06
45441	45442	VC_0047	7	2	2	2	2	2	2	2	1.04E-06	0.999991471	7.49E-06
45467	45468	VC_0047	4	2	2	2	2	2	2	2	1.06E-06	0.999989553	9.39E-06
45477	45478	VC_0047	5	2	2	2	2	2	2	2	1.06E-06	0.999989559	9.38E-06
45485	45486	VC_0047	52	2	2	2	2	2	2	2	1.14E-06	0.999991399	7.46E-06
45522	45523	VC_0047	0	2	2	2	2	2	2	2	0.000130599	0.999802072	6.73E-05
45562	45563	VC_0047	2	2	2	2	2	2	2	2	1.11E-05	0.999938094	5.08E-05
45570	45571	VC_0047	10	2	2	2	2	2	2	2	5.72E-07	0.999975834	2.36E-05
45579	45580	VC_0047	5	2	2	2	2	2	2	2	4.10E-06	0.999966749	2.91E-05
45600	45601	VC_0047	0	2	2	2	2	2	2	2	0.000125243	0.999821954	5.28E-05
45610	45611	VC_0047	27	2	2	2	2	2	2	2	1.15E-06	0.99999141	7.44E-06
45662	45663	VC_0047	2	2	2	2	2	2	2	2	2.82E-06	0.999982382	1.48E-05
45725	45726	VC_0047	12	2	2	2	2	2	2	2	3.64E-07	0.999995369	4.27E-06
45790	45791	VC_0047	37	2	2	2	2	2	2	2	2.68E-07	0.999998535	1.20E-06
45803	45804	VC_0047	28	2	2	2	2	2	2	2	2.73E-07	0.999998423	1.30E-06
45829	45830	VC_0047	6	2	2	2	2	2	2	2	1.02E-06	0.999992956	6.02E-06
45844	45845	VC_0047	8	2	2	2	2	2	2	2	4.21E-07	0.999995359	4.22E-06
45876	45877	VC_0047	51	2	2	2	2	2	2	2	2.69E-07	0.999998537	1.19E-06
45882	45883	VC_0047	25	2	2	2	2	2	2	2	2.73E-07	0.999998411	1.32E-06
45891	45892	VC_0047	6	2	2	2	2	2	2	2	1.02E-06	0.999992766	6.21E-06
45923	45924	VC_0047	9	2	2	2	2	2	2	2	4.22E-07	0.999994674	4.90E-06
45934	45935	VC_0047	10	2	2	2	2	2	2	2	4.15E-07	0.999995512	4.07E-06
45949	45950	VC_0047	20	2	2	2	2	2	2	2	2.73E-07	0.999998219	1.51E-06
45952	45953	VC_0047	5	2	2	2	2	2	2	2	1.02E-06	0.999993489	5.49E-06
46029	46030	VC_0047	19	2	2	2	2	2	2	2	2.78E-07	0.999997653	2.07E-06
46073	46074	VC_0047	5	2	2	2	2	2	2	2	1.08E-06	0.999987993	1.09E-05
46091	46092	VC_0048	2	2	2	2	2	2	2	2	2.86E-06	0.999975858	2.13E-05
46116	46117	VC_0048	6	2	2	2	2	2	2	2	1.09E-06	0.999983701	1.52E-05
46122	46123	VC_0048	19	2	2	2	2	2	2	2	4.94E-07	0.99998571	1.38E-05
46127	46128	VC_0048	1	2	2	2	2	2	2	2	3.30E-05	0.999846724	0.00012029
46188	46189	VC_0048	0	2	2	2	2	2	2	2	0.000149556	0.999672317	0.000178127
46194	46195	VC_0048	5	2	2	2	2	2	2	2	4.87E-06	0.99986327	0.000131863
46218	46219	VC_0048	6	2	2	2	2	2	2	2	2.14E-06	0.999849285	0.000148576
46241	46242	VC_0048	2	2	2	2	2	2	2	2	3.73E-05	0.999714857	0.000247794
46257	46258	VC_0048	0	2	2	2	2	2	2	2	0.000531108	0.999105605	0.000363287
46299	46300	VC_0048	0	2	2	2	2	2	2	2	0.00052544	0.999138198	0.000336362
46306	46307	VC_0048	7	2	2	2	2	2	2	2	1.43E-05	0.999838499	0.000147238
46308	46309	VC_0048	16	2	2	2	2	2	2	2	1.92E-06	0.999914702	8.34E-05
46333	46334	VC_0048	0	2	2	2	2	2	2	2	0.000131194	0.999736255	0.000132551
46343	46344	VC_0048	3	2	2	2	2	2	2	2	1.11E-05	0.999900345	8.85E-05
46356	46357	VC_0048	11	2	2	2	2	2	2	2	5.57E-07	0.999958701	4.07E-05
46380	46381	VC_0048	2	2	2	2	2	2	2	2	2.87E-06	0.999950686	4.64E-05
46391	46392	VC_0048	9	2	2	2	2	2	2	2	1.77E-06	0.999958314	3.99E-05
46422	46423	VC_0048	0	2	2	2	2	2	2	2	0.000124293	0.999790178	8.55E-05
46431	46432	VC_0048	10	2	2	2	2	2	2	2	2.10E-06	0.999946765	5.11E-05
46502	46503	VC_0048	3	2	2	2	2	2	2	2	1.15E-05	0.999913976	7.46E-05
46520	46521	VC_0048	0	2	2	2	2	2	2	2	0.000130984	0.999778967	9.00E-05
46530	46531	VC_0048	12	2	2	2	2	2	2	2	1.47E-06	0.999978078	2.05E-05
46540	46541	VC_0048	6	2	2	2	2	2	2	2	1.05E-06	0.999985328	1.36E-05
46580	46581	VC_0048	16	2	2	2	2	2	2	2	3.53E-07	0.999989585	1.01E-05
46586	46587	VC_0048	24	2	2	2	2	2	2	2	6.15E-07	0.999968648	3.07E-05
46589	46590	VC_0048	21	2	2	2	2	2	2	2	5.20E-05	0.999564015	0.000384014
46612	46613	VC_0048	0	2	2	2	2	2	2	2	0.007867559	0.986374304	0.005758137
46634	46635	VC_0048	0	2	2	2	2	2	2	2	0.010271178	0.981598324	0.008130498
46695	46696	VC_0048	0	2	2	2	2	2	2	2	0.010553475	0.980323892	0.009122632
46719	46720	VC_0048	0	2	2	2	2	2	2	2	0.009158825	0.981449566	0.009391609
46728	46729	VC_0048	1	2	2	2	2	2	2	2	0.004292277	0.986627275	0.009080448
46739	46740	VC_0048	0	2	2	2	2	2	2	2	0.003452696	0.988042678	0.008504626
46760	46761	VC_0048	14	2	2	2	2	2	2	2	0.000416356	0.992683961	0.006899683
46801	46802	VC_0048	0	2	2	2	2	2	2	2	0.000995274	0.992055917	0.006948809
46851	46852	VC_0048	0	2	2	2	2	2	2	2	0.000956034	0.992589231	0.006454736
46869	46870	VC_0048	6	2	2	2	2	2	2	2	0.000249128	0.994677565	0.005073307
46975	46976	VC_0048	0	2	2	2	2	2	2	2	0.000719199	0.994614272	0.004666529
47000	47001	VC_0048	0	2	2	2	2	2	2	2	0.000663444	0.995821852	0.003514704
47036	47037	VC_0048	14	2	2	2	2	2	2	2	6.27E-06	0.999173847	0.000819885
47040	47041	VC_0048	2	2	2	2	2	2	2	2	3.15E-06	0.999591954	0.000404896
47045	47046	VC_0048	16	2	2	2	2	2	2	2	3.69E-07	0.999927954	7.17E-05
47051	47052	VC_0048	11	2	2	2	2	2	2	2	4.15E-07	0.999978835	2.07E-05
47058	47059	VC_0048	14	2	2	2	2	2	2	2	3.47E-07	0.999989453	1.02E-05
47064	47065	VC_0048	9	2	2	2	2	2	2	2	5.33E-07	0.999976823	2.26E-05
47070	47071	VC_0048	2	2	2	2	2	2	2	2	1.19E-05	0.999907203	8.09E-05
47093	47094	VC_0048	0	2	2	2	2	2	2	2	0.000142827	0.999720292	0.000136881
47106	47107	VC_0048	6	2	2	2	2	2	2	2	1.71E-05	0.999884585	9.83E-05
47156	47157	VC_0048	0	2	2	2	2	2	2	2	0.000135482	0.999753874	0.000110644
47167	47168	VC_0048	9	2	2	2	2	2	2	2	1.81E-06	0.999967865	3.03E-05
47169	47170	VC_0048	4	2	2	2	2	2	2	2	1.05E-06	0.999985571	1.34E-05
47172	47173	VC_0048	54	2	2	2	2	2	2	2	2.74E-07	0.999997679	2.05E-06
47188	47189	VC_0048	8	2	2	2	2	2	2	2	4.13E-07	0.99999608	3.51E-06
47192	47193	IG_VC_0049	23	2	2	2	2	2	2	2	2.73E-07	0.999998284	1.44E-06
47204	47205	VC_0049	6	2	2	2	2	2	2	2	1.02E-06	0.999993728	5.26E-06
[truncated: 138,554 more rows]
