# Supplementary material for: High-resolution definition of the Vibrio cholerae essential gene set with hidden Markov model–based analyses of transposon-insertion sequencing data
Source: Nucleic Acids Res. 2013 Jul 30;41(19):9033–48. doi: 10.1093/nar/gkt654 (PMC3799429; doi:10.1093/nar/gkt654)
Supplement: Supplementary Data [file supp_gkt654_nar-01659-h-2013-File013.zip › Sample Input Files/HMMposterior_probabilities_chr2.txt]

TA start	TA end	Locus	Reads	HMM initial assigment	Iternation 1	Iternation 2	p Essential	p Neutral	p Sick
6	7	IG_VC_A0001	0	1	1	1	0.975141227	0.011621225	0.013237548
9	10	IG_VC_A0001	0	1	1	1	0.926324166	0.040407471	0.033268363
23	24	IG_VC_A0001	0	1	1	1	0.824265208	0.112208652	0.063526139
40	41	IG_VC_A0001	4	1	1	1	0.599150784	0.291650463	0.109198753
44	45	IG_VC_A0001	0	1	1	1	0.551227382	0.327422249	0.121350369
46	47	IG_VC_A0001	0	1	1	1	0.442249176	0.418652617	0.139098207
59	60	IG_VC_A0001	1	2	1	2	0.186654183	0.647828361	0.165517456
63	64	IG_VC_A0001	0	2	1	2	0.163691489	0.668718131	0.167590379
72	73	IG_VC_A0001	1	2	1	2	0.107171277	0.722424522	0.170404201
82	83	IG_VC_A0001	0	2	1	2	0.103171696	0.726657049	0.170171255
98	99	IG_VC_A0001	1	2	1	2	0.090629244	0.739330953	0.170039804
102	103	IG_VC_A0001	0	2	1	2	0.09624452	0.737894335	0.165861145
105	106	IG_VC_A0001	0	2	1	2	0.096617118	0.740559072	0.162823811
117	118	VC_A0001	0	2	1	2	0.090088502	0.749539516	0.160371983
121	122	VC_A0001	0	2	1	2	0.069393129	0.772587953	0.158018918
128	129	VC_A0001	4	2	2	2	0.014855433	0.82989813	0.155246436
156	157	VC_A0001	1	2	2	2	0.00366797	0.843411078	0.152920951
160	161	VC_A0001	2	2	2	2	0.003730948	0.847495993	0.148773058
173	174	VC_A0001	0	2	2	2	0.00768825	0.849862478	0.142449272
186	187	VC_A0001	0	2	2	2	0.007918099	0.85573775	0.136344151
199	200	VC_A0001	2	2	2	2	0.001990283	0.868885791	0.129123926
204	205	VC_A0001	1	2	2	2	0.000790865	0.876011788	0.123197348
265	266	IG_VC_A0002	0	2	2	2	0.003582069	0.883874308	0.112543622
283	284	IG_VC_A0002	16	2	2	2	0.000188589	0.900210984	0.099600427
287	288	IG_VC_A0002	13	2	2	2	8.65E-05	0.902376846	0.097536684
333	334	IG_VC_A0002	0	2	2	2	0.000518802	0.902403934	0.097077264
340	341	IG_VC_A0002	1	2	2	2	0.00035634	0.903115355	0.096528305
348	349	IG_VC_A0002	0	2	2	2	0.001626446	0.903431876	0.094941678
379	380	IG_VC_A0002	2	2	2	2	0.00168751	0.904972989	0.093339501
400	401	IG_VC_A0002	0	2	2	2	0.003591413	0.905548052	0.090860535
440	441	IG_VC_A0002	8	2	2	2	0.003698391	0.907825848	0.088475761
460	461	IG_VC_A0002	0	2	2	2	0.007403881	0.906023625	0.086572493
469	470	IG_VC_A0002	0	2	2	2	0.008822447	0.906079359	0.085098194
477	478	IG_VC_A0002	2	2	2	2	0.0083212	0.907904194	0.083774606
498	499	IG_VC_A0002	0	2	2	2	0.011540685	0.907551389	0.080907926
510	511	IG_VC_A0002	0	2	2	2	0.012236137	0.909223621	0.078540241
532	533	IG_VC_A0002	0	2	2	2	0.009736319	0.914065705	0.076197976
537	538	IG_VC_A0002	6	2	2	2	0.000805651	0.925830078	0.073364271
561	562	IG_VC_A0002	1	2	2	2	0.000104528	0.926975808	0.072919665
593	594	IG_VC_A0002	1	2	2	2	7.49E-05	0.927666577	0.072258508
624	625	IG_VC_A0002	4	2	2	2	0.000519354	0.928442016	0.07103863
664	665	IG_VC_A0002	9	2	2	2	0.002286534	0.928616314	0.069097152
676	677	IG_VC_A0002	0	2	2	2	0.012609086	0.921033292	0.066357622
726	727	IG_VC_A0002	0	2	2	2	0.017183548	0.918380314	0.064436138
742	743	IG_VC_A0002	10	2	2	2	0.018761039	0.918236026	0.063002935
752	753	IG_VC_A0002	8	2	2	2	0.062863413	0.879912546	0.057224041
782	783	IG_VC_A0002	0	1	1	1	0.580328752	0.374795716	0.044875532
810	811	IG_VC_A0002	0	1	1	1	0.790886231	0.172888876	0.036224893
818	819	IG_VC_A0002	0	1	1	1	0.877515155	0.092179863	0.030304981
856	857	IG_VC_A0002	0	1	1	1	0.913739662	0.059948907	0.026311431
888	889	IG_VC_A0002	0	1	1	1	0.929176407	0.047177332	0.023646261
910	911	IG_VC_A0002	2	1	1	1	0.935732238	0.042379174	0.021888588
935	936	IG_VC_A0002	0	1	1	1	0.96847911	0.016969196	0.014551694
940	941	IG_VC_A0002	0	1	1	1	0.983516246	0.006816281	0.009667473
950	951	IG_VC_A0002	0	1	1	1	0.990818585	0.002759448	0.006421968
954	955	IG_VC_A0002	0	1	1	1	0.99459388	0.001138383	0.004267737
959	960	IG_VC_A0002	0	1	1	1	0.996670624	0.000490583	0.002838793
964	965	IG_VC_A0002	0	1	1	1	0.997876992	0.000231686	0.001891322
970	971	IG_VC_A0002	0	1	1	1	0.998608557	0.000128198	0.001263245
990	991	IG_VC_A0002	0	1	1	1	0.999066226	8.68E-05	0.000846954
1000	1001	IG_VC_A0002	0	1	1	1	0.999358674	7.03E-05	0.000571059
1006	1007	IG_VC_A0002	0	1	1	1	0.999548139	6.36E-05	0.000388221
1010	1011	IG_VC_A0002	0	1	1	1	0.999671961	6.10E-05	0.000267056
1018	1019	IG_VC_A0002	0	1	1	1	0.999753321	5.99E-05	0.000186763
1036	1037	IG_VC_A0002	0	1	1	1	0.999806959	5.95E-05	0.000133555
1040	1041	IG_VC_A0002	0	1	1	1	0.999842392	5.93E-05	9.83E-05
1061	1062	IG_VC_A0002	0	1	1	1	0.999865828	5.92E-05	7.49E-05
1065	1066	IG_VC_A0002	0	1	1	1	0.999881341	5.92E-05	5.94E-05
1082	1083	IG_VC_A0002	0	1	1	1	0.999891612	5.92E-05	4.92E-05
1096	1097	IG_VC_A0002	0	1	1	1	0.999898416	5.92E-05	4.24E-05
1098	1099	IG_VC_A0002	0	1	1	1	0.999902923	5.92E-05	3.79E-05
1104	1105	IG_VC_A0002	0	1	1	1	0.999905907	5.92E-05	3.49E-05
1107	1108	IG_VC_A0002	0	1	1	1	0.999907884	5.92E-05	3.29E-05
1112	1113	IG_VC_A0002	0	1	1	1	0.999909191	5.92E-05	3.16E-05
1121	1122	IG_VC_A0002	0	1	1	1	0.999910053	5.92E-05	3.08E-05
1129	1130	IG_VC_A0002	0	1	1	1	0.99991062	5.92E-05	3.02E-05
1233	1234	VC_A0002	0	1	1	1	0.999910987	5.92E-05	2.98E-05
1244	1245	VC_A0002	0	1	1	1	0.999911218	5.92E-05	2.96E-05
1300	1301	VC_A0002	0	1	1	1	0.999911353	5.92E-05	2.95E-05
1307	1308	VC_A0002	0	1	1	1	0.999911414	5.92E-05	2.94E-05
1318	1319	VC_A0002	0	1	1	1	0.999911413	5.92E-05	2.94E-05
1399	1400	VC_A0002	0	1	1	1	0.999911349	5.92E-05	2.95E-05
1478	1479	VC_A0002	0	1	1	1	0.999911212	5.92E-05	2.96E-05
1501	1502	VC_A0002	0	1	1	1	0.999910977	5.92E-05	2.98E-05
1519	1520	VC_A0002	0	1	1	1	0.999910604	5.92E-05	3.02E-05
1535	1536	VC_A0002	0	1	1	1	0.999910029	5.92E-05	3.08E-05
1570	1571	VC_A0002	0	1	1	1	0.999909154	5.92E-05	3.16E-05
1597	1598	VC_A0002	0	1	1	1	0.999907828	5.92E-05	3.30E-05
1615	1616	VC_A0002	0	1	1	1	0.999905823	5.92E-05	3.49E-05
1619	1620	VC_A0002	0	1	1	1	0.999902795	5.93E-05	3.80E-05
1670	1671	VC_A0002	0	1	1	1	0.999898221	5.93E-05	4.25E-05
1699	1700	VC_A0002	0	1	1	1	0.999891313	5.93E-05	4.93E-05
1725	1726	VC_A0002	0	1	1	1	0.999880875	5.94E-05	5.97E-05
1736	1737	VC_A0002	0	1	1	1	0.999865092	5.96E-05	7.53E-05
1747	1748	VC_A0002	0	1	1	1	0.999841196	6.00E-05	9.88E-05
1754	1755	VC_A0002	0	1	1	1	0.999804941	6.07E-05	0.000134345
1784	1785	VC_A0002	0	1	1	1	0.999749745	6.23E-05	0.000187956
1828	1829	VC_A0002	0	1	1	1	0.999665234	6.59E-05	0.00026886
1837	1838	VC_A0002	0	1	1	1	0.999534659	7.44E-05	0.000390948
1848	1849	VC_A0002	0	1	1	1	0.999329999	9.48E-05	0.000575188
1872	1873	VC_A0002	0	1	1	1	0.999002101	0.000144682	0.000853217
1886	1887	VC_A0002	0	1	1	1	0.998459596	0.000267626	0.001272779
1914	1915	VC_A0002	0	1	1	1	0.997521575	0.000572511	0.001905914
1916	1917	VC_A0002	0	1	1	1	0.995807345	0.001331328	0.002861327
1936	1937	VC_A0002	0	1	1	1	0.992472886	0.003224085	0.004303029
1985	1986	VC_A0002	1	1	1	1	0.985569942	0.007951615	0.006478443
1994	1995	VC_A0002	0	1	1	1	0.986177139	0.007393489	0.006429372
2003	2004	VC_A0002	1	1	1	1	0.985569083	0.007922038	0.006508879
2051	2052	VC_A0002	0	1	1	1	0.99246518	0.00320111	0.00433371
2066	2067	VC_A0002	0	1	1	1	0.995797063	0.001314755	0.002888182
2089	2090	VC_A0002	0	1	1	1	0.997510347	0.00056099	0.001928663
2166	2167	VC_A0002	0	1	1	1	0.998448008	0.000259776	0.001292216
2203	2204	VC_A0002	0	1	1	1	0.998990327	0.000139396	0.000870278
2217	2218	VC_A0002	0	1	1	1	0.999318038	9.13E-05	0.000590684
2227	2228	VC_A0002	0	1	1	1	0.999522424	7.20E-05	0.000405536
2255	2256	VC_A0002	0	1	1	1	0.999652567	6.43E-05	0.000283084
2263	2264	VC_A0002	0	1	1	1	0.999736405	6.13E-05	0.00020232
2274	2275	VC_A0002	0	1	1	1	0.999790565	6.01E-05	0.00014938
2280	2281	VC_A0002	0	1	1	1	0.999825235	5.96E-05	0.000115176
2288	2289	VC_A0002	0	1	1	1	0.999846712	5.95E-05	9.38E-05
2309	2310	VC_A0002	0	1	1	1	0.999858792	5.95E-05	8.17E-05
2317	2318	VC_A0002	0	1	1	1	0.999863519	5.98E-05	7.67E-05
2378	2379	VC_A0002	0	1	1	1	0.999861511	6.06E-05	7.79E-05
2457	2458	VC_A0002	0	1	1	1	0.99985189	6.25E-05	8.56E-05
2505	2506	VC_A0002	0	1	1	1	0.999831648	6.73E-05	0.000101042
2516	2517	VC_A0002	0	1	1	1	0.999793911	7.91E-05	0.000126943
2539	2540	VC_A0002	0	1	1	1	0.999723689	0.000108583	0.000167728
2547	2548	VC_A0002	0	1	1	1	0.999587627	0.000181975	0.000230398
2576	2577	VC_A0002	0	1	1	1	0.999309056	0.000365235	0.000325709
2585	2586	VC_A0002	0	1	1	1	0.99870673	0.000823257	0.000470012
2603	2604	VC_A0002	0	1	1	1	0.997343321	0.001968628	0.000688051
2611	2612	VC_A0002	0	1	1	1	0.994149018	0.004833811	0.00101717
2615	2616	VC_A0002	0	1	1	1	0.98648374	0.012002618	0.001513642
2650	2651	VC_A0002	0	1	1	1	0.967796422	0.029941471	0.002262108
2716	2717	VC_A0002	0	1	1	1	0.921776398	0.074834052	0.00338955
2734	2735	VC_A0002	0	1	1	1	0.80773003	0.187184264	0.005085706
2738	2739	VC_A0002	1	1	1	2	0.524003286	0.468364573	0.007632142
2777	2778	VC_A0002	0	1	1	2	0.498051231	0.494267878	0.007680891
2782	2783	VC_A0002	0	1	1	2	0.432017677	0.56016245	0.007819873
2790	2791	VC_A0002	5	1	1	2	0.266441837	0.725493518	0.008064645
2792	2793	VC_A0002	1	1	1	2	0.232820909	0.759202394	0.007976697
2809	2810	VC_A0002	0	1	1	2	0.233990864	0.759584177	0.006424959
2819	2820	VC_A0002	0	1	1	2	0.227953692	0.766754754	0.005291554
2821	2822	VC_A0002	0	1	1	2	0.208528159	0.787103047	0.004368794
2830	2831	VC_A0002	0	1	1	2	0.157675102	0.838852925	0.003471973
2837	2838	VC_A0002	2	2	2	2	0.029127833	0.96847177	0.002400397
2878	2879	VC_A0002	1	2	2	2	0.002734535	0.995732296	0.001533168
2887	2888	VC_A0002	6	2	2	2	0.000261355	0.999399134	0.000339511
2896	2897	VC_A0002	8	2	2	2	7.81E-05	0.999790584	0.00013133
2931	2932	VC_A0002	0	2	2	2	0.000207002	0.999707875	8.51E-05
2961	2962	VC_A0002	18	2	2	2	8.98E-06	0.999963212	2.78E-05
2981	2982	VC_A0002	8	2	2	2	9.04E-06	0.999971799	1.92E-05
3016	3017	VC_A0002	2	2	2	2	5.31E-05	0.999926431	2.04E-05
3022	3023	VC_A0002	0	2	2	2	0.000225609	0.999752855	2.15E-05
3029	3030	VC_A0002	1	2	2	2	8.20E-05	0.99989787	2.02E-05
3038	3039	VC_A0002	0	2	2	2	0.000224267	0.999761154	1.46E-05
3075	3076	VC_A0002	5	2	2	2	4.93E-05	0.999943999	6.67E-06
3085	3086	VC_A0002	28	2	2	2	0	1	0
3108	3109	VC_A0002	1	2	2	2	1.82E-05	0.999979584	2.22E-06
3122	3123	IG_VC_A0003	0	2	2	2	0.000153946	0.999843136	2.92E-06
3147	3148	IG_VC_A0003	10	2	2	2	1.07E-05	0.999986982	2.27E-06
3179	3180	IG_VC_A0003	7	2	2	2	4.73E-05	0.999948103	4.64E-06
3189	3190	IG_VC_A0003	0	2	2	2	0.000550844	0.999430078	1.91E-05
3205	3206	IG_VC_A0003	0	2	2	2	0.00055599	0.999417202	2.68E-05
3222	3223	IG_VC_A0003	1	2	2	2	6.68E-05	0.999902792	3.04E-05
3236	3237	IG_VC_A0003	2	2	2	2	3.12E-05	0.999937705	3.11E-05
3248	3249	IG_VC_A0003	3	2	2	2	3.36E-05	0.999934025	3.24E-05
3255	3256	IG_VC_A0003	2	2	2	2	8.13E-05	0.99988452	3.42E-05
3265	3266	IG_VC_A0003	0	2	2	2	0.000321373	0.999642993	3.56E-05
3269	3270	IG_VC_A0003	2	2	2	2	0.000200071	0.999765814	3.41E-05
3289	3290	IG_VC_A0003	0	2	2	2	0.000335395	0.999632523	3.21E-05
3322	3323	IG_VC_A0003	1	2	2	2	0.000105021	0.99986754	2.74E-05
3331	3332	VC_A0003	0	2	2	2	0.000223237	0.999760146	1.66E-05
3386	3387	VC_A0003	9	2	2	2	1.99E-05	0.999977667	2.44E-06
3393	3394	VC_A0003	22	2	2	2	0	1	0
3486	3487	VC_A0003	2	2	2	2	6.09E-05	0.999936711	2.37E-06
3553	3554	VC_A0003	0	2	2	2	0.000293842	0.999701709	4.45E-06
3568	3569	VC_A0003	3	2	2	2	0.000177171	0.999818138	4.69E-06
3587	3588	VC_A0003	0	2	2	2	0.000295288	0.999700307	4.41E-06
3601	3602	VC_A0003	2	2	2	2	6.30E-05	0.999934332	2.69E-06
3714	3715	VC_A0003	11	2	2	2	3.78E-06	0.999995261	9.54E-07
3740	3741	VC_A0003	1	2	2	2	5.82E-06	0.99999306	1.12E-06
3748	3749	VC_A0003	7	2	2	2	5.36E-06	0.999994287	3.54E-07
3768	3769	VC_A0003	4	2	2	2	1.19E-05	0.999987763	3.85E-07
3780	3781	VC_A0003	41	2	2	2	0	1	0
3791	3792	VC_A0003	16	2	2	2	2.14E-06	0.999997616	2.49E-07
3796	3797	VC_A0003	1	2	2	2	1.84E-05	0.99998006	1.49E-06
3830	3831	VC_A0003	0	2	2	2	0.000151003	0.999847561	1.44E-06
3856	3857	VC_A0003	14	2	2	2	6.19E-06	0.999993535	2.79E-07
3884	3885	VC_A0003	13	2	2	2	1.91E-06	0.999997991	9.57E-08
3914	3915	VC_A0003	9	2	2	2	4.17E-06	0.999995769	6.16E-08
3916	3917	VC_A0003	33	2	2	2	0	1	0
3925	3926	VC_A0003	0	2	2	2	0.000170781	0.999827157	2.06E-06
3945	3946	IG_VC_A0004	2	2	2	2	5.23E-05	0.999945155	2.54E-06
3971	3972	IG_VC_A0004	5	2	2	2	3.35E-05	0.999963726	2.78E-06
3981	3982	IG_VC_A0004	6	2	2	2	5.64E-05	0.999940868	2.74E-06
3994	3995	IG_VC_A0004	0	2	2	2	0.000548058	0.999445784	6.16E-06
4010	4011	IG_VC_A0004	0	2	2	2	0.000546512	0.999446425	7.06E-06
4013	4014	IG_VC_A0004	8	2	2	2	4.96E-05	0.999944162	6.25E-06
4025	4026	IG_VC_A0004	6	2	2	2	1.72E-05	0.999972092	1.07E-05
4029	4030	IG_VC_A0004	3	2	2	2	8.33E-05	0.999878094	3.86E-05
4031	4032	IG_VC_A0004	0	2	2	2	0.000375087	0.999552904	7.20E-05
4037	4038	IG_VC_A0004	3	2	2	2	0.000278391	0.999630255	9.14E-05
4043	4044	IG_VC_A0004	0	2	2	2	0.000512852	0.999373252	0.000113896
4057	4058	IG_VC_A0004	1	2	2	2	0.000325147	0.999548769	0.000126084
4065	4066	IG_VC_A0004	0	2	2	2	0.000866283	0.999006456	0.000127261
4074	4075	IG_VC_A0004	0	2	2	2	0.000836401	0.999039685	0.000123914
4081	4082	IG_VC_A0004	1	2	2	2	0.000204428	0.999679459	0.000116113
4087	4088	IG_VC_A0004	2	2	2	2	0.000255019	0.999646492	9.85E-05
4091	4092	IG_VC_A0004	0	2	2	2	0.000739493	0.999189273	7.12E-05
4113	4114	IG_VC_A0004	0	2	2	2	0.000691318	0.999266006	4.27E-05
4120	4121	IG_VC_A0004	8	2	2	2	5.45E-05	0.999938432	7.04E-06
4130	4131	IG_VC_A0004	15	2	2	2	3.21E-06	0.999995792	9.98E-07
4149	4150	IG_VC_A0004	26	2	2	2	0	1	0
4153	4154	IG_VC_A0004	29	2	2	2	0	1	0
4162	4163	VC_A0004	12	2	2	2	6.50E-06	0.99999319	3.11E-07
4168	4169	VC_A0004	0	2	2	2	0.000168419	0.999829758	1.82E-06
4276	4277	VC_A0004	4	2	2	2	4.30E-05	0.999955043	1.94E-06
4287	4288	VC_A0004	6	2	2	2	9.18E-06	0.999989029	1.79E-06
4296	4297	VC_A0004	6	2	2	2	1.88E-05	0.999976806	4.42E-06
4315	4316	VC_A0004	0	2	2	2	0.000180007	0.999799615	2.04E-05
4327	4328	VC_A0004	3	2	2	2	4.79E-05	0.999922798	2.93E-05
4349	4350	VC_A0004	1	2	2	2	1.66E-05	0.999943518	3.99E-05
4359	4360	IG_VC_A0005	5	2	2	2	5.47E-05	0.999899058	4.63E-05
4368	4369	IG_VC_A0005	0	2	2	2	0.0002172	0.99972922	5.36E-05
4386	4387	IG_VC_A0005	1	2	2	2	6.78E-05	0.999876005	5.62E-05
4397	4398	IG_VC_A0005	5	2	2	2	0.000170703	0.999775039	5.43E-05
4401	4402	IG_VC_A0005	0	2	2	2	0.000702967	0.9992479	4.91E-05
4407	4408	IG_VC_A0005	0	2	2	2	0.000696384	0.999261823	4.18E-05
4415	4416	IG_VC_A0005	3	2	2	2	0.000140735	0.999827999	3.13E-05
4453	4454	VC_A0005	1	2	2	2	1.85E-05	0.999958838	2.26E-05
4469	4470	VC_A0005	7	2	2	2	6.05E-06	0.999984297	9.65E-06
4474	4475	VC_A0005	1	2	2	2	6.24E-06	0.999985493	8.27E-06
4476	4477	VC_A0005	13	2	2	2	7.38E-06	0.999987524	5.10E-06
4494	4495	VC_A0005	0	2	2	2	0.000173714	0.99982005	6.24E-06
4509	4510	VC_A0005	2	2	2	2	4.94E-05	0.999944904	5.67E-06
4512	4513	VC_A0005	5	2	2	2	2.39E-05	0.99997102	5.04E-06
4533	4534	VC_A0005	4	2	2	2	1.87E-05	0.99997696	4.35E-06
4560	4561	VC_A0005	2	2	2	2	1.75E-05	0.999978923	3.57E-06
4570	4571	VC_A0005	4	2	2	2	1.68E-05	0.999980565	2.66E-06
4583	4584	VC_A0005	2	2	2	2	1.42E-05	0.999984168	1.59E-06
4600	4601	VC_A0005	17	2	2	2	2.09E-06	0.999997555	3.52E-07
4633	4634	VC_A0005	20	2	2	2	2.07E-06	0.999997709	2.20E-07
4689	4690	VC_A0005	3	2	2	2	1.37E-05	0.999985755	5.85E-07
4697	4698	VC_A0005	4	2	2	2	1.37E-05	0.999985801	5.45E-07
4721	4722	VC_A0005	11	2	2	2	2.00E-06	0.999997885	1.18E-07
4728	4729	IG_VC_A0006	22	2	2	2	0	1	0
4770	4771	IG_VC_A0006	0	2	2	2	0.004839805	0.995051614	0.000108581
4795	4796	IG_VC_A0006	6	2	2	2	0.00658923	0.993240187	0.000170583
4870	4871	VC_A0006	0	2	2	2	0.031388714	0.968093161	0.000518125
4877	4878	VC_A0006	2	2	2	2	0.041100639	0.958188898	0.000710463
4886	4887	VC_A0006	0	2	2	2	0.089195806	0.909977219	0.000826975
4891	4892	VC_A0006	0	2	2	2	0.108210949	0.890934886	0.000854165
4901	4902	VC_A0006	0	2	2	2	0.115215068	0.883933486	0.000851446
4924	4925	VC_A0006	0	2	2	2	0.116471075	0.882687346	0.000841579
4944	4945	VC_A0006	0	2	2	2	0.113077359	0.886089969	0.000832672
4986	4987	VC_A0006	2	2	2	2	0.101952881	0.897220273	0.000826846
4999	5000	VC_A0006	0	2	2	2	0.101664468	0.897588565	0.000746968
5017	5018	VC_A0006	0	2	2	2	0.09641242	0.902904317	0.000683263
5045	5046	VC_A0006	4	2	2	2	0.081415203	0.917959552	0.000625245
5060	5061	VC_A0006	0	2	2	2	0.079610796	0.91990954	0.000479664
5106	5107	VC_A0006	0	2	2	2	0.072132928	0.927510265	0.000356807
5119	5120	VC_A0006	0	2	2	2	0.052166625	0.947600881	0.000232494
5125	5126	VC_A0006	17	2	2	2	0.001644799	0.998277251	7.79E-05
5129	5130	VC_A0006	8	2	2	2	0.000133111	0.99981319	5.37E-05
5176	5177	VC_A0006	1	2	2	2	2.04E-05	0.999926931	5.27E-05
5248	5249	VC_A0006	3	2	2	2	1.81E-05	0.999933632	4.83E-05
5319	5320	VC_A0006	5	2	2	2	1.72E-05	0.999937738	4.51E-05
5329	5330	VC_A0006	3	2	2	2	1.52E-05	0.99994196	4.29E-05
5433	5434	VC_A0006	7	2	2	2	5.83E-06	0.999952468	4.17E-05
5473	5474	VC_A0006	10	2	2	2	7.84E-06	0.999935118	5.70E-05
5496	5497	VC_A0006	4	2	2	2	0.000190512	0.999650991	0.000158497
5507	5508	VC_A0006	0	2	2	2	0.001024786	0.998693677	0.000281538
5521	5522	VC_A0006	0	2	2	2	0.001146461	0.998498086	0.000355453
5528	5529	VC_A0006	4	2	2	2	0.000665953	0.998933744	0.000400304
5535	5536	IG_VC_A0007	0	2	2	2	0.000784061	0.998763959	0.00045198
5540	5541	IG_VC_A0007	1	2	2	2	0.000387352	0.999130835	0.000481813
5579	5580	VC_A0007	0	2	2	2	0.000741542	0.998765276	0.000493182
5590	5591	VC_A0007	6	2	2	2	0.000597574	0.998908038	0.000494387
5615	5616	VC_A0007	0	2	2	2	0.001904875	0.997530265	0.00056486
5617	5618	VC_A0007	1	2	2	2	0.002192503	0.99720267	0.000604828
5632	5633	VC_A0007	0	2	2	2	0.007255325	0.99218255	0.000562125
5659	5660	VC_A0007	0	2	2	2	0.009062425	0.990413615	0.000523961
5667	5668	VC_A0007	0	2	2	2	0.00920583	0.990304837	0.000489333
5681	5682	VC_A0007	0	2	2	2	0.00778853	0.991757563	0.000453907
5700	5701	VC_A0007	2	2	2	2	0.003512704	0.996076363	0.000410933
5731	5732	VC_A0007	0	2	2	2	0.002783192	0.996851846	0.000364961
5737	5738	VC_A0007	1	2	2	2	0.000399599	0.999292956	0.000307446
5783	5784	VC_A0007	2	2	2	2	0.00021687	0.999563554	0.000219576
5796	5797	VC_A0007	0	2	2	2	0.000318328	0.999551309	0.000130363
5826	5827	VC_A0007	11	2	2	2	1.22E-05	0.999966916	2.09E-05
5838	5839	VC_A0007	9	2	2	2	5.46E-06	0.999991024	3.51E-06
5842	5843	VC_A0007	6	2	2	2	4.45E-06	0.999994995	5.55E-07
5856	5857	VC_A0007	45	2	2	2	0	1	0
5878	5879	VC_A0007	11	2	2	2	5.74E-06	0.999994043	2.20E-07
5887	5888	VC_A0007	0	2	2	2	0.000142258	0.999856568	1.17E-06
5913	5914	VC_A0007	16	2	2	2	6.69E-06	0.999992338	9.68E-07
5992	5993	VC_A0007	6	2	2	2	1.01E-05	0.9999873	2.65E-06
6091	6092	VC_A0007	8	2	2	2	7.22E-05	0.99991495	1.29E-05
6104	6105	VC_A0007	0	2	2	2	0.000894457	0.999033307	7.22E-05
6154	6155	VC_A0007	0	2	2	2	0.001026834	0.998865874	0.000107292
6175	6176	VC_A0007	5	2	2	2	0.000588675	0.999283345	0.00012798
6238	6239	VC_A0007	0	2	2	2	0.000702625	0.999145864	0.000151511
6378	6379	VC_A0007	1	2	2	2	0.000324145	0.999511608	0.000164247
6396	6397	VC_A0007	5	2	2	2	0.0006236	0.999209748	0.000166652
6408	6409	VC_A0007	0	2	2	2	0.00222209	0.997619356	0.000158553
6437	6438	VC_A0007	0	2	2	2	0.002635121	0.997216932	0.000147947
6462	6463	VC_A0007	0	2	2	2	0.002225116	0.997640233	0.000134651
6469	6470	VC_A0007	4	2	2	2	0.000614554	0.999268975	0.000116471
6475	6476	VC_A0007	3	2	2	2	0.00031176	0.999587602	0.000100637
6483	6484	VC_A0007	0	2	2	2	0.000383233	0.999532785	8.40E-05
6498	6499	VC_A0007	1	2	2	2	4.55E-05	0.999892321	6.21E-05
6511	6512	VC_A0007	2	2	2	2	2.02E-05	0.999949344	3.05E-05
6518	6519	VC_A0007	14	2	2	2	2.48E-06	0.999992568	4.95E-06
6562	6563	IG_VC_A0008	8	2	2	2	4.59E-06	0.999994498	9.17E-07
6594	6595	IG_VC_A0008	6	2	2	2	4.53E-06	0.999995234	2.37E-07
6596	6597	IG_VC_A0008	10	2	2	2	2.18E-06	0.999997657	1.64E-07
6609	6610	IG_VC_A0008	3	2	2	2	1.43E-05	0.999985272	4.44E-07
6616	6617	IG_VC_A0008	7	2	2	2	1.71E-05	0.999982577	2.91E-07
6632	6633	VC_A0008	0	2	2	2	0.000145691	0.999853684	6.26E-07
6652	6653	VC_A0008	22	2	2	2	0	1	0
6675	6676	VC_A0008	2	2	2	2	1.50E-05	0.999983659	1.30E-06
6686	6687	VC_A0008	2	2	2	2	2.41E-05	0.999973514	2.37E-06
6708	6709	VC_A0008	5	2	2	2	5.52E-05	0.999941609	3.20E-06
6725	6726	VC_A0008	0	2	2	2	0.000204069	0.999792365	3.57E-06
6741	6742	VC_A0008	4	2	2	2	4.79E-05	0.999949574	2.55E-06
6749	6750	VC_A0008	14	2	2	2	5.44E-06	0.999993159	1.40E-06
6804	6805	VC_A0008	4	2	2	2	4.70E-05	0.99995068	2.31E-06
6815	6816	VC_A0008	0	2	2	2	0.000199364	0.999797897	2.74E-06
6821	6822	VC_A0008	5	2	2	2	4.90E-05	0.999949099	1.86E-06
6824	6825	VC_A0008	10	2	2	2	1.05E-05	0.999988722	7.88E-07
6887	6888	VC_A0008	0	2	2	2	0.000145198	0.999853775	1.03E-06
6890	6891	VC_A0008	13	2	2	2	6.02E-06	0.999993753	2.27E-07
6893	6894	VC_A0008	16	2	2	2	2.01E-06	0.999997867	1.20E-07
6924	6925	VC_A0008	7	2	2	2	7.47E-06	0.999992303	2.24E-07
6980	6981	VC_A0008	7	2	2	2	4.56E-05	0.999953552	8.89E-07
6992	6993	VC_A0008	0	2	2	2	0.000546356	0.999449251	4.39E-06
6998	6999	VC_A0008	0	2	2	2	0.000550839	0.999443722	5.44E-06
7007	7008	VC_A0008	1	2	2	2	6.24E-05	0.999932764	4.86E-06
7109	7110	VC_A0008	2	2	2	2	2.24E-05	0.99997487	2.75E-06
7133	7134	VC_A0008	20	2	2	2	2.90E-06	0.999996414	6.90E-07
7142	7143	VC_A0008	7	2	2	2	1.59E-05	0.999983615	5.13E-07
7229	7230	VC_A0008	0	2	2	2	0.00015946	0.999839294	1.25E-06
7238	7239	VC_A0008	10	2	2	2	2.12E-05	0.999977951	8.41E-07
7256	7257	VC_A0008	0	2	2	2	0.000153177	0.999844967	1.86E-06
7289	7290	VC_A0008	10	2	2	2	6.66E-06	0.999991734	1.60E-06
7301	7302	VC_A0008	1	2	2	2	6.06E-06	0.999989905	4.03E-06
7343	7344	VC_A0008	7	2	2	2	5.19E-06	0.999989788	5.02E-06
7380	7381	VC_A0008	1	2	2	2	9.32E-06	0.999976689	1.40E-05
7460	7461	VC_A0008	5	2	2	2	4.23E-05	0.99993808	1.97E-05
7482	7483	VC_A0008	5	2	2	2	0.000163813	0.999810078	2.61E-05
7511	7512	VC_A0008	0	2	2	2	0.000748714	0.999218905	3.24E-05
7551	7552	VC_A0008	0	2	2	2	0.000767631	0.999197975	3.44E-05
7580	7581	VC_A0008	5	2	2	2	0.000236132	0.999730469	3.34E-05
7589	7590	VC_A0008	2	2	2	2	0.000160152	0.999807116	3.27E-05
7625	7626	VC_A0008	0	2	2	2	0.000305485	0.999662857	3.17E-05
7632	7633	VC_A0008	1	2	2	2	9.88E-05	0.999873227	2.80E-05
7646	7647	VC_A0008	0	2	2	2	0.000222843	0.999758604	1.86E-05
7661	7662	VC_A0008	18	2	2	2	2.70E-05	0.999967003	6.05E-06
7670	7671	VC_A0008	0	2	2	2	0.000153389	0.999842822	3.79E-06
7685	7686	VC_A0008	26	2	2	2	0	1	0
7687	7688	VC_A0008	5	2	2	2	1.09E-05	0.999988837	2.28E-07
7689	7690	VC_A0008	23	2	2	2	0	1	0
7759	7760	VC_A0008	2	2	2	2	1.14E-05	0.999988219	4.06E-07
7773	7774	VC_A0008	13	2	2	2	2.58E-06	0.999997023	3.94E-07
7775	7776	VC_A0008	10	2	2	2	1.88E-05	0.999979777	1.39E-06
7798	7799	VC_A0008	0	2	2	2	0.000570113	0.999422433	7.45E-06
7807	7808	VC_A0008	0	2	2	2	0.000600432	0.999389539	1.00E-05
7817	7818	VC_A0008	5	2	2	2	0.000136458	0.999853145	1.04E-05
7821	7822	VC_A0008	5	2	2	2	4.10E-05	0.999948154	1.08E-05
7852	7853	VC_A0008	3	2	2	2	2.01E-05	0.999968522	1.14E-05
7855	7856	VC_A0008	1	2	2	2	9.20E-06	0.999978671	1.21E-05
7872	7873	VC_A0008	2	2	2	2	2.26E-05	0.999966358	1.10E-05
7906	7907	VC_A0008	5	2	2	2	5.46E-05	0.99993546	9.98E-06
7934	7935	VC_A0008	0	2	2	2	0.000203504	0.999788123	8.37E-06
7947	7948	VC_A0008	5	2	2	2	4.70E-05	0.999947988	5.05E-06
7964	7965	VC_A0008	12	2	2	2	3.22E-06	0.999994715	2.06E-06
7968	7969	VC_A0008	7	2	2	2	4.72E-06	0.999992977	2.30E-06
7971	7972	VC_A0008	1	2	2	2	6.10E-06	0.999987391	6.51E-06
7982	7983	VC_A0008	1	2	2	2	7.57E-06	0.999983635	8.80E-06
7996	7997	VC_A0008	2	2	2	2	2.19E-05	0.999968754	9.36E-06
8006	8007	VC_A0008	5	2	2	2	5.30E-05	0.999937041	9.94E-06
8008	8009	VC_A0008	6	2	2	2	0.000196908	0.99979291	1.02E-05
8037	8038	VC_A0008	0	2	2	2	0.002212858	0.997769002	1.81E-05
8040	8041	VC_A0008	0	2	2	2	0.002822663	0.997156858	2.05E-05
8096	8097	VC_A0008	0	2	2	2	0.002573923	0.997406167	1.99E-05
8113	8114	VC_A0008	2	2	2	2	0.001240305	0.998742541	1.72E-05
8159	8160	VC_A0008	0	2	2	2	0.001119234	0.998867297	1.35E-05
8184	8185	VC_A0008	8	2	2	2	0.000264672	0.999727623	7.70E-06
8198	8199	VC_A0008	0	2	2	2	0.000343644	0.999648469	7.89E-06
8204	8205	VC_A0008	1	2	2	2	4.10E-05	0.999952664	6.36E-06
8209	8210	VC_A0008	4	2	2	2	1.80E-05	0.999978953	3.04E-06
8216	8217	VC_A0008	38	2	2	2	0	1	0
8220	8221	VC_A0008	33	2	2	2	0	1	0
8226	8227	VC_A0008	5	2	2	2	1.34E-05	0.999986077	5.32E-07
8235	8236	VC_A0008	2	2	2	2	1.44E-05	0.999984906	6.62E-07
8257	8258	VC_A0008	8	2	2	2	6.30E-06	0.999993293	4.06E-07
8285	8286	VC_A0008	5	2	2	2	1.47E-05	0.999984388	9.54E-07
8304	8305	VC_A0009	2	2	2	2	1.47E-05	0.999984187	1.15E-06
8308	8309	VC_A0009	12	2	2	2	6.28E-06	0.999992696	1.03E-06
8311	8312	VC_A0009	4	2	2	2	0.000118201	0.999878931	2.87E-06
8334	8335	VC_A0009	0	2	2	2	0.000609331	0.99938677	3.90E-06
8340	8341	VC_A0009	0	2	2	2	0.000595218	0.999401585	3.20E-06
8347	8348	VC_A0009	15	2	2	2	6.22E-05	0.999936676	1.16E-06
8357	8358	VC_A0009	0	2	2	2	0.000177963	0.999820934	1.10E-06
8378	8379	VC_A0009	51	2	2	2	0	1	0
8408	8409	VC_A0009	7	2	2	2	5.06E-06	0.999994293	6.42E-07
8435	8436	VC_A0009	4	2	2	2	1.46E-05	0.999981302	4.08E-06
8446	8447	VC_A0009	5	2	2	2	1.58E-05	0.999976418	7.79E-06
8449	8450	VC_A0009	1	2	2	2	1.21E-05	0.999975923	1.20E-05
8452	8453	VC_A0009	1	2	2	2	5.58E-05	0.9999303	1.39E-05
8458	8459	VC_A0009	0	2	2	2	0.000530321	0.999458243	1.14E-05
8473	8474	VC_A0009	0	2	2	2	0.000521229	0.999471384	7.39E-06
8480	8481	VC_A0009	15	2	2	2	1.81E-05	0.999980571	1.35E-06
8505	8506	VC_A0010	8	2	2	2	5.54E-06	0.999994029	4.35E-07
8507	8508	VC_A0010	16	2	2	2	2.46E-06	0.999997051	4.93E-07
8525	8526	VC_A0010	5	2	2	2	2.19E-05	0.999976264	1.88E-06
8527	8528	VC_A0010	2	2	2	2	6.04E-05	0.999936532	3.03E-06
8550	8551	VC_A0010	0	2	2	2	0.000237121	0.999759152	3.73E-06
8571	8572	VC_A0010	6	2	2	2	9.29E-05	0.999904091	2.97E-06
8580	8581	VC_A0010	0	2	2	2	0.000320504	0.999674208	5.29E-06
8607	8608	VC_A0010	2	2	2	2	0.000189636	0.999804711	5.65E-06
8619	8620	VC_A0010	0	2	2	2	0.000305515	0.999688965	5.52E-06
8670	8671	VC_A0010	2	2	2	2	6.61E-05	0.999930031	3.87E-06
8681	8682	VC_A0010	11	2	2	2	6.73E-06	0.999991043	2.22E-06
8694	8695	VC_A0010	2	2	2	2	5.32E-05	0.999943486	3.32E-06
8706	8707	VC_A0010	0	2	2	2	0.000231773	0.999764275	3.95E-06
8728	8729	VC_A0010	6	2	2	2	9.17E-05	0.999905185	3.12E-06
8739	8740	VC_A0010	0	2	2	2	0.000320991	0.999673581	5.43E-06
8748	8749	VC_A0010	5	2	2	2	0.000191443	0.999802781	5.78E-06
8763	8764	VC_A0010	0	2	2	2	0.000310257	0.999684125	5.62E-06
8787	8788	VC_A0010	2	2	2	2	7.23E-05	0.999923732	3.93E-06
8807	8808	VC_A0010	6	2	2	2	1.85E-05	0.999979293	2.24E-06
8811	8812	VC_A0010	5	2	2	2	6.86E-05	0.999928219	3.14E-06
8837	8838	VC_A0010	0	2	2	2	0.000290089	0.999706462	3.45E-06
8853	8854	VC_A0010	8	2	2	2	0.000164901	0.999832739	2.36E-06
8868	8869	VC_A0010	0	2	2	2	0.00062604	0.999370507	3.45E-06
8907	8908	VC_A0010	0	2	2	2	0.00058897	0.999408177	2.85E-06
8917	8918	VC_A0010	10	2	2	2	1.94E-05	0.999979692	9.51E-07
8921	8922	IG_VC_A0011	11	2	2	2	2.42E-06	0.99999654	1.04E-06
8935	8936	IG_VC_A0011	1	2	2	2	6.70E-06	0.999989784	3.52E-06
8939	8940	IG_VC_A0011	3	2	2	2	1.68E-05	0.999978675	4.56E-06
8987	8988	VC_A0011	1	2	2	2	2.58E-05	0.999968656	5.53E-06
8990	8991	VC_A0011	0	2	2	2	0.000191133	0.999804415	4.45E-06
9007	9008	VC_A0011	7	2	2	2	5.70E-05	0.999941085	1.94E-06
9025	9026	VC_A0011	0	2	2	2	0.000186351	0.999811664	1.99E-06
9048	9049	VC_A0011	7	2	2	2	1.88E-05	0.999980344	8.45E-07
9062	9063	VC_A0011	1	2	2	2	7.22E-06	0.9999916	1.18E-06
9069	9070	VC_A0011	9	2	2	2	5.57E-06	0.999993858	5.73E-07
9093	9094	VC_A0011	5	2	2	2	1.31E-05	0.99998591	1.02E-06
9129	9130	VC_A0011	1	2	2	2	6.60E-06	0.999992275	1.12E-06
9143	9144	VC_A0011	7	2	2	2	4.65E-06	0.999995058	2.87E-07
9186	9187	VC_A0011	19	2	2	2	1.89E-06	0.999997906	2.06E-07
9196	9197	VC_A0011	7	2	2	2	4.89E-06	0.9999945	6.10E-07
9325	9326	VC_A0011	1	2	2	2	9.97E-06	0.999986947	3.08E-06
9382	9383	VC_A0011	2	2	2	2	4.98E-05	0.999946078	4.09E-06
9390	9391	VC_A0011	0	2	2	2	0.00020513	0.999790185	4.69E-06
9438	9439	VC_A0011	3	2	2	2	5.48E-05	0.999941394	3.77E-06
9468	9469	VC_A0011	2	2	2	2	2.26E-05	0.999974659	2.73E-06
9524	9525	VC_A0011	18	2	2	2	9.12E-06	0.999989307	1.58E-06
9546	9547	VC_A0011	0	2	2	2	0.000173958	0.999823578	2.46E-06
9558	9559	VC_A0011	2	2	2	2	4.83E-05	0.999949642	2.01E-06
9606	9607	VC_A0011	2	2	2	2	2.09E-05	0.9999778	1.31E-06
9609	9610	VC_A0011	8	2	2	2	6.97E-06	0.99999267	3.57E-07
9645	9646	VC_A0011	7	2	2	2	1.59E-05	0.999983775	2.89E-07
9667	9668	VC_A0011	0	2	2	2	0.000149063	0.9998502	7.37E-07
9710	9711	VC_A0011	12	2	2	2	6.13E-06	0.999993684	1.86E-07
9755	9756	VC_A0011	20	2	2	2	1.96E-06	0.999997903	1.36E-07
9772	9773	VC_A0011	6	2	2	2	5.73E-06	0.999993909	3.59E-07
9781	9782	VC_A0011	5	2	2	2	2.15E-05	0.999976748	1.71E-06
9792	9793	VC_A0011	4	2	2	2	5.39E-05	0.999943304	2.82E-06
9807	9808	VC_A0011	0	2	2	2	0.000202403	0.999794086	3.51E-06
9837	9838	VC_A0011	4	2	2	2	4.67E-05	0.999950484	2.79E-06
9851	9852	VC_A0011	12	2	2	2	3.30E-06	0.999994786	1.91E-06
9867	9868	VC_A0011	1	2	2	2	6.50E-06	0.999989848	3.66E-06
9886	9887	VC_A0011	2	2	2	2	1.35E-05	0.99998246	4.08E-06
9903	9904	VC_A0011	1	2	2	2	7.74E-06	0.999987871	4.39E-06
9905	9906	VC_A0011	8	2	2	2	1.55E-05	0.999981137	3.38E-06
9928	9929	VC_A0011	5	2	2	2	0.000140609	0.999853661	5.73E-06
9946	9947	VC_A0011	0	2	2	2	0.000707804	0.999285	7.20E-06
9988	9989	VC_A0011	0	2	2	2	0.000723037	0.999270396	6.57E-06
10020	10021	VC_A0011	7	2	2	2	0.000198845	0.999796802	4.35E-06
10029	10030	VC_A0011	0	2	2	2	0.000335879	0.999658378	5.74E-06
10043	10044	VC_A0011	5	2	2	2	0.00010896	0.999885634	5.41E-06
10058	10059	VC_A0011	5	2	2	2	8.88E-05	0.999906343	4.88E-06
10072	10073	VC_A0011	0	2	2	2	0.000213102	0.999783083	3.82E-06
10093	10094	VC_A0011	14	2	2	2	2.59E-05	0.999972772	1.35E-06
10102	10103	VC_A0011	0	2	2	2	0.000152064	0.999846728	1.21E-06
10115	10116	VC_A0011	23	2	2	2	0	1	0
10124	10125	VC_A0011	3	2	2	2	1.13E-05	0.999988472	2.65E-07
10183	10184	VC_A0011	20	2	2	2	1.93E-06	0.999997993	8.01E-08
10186	10187	VC_A0011	32	2	2	2	0	1	0
10235	10236	VC_A0011	14	2	2	2	4.06E-05	0.999958697	7.29E-07
10258	10259	VC_A0011	0	2	2	2	0.001339644	0.998656452	3.90E-06
10305	10306	VC_A0011	0	2	2	2	0.001669551	0.998326333	4.12E-06
10332	10333	VC_A0011	0	2	2	2	0.00132654	0.998670707	2.75E-06
10421	10422	VC_A0011	21	2	2	2	0	1	0
10425	10426	VC_A0011	13	2	2	2	2.93E-06	0.999996854	2.20E-07
10467	10468	VC_A0011	2	2	2	2	4.57E-05	0.999953083	1.25E-06
10478	10479	VC_A0011	0	2	2	2	0.000197357	0.999800842	1.80E-06
10539	10540	VC_A0011	5	2	2	2	4.75E-05	0.9999514	1.14E-06
10556	10557	VC_A0011	9	2	2	2	7.38E-06	0.999992404	2.13E-07
10597	10598	VC_A0011	21	2	2	2	0	1	0
10639	10640	VC_A0011	12	2	2	2	1.59E-05	0.999983711	3.54E-07
10711	10712	VC_A0011	0	2	2	2	0.000492769	0.999505368	1.86E-06
10742	10743	VC_A0011	0	2	2	2	0.000493464	0.999504815	1.72E-06
10749	10750	VC_A0011	18	2	2	2	1.80E-05	0.999981599	4.25E-07
10773	10774	VC_A0011	9	2	2	2	9.00E-06	0.999990667	3.29E-07
10777	10778	VC_A0011	2	2	2	2	4.21E-05	0.999957016	9.16E-07
10791	10792	VC_A0011	0	2	2	2	0.000163578	0.999835452	9.69E-07
10831	10832	VC_A0011	24	2	2	2	0	1	0
10843	10844	VC_A0011	21	2	2	2	0	1	0
10867	10868	VC_A0011	0	2	2	2	0.000161782	0.999836919	1.30E-06
10889	10890	VC_A0011	2	2	2	2	3.97E-05	0.99995897	1.32E-06
10934	10935	VC_A0011	18	2	2	2	3.35E-06	0.999995616	1.03E-06
10956	10957	VC_A0011	3	2	2	2	1.23E-05	0.999985068	2.67E-06
10987	10988	VC_A0011	10	2	2	2	4.28E-06	0.999991496	4.23E-06
11054	11055	VC_A0011	1	2	2	2	6.63E-05	0.999917839	1.59E-05
11062	11063	VC_A0011	0	2	2	2	0.000690026	0.999287678	2.23E-05
11133	11134	VC_A0011	0	2	2	2	0.000741858	0.999233521	2.46E-05
11170	11171	VC_A0011	3	2	2	2	0.000267297	0.999708516	2.42E-05
11190	11191	VC_A0011	7	2	2	2	0.000226227	0.999749966	2.38E-05
11196	11197	VC_A0011	0	2	2	2	0.001114334	0.998849853	3.58E-05
11236	11237	VC_A0011	5	2	2	2	0.001256376	0.998702231	4.14E-05
11241	11242	VC_A0011	0	2	2	2	0.00265654	0.99729998	4.35E-05
11257	11258	VC_A0011	0	2	2	2	0.002936959	0.997021291	4.18E-05
11306	11307	VC_A0011	0	2	2	2	0.002346596	0.997615909	3.75E-05
11324	11325	VC_A0011	20	2	2	2	0.000349748	0.999619899	3.04E-05
11339	11340	VC_A0011	0	2	2	2	0.000537466	0.999428502	3.40E-05
11367	11368	VC_A0011	5	2	2	2	0.000295424	0.999670229	3.43E-05
11433	11434	VC_A0011	0	2	2	2	0.000397612	0.999567999	3.44E-05
11445	11446	VC_A0011	13	2	2	2	0.00010313	0.999865235	3.16E-05
11448	11449	VC_A0011	0	2	2	2	0.000544256	0.999414591	4.12E-05
11465	11466	VC_A0011	1	2	2	2	0.000510796	0.999443865	4.53E-05
11472	11473	VC_A0011	0	2	2	2	0.00180015	0.998163483	3.64E-05
11490	11491	VC_A0011	0	2	2	2	0.002088282	0.997885229	2.65E-05
11496	11497	VC_A0011	0	2	2	2	0.001628319	0.998356626	1.51E-05
11510	11511	VC_A0011	21	2	2	2	0	1	0
11523	11524	VC_A0011	12	2	2	2	5.94E-06	0.999993779	2.82E-07
11567	11568	VC_A0011	0	2	2	2	0.000149189	0.999849186	1.62E-06
11598	11599	VC_A0011	7	2	2	2	1.63E-05	0.999982034	1.65E-06
11600	11601	VC_A0011	1	2	2	2	8.79E-06	0.999986683	4.53E-06
11620	11621	VC_A0011	1	2	2	2	2.28E-05	0.999971395	5.83E-06
11652	11653	VC_A0011	0	2	2	2	0.000180959	0.99981393	5.11E-06
11710	11711	VC_A0011	2	2	2	2	4.51E-05	0.999951981	2.92E-06
11737	11738	VC_A0011	7	2	2	2	8.66E-06	0.999990562	7.80E-07
11762	11763	IG_VC_A0012	2	2	2	2	1.24E-05	0.999987006	5.73E-07
11776	11777	IG_VC_A0012	21	2	2	2	0	1	0
11787	11788	IG_VC_A0012	8	2	2	2	4.17E-06	0.999995778	5.72E-08
11811	11812	IG_VC_A0012	11	2	2	2	1.86E-06	0.999998077	6.32E-08
11834	11835	IG_VC_A0012	8	2	2	2	4.50E-06	0.999995425	7.01E-08
11844	11845	IG_VC_A0012	6	2	2	2	4.69E-06	0.999995233	7.66E-08
11879	11880	IG_VC_A0012	7	2	2	2	4.51E-06	0.999995382	1.09E-07
11882	11883	IG_VC_A0012	13	2	2	2	1.91E-06	0.999997788	3.03E-07
11889	11890	IG_VC_A0012	1	2	2	2	5.73E-06	0.999992713	1.56E-06
11891	11892	IG_VC_A0012	8	2	2	2	6.35E-06	0.999991882	1.76E-06
11910	11911	VC_A0012	1	2	2	2	2.50E-05	0.999969681	5.27E-06
11923	11924	VC_A0012	0	2	2	2	0.000212981	0.999780371	6.65E-06
11935	11936	VC_A0012	8	2	2	2	8.97E-05	0.999904051	6.23E-06
11950	11951	VC_A0012	0	2	2	2	0.000336447	0.999652155	1.14E-05
11959	11960	VC_A0012	1	2	2	2	0.000216309	0.999770212	1.35E-05
11973	11974	VC_A0012	0	2	2	2	0.000690563	0.999298275	1.12E-05
11988	11989	VC_A0012	0	2	2	2	0.000648885	0.999343883	7.23E-06
11998	11999	IG_VC_A0013	7	2	2	2	5.14E-05	0.999947224	1.36E-06
12002	12003	IG_VC_A0013	10	2	2	2	3.72E-06	0.99999589	3.86E-07
12047	12048	IG_VC_A0013	2	2	2	2	1.16E-05	0.999988026	3.99E-07
12054	12055	IG_VC_A0013	30	2	2	2	0	1	0
12058	12059	IG_VC_A0013	12	2	2	2	1.93E-06	0.999997993	8.13E-08
12064	12065	IG_VC_A0013	5	2	2	2	1.13E-05	0.999988472	2.64E-07
12096	12097	IG_VC_A0013	28	2	2	2	0	1	0
12102	12103	IG_VC_A0013	5	2	2	2	0.000173458	0.999816157	1.04E-05
12128	12129	IG_VC_A0013	5	2	2	2	0.000955458	0.999022973	2.16E-05
12140	12141	IG_VC_A0013	0	2	2	2	0.004757545	0.995214087	2.84E-05
12159	12160	IG_VC_A0013	0	2	2	2	0.00606634	0.993905378	2.83E-05
12219	12220	IG_VC_A0013	0	2	2	2	0.006057117	0.993917589	2.53E-05
12230	12231	IG_VC_A0013	0	2	2	2	0.004717604	0.995262038	2.04E-05
12246	12247	IG_VC_A0013	4	2	2	2	0.000836209	0.999150918	1.29E-05
12279	12280	VC_A0013	10	2	2	2	2.85E-05	0.99996509	6.37E-06
12323	12324	VC_A0013	1	2	2	2	8.14E-06	0.999985291	6.57E-06
12346	12347	VC_A0013	6	2	2	2	5.70E-06	0.999988993	5.31E-06
12359	12360	VC_A0013	8	2	2	2	1.35E-05	0.999977856	8.63E-06
12385	12386	VC_A0013	4	2	2	2	0.000119921	0.9998502	2.99E-05
12417	12418	VC_A0013	0	2	2	2	0.000595157	0.999350033	5.48E-05
12465	12466	VC_A0013	0	2	2	2	0.000573296	0.999357896	6.88E-05
12481	12482	VC_A0013	14	2	2	2	3.41E-05	0.999889854	7.61E-05
12485	12486	VC_A0013	4	2	2	2	6.44E-05	0.999804186	0.000131451
12512	12513	VC_A0013	0	2	2	2	0.000231134	0.999570057	0.000198809
12544	12545	VC_A0013	11	2	2	2	7.91E-05	0.999681919	0.000238967
12554	12555	VC_A0013	0	2	2	2	0.000646992	0.998856164	0.000496845
12623	12624	VC_A0013	5	2	2	2	0.000669726	0.998676515	0.000653759
12627	12628	VC_A0013	0	2	2	2	0.001429432	0.997728786	0.000841781
12638	12639	VC_A0013	0	2	2	2	0.001455754	0.99758851	0.000955736
12660	12661	VC_A0013	1	2	2	2	0.000774234	0.998199788	0.001025979
12685	12686	VC_A0013	0	2	2	2	0.001216162	0.997721749	0.00106209
12700	12701	VC_A0013	0	2	2	2	0.001049895	0.997871567	0.001078539
12712	12713	VC_A0013	1	2	2	2	0.000120367	0.998799042	0.001080591
12718	12719	VC_A0013	6	2	2	2	4.40E-05	0.998887706	0.001068277
12729	12730	VC_A0013	0	2	2	2	0.000187741	0.99867723	0.001135029
12793	12794	VC_A0013	6	2	2	2	3.18E-05	0.998796357	0.001171877
12841	12842	VC_A0013	2	2	2	2	6.29E-05	0.998511452	0.001425602
12893	12894	VC_A0013	0	2	2	2	0.000227327	0.998035845	0.001736828
12943	12944	VC_A0013	4	2	2	2	7.10E-05	0.998002728	0.001926248
12954	12955	VC_A0013	1	2	2	2	5.21E-05	0.997791845	0.002156059
12961	12962	VC_A0013	0	2	2	2	0.000288245	0.997393592	0.002318163
13007	13008	VC_A0013	3	2	2	2	0.000172768	0.997413362	0.002413869
13020	13021	VC_A0013	0	2	2	2	0.000288623	0.99718098	0.002530397
13026	13027	VC_A0013	1	2	2	2	5.23E-05	0.99735051	0.002597159
13030	13031	VC_A0013	3	2	2	2	7.18E-05	0.997292167	0.002636056
13084	13085	VC_A0013	0	2	2	2	0.000230167	0.997084205	0.002685628
13135	13136	VC_A0013	12	2	2	2	6.51E-05	0.997228809	0.00270613
13164	13165	VC_A0013	0	2	2	2	0.000496621	0.99655404	0.002949339
13216	13217	VC_A0013	2	2	2	2	0.000463738	0.99644124	0.003095023
13233	13234	VC_A0013	0	2	2	2	0.000957462	0.995774115	0.003268423
13239	13240	VC_A0013	0	2	2	2	0.000875819	0.995753771	0.00337041
13342	13343	VC_A0013	1	2	2	2	0.000143658	0.996428056	0.003428286
13432	13433	VC_A0013	1	2	2	2	0.00012098	0.996424697	0.003454322
13570	13571	VC_A0013	2	2	2	2	0.000616708	0.995957358	0.003425934
13586	13587	VC_A0013	0	2	2	2	0.002992455	0.993701881	0.003305664
13622	13623	VC_A0013	3	2	2	2	0.003749878	0.993045627	0.003204494
13645	13646	VC_A0013	0	2	2	2	0.008122931	0.989021818	0.002855251
13677	13678	VC_A0013	0	2	2	2	0.009659136	0.987745503	0.002595361
13707	13708	VC_A0013	0	2	2	2	0.009565062	0.98805322	0.002381718
13718	13719	VC_A0013	0	2	2	2	0.007630884	0.990195226	0.00217389
13792	13793	VC_A0013	1	2	2	2	0.002018657	0.996054149	0.001927194
13824	13825	VC_A0013	0	2	2	2	0.001757251	0.996771872	0.001470877
13896	13897	VC_A0013	1	2	2	2	0.000174785	0.998905925	0.00091929
13939	13940	VC_A0013	9	2	2	2	2.54E-05	0.999811201	0.000163445
13959	13960	VC_A0013	11	2	2	2	3.70E-06	0.999960802	3.55E-05
13981	13982	VC_A0013	6	2	2	2	1.69E-05	0.999968329	1.48E-05
14059	14060	VC_A0013	0	2	2	2	0.000161533	0.999827689	1.08E-05
14083	14084	VC_A0013	19	2	2	2	2.15E-05	0.999973803	4.68E-06
14115	14116	VC_A0013	0	2	2	2	0.000153966	0.999841857	4.18E-06
14150	14151	VC_A0013	11	2	2	2	7.05E-06	0.999990683	2.27E-06
14164	14165	VC_A0013	1	2	2	2	9.58E-06	0.999987167	3.25E-06
14232	14233	VC_A0013	4	2	2	2	4.24E-05	0.999954674	2.93E-06
14247	14248	VC_A0013	0	2	2	2	0.000164051	0.999833872	2.08E-06
14288	14289	VC_A0013	33	2	2	2	0	1	0
14292	14293	VC_A0013	39	2	2	2	0	1	0
14347	14348	VC_A0013	28	2	2	2	0	1	0
14375	14376	VC_A0013	1	2	2	2	5.42E-06	0.999993975	6.02E-07
14398	14399	VC_A0013	8	2	2	2	4.89E-06	0.999994746	3.68E-07
14400	14401	VC_A0013	1	2	2	2	6.12E-06	0.999992997	8.79E-07
14407	14408	VC_A0013	9	2	2	2	7.65E-06	0.999991856	4.98E-07
14416	14417	VC_A0013	2	2	2	2	4.15E-05	0.999957462	1.03E-06
14472	14473	VC_A0013	0	2	2	2	0.00016319	0.999835777	1.03E-06
14506	14507	VC_A0013	30	2	2	2	0	1	0
14536	14537	VC_A0013	9	2	2	2	4.03E-06	0.999995918	4.78E-08
14563	14564	VC_A0013	21	2	2	2	0	1	0
14596	14597	VC_A0013	2	2	2	2	4.61E-05	0.999952439	1.42E-06
14637	14638	VC_A0013	0	2	2	2	0.000206986	0.999790593	2.42E-06
14645	14646	VC_A0013	7	2	2	2	6.15E-05	0.999936482	2.06E-06
14673	14674	VC_A0013	0	2	2	2	0.000194091	0.999801491	4.42E-06
14683	14684	VC_A0013	1	2	2	2	2.62E-05	0.999968891	4.94E-06
14691	14692	VC_A0013	2	2	2	2	1.69E-05	0.999979005	4.08E-06
14714	14715	VC_A0013	1	2	2	2	7.02E-06	0.999989838	3.15E-06
14722	14723	VC_A0013	9	2	2	2	5.13E-06	0.999993997	8.68E-07
14764	14765	IG_VC_A0014	9	2	2	2	7.46E-06	0.999991864	6.72E-07
14768	14769	IG_VC_A0014	12	2	2	2	4.06E-05	0.999957689	1.75E-06
14773	14774	IG_VC_A0014	0	2	2	2	0.00123592	0.998756064	8.02E-06
14829	14830	VC_A0014	0	2	2	2	0.001523985	0.998465828	1.02E-05
14867	14868	VC_A0014	9	2	2	2	0.001163358	0.998826576	1.01E-05
14939	14940	VC_A0014	0	2	2	2	0.002613229	0.997369867	1.69E-05
14944	14945	VC_A0014	0	2	2	2	0.00292284	0.997058179	1.90E-05
15012	15013	VC_A0014	0	2	2	2	0.002369491	0.997612104	1.84E-05
15021	15022	VC_A0014	5	2	2	2	0.000452387	0.999531968	1.56E-05
15053	15054	VC_A0014	8	2	2	2	5.17E-05	0.999935107	1.32E-05
15128	15129	VC_A0014	5	2	2	2	4.27E-05	0.999939287	1.80E-05
15147	15148	VC_A0014	1	2	2	2	9.73E-05	0.999879186	2.35E-05
15193	15194	VC_A0014	0	2	2	2	0.000813247	0.999163581	2.32E-05
15212	15213	VC_A0014	0	2	2	2	0.000898806	0.999080716	2.05E-05
15222	15223	VC_A0014	3	2	2	2	0.00042862	0.999555734	1.56E-05
15235	15236	VC_A0014	0	2	2	2	0.000458269	0.9995316	1.01E-05
15254	15255	VC_A0014	9	2	2	2	3.76E-05	0.999960055	2.33E-06
15290	15291	VC_A0014	14	2	2	2	3.33E-06	0.99999553	1.14E-06
15347	15348	VC_A0014	9	2	2	2	1.33E-05	0.999984897	1.81E-06
15349	15350	VC_A0014	2	2	2	2	0.000122919	0.999870266	6.82E-06
15358	15359	VC_A0014	0	2	2	2	0.000613276	0.999374971	1.18E-05
15415	15416	VC_A0014	0	2	2	2	0.00059784	0.999388689	1.35E-05
15447	15448	VC_A0014	1	2	2	2	6.18E-05	0.999925198	1.30E-05
15497	15498	VC_A0014	1	2	2	2	1.17E-05	0.999977777	1.05E-05
15533	15534	VC_A0014	9	2	2	2	8.89E-06	0.999985242	5.87E-06
15552	15553	VC_A0014	3	2	2	2	4.82E-05	0.999945317	6.45E-06
15595	15596	VC_A0014	0	2	2	2	0.000198426	0.999794957	6.62E-06
15645	15646	VC_A0014	2	2	2	2	4.61E-05	0.999948704	5.17E-06
15650	15651	VC_A0014	16	2	2	2	3.46E-06	0.999992777	3.76E-06
15670	15671	VC_A0014	1	2	2	2	9.88E-06	0.999983887	6.23E-06
15684	15685	VC_A0014	6	2	2	2	5.11E-05	0.999941882	7.01E-06
15706	15707	VC_A0014	0	2	2	2	0.000606949	0.999377041	1.60E-05
15724	15725	VC_A0014	0	2	2	2	0.000633168	0.999346563	2.03E-05
15753	15754	VC_A0014	1	2	2	2	0.00015265	0.99982584	2.15E-05
15822	15823	VC_A0014	13	2	2	2	0.000206673	0.99977369	1.96E-05
15872	15873	VC_A0014	0	2	2	2	0.003649224	0.996327862	2.29E-05
15886	15887	VC_A0014	0	2	2	2	0.00483494	0.995144176	2.09E-05
15897	15898	VC_A0014	0	2	2	2	0.004828142	0.995155169	1.67E-05
15907	15908	VC_A0014	0	2	2	2	0.003618769	0.996370395	1.08E-05
15938	15939	VC_A0014	13	2	2	2	0.000112598	0.999884953	2.45E-06
15944	15945	VC_A0014	16	2	2	2	8.76E-06	0.999989982	1.26E-06
15948	15949	VC_A0014	3	2	2	2	4.79E-05	0.99995012	1.99E-06
15964	15965	VC_A0014	0	2	2	2	0.000196926	0.999800861	2.21E-06
16006	16007	VC_A0014	2	2	2	2	4.45E-05	0.99995431	1.21E-06
16020	16021	VC_A0014	22	2	2	2	0	1	0
16022	16023	VC_A0014	2	2	2	2	4.12E-05	0.999957003	1.84E-06
16057	16058	VC_A0014	0	2	2	2	0.000177665	0.99981894	3.40E-06
16081	16082	VC_A0014	1	2	2	2	2.24E-05	0.999974226	3.40E-06
16122	16123	VC_A0014	13	2	2	2	8.31E-06	0.999989541	2.15E-06
16152	16153	VC_A0014	0	2	2	2	0.000153562	0.999842986	3.45E-06
16190	16191	VC_A0014	1	2	2	2	2.01E-05	0.999976665	3.25E-06
16199	16200	VC_A0014	15	2	2	2	8.02E-06	0.999990187	1.79E-06
16246	16247	VC_A0014	0	2	2	2	0.000151901	0.999845504	2.60E-06
16257	16258	VC_A0014	11	2	2	2	1.80E-05	0.999979931	2.07E-06
16275	16276	VC_A0014	5	2	2	2	0.000125423	0.999870204	4.37E-06
16316	16317	VC_A0014	0	2	2	2	0.000612163	0.999381887	5.95E-06
16322	16323	VC_A0014	0	2	2	2	0.000594641	0.999399826	5.53E-06
16325	16326	VC_A0014	1	2	2	2	5.60E-05	0.999940366	3.59E-06
16339	16340	VC_A0014	31	2	2	2	0	1	0
16344	16345	VC_A0014	0	2	2	2	0.000148557	0.999850649	7.94E-07
16386	16387	VC_A0014	11	2	2	2	2.12E-05	0.999978287	5.18E-07
16410	16411	VC_A0014	0	2	2	2	0.000164191	0.999834616	1.19E-06
16457	16458	VC_A0014	11	2	2	2	2.28E-05	0.999976472	7.47E-07
16499	16500	VC_A0014	0	2	2	2	0.000165276	0.999833171	1.55E-06
16517	16518	VC_A0014	10	2	2	2	2.28E-05	0.999976077	1.16E-06
16546	16547	VC_A0014	0	2	2	2	0.000163973	0.999833399	2.63E-06
16594	16595	VC_A0014	1	2	2	2	2.09E-05	0.999976501	2.63E-06
16611	16612	VC_A0014	6	2	2	2	7.29E-06	0.999991239	1.48E-06
16619	16620	VC_A0014	1	2	2	2	1.93E-05	0.999978323	2.34E-06
16706	16707	VC_A0014	0	2	2	2	0.00014751	0.999850738	1.75E-06
16757	16758	VC_A0014	27	2	2	2	0	1	0
16806	16807	VC_A0014	3	2	2	2	1.23E-05	0.999986008	1.71E-06
16833	16834	VC_A0014	1	2	2	2	7.93E-06	0.999988781	3.29E-06
16843	16844	VC_A0014	8	2	2	2	1.87E-05	0.999977705	3.58E-06
16855	16856	VC_A0014	0	2	2	2	0.000182742	0.999808296	8.96E-06
16877	16878	VC_A0014	4	2	2	2	5.20E-05	0.999936679	1.13E-05
16894	16895	VC_A0014	4	2	2	2	2.62E-05	0.999959774	1.40E-05
16899	16900	VC_A0014	4	2	2	2	2.61E-05	0.999956832	1.71E-05
16988	16989	VC_A0014	3	2	2	2	5.11E-05	0.999928204	2.07E-05
17012	17013	IG_VC_A0015	0	2	2	2	0.000178608	0.99979682	2.46E-05
17016	17017	IG_VC_A0015	13	2	2	2	1.28E-05	0.999961851	2.54E-05
17060	17061	IG_VC_A0015	4	2	2	2	5.48E-05	0.999901991	4.32E-05
17069	17070	IG_VC_A0015	0	2	2	2	0.000226557	0.999709	6.44E-05
17078	17079	IG_VC_A0015	5	2	2	2	8.20E-05	0.999841706	7.62E-05
17112	17113	IG_VC_A0015	1	2	2	2	8.19E-05	0.999827617	9.05E-05
17114	17115	IG_VC_A0015	0	2	2	2	0.000495893	0.999407591	9.65E-05
17122	17123	IG_VC_A0015	3	2	2	2	0.000454657	0.999448012	9.73E-05
17138	17139	IG_VC_A0015	0	2	2	2	0.000922748	0.998981548	9.57E-05
17153	17154	IG_VC_A0015	0	2	2	2	0.000831519	0.999077963	9.05E-05
17168	17169	IG_VC_A0015	1	2	2	2	9.46E-05	0.999824109	8.13E-05
17175	17176	IG_VC_A0015	2	2	2	2	3.43E-05	0.999899611	6.61E-05
17179	17180	IG_VC_A0015	5	2	2	2	2.31E-05	0.999923287	5.36E-05
17184	17185	IG_VC_A0015	2	2	2	2	2.68E-05	0.99992993	4.33E-05
17191	17192	IG_VC_A0015	2	2	2	2	5.71E-05	0.999908771	3.41E-05
17235	17236	VC_A0015	0	2	2	2	0.000206922	0.999768971	2.41E-05
17281	17282	VC_A0015	4	2	2	2	4.65E-05	0.999942593	1.09E-05
17289	17290	VC_A0015	21	2	2	2	0	1	0
17380	17381	VC_A0015	0	2	2	2	0.000149863	0.999847375	2.76E-06
17424	17425	VC_A0016	1	2	2	2	2.30E-05	0.999973312	3.69E-06
17436	17437	VC_A0016	16	2	2	2	2.21E-05	0.999974524	3.33E-06
17443	17444	VC_A0016	0	2	2	2	0.000521989	0.999471297	6.71E-06
17469	17470	VC_A0016	0	2	2	2	0.000530714	0.999461723	7.56E-06
17480	17481	VC_A0016	1	2	2	2	5.54E-05	0.999937953	6.66E-06
17494	17495	VC_A0016	7	2	2	2	1.09E-05	0.999985059	4.09E-06
17500	17501	VC_A0016	1	2	2	2	2.33E-05	0.99997135	5.35E-06
17512	17513	VC_A0016	0	2	2	2	0.000180893	0.999814454	4.65E-06
17521	17522	VC_A0016	3	2	2	2	4.45E-05	0.999952955	2.52E-06
17535	17536	VC_A0016	6	2	2	2	7.19E-06	0.9999924	4.11E-07
17551	17552	VC_A0016	33	2	2	2	0	1	0
17559	17560	VC_A0016	1	2	2	2	5.57E-06	0.999917013	7.74E-05
17582	17583	VC_A0016	1	2	2	2	6.27E-06	0.999860561	0.00013317
17612	17613	VC_A0016	1	2	2	2	8.23E-06	0.999818906	0.000172861
17626	17627	VC_A0016	11	2	2	2	2.87E-05	0.999770906	0.000200404
17667	17668	VC_A0016	0	2	2	2	0.000836972	0.998778281	0.000384747
17710	17711	VC_A0016	0	2	2	2	0.000967517	0.998536285	0.000496198
17715	17716	VC_A0016	1	2	2	2	0.000539671	0.998895811	0.000564518
17730	17731	VC_A0016	0	2	2	2	0.001016588	0.998378443	0.000604969
17758	17759	VC_A0016	0	2	2	2	0.00091439	0.9984595	0.00062611
17802	17803	VC_A0016	1	2	2	2	0.000138003	0.999227755	0.000634242
17824	17825	VC_A0016	1	2	2	2	0.000100871	0.999268703	0.000630427
17836	17837	VC_A0016	0	2	2	2	0.000482684	0.998919157	0.000598159
17860	17861	VC_A0016	4	2	2	2	0.000415599	0.999024226	0.000560175
17875	17876	VC_A0016	0	2	2	2	0.000815448	0.998678265	0.000506287
17889	17890	VC_A0016	4	2	2	2	0.000681228	0.998870453	0.000448319
17925	17926	VC_A0016	0	2	2	2	0.001164107	0.998474151	0.000361742
17944	17945	VC_A0016	0	2	2	2	0.001023067	0.998702583	0.00027435
17998	17999	VC_A0016	6	2	2	2	9.35E-05	0.999739096	0.000167406
18028	18029	VC_A0016	4	2	2	2	3.03E-05	0.999818622	0.000151029
18046	18047	VC_A0016	1	2	2	2	1.00E-05	0.999851603	0.000138361
18048	18049	VC_A0016	4	2	2	2	1.90E-05	0.999862916	0.000118113
18062	18063	VC_A0016	11	2	2	2	3.06E-05	0.999868021	0.000101386
18088	18089	VC_A0016	5	2	2	2	0.000770203	0.999127154	0.000102643
18103	18104	VC_A0016	0	2	2	2	0.004319043	0.995595617	8.53E-05
18132	18133	VC_A0016	0	2	2	2	0.005533936	0.994397976	6.81E-05
18139	18140	VC_A0016	0	2	2	2	0.005495639	0.994453062	5.13E-05
18163	18164	VC_A0016	0	2	2	2	0.004158729	0.995808283	3.30E-05
18272	18273	VC_A0016	6	2	2	2	0.000308667	0.999681799	9.53E-06
18322	18323	VC_A0016	10	2	2	2	1.51E-05	0.999979075	5.86E-06
18328	18329	VC_A0016	4	2	2	2	2.79E-05	0.999964817	7.24E-06
18362	18363	VC_A0016	3	2	2	2	7.53E-05	0.999916088	8.60E-06
18369	18370	VC_A0016	0	2	2	2	0.000303175	0.999687323	9.50E-06
18379	18380	VC_A0016	10	2	2	2	0.000178514	0.999812994	8.49E-06
18399	18400	VC_A0016	0	2	2	2	0.001554076	0.998433454	1.25E-05
18439	18440	VC_A0016	0	2	2	2	0.001904152	0.998083035	1.28E-05
18448	18449	VC_A0016	0	2	2	2	0.001542514	0.998446396	1.11E-05
18456	18457	VC_A0016	1	2	2	2	0.000141261	0.999851277	7.46E-06
18502	18503	VC_A0016	17	2	2	2	5.92E-06	0.999992694	1.39E-06
18516	18517	VC_A0016	13	2	2	2	1.94E-06	0.999997577	4.83E-07
18542	18543	VC_A0016	1	2	2	2	5.17E-06	0.999994165	6.63E-07
18544	18545	VC_A0016	21	2	2	2	0	1	0
18618	18619	VC_A0016	0	2	2	2	0.000165385	0.999833346	1.27E-06
18642	18643	VC_A0016	4	2	2	2	4.48E-05	0.999953975	1.27E-06
18669	18670	VC_A0016	11	2	2	2	1.54E-05	0.999983624	9.43E-07
18679	18680	VC_A0016	0	2	2	2	0.000258836	0.999739034	2.13E-06
18709	18710	VC_A0016	6	2	2	2	0.000163607	0.999834495	1.90E-06
18720	18721	VC_A0016	0	2	2	2	0.000690966	0.999305053	3.98E-06
18742	18743	VC_A0016	0	2	2	2	0.000684448	0.999311519	4.03E-06
18750	18751	VC_A0016	2	2	2	2	0.000137333	0.999859998	2.67E-06
18760	18761	VC_A0016	6	2	2	2	1.67E-05	0.999982131	1.19E-06
18773	18774	VC_A0016	4	2	2	2	1.54E-05	0.999983011	1.59E-06
18793	18794	VC_A0016	11	2	2	2	8.19E-06	0.999990111	1.70E-06
18798	18799	VC_A0016	0	2	2	2	0.000169898	0.999825061	5.04E-06
18810	18811	VC_A0016	3	2	2	2	4.35E-05	0.999950307	6.21E-06
18814	18815	VC_A0016	1	2	2	2	9.71E-06	0.999982894	7.40E-06
18854	18855	VC_A0016	1	2	2	2	7.15E-06	0.999985781	7.07E-06
18862	18863	VC_A0016	2	2	2	2	1.33E-05	0.999981491	5.16E-06
18871	18872	VC_A0016	1	2	2	2	6.18E-06	0.999990468	3.35E-06
18873	18874	VC_A0016	72	2	2	2	0	1	0
18877	18878	VC_A0016	20	2	2	2	2.07E-06	0.999992813	5.12E-06
18906	18907	VC_A0016	6	2	2	2	1.59E-05	0.99994676	3.73E-05
18912	18913	VC_A0016	0	2	2	2	0.000161015	0.999612498	0.000226487
18920	18921	VC_A0016	1	2	2	2	2.09E-05	0.999637443	0.000341689
18968	18969	VC_A0016	1	2	2	2	8.49E-06	0.999568209	0.000423303
19027	19028	VC_A0016	1	2	2	2	1.51E-05	0.999503735	0.000481201
19088	19089	VC_A0016	2	2	2	2	9.84E-05	0.999380954	0.00052069
19095	19096	VC_A0016	2	2	2	2	0.00046558	0.998966546	0.000567874
19143	19144	VC_A0016	0	2	2	2	0.00224706	0.997136187	0.000616753
19154	19155	VC_A0016	0	2	2	2	0.002746049	0.996611794	0.000642157
19199	19200	VC_A0016	0	2	2	2	0.00240555	0.996941294	0.000653157
19209	19210	VC_A0016	2	2	2	2	0.000913593	0.998432717	0.00065369
19222	19223	VC_A0016	5	2	2	2	0.000689768	0.998654744	0.000655488
19239	19240	VC_A0016	0	2	2	2	0.001043144	0.998302958	0.000653898
19255	19256	VC_A0016	4	2	2	2	0.000831809	0.998524346	0.000643846
19270	19271	VC_A0016	0	2	2	2	0.001276906	0.998098371	0.000624723
19277	19278	VC_A0016	0	2	2	2	0.001098679	0.99830108	0.000600241
19293	19294	VC_A0016	1	2	2	2	0.000122795	0.999311411	0.000565794
19334	19335	VC_A0016	2	2	2	2	4.07E-05	0.999445844	0.000513444
19361	19362	VC_A0016	2	2	2	2	2.31E-05	0.999505407	0.000471458
19366	19367	VC_A0016	4	2	2	2	1.74E-05	0.999544453	0.000438156
19384	19385	VC_A0016	1	2	2	2	7.10E-06	0.999580402	0.000412501
19404	19405	IG_VC_A0017	10	2	2	2	2.04E-06	0.999623497	0.000374459
19406	19407	IG_VC_A0017	15	2	2	2	1.78E-06	0.999614078	0.000384146
19408	19409	IG_VC_A0017	11	2	2	2	2.31E-06	0.999512386	0.000485302
19417	19418	IG_VC_A0017	2	2	2	2	1.76E-05	0.998847721	0.001134714
19439	19440	IG_VC_A0017	3	2	2	2	2.98E-05	0.998036877	0.001933319
19448	19449	IG_VC_A0017	3	2	2	2	7.53E-05	0.99701008	0.002914594
19450	19451	IG_VC_A0017	1	2	2	2	0.000292928	0.995587205	0.004119867
19455	19456	IG_VC_A0017	0	2	2	2	0.002717055	0.992296966	0.004985978
19495	19496	IG_VC_A0017	3	2	2	2	0.003477307	0.991009286	0.005513407
19509	19510	IG_VC_A0017	0	2	2	2	0.007850732	0.986019147	0.006130121
19521	19522	IG_VC_A0017	5	2	2	2	0.009324017	0.984172341	0.006503642
19546	19547	IG_VC_A0017	0	2	2	2	0.017579398	0.975533358	0.006887244
19577	19578	IG_VC_A0017	5	2	2	2	0.020588372	0.972300671	0.007110956
19651	19652	IG_VC_A0017	0	2	2	2	0.036495928	0.956309155	0.007194918
19657	19658	IG_VC_A0017	0	2	2	2	0.042598565	0.950182551	0.007218884
19659	19660	IG_VC_A0017	0	2	2	2	0.044275939	0.948505796	0.007218265
19664	19665	IG_VC_A0017	1	2	2	2	0.042961906	0.949830214	0.00720788
19710	19711	IG_VC_A0017	0	2	2	2	0.053643159	0.940207958	0.006148883
19735	19736	IG_VC_A0017	0	2	2	2	0.057542907	0.937048354	0.005408739
19752	19753	IG_VC_A0017	0	2	2	2	0.057644988	0.937487837	0.004867175
19763	19764	IG_VC_A0017	0	2	2	2	0.053680461	0.941890894	0.004428644
19776	19777	IG_VC_A0017	0	2	2	2	0.041821798	0.954170574	0.004007628
19796	19797	VC_A0017	2	2	2	2	0.011184239	0.985303762	0.003511999
19798	19799	VC_A0017	4	2	2	2	0.004951532	0.9919678	0.003080668
19804	19805	VC_A0017	0	2	2	2	0.003906346	0.993455969	0.002637685
19828	19829	VC_A0017	1	2	2	2	0.000375802	0.997522576	0.002101623
19846	19847	VC_A0017	8	2	2	2	4.55E-05	0.998589661	0.001364879
19858	19859	VC_A0017	1	2	2	2	2.14E-05	0.998738418	0.001240227
19923	19924	VC_A0017	4	2	2	2	9.56E-05	0.998859611	0.001044785
19929	19930	VC_A0017	0	2	2	2	0.000392337	0.998786	0.000821663
20024	20025	VC_A0017	3	2	2	2	0.000226055	0.999206304	0.000567641
20075	20076	VC_A0017	0	2	2	2	0.000362427	0.999325165	0.000312408
20080	20081	VC_A0017	30	2	2	2	0	1	0
20086	20087	VC_A0017	7	2	2	2	3.20E-05	0.998739989	0.001227987
20119	20120	VC_A0017	1	2	2	2	0.000347574	0.99120941	0.008443016
20137	20138	VC_A0017	9	2	2	2	0.003699184	0.982607645	0.013693171
20146	20147	VC_A0017	0	2	1	2	0.047802268	0.907695362	0.04450237
20194	20195	VC_A0017	0	2	1	2	0.064835522	0.871800692	0.063363786
20222	20223	VC_A0017	0	2	1	2	0.070617983	0.854176905	0.075205112
20248	20249	VC_A0017	0	2	1	2	0.070992556	0.845938457	0.083068987
20281	20282	VC_A0017	0	2	1	2	0.0672113	0.843878143	0.088910557
20297	20298	VC_A0017	1	2	1	2	0.057225512	0.848678744	0.094095744
20302	20303	IG_VC_A0018	1	2	1	2	0.060020658	0.844038328	0.095941014
20349	20350	IG_VC_A0018	1	2	1	2	0.099897299	0.804956143	0.095146558
20360	20361	IG_VC_A0018	0	1	1	1	0.534425583	0.400674977	0.06489944
20375	20376	IG_VC_A0018	0	1	1	1	0.716334415	0.239170151	0.044495433
20386	20387	IG_VC_A0018	0	1	1	1	0.794453807	0.17471929	0.030826903
20403	20404	IG_VC_A0018	0	1	1	1	0.829124976	0.149170289	0.021704735
20408	20409	IG_VC_A0018	0	1	1	1	0.844906791	0.139468324	0.015624884
20437	20438	VC_A0018	0	1	1	1	0.85158139	0.136851786	0.011566824
20442	20443	VC_A0018	0	1	1	1	0.8522152	0.138944234	0.008840566
20530	20531	VC_A0018	0	1	1	1	0.845417736	0.147605924	0.00697634
20544	20545	VC_A0018	0	1	1	1	0.823749015	0.170605104	0.005645881
20556	20557	VC_A0018	0	1	1	1	0.766780239	0.22861531	0.00460445
20581	20582	VC_A0018	0	1	1	1	0.622506823	0.373849494	0.003643683
20612	20613	VC_A0018	2	2	2	2	0.260314682	0.737140275	0.002545043
20634	20635	VC_A0018	0	2	2	2	0.186390095	0.812206714	0.001403191
20674	20675	VC_A0018	36	2	2	2	0	1	0
20684	20685	VC_A0018	1	2	2	2	1.88E-05	0.999979277	1.97E-06
20696	20697	VC_A0018	0	2	2	2	0.000160431	0.999837091	2.48E-06
20718	20719	VC_A0018	9	2	2	2	1.96E-05	0.999978681	1.71E-06
20731	20732	VC_A0018	3	2	2	2	2.04E-05	0.999976359	3.20E-06
20743	20744	VC_A0018	2	2	2	2	3.07E-05	0.99996468	4.59E-06
20752	20753	VC_A0018	5	2	2	2	8.22E-05	0.999911972	5.84E-06
20768	20769	VC_A0018	6	2	2	2	0.000333414	0.999660042	6.54E-06
20810	20811	VC_A0018	0	2	2	2	0.003772881	0.996214093	1.30E-05
20841	20842	VC_A0018	0	2	2	2	0.004952752	0.995033879	1.34E-05
20892	20893	VC_A0018	0	2	2	2	0.004933632	0.99505521	1.12E-05
20906	20907	VC_A0018	0	2	2	2	0.003695444	0.996297263	7.29E-06
20949	20950	VC_A0018	11	2	2	2	0.000118791	0.999879871	1.34E-06
20978	20979	VC_A0018	6	2	2	2	1.48E-05	0.999984794	4.06E-07
20985	20986	VC_A0018	2	2	2	2	1.35E-05	0.999986132	4.08E-07
21010	21011	VC_A0018	27	2	2	2	0	1	0
21014	21015	VC_A0018	7	2	2	2	5.16E-06	0.999994762	7.69E-08
21036	21037	VC_A0018	7	2	2	2	1.60E-05	0.999983792	1.87E-07
21046	21047	VC_A0018	0	2	2	2	0.000155212	0.999844129	6.59E-07
21065	21066	VC_A0018	7	2	2	2	1.50E-05	0.999984899	1.44E-07
21072	21073	VC_A0018	52	2	2	2	0	1	0
21085	21086	VC_A0018	8	2	2	2	7.26E-06	0.999989844	2.90E-06
21090	21091	VC_A0018	13	2	2	2	4.57E-05	0.999934715	1.96E-05
21132	21133	VC_A0018	0	2	2	2	0.001408399	0.998467332	0.000124269
21153	21154	VC_A0018	1	2	2	2	0.001762127	0.998051204	0.00018667
21163	21164	VC_A0018	0	2	2	2	0.006945989	0.992842992	0.000211019
21179	21180	VC_A0018	5	2	2	2	0.008800578	0.990979951	0.00021947
21192	21193	VC_A0018	0	2	2	2	0.018606312	0.981212424	0.000181264
21207	21208	VC_A0018	0	2	2	2	0.022262847	0.977592352	0.000144801
21234	21235	VC_A0018	0	2	2	2	0.023032554	0.976853945	0.0001135
21263	21264	VC_A0018	0	2	2	2	0.021584927	0.978329603	8.55E-05
21277	21278	VC_A0018	0	2	2	2	0.016596315	0.983347161	5.65E-05
21282	21283	VC_A0018	6	2	2	2	0.003552396	0.996427109	2.05E-05
21345	21346	VC_A0018	0	2	2	2	0.00269935	0.997287885	1.28E-05
21347	21348	VC_A0018	10	2	2	2	8.27E-05	0.99991513	2.16E-06
21407	21408	VC_A0018	19	2	2	2	4.33E-06	0.999995175	4.92E-07
21410	21411	VC_A0018	9	2	2	2	4.68E-06	0.999994993	3.24E-07
21439	21440	VC_A0018	8	2	2	2	4.55E-06	0.999994618	8.30E-07
21471	21472	VC_A0018	15	2	2	2	2.46E-06	0.999993475	4.06E-06
21490	21491	VC_A0018	3	2	2	2	2.33E-05	0.999952056	2.47E-05
21556	21557	VC_A0018	2	2	2	2	6.85E-05	0.999882071	4.94E-05
21639	21640	VC_A0018	0	2	2	2	0.000277439	0.999643459	7.91E-05
21650	21651	VC_A0018	1	2	2	2	0.000145762	0.999758104	9.61E-05
21673	21674	VC_A0018	0	2	2	2	0.000449586	0.99944551	0.000104905
21705	21706	VC_A0018	1	2	2	2	0.000340069	0.999552276	0.000107655
21713	21714	VC_A0018	0	2	2	2	0.001082016	0.998823184	9.48E-05
21719	21720	VC_A0018	0	2	2	2	0.001144677	0.998774829	8.05E-05
21757	21758	VC_A0018	4	2	2	2	0.000576363	0.999361084	6.26E-05
21782	21783	VC_A0018	0	2	2	2	0.000614705	0.999342338	4.30E-05
21798	21799	VC_A0018	8	2	2	2	0.00014711	0.999834376	1.85E-05
21812	21813	VC_A0018	0	2	2	2	0.000246546	0.999739674	1.38E-05
21822	21823	VC_A0018	16	2	2	2	1.17E-05	0.999981589	6.74E-06
21887	21888	VC_A0018	1	2	2	2	2.09E-05	0.999972281	6.80E-06
21930	21931	VC_A0018	0	2	2	2	0.000153561	0.999841838	4.60E-06
22037	22038	VC_A0018	14	2	2	2	6.56E-06	0.999992607	8.37E-07
22076	22077	VC_A0018	7	2	2	2	4.74E-06	0.999994993	2.67E-07
22149	22150	VC_A0018	15	2	2	2	3.06E-06	0.999996634	3.03E-07
22175	22176	VC_A0018	5	2	2	2	4.22E-05	0.999956627	1.15E-06
22184	22185	VC_A0018	0	2	2	2	0.000177094	0.999821409	1.50E-06
22217	22218	VC_A0018	8	2	2	2	2.04E-05	0.9999789	7.14E-07
22241	22242	VC_A0018	2	2	2	2	1.75E-05	0.999981288	1.17E-06
22244	22245	VC_A0018	4	2	2	2	1.55E-05	0.999983254	1.29E-06
22283	22284	VC_A0018	16	2	2	2	7.64E-06	0.999991252	1.10E-06
22286	22287	VC_A0018	0	2	2	2	0.000154511	0.9998426	2.89E-06
22326	22327	VC_A0018	1	2	2	2	2.22E-05	0.999974733	3.11E-06
22334	22335	VC_A0018	7	2	2	2	1.65E-05	0.999981427	2.11E-06
22364	22365	VC_A0018	4	2	2	2	0.000120054	0.999876398	3.55E-06
22393	22394	VC_A0018	0	2	2	2	0.000586394	0.999409524	4.08E-06
22402	22403	VC_A0018	0	2	2	2	0.000560843	0.99943617	2.99E-06
22421	22422	VC_A0018	16	2	2	2	1.93E-05	0.999980159	5.47E-07
22432	22433	VC_A0018	9	2	2	2	5.59E-06	0.999994238	1.70E-07
22436	22437	VC_A0018	12	2	2	2	2.17E-06	0.999997677	1.54E-07
22509	22510	VC_A0018	5	2	2	2	1.28E-05	0.999986737	4.81E-07
22540	22541	VC_A0019	7	2	2	2	8.49E-06	0.999991119	3.93E-07
22576	22577	VC_A0019	2	2	2	2	4.28E-05	0.999956079	1.13E-06
22592	22593	VC_A0019	0	2	2	2	0.000168708	0.999829924	1.37E-06
22626	22627	VC_A0019	16	2	2	2	7.04E-06	0.999992453	5.04E-07
22640	22641	VC_A0019	6	2	2	2	5.00E-06	0.999994262	7.34E-07
22647	22648	VC_A0019	1	2	2	2	6.07E-06	0.999991039	2.89E-06
22676	22677	VC_A0019	1	2	2	2	6.91E-06	0.999989358	3.74E-06
22702	22703	VC_A0019	5	2	2	2	1.48E-05	0.999981856	3.32E-06
22718	22719	VC_A0019	4	2	2	2	1.48E-05	0.999982487	2.75E-06
22728	22729	VC_A0019	9	2	2	2	6.55E-06	0.999991432	2.01E-06
22738	22739	VC_A0019	2	2	2	2	1.72E-05	0.999978988	3.84E-06
22744	22745	VC_A0019	2	2	2	2	2.83E-05	0.999966051	5.64E-06
22776	22777	VC_A0019	2	2	2	2	7.42E-05	0.999918327	7.43E-06
22800	22801	VC_A0019	0	2	2	2	0.000296623	0.999694542	8.84E-06
22807	22808	VC_A0019	5	2	2	2	0.000169715	0.999821999	8.29E-06
22859	22860	VC_A0019	0	2	2	2	0.000270825	0.999721931	7.24E-06
22879	22880	VC_A0019	1	2	2	2	2.83E-05	0.999967161	4.56E-06
22904	22905	VC_A0019	24	2	2	2	0	1	0
22908	22909	VC_A0019	0	2	2	2	0.000467084	0.999531513	1.40E-06
22918	22919	VC_A0019	0	2	2	2	0.000467244	0.999531513	1.24E-06
22985	22986	VC_A0019	53	2	2	2	0	1	0
23040	23041	VC_A0019	0	2	2	2	0.000161685	0.999837367	9.48E-07
23083	23084	VC_A0019	4	2	2	2	3.96E-05	0.999959667	7.56E-07
23086	23087	VC_A0019	15	2	2	2	3.04E-06	0.999996754	2.09E-07
23091	23092	VC_A0019	13	2	2	2	5.89E-06	0.999993913	2.00E-07
23133	23134	VC_A0019	0	2	2	2	0.000137648	0.999861777	5.75E-07
23163	23164	VC_A0019	34	2	2	2	0	1	0
23189	23190	VC_A0019	8	2	2	2	0.000118832	0.999880025	1.14E-06
23203	23204	VC_A0019	0	2	2	2	0.001632304	0.99836151	6.19E-06
23220	23221	VC_A0019	0	2	2	2	0.00204294	0.997949695	7.36E-06
23233	23234	VC_A0019	0	2	2	2	0.001719644	0.998273827	6.53E-06
23250	23251	VC_A0019	4	2	2	2	0.000369487	0.999626427	4.09E-06
23279	23280	VC_A0019	6	2	2	2	9.33E-05	0.999905089	1.64E-06
23320	23321	VC_A0019	0	2	2	2	0.000204926	0.999793516	1.56E-06
23360	23361	VC_A0019	11	2	2	2	7.80E-06	0.999991841	3.59E-07
23388	23389	VC_A0019	14	2	2	2	1.93E-06	0.999997822	2.46E-07
23400	23401	VC_A0020	11	2	2	2	3.20E-06	0.999996079	7.18E-07
23469	23470	VC_A0020	1	2	2	2	5.15E-05	0.9999446	3.87E-06
23480	23481	VC_A0020	0	2	2	2	0.000526289	0.99946921	4.50E-06
23483	23484	VC_A0020	0	2	2	2	0.000518568	0.999477974	3.46E-06
23489	23490	VC_A0020	19	2	2	2	2.03E-05	0.999978623	1.04E-06
23503	23504	VC_A0020	2	2	2	2	1.58E-05	0.999983276	9.44E-07
23518	23519	VC_A0020	7	2	2	2	6.74E-06	0.999992751	5.12E-07
23540	23541	VC_A0020	16	2	2	2	1.84E-05	0.999980605	1.03E-06
23549	23550	VC_A0020	0	2	2	2	0.000522062	0.999473421	4.52E-06
23586	23587	VC_A0020	0	2	2	2	0.000533158	0.9994613	5.54E-06
23602	23603	VC_A0020	10	2	2	2	6.10E-05	0.999934089	4.94E-06
23609	23610	VC_A0020	0	2	2	2	0.000195782	0.999794945	9.27E-06
23635	23636	VC_A0020	11	2	2	2	2.92E-05	0.999959817	1.09E-05
23641	23642	VC_A0020	0	2	2	2	0.000198415	0.99977508	2.65E-05
23671	23672	VC_A0020	1	2	2	2	6.47E-05	0.999900168	3.51E-05
23774	23775	VC_A0020	1	2	2	2	0.000173086	0.999787389	3.95E-05
23779	23780	VC_A0020	0	2	2	2	0.001474944	0.998492924	3.21E-05
23802	23803	VC_A0020	0	2	2	2	0.001795807	0.998180626	2.36E-05
23809	23810	VC_A0020	0	2	2	2	0.001419044	0.998567511	1.34E-05
23847	23848	VC_A0020	42	2	2	2	0	1	0
23859	23860	VC_A0020	11	2	2	2	1.78E-06	0.999998153	6.98E-08
23886	23887	VC_A0020	10	2	2	2	6.14E-06	0.999993676	1.83E-07
23898	23899	VC_A0020	0	2	2	2	0.000150096	0.999849174	7.30E-07
23919	23920	VC_A0020	9	2	2	2	1.74E-05	0.999982328	2.62E-07
23947	23948	VC_A0020	3	2	2	2	1.39E-05	0.999985754	3.44E-07
23959	23960	VC_A0020	22	2	2	2	0	1	0
23994	23995	VC_A0020	0	2	2	2	0.000626302	0.999370049	3.65E-06
24000	24001	VC_A0020	0	2	2	2	0.000690178	0.999305084	4.74E-06
24006	24007	VC_A0020	9	2	2	2	0.000248531	0.999747247	4.22E-06
24012	24013	VC_A0020	4	2	2	2	0.000492377	0.999499822	7.80E-06
24023	24024	VC_A0020	0	2	2	2	0.001801912	0.998188643	9.45E-06
24029	24030	VC_A0020	0	2	2	2	0.002099695	0.997891999	8.31E-06
24057	24058	VC_A0020	0	2	2	2	0.001652152	0.998342315	5.53E-06
24092	24093	VC_A0020	19	2	2	2	5.37E-05	0.999945271	1.00E-06
24106	24107	VC_A0020	6	2	2	2	8.63E-06	0.999991069	3.00E-07
24140	24141	VC_A0020	10	2	2	2	6.57E-06	0.999993127	3.01E-07
24164	24165	VC_A0020	0	2	2	2	0.000142666	0.999856348	9.86E-07
24182	24183	VC_A0020	12	2	2	2	6.43E-06	0.99999298	5.91E-07
24189	24190	VC_A0020	1	2	2	2	7.11E-06	0.999991509	1.38E-06
24195	24196	VC_A0020	7	2	2	2	1.67E-05	0.999982144	1.16E-06
24198	24199	VC_A0020	0	2	2	2	0.000158528	0.999838655	2.82E-06
24219	24220	VC_A0020	6	2	2	2	1.90E-05	0.999978033	2.95E-06
24249	24250	VC_A0020	3	2	2	2	1.84E-05	0.999974253	7.39E-06
24281	24282	VC_A0020	3	2	2	2	2.09E-05	0.999966764	1.24E-05
24323	24324	VC_A0020	5	2	2	2	3.42E-05	0.999947719	1.81E-05
24342	24343	VC_A0020	2	2	2	2	9.92E-05	0.999876017	2.47E-05
24347	24348	VC_A0020	0	2	2	2	0.000416736	0.999551384	3.19E-05
24353	24354	VC_A0020	3	2	2	2	0.000327686	0.999637609	3.47E-05
24366	24367	VC_A0020	2	2	2	2	0.000614607	0.999348364	3.70E-05
24373	24374	VC_A0020	0	2	2	2	0.002161385	0.997804539	3.41E-05
24381	24382	VC_A0020	0	2	2	2	0.002552126	0.997419092	2.88E-05
24416	24417	VC_A0020	0	2	2	2	0.00213418	0.997844073	2.17E-05
24448	24449	VC_A0020	6	2	2	2	0.000526529	0.99946144	1.20E-05
24502	24503	VC_A0020	0	2	2	2	0.000567789	0.999421061	1.12E-05
24561	24562	VC_A0020	4	2	2	2	0.000129688	0.999861892	8.42E-06
24587	24588	VC_A0020	2	2	2	2	3.95E-05	0.999954632	5.91E-06
24591	24592	VC_A0020	3	2	2	2	1.91E-05	0.999977341	3.56E-06
24610	24611	VC_A0020	6	2	2	2	5.92E-06	0.999992763	1.32E-06
24642	24643	VC_A0020	1	2	2	2	5.69E-06	0.999992904	1.41E-06
24652	24653	VC_A0020	10	2	2	2	1.87E-06	0.999997622	5.12E-07
24663	24664	VC_A0020	16	2	2	2	3.05E-06	0.999996209	7.39E-07
24708	24709	VC_A0020	3	2	2	2	4.66E-05	0.999950336	3.07E-06
24714	24715	VC_A0020	0	2	2	2	0.000202422	0.999792353	5.23E-06
24739	24740	VC_A0020	3	2	2	2	5.41E-05	0.999940355	5.53E-06
24746	24747	VC_A0020	3	2	2	2	2.21E-05	0.999972165	5.75E-06
24752	24753	VC_A0020	15	2	2	2	7.58E-06	0.999986464	5.95E-06
24756	24757	VC_A0020	1	2	2	2	0.000135647	0.999851051	1.33E-05
24767	24768	VC_A0020	0	2	2	2	0.00146709	0.998518422	1.45E-05
24777	24778	VC_A0020	0	2	2	2	0.001802602	0.998184562	1.28E-05
24815	24816	VC_A0020	0	2	2	2	0.001442181	0.998548396	9.42E-06
24900	24901	VC_A0020	10	2	2	2	5.85E-05	0.999937473	4.00E-06
24909	24910	VC_A0020	2	2	2	2	3.44E-05	0.999961663	3.93E-06
24921	24922	VC_A0020	2	2	2	2	5.40E-05	0.999942379	3.64E-06
24939	24940	VC_A0020	0	2	2	2	0.000177571	0.999819605	2.82E-06
24945	24946	VC_A0020	15	2	2	2	8.13E-06	0.999991158	7.15E-07
24951	24952	VC_A0020	2	2	2	2	1.23E-05	0.999987126	5.44E-07
24957	24958	VC_A0020	22	2	2	2	0	1	0
24984	24985	VC_A0020	0	2	2	2	0.000148832	0.999849068	2.10E-06
24993	24994	VC_A0020	1	2	2	2	2.16E-05	0.999975813	2.63E-06
25014	25015	VC_A0020	3	2	2	2	1.63E-05	0.999981675	1.99E-06
25035	25036	VC_A0020	12	2	2	2	8.31E-06	0.999990555	1.14E-06
25141	25142	VC_A0020	0	2	2	2	0.000170228	0.999827834	1.94E-06
25182	25183	VC_A0020	2	2	2	2	4.38E-05	0.999954696	1.48E-06
25193	25194	VC_A0020	11	2	2	2	1.05E-05	0.999988774	7.43E-07
25211	25212	VC_A0020	0	2	2	2	0.000155375	0.999843408	1.22E-06
25239	25240	VC_A0020	7	2	2	2	2.06E-05	0.999978798	5.92E-07
25249	25250	VC_A0020	7	2	2	2	2.75E-05	0.999971427	1.03E-06
25263	25264	VC_A0020	0	2	2	2	0.000254538	0.999741346	4.12E-06
25278	25279	VC_A0020	3	2	2	2	0.000147702	0.999847183	5.11E-06
25332	25333	VC_A0020	0	2	2	2	0.000245982	0.999748265	5.75E-06
25383	25384	VC_A0020	18	2	2	2	1.21E-05	0.999983132	4.80E-06
25388	25389	VC_A0020	1	2	2	2	2.42E-05	0.999967231	8.59E-06
25397	25398	VC_A0020	0	2	2	2	0.000186882	0.999803117	1.00E-05
25404	25405	VC_A0020	6	2	2	2	5.25E-05	0.999938037	9.42E-06
25469	25470	VC_A0020	1	2	2	2	0.000167472	0.99981651	1.60E-05
25490	25491	VC_A0020	0	2	2	2	0.001497281	0.998486849	1.59E-05
25512	25513	VC_A0020	0	2	2	2	0.001829645	0.998157152	1.32E-05
25544	25545	VC_A0020	0	2	2	2	0.001461302	0.998529826	8.87E-06
25571	25572	VC_A0020	14	2	2	2	5.75E-05	0.999940097	2.42E-06
25578	25579	VC_A0020	9	2	2	2	3.05E-05	0.999967882	1.63E-06
25599	25600	VC_A0020	0	2	2	2	0.00019087	0.999806264	2.87E-06
25606	25607	VC_A0020	2	2	2	2	5.27E-05	0.999944683	2.65E-06
25608	25609	VC_A0020	3	2	2	2	2.40E-05	0.999973838	2.21E-06
25621	25622	VC_A0020	3	2	2	2	1.62E-05	0.999982231	1.54E-06
25641	25642	VC_A0020	8	2	2	2	5.68E-06	0.999993677	6.40E-07
25669	25670	VC_A0020	1	2	2	2	5.69E-06	0.999993371	9.36E-07
25686	25687	VC_A0020	14	2	2	2	2.16E-06	0.9999975	3.39E-07
25691	25692	VC_A0020	5	2	2	2	1.23E-05	0.99998714	5.13E-07
25707	25708	VC_A0020	8	2	2	2	5.98E-06	0.99999374	2.79E-07
25751	25752	VC_A0020	2	2	2	2	1.29E-05	0.999986458	6.04E-07
25758	25759	VC_A0020	7	2	2	2	5.45E-06	0.999994016	5.37E-07
25775	25776	VC_A0020	1	2	2	2	5.95E-06	0.999992415	1.63E-06
25779	25780	VC_A0020	6	2	2	2	5.23E-06	0.999993085	1.69E-06
25811	25812	VC_A0020	1	2	2	2	1.00E-05	0.999985269	4.71E-06
25824	25825	VC_A0020	2	2	2	2	4.98E-05	0.999944099	6.06E-06
25845	25846	VC_A0020	0	2	2	2	0.000205052	0.999787854	7.09E-06
25871	25872	VC_A0020	4	2	2	2	5.47E-05	0.999938967	6.38E-06
25893	25894	VC_A0020	3	2	2	2	2.22E-05	0.999972185	5.64E-06
25899	25900	VC_A0020	1	2	2	2	7.49E-06	0.999987598	4.91E-06
25911	25912	VC_A0020	7	2	2	2	5.07E-06	0.999992195	2.73E-06
25936	25937	VC_A0020	1	2	2	2	6.16E-06	0.999990203	3.64E-06
25943	25944	VC_A0020	10	2	2	2	7.75E-06	0.999988932	3.32E-06
25974	25975	VC_A0020	0	2	2	2	0.00018678	0.999806066	7.15E-06
25981	25982	VC_A0020	1	2	2	2	6.78E-05	0.999923685	8.55E-06
25983	25984	VC_A0020	0	2	2	2	0.000198355	0.999793976	7.67E-06
26003	26004	VC_A0020	19	2	2	2	2.53E-05	0.999969532	5.13E-06
26007	26008	VC_A0020	0	2	2	2	0.000159018	0.999834103	6.88E-06
26030	26031	VC_A0020	12	2	2	2	1.08E-05	0.999982448	6.77E-06
26079	26080	VC_A0020	3	2	2	2	4.50E-05	0.999941181	1.38E-05
26086	26087	VC_A0020	1	2	2	2	0.00017653	0.999801741	2.17E-05
26118	26119	VC_A0020	0	2	2	2	0.001650569	0.99832774	2.17E-05
26132	26133	VC_A0020	0	2	2	2	0.00204141	0.997939738	1.89E-05
26144	26145	VC_A0020	0	2	2	2	0.001698039	0.99828775	1.42E-05
26207	26208	VC_A0020	3	2	2	2	0.000307867	0.999684818	7.31E-06
26250	26251	VC_A0020	13	2	2	2	1.10E-05	0.999987632	1.38E-06
26259	26260	VC_A0020	11	2	2	2	2.52E-06	0.999996979	5.01E-07
26291	26292	VC_A0020	8	2	2	2	1.73E-05	0.999982011	7.07E-07
26315	26316	VC_A0020	0	2	2	2	0.000180173	0.999817217	2.61E-06
26323	26324	VC_A0020	3	2	2	2	4.97E-05	0.999947359	2.93E-06
26328	26329	VC_A0020	5	2	2	2	2.14E-05	0.999975513	3.04E-06
26342	26343	VC_A0020	1	2	2	2	8.26E-06	0.999988762	2.98E-06
26348	26349	VC_A0020	5	2	2	2	1.27E-05	0.999985562	1.69E-06
26380	26381	VC_A0020	11	2	2	2	1.98E-06	0.999997752	2.73E-07
26383	26384	VC_A0020	26	2	2	2	0	1	0
26405	26406	VC_A0020	1	2	2	2	5.61E-06	0.99999371	6.79E-07
26414	26415	VC_A0020	11	2	2	2	7.09E-06	0.99999241	4.97E-07
26445	26446	VC_A0020	0	2	2	2	0.000168236	0.99983049	1.27E-06
26454	26455	VC_A0020	5	2	2	2	4.22E-05	0.999956926	8.88E-07
26467	26468	VC_A0020	6	2	2	2	7.01E-06	0.999992814	1.76E-07
26472	26473	VC_A0020	36	2	2	2	0	1	0
26475	26476	VC_A0020	17	2	2	2	1.77E-05	0.999927884	5.45E-05
26499	26500	VC_A0020	15	2	2	2	0.000549772	0.999050236	0.000399991
26560	26561	VC_A0020	0	2	2	2	0.018291634	0.979126777	0.00258159
26594	26595	VC_A0020	0	2	2	2	0.025175506	0.97092051	0.003903985
26616	26617	VC_A0020	0	2	2	2	0.027429697	0.967843199	0.004727104
26639	26640	VC_A0020	3	2	2	2	0.027121423	0.967609861	0.005268716
26650	26651	VC_A0020	0	2	2	2	0.031914365	0.962253677	0.005831958
26657	26658	VC_A0021	2	2	2	2	0.033059532	0.960753647	0.006186821
26664	26665	VC_A0021	0	2	2	2	0.042518442	0.950972659	0.006508899
26675	26676	VC_A0021	2	2	2	2	0.04577029	0.947531647	0.006698063
26684	26685	VC_A0021	0	2	2	2	0.064238023	0.929071283	0.006690694
26690	26691	VC_A0021	0	2	2	2	0.071265174	0.922079472	0.006655354
26696	26697	VC_A0021	0	2	2	2	0.073038035	0.920344457	0.006617507
26712	26713	VC_A0021	0	2	2	2	0.071059511	0.922355308	0.00658518
26716	26717	VC_A0021	2	2	2	2	0.06348852	0.929952804	0.006558676
26727	26728	VC_A0021	0	2	2	2	0.063905698	0.929730614	0.006363688
26737	26738	VC_A0021	0	2	2	2	0.060469697	0.933321951	0.006208352
26759	26760	VC_A0021	0	2	2	2	0.049975888	0.943958865	0.006065247
26790	26791	VC_A0021	2	2	2	2	0.022887101	0.971209318	0.005903581
26811	26812	VC_A0021	0	2	2	2	0.017528811	0.976761848	0.005709341
26826	26827	VC_A0021	3	2	2	2	0.003400604	0.991125691	0.005473705
26835	26836	VC_A0021	1	2	2	2	0.000494055	0.994226325	0.00527962
26838	26839	VC_A0021	4	2	2	2	0.000282271	0.99473678	0.004980949
26841	26842	VC_A0021	0	2	2	2	0.000433841	0.994888624	0.004677534
26859	26860	VC_A0021	10	2	2	2	3.65E-05	0.995657118	0.004306365
26868	26869	VC_A0021	2	2	2	2	0.000106103	0.995637147	0.00425675
26896	26897	VC_A0021	0	2	2	2	0.000434108	0.995371669	0.004194223
26904	26905	VC_A0021	4	2	2	2	0.000327715	0.995557631	0.004114654
26920	26921	VC_A0021	0	2	2	2	0.000605975	0.995376388	0.004017637
26926	26927	VC_A0021	5	2	2	2	0.000395761	0.99570167	0.003902569
26933	26934	VC_A0021	0	2	2	2	0.000614576	0.995615277	0.003770148
26950	26951	VC_A0021	3	2	2	2	0.000324901	0.996060823	0.003614276
26953	26954	VC_A0021	0	2	2	2	0.000432826	0.996111891	0.003455283
26955	26956	VC_A0021	1	2	2	2	4.93E-05	0.996692463	0.00325824
26986	26987	VC_A0021	1	2	2	2	1.49E-05	0.997001397	0.002983662
27035	27036	VC_A0021	1	2	2	2	1.96E-05	0.997379202	0.002601201
27041	27042	VC_A0021	2	2	2	2	0.000102664	0.997865831	0.002031505
27059	27060	VC_A0021	0	2	2	2	0.000370994	0.998174132	0.001454875
27125	27126	VC_A0021	13	2	2	2	2.27E-05	0.999223483	0.000753843
27129	27130	VC_A0021	9	2	2	2	4.11E-05	0.999320751	0.000638151
27142	27143	VC_A0021	0	2	2	2	0.000339518	0.999046612	0.00061387
27197	27198	VC_A0021	2	2	2	2	0.000251422	0.999166287	0.000582291
27201	27202	VC_A0021	0	2	2	2	0.0004774	0.99897787	0.000544731
27207	27208	VC_A0021	18	2	2	2	0.000278131	0.999222721	0.000499148
27239	27240	VC_A0021	0	2	2	2	0.001829937	0.997687133	0.000482929
27246	27247	VC_A0021	0	2	2	2	0.002248029	0.997287775	0.000464196
27273	27274	VC_A0021	0	2	2	2	0.001892487	0.997666157	0.000441355
27291	27292	VC_A0021	3	2	2	2	0.000429801	0.999159997	0.000410203
27297	27298	VC_A0021	3	2	2	2	0.000135403	0.999479598	0.000384999
27300	27301	VC_A0021	4	2	2	2	0.00010272	0.999533168	0.000364112
27310	27311	VC_A0021	0	2	2	2	0.000230424	0.999426671	0.000342905
27320	27321	VC_A0021	1	2	2	2	2.82E-05	0.999658225	0.000313617
27330	27331	VC_A0021	1	2	2	2	1.08E-05	0.999718505	0.000270731
27340	27341	VC_A0021	4	2	2	2	2.49E-05	0.999767008	0.000208072
27357	27358	VC_A0021	2	2	2	2	5.51E-05	0.999790639	0.000154231
27368	27369	VC_A0021	0	2	2	2	0.000193294	0.999707362	9.93E-05
27379	27380	VC_A0021	13	2	2	2	9.36E-06	0.99995912	3.15E-05
27390	27391	IG_VC_A0022	3	2	2	2	1.57E-05	0.999963261	2.10E-05
27394	27395	IG_VC_A0022	5	2	2	2	1.56E-05	0.999972229	1.22E-05
27443	27444	IG_VC_A0022	7	2	2	2	8.87E-06	0.999986429	4.70E-06
27465	27466	IG_VC_A0022	5	2	2	2	4.21E-05	0.999953928	3.93E-06
27472	27473	IG_VC_A0022	0	2	2	2	0.000163987	0.999833385	2.63E-06
27478	27479	IG_VC_A0022	22	2	2	2	0	1	0
27483	27484	IG_VC_A0022	2	2	2	2	1.19E-05	0.999987787	3.42E-07
27499	27500	VC_A0022	7	2	2	2	5.50E-06	0.999994252	2.47E-07
27529	27530	VC_A0022	10	2	2	2	7.63E-06	0.999991703	6.70E-07
27533	27534	VC_A0022	0	2	2	2	0.00018574	0.999810837	3.42E-06
27539	27540	VC_A0022	1	2	2	2	6.65E-05	0.999929233	4.28E-06
27561	27562	VC_A0022	0	2	2	2	0.000193305	0.999803388	3.31E-06
27602	27603	VC_A0022	9	2	2	2	1.90E-05	0.999980036	9.92E-07
27627	27628	VC_A0022	9	2	2	2	5.61E-06	0.99999353	8.58E-07
27640	27641	VC_A0022	12	2	2	2	2.64E-06	0.999994991	2.37E-06
27656	27657	VC_A0022	3	2	2	2	2.76E-05	0.999960026	1.24E-05
27662	27663	VC_A0022	5	2	2	2	9.31E-05	0.99988276	2.41E-05
27671	27672	VC_A0022	0	2	2	2	0.000401214	0.999561175	3.76E-05
27690	27691	VC_A0022	4	2	2	2	0.000309518	0.999645882	4.46E-05
27731	27732	VC_A0022	0	2	2	2	0.000577404	0.999370531	5.21E-05
27743	27744	VC_A0022	3	2	2	2	0.000402375	0.999542879	5.47E-05
27762	27763	VC_A0022	3	2	2	2	0.00063737	0.999305657	5.70E-05
27777	27778	VC_A0022	0	2	2	2	0.002005921	0.997940554	5.35E-05
27792	27793	VC_A0022	0	2	2	2	0.002318299	0.997634098	4.76E-05
27815	27816	VC_A0022	0	2	2	2	0.001850601	0.998109854	3.95E-05
27821	27822	VC_A0022	1	2	2	2	0.000176478	0.999795408	2.81E-05
27833	27834	VC_A0022	9	2	2	2	1.84E-05	0.999970461	1.11E-05
27839	27840	VC_A0022	1	2	2	2	7.99E-06	0.999983093	8.92E-06
27845	27846	VC_A0022	5	2	2	2	1.28E-05	0.999982553	4.64E-06
27853	27854	VC_A0022	11	2	2	2	2.06E-06	0.999997078	8.62E-07
27855	27856	VC_A0022	14	2	2	2	2.03E-06	0.999997665	3.06E-07
27868	27869	VC_A0022	4	2	2	2	1.22E-05	0.99998733	4.55E-07
27879	27880	VC_A0022	7	2	2	2	5.35E-06	0.999994457	1.89E-07
27927	27928	IG_VC_A0023	7	2	2	2	5.51E-06	0.999994195	2.91E-07
27936	27937	IG_VC_A0023	4	2	2	2	1.45E-05	0.999984318	1.17E-06
27967	27968	IG_VC_A0023	3	2	2	2	1.47E-05	0.999983547	1.76E-06
27994	27995	IG_VC_A0023	1	2	2	2	6.61E-06	0.999991304	2.08E-06
27998	27999	IG_VC_A0023	12	2	2	2	3.31E-06	0.999995333	1.35E-06
28001	28002	IG_VC_A0023	3	2	2	2	4.69E-05	0.999950464	2.68E-06
28010	28011	IG_VC_A0023	0	2	2	2	0.000203355	0.999793038	3.61E-06
28017	28018	IG_VC_A0023	2	2	2	2	5.52E-05	0.999941712	3.07E-06
28053	28054	IG_VC_A0023	5	2	2	2	2.45E-05	0.999973196	2.35E-06
28059	28060	VC_A0023	4	2	2	2	1.63E-05	0.99998231	1.44E-06
28067	28068	VC_A0023	9	2	2	2	5.36E-06	0.999994332	3.10E-07
28078	28079	VC_A0023	18	2	2	2	1.92E-06	0.999997948	1.31E-07
28087	28088	VC_A0023	9	2	2	2	5.24E-06	0.999994561	2.04E-07
28094	28095	VC_A0023	2	2	2	2	1.47E-05	0.999984504	7.73E-07
28102	28103	VC_A0023	2	2	2	2	1.62E-05	0.999982832	9.72E-07
28109	28110	VC_A0023	2	2	2	2	1.42E-05	0.999985031	8.13E-07
28113	28114	VC_A0023	14	2	2	2	2.29E-06	0.999997398	3.09E-07
28136	28137	VC_A0023	6	2	2	2	7.75E-06	0.999991743	5.09E-07
28157	28158	VC_A0023	2	2	2	2	4.89E-05	0.999948996	2.11E-06
28172	28173	VC_A0023	0	2	2	2	0.000204892	0.999791743	3.36E-06
28208	28209	VC_A0023	4	2	2	2	5.56E-05	0.999941305	3.12E-06
28224	28225	VC_A0023	7	2	2	2	2.47E-05	0.999972679	2.67E-06
28274	28275	VC_A0023	5	2	2	2	0.000141522	0.999853035	5.44E-06
28285	28286	VC_A0023	0	2	2	2	0.000681996	0.999310501	7.50E-06
28292	28293	VC_A0023	0	2	2	2	0.00068529	0.999307389	7.32E-06
28338	28339	VC_A0023	4	2	2	2	0.000153286	0.999841224	5.49E-06
28351	28352	VC_A0023	4	2	2	2	4.36E-05	0.999952698	3.67E-06
28365	28366	VC_A0023	5	2	2	2	1.84E-05	0.999979731	1.85E-06
28373	28374	VC_A0023	32	2	2	2	0	1	0
28380	28381	VC_A0023	0	2	2	2	0.001387941	0.998607988	4.07E-06
28421	28422	VC_A0023	0	2	2	2	0.00175675	0.998238446	4.80E-06
28470	28471	VC_A0023	0	2	2	2	0.001437795	0.998558405	3.80E-06
28510	28511	VC_A0023	12	2	2	2	0.000142199	0.999856436	1.36E-06
28516	28517	VC_A0023	0	2	2	2	0.00023516	0.999763623	1.22E-06
28518	28519	VC_A0023	23	2	2	2	0	1	0
28572	28573	VC_A0023	8	2	2	2	4.03E-06	0.999995918	4.78E-08
28578	28579	VC_A0023	33	2	2	2	0	1	0
28580	28581	VC_A0023	6	2	2	2	4.50E-05	0.999954466	5.12E-07
28598	28599	VC_A0023	0	2	2	2	0.00058279	0.999414494	2.72E-06
28667	28668	VC_A0023	0	2	2	2	0.000602762	0.999394294	2.94E-06
28682	28683	VC_A0023	3	2	2	2	0.000122233	0.999875914	1.85E-06
28708	28709	VC_A0023	8	2	2	2	1.52E-05	0.999984259	5.73E-07
28737	28738	VC_A0023	5	2	2	2	1.39E-05	0.9999855	5.69E-07
28758	28759	VC_A0023	13	2	2	2	2.08E-06	0.999997742	1.78E-07
28796	28797	VC_A0023	12	2	2	2	2.08E-06	0.999997712	2.09E-07
28799	28800	VC_A0023	4	2	2	2	1.39E-05	0.999985266	7.93E-07
28804	28805	VC_A0023	6	2	2	2	1.53E-05	0.999983724	1.01E-06
28808	28809	VC_A0023	4	2	2	2	0.00012349	0.999873008	3.50E-06
28826	28827	VC_A0023	0	2	2	2	0.000610093	0.999384564	5.34E-06
28835	28836	VC_A0023	0	2	2	2	0.000592919	0.999401921	5.16E-06
28848	28849	VC_A0023	9	2	2	2	5.55E-05	0.999940973	3.48E-06
28852	28853	VC_A0023	3	2	2	2	2.28E-05	0.999972003	5.19E-06
28895	28896	VC_A0023	1	2	2	2	9.52E-06	0.999983546	6.93E-06
28899	28900	VC_A0023	2	2	2	2	2.29E-05	0.999970034	7.10E-06
28909	28910	VC_A0023	4	2	2	2	5.57E-05	0.999937101	7.19E-06
28948	28949	VC_A0023	0	2	2	2	0.000209298	0.999783915	6.79E-06
28952	28953	VC_A0023	5	2	2	2	5.50E-05	0.999940218	4.79E-06
28956	28957	VC_A0023	3	2	2	2	2.10E-05	0.999976185	2.84E-06
28961	28962	VC_A0023	11	2	2	2	2.44E-06	0.999996641	9.18E-07
28989	28990	VC_A0023	6	2	2	2	5.67E-06	0.999993353	9.77E-07
28996	28997	VC_A0023	5	2	2	2	2.00E-05	0.999976908	3.07E-06
29020	29021	VC_A0023	3	2	2	2	4.54E-05	0.999949492	5.13E-06
29083	29084	VC_A0023	3	2	2	2	0.000159888	0.999833051	7.06E-06
29116	29117	IG_VC_A0024	0	2	2	2	0.000716601	0.999275457	7.94E-06
29121	29122	IG_VC_A0024	0	2	2	2	0.00072379	0.999269381	6.83E-06
29215	29216	VC_A0024	12	2	2	2	0.000186584	0.999809304	4.11E-06
29231	29232	VC_A0024	0	2	2	2	0.000662204	0.99933328	4.52E-06
29246	29247	VC_A0024	0	2	2	2	0.000627447	0.999369278	3.27E-06
29255	29256	VC_A0024	6	2	2	2	4.98E-05	0.999949528	6.52E-07
29261	29262	VC_A0024	10	2	2	2	3.66E-06	0.999996107	2.28E-07
29291	29292	VC_A0024	4	2	2	2	1.16E-05	0.999988109	3.29E-07
29294	29295	VC_A0024	34	2	2	2	0	1	0
29341	29342	VC_A0024	28	2	2	2	0	1	0
29382	29383	VC_A0024	0	2	2	2	0.000181814	0.99981527	2.92E-06
29394	29395	VC_A0024	4	2	2	2	6.77E-05	0.999928348	3.91E-06
29412	29413	VC_A0024	2	2	2	2	7.05E-05	0.999924818	4.73E-06
29429	29430	VC_A0024	0	2	2	2	0.000198336	0.999796507	5.16E-06
29436	29437	VC_A0024	1	2	2	2	2.28E-05	0.99997313	4.06E-06
29451	29452	VC_A0024	12	2	2	2	2.85E-06	0.99999565	1.50E-06
29456	29457	VC_A0024	2	2	2	2	1.43E-05	0.9999841	1.63E-06
29458	29459	VC_A0024	2	2	2	2	1.62E-05	0.999982309	1.46E-06
29525	29526	VC_A0024	2	2	2	2	1.47E-05	0.999984263	9.88E-07
29532	29533	VC_A0024	7	2	2	2	5.23E-06	0.999994552	2.17E-07
29552	29553	VC_A0024	18	2	2	2	1.75E-06	0.999998175	7.36E-08
29563	29564	VC_A0024	26	2	2	2	0	1	0
29588	29589	VC_A0024	0	2	2	2	0.000138886	0.999860339	7.76E-07
29598	29599	VC_A0024	13	2	2	2	7.65E-06	0.999991852	4.96E-07
29611	29612	VC_A0024	3	2	2	2	2.16E-05	0.999977132	1.26E-06
29616	29617	VC_A0024	9	2	2	2	5.16E-05	0.999946755	1.67E-06
29643	29644	VC_A0024	0	2	2	2	0.000548723	0.999445953	5.32E-06
29666	29667	VC_A0024	0	2	2	2	0.000550468	0.999443107	6.43E-06
29696	29697	VC_A0024	1	2	2	2	5.77E-05	0.999936509	5.82E-06
29764	29765	VC_A0024	13	2	2	2	1.20E-05	0.999984374	3.65E-06
29768	29769	VC_A0024	0	2	2	2	0.000157785	0.999837243	4.97E-06
29797	29798	VC_A0024	1	2	2	2	2.24E-05	0.999972892	4.66E-06
29808	29809	VC_A0024	3	2	2	2	1.63E-05	0.999980751	2.92E-06
29812	29813	VC_A0024	19	2	2	2	7.33E-06	0.999991506	1.16E-06
29825	29826	VC_A0024	0	2	2	2	0.000142958	0.999855769	1.27E-06
29903	29904	VC_A0024	10	2	2	2	5.95E-06	0.999993745	3.06E-07
29930	29931	VC_A0024	12	2	2	2	1.96E-06	0.999997812	2.33E-07
29940	29941	VC_A0024	9	2	2	2	5.72E-06	0.999993561	7.23E-07
29947	29948	VC_A0024	2	2	2	2	2.13E-05	0.999974994	3.70E-06
29949	29950	VC_A0024	3	2	2	2	5.25E-05	0.999940645	6.82E-06
29955	29956	VC_A0024	0	2	2	2	0.000195677	0.999794335	9.99E-06
30056	30057	VC_A0024	1	2	2	2	3.78E-05	0.999951403	1.08E-05
30077	30078	VC_A0024	2	2	2	2	6.15E-05	0.999928895	9.63E-06
30086	30087	VC_A0024	0	2	2	2	0.000208862	0.99978324	7.90E-06
30110	30111	VC_A0024	5	2	2	2	4.81E-05	0.999947429	4.48E-06
30147	30148	VC_A0024	10	2	2	2	3.74E-06	0.999994873	1.38E-06
30170	30171	VC_A0024	3	2	2	2	1.39E-05	0.999984821	1.24E-06
30185	30186	VC_A0024	2	2	2	2	1.33E-05	0.999985897	7.76E-07
30187	30188	VC_A0024	25	2	2	2	0	1	0
30276	30277	IG_VC_A0025	2	2	2	2	0.00988703	0.989704018	0.000408952
30279	30280	IG_VC_A0025	0	2	2	2	0.058062555	0.941091755	0.00084569
30290	30291	IG_VC_A0025	6	2	2	2	0.077145651	0.921781627	0.001072723
30294	30295	IG_VC_A0025	0	2	2	2	0.330929209	0.666755191	0.0023156
30301	30302	IG_VC_A0025	0	2	2	2	0.43236159	0.564771089	0.002867322
30311	30312	IG_VC_A0025	0	2	2	2	0.472696765	0.52417917	0.003124065
30313	30314	IG_VC_A0025	0	2	2	2	0.4881614	0.508577496	0.003261104
30364	30365	IG_VC_A0025	0	2	2	2	0.492615438	0.504023809	0.003360753
30369	30370	IG_VC_A0025	0	2	2	2	0.490042634	0.506490137	0.003467229
30377	30378	IG_VC_A0025	0	2	2	2	0.478139312	0.518249326	0.003611362
30392	30393	IG_VC_A0025	0	2	2	2	0.446238655	0.549938401	0.003822944
30398	30399	IG_VC_A0025	0	2	2	2	0.365698043	0.63016389	0.004138067
30415	30416	IG_VC_A0025	2	2	2	2	0.164077426	0.831318446	0.004604128
30419	30420	IG_VC_A0025	0	2	2	2	0.122852009	0.872467463	0.004680528
30432	30433	IG_VC_A0025	1	2	2	2	0.019317113	0.975889091	0.004793796
30458	30459	IG_VC_A0025	3	2	2	2	0.009670251	0.985654842	0.004674907
30470	30471	IG_VC_A0025	0	2	2	2	0.007919934	0.987546911	0.004533155
30479	30480	IG_VC_A0025	2	2	2	2	0.00277341	0.992863249	0.004363341
30482	30483	IG_VC_A0025	3	2	2	2	0.001807968	0.993987828	0.004204205
30498	30499	VC_A0025	3	2	2	2	0.002031865	0.99397337	0.003994765
30519	30520	VC_A0025	0	2	2	2	0.004051284	0.992448591	0.003500125
30543	30544	VC_A0025	0	2	2	2	0.004596714	0.992302559	0.003100727
30589	30590	VC_A0025	0	2	2	2	0.003929666	0.993350631	0.002719703
30633	30634	VC_A0025	19	2	2	2	0.00127738	0.996447416	0.002275203
30662	30663	VC_A0025	0	2	2	2	0.002077841	0.995837954	0.002084204
30726	30727	VC_A0025	0	2	2	2	0.002030471	0.996063426	0.001906103
30753	30754	VC_A0025	4	2	2	2	0.001006287	0.997289728	0.001703984
30779	30780	VC_A0025	0	2	2	2	0.001003757	0.997506297	0.001489946
30785	30786	VC_A0025	3	2	2	2	0.00024042	0.998525035	0.001234545
30831	30832	VC_A0025	1	2	2	2	8.84E-05	0.998886706	0.001024849
30846	30847	VC_A0025	0	2	2	2	0.000305678	0.999048931	0.000645391
30891	30892	VC_A0025	20	2	2	2	1.61E-05	0.999800421	0.000183485
30933	30934	VC_A0025	14	2	2	2	2.27E-05	0.999868775	0.000108501
30936	30937	VC_A0025	0	2	2	2	0.000513132	0.99940245	8.44E-05
30977	30978	VC_A0025	0	2	2	2	0.000514895	0.999426416	5.87E-05
30980	30981	VC_A0025	11	2	2	2	1.83E-05	0.99995557	2.62E-05
30984	30985	VC_A0025	8	2	2	2	6.78E-06	0.999971183	2.20E-05
30999	31000	VC_A0025	2	2	2	2	1.56E-05	0.999956933	2.74E-05
31015	31016	VC_A0025	10	2	2	2	1.93E-05	0.999946731	3.40E-05
31042	31043	VC_A0025	3	2	2	2	0.000488524	0.999430743	8.07E-05
31053	31054	VC_A0025	7	2	2	2	0.002722249	0.997143627	0.000134124
31062	31063	VC_A0025	0	2	2	2	0.03231519	0.967253107	0.000431703
31080	31081	VC_A0025	0	2	2	2	0.043965341	0.955445478	0.000589181
31125	31126	VC_A0025	0	2	2	2	0.048158271	0.951165122	0.000676607
31148	31149	VC_A0025	0	2	2	2	0.048662227	0.950608883	0.00072889
31192	31193	VC_A0025	3	2	2	2	0.04592587	0.953309726	0.000764404
31202	31203	VC_A0025	0	2	2	2	0.048502004	0.9507363	0.000761696
31263	31264	VC_A0025	0	2	2	2	0.047878188	0.95136796	0.000753852
31272	31273	VC_A0025	0	2	2	2	0.043470711	0.955785319	0.000743971
31292	31293	VC_A0025	1	2	2	2	0.031291136	0.967977444	0.00073142
31298	31299	VC_A0025	0	2	2	2	0.031600672	0.967824054	0.000575274
31304	31305	VC_A0025	0	2	2	2	0.029123871	0.970431859	0.000444271
31317	31318	VC_A0025	0	2	2	2	0.021552684	0.978134044	0.000313272
31326	31327	VC_A0025	7	2	2	2	0.002000322	0.997846427	0.000153251
31359	31360	VC_A0025	1	2	2	2	0.000534338	0.99933941	0.000126252
31373	31374	VC_A0025	0	2	2	2	0.000547602	0.999377916	7.45E-05
31385	31386	VC_A0025	7	2	2	2	4.32E-05	0.999945977	1.08E-05
31448	31449	VC_A0025	24	2	2	2	0	1	0
31482	31483	VC_A0025	0	2	2	2	0.000235771	0.999761962	2.27E-06
31511	31512	VC_A0025	2	2	2	2	0.000143307	0.999853869	2.82E-06
31517	31518	VC_A0025	0	2	2	2	0.000251398	0.999745718	2.88E-06
31536	31537	VC_A0025	8	2	2	2	2.71E-05	0.999971295	1.65E-06
31548	31549	VC_A0025	2	2	2	2	1.97E-05	0.999977715	2.59E-06
31571	31572	VC_A0025	2	2	2	2	1.95E-05	0.999977137	3.35E-06
31598	31599	VC_A0025	2	2	2	2	2.60E-05	0.999970102	3.93E-06
31614	31615	VC_A0025	2	2	2	2	5.89E-05	0.99993679	4.31E-06
31623	31624	VC_A0025	0	2	2	2	0.000219806	0.999776023	4.17E-06
31658	31659	VC_A0025	11	2	2	2	6.80E-05	0.999929367	2.62E-06
31691	31692	VC_A0025	0	2	2	2	0.000554095	0.999442504	3.40E-06
31697	31698	VC_A0025	0	2	2	2	0.000547826	0.999449624	2.55E-06
31728	31729	VC_A0025	6	2	2	2	4.26E-05	0.999956992	4.18E-07
31758	31759	VC_A0025	21	2	2	2	0	1	0
31779	31780	VC_A0025	3	2	2	2	0.000132525	0.999280675	0.0005868
31813	31814	VC_A0025	0	2	2	2	0.000709267	0.997983113	0.001307621
31821	31822	VC_A0025	0	2	2	2	0.000719669	0.997531356	0.001748976
31830	31831	VC_A0025	1	2	2	2	0.000184385	0.997789883	0.002025732
31870	31871	VC_A0025	3	2	2	2	0.000252195	0.997534528	0.002213277
31882	31883	IG_VC_A0026	4	2	2	2	0.000779718	0.996779829	0.002440452
31884	31885	IG_VC_A0026	3	2	2	2	0.003390698	0.993903263	0.002706039
31892	31893	IG_VC_A0026	0	2	2	2	0.016123767	0.980906472	0.002969761
31920	31921	IG_VC_A0026	0	2	2	2	0.021019962	0.975864365	0.003115672
31928	31929	IG_VC_A0026	0	2	2	2	0.022454822	0.974347019	0.003198158
31942	31943	IG_VC_A0026	0	2	2	2	0.021698142	0.975055704	0.003246154
31965	31966	IG_VC_A0026	0	2	2	2	0.018055477	0.978669386	0.003275137
31969	31970	VC_A0026	2	2	2	2	0.00823941	0.988467728	0.003292863
31979	31980	VC_A0026	0	2	2	2	0.00637771	0.990332041	0.00329025
31991	31992	VC_A0026	1	2	2	2	0.001162311	0.995566965	0.003270723
32024	32025	VC_A0026	5	2	2	2	0.000750898	0.996044588	0.003204514
32026	32027	VC_A0026	2	2	2	2	0.000975654	0.995902693	0.003121654
32093	32094	VC_A0026	0	2	2	2	0.00249595	0.994577799	0.002926251
32118	32119	VC_A0026	0	2	2	2	0.002860255	0.994379522	0.002760223
32141	32142	VC_A0026	0	2	2	2	0.00230041	0.995107397	0.002592193
32144	32145	VC_A0026	1	2	2	2	0.0002383	0.997375912	0.002385788
32146	32147	VC_A0026	9	2	2	2	5.31E-05	0.997851179	0.002095766
32171	32172	VC_A0026	1	2	2	2	0.000112855	0.997837659	0.002049487
32198	32199	VC_A0026	0	2	2	2	0.000957339	0.997182923	0.001859738
32220	32221	VC_A0026	0	2	2	2	0.001086875	0.997231415	0.00168171
32228	32229	VC_A0026	3	2	2	2	0.00053336	0.997988321	0.001478319
32244	32245	VC_A0026	0	2	2	2	0.000596552	0.998133323	0.001270126
32296	32297	VC_A0026	1	2	2	2	6.14E-05	0.998921732	0.001016899
32300	32301	VC_A0026	12	2	2	2	5.37E-06	0.999323673	0.000670962
32306	32307	VC_A0026	1	2	2	2	6.82E-06	0.99937412	0.00061906
32360	32361	VC_A0026	1	2	2	2	7.16E-06	0.999447726	0.000545112
32395	32396	VC_A0026	9	2	2	2	6.47E-06	0.999551677	0.000441856
32404	32405	VC_A0026	1	2	2	2	8.82E-06	0.999560549	0.000430632
32436	32437	VC_A0026	1	2	2	2	3.31E-05	0.999558104	0.000408824
32442	32443	VC_A0026	0	2	2	2	0.000296675	0.99934837	0.000354955
32480	32481	VC_A0026	2	2	2	2	0.000188661	0.999518885	0.000292454
32486	32487	VC_A0026	0	2	2	2	0.000332058	0.999441806	0.000226136
32496	32497	VC_A0026	3	2	2	2	8.48E-05	0.999769149	0.000146043
32505	32506	VC_A0026	4	2	2	2	3.37E-05	0.999885801	8.05E-05
32516	32517	VC_A0026	7	2	2	2	2.32E-05	0.999950039	2.68E-05
32531	32532	VC_A0026	0	2	2	2	0.000153147	0.999831656	1.52E-05
32594	32595	VC_A0026	28	2	2	2	0	1	0
32622	32623	IG_VC_A0027	2	2	2	2	0.070567984	0.92749878	0.001933235
32664	32665	IG_VC_A0027	0	2	2	2	0.414821432	0.581338429	0.003840139
32717	32718	IG_VC_A0027	0	2	2	2	0.552494062	0.442783832	0.004722106
32747	32748	IG_VC_A0027	0	2	2	2	0.607430985	0.387415918	0.005153098
32752	32753	IG_VC_A0027	0	2	2	2	0.62896793	0.365638728	0.005393343
32754	32755	IG_VC_A0027	0	2	2	2	0.636409589	0.358021494	0.005568917
32759	32760	IG_VC_A0027	0	2	2	2	0.636427421	0.357822595	0.005749985
32771	32772	IG_VC_A0027	0	2	2	2	0.629072327	0.364940673	0.005987
32775	32776	IG_VC_A0027	0	2	2	2	0.607826583	0.38584368	0.006329737
32786	32787	IG_VC_A0027	0	2	2	2	0.553742918	0.439417149	0.006839933
32791	32792	IG_VC_A0027	5	2	2	2	0.418385549	0.574012121	0.00760233
32803	32804	IG_VC_A0027	2	2	2	2	0.391095426	0.601179511	0.007725063
32853	32854	IG_VC_A0027	0	2	2	2	0.38787614	0.604634439	0.007489421
32887	32888	IG_VC_A0027	0	2	2	2	0.374643453	0.61801318	0.007343367
32913	32914	IG_VC_A0027	0	2	2	2	0.33935456	0.653384043	0.007261398
32947	32948	IG_VC_A0027	0	2	2	2	0.250134908	0.742642285	0.007222807
32981	32982	IG_VC_A0027	1	2	2	2	0.026509498	0.966285523	0.007204979
32998	32999	IG_VC_A0027	1	2	2	2	0.005551124	0.98758009	0.006868786
33014	33015	IG_VC_A0027	5	2	2	2	0.003790926	0.989930494	0.00627858
33034	33035	IG_VC_A0027	0	2	2	2	0.004204583	0.990328491	0.005466926
33064	33065	VC_A0027	2	2	2	2	0.003164838	0.992198216	0.004636946
33078	33079	VC_A0027	0	2	2	2	0.004051745	0.992525988	0.003422268
33085	33086	VC_A0027	0	2	2	2	0.003452301	0.994324531	0.002223169
33112	33113	VC_A0027	7	2	2	2	0.000324154	0.998900413	0.000775433
33125	33126	VC_A0027	3	2	2	2	8.87E-05	0.999387519	0.000523826
33185	33186	VC_A0027	2	2	2	2	3.79E-05	0.99964303	0.000319022
33199	33200	VC_A0027	3	2	2	2	2.28E-05	0.999824325	0.000152899
33203	33204	VC_A0027	14	2	2	2	2.83E-06	0.999976427	2.07E-05
33266	33267	VC_A0027	26	2	2	2	0	1	0
33268	33269	VC_A0027	5	2	2	2	0.000113646	0.999883546	2.81E-06
33275	33276	VC_A0027	0	2	2	2	0.000603863	0.99939107	5.07E-06
33316	33317	VC_A0027	0	2	2	2	0.000590262	0.999404531	5.21E-06
33325	33326	VC_A0027	1	2	2	2	5.97E-05	0.999936445	3.83E-06
33337	33338	VC_A0027	7	2	2	2	8.69E-06	0.999990419	8.95E-07
33341	33342	VC_A0027	10	2	2	2	3.25E-06	0.999996249	5.04E-07
33346	33347	VC_A0027	2	2	2	2	4.18E-05	0.999957101	1.12E-06
33359	33360	VC_A0027	0	2	2	2	0.000174096	0.999824697	1.21E-06
33397	33398	VC_A0027	9	2	2	2	1.63E-05	0.999983487	2.23E-07
33400	33401	VC_A0027	23	2	2	2	0	1	0
33424	33425	VC_A0027	0	2	2	2	0.001300566	0.99869606	3.37E-06
33433	33434	VC_A0027	0	2	2	2	0.001634403	0.998361848	3.75E-06
33478	33479	VC_A0027	0	2	2	2	0.001301388	0.99869606	2.55E-06
33484	33485	VC_A0027	24	2	2	2	0	1	0
33491	33492	VC_A0027	6	2	2	2	5.39E-06	0.999994282	3.26E-07
33508	33509	VC_A0027	1	2	2	2	1.93E-05	0.99997881	1.90E-06
33524	33525	VC_A0027	0	2	2	2	0.000151866	0.999846057	2.08E-06
33541	33542	VC_A0027	12	2	2	2	6.57E-06	0.999992369	1.06E-06
33545	33546	VC_A0027	7	2	2	2	5.52E-06	0.999992675	1.80E-06
33553	33554	VC_A0027	2	2	2	2	1.33E-05	0.999979568	7.17E-06
33559	33560	VC_A0027	1	2	2	2	7.69E-06	0.999979025	1.33E-05
33568	33569	VC_A0027	5	2	2	2	1.52E-05	0.999967941	1.69E-05
33588	33589	VC_A0027	2	2	2	2	1.61E-05	0.999962891	2.10E-05
33595	33596	VC_A0027	1	2	2	2	1.28E-05	0.999961085	2.61E-05
33602	33603	VC_A0027	1	2	2	2	6.26E-05	0.999909263	2.82E-05
33610	33611	VC_A0027	0	2	2	2	0.000601676	0.999374509	2.38E-05
33655	33656	VC_A0027	0	2	2	2	0.000618307	0.999363992	1.77E-05
33664	33665	VC_A0027	5	2	2	2	0.000124045	0.999866864	9.09E-06
33685	33686	VC_A0027	6	2	2	2	1.33E-05	0.999984899	1.81E-06
33734	33735	VC_A0027	10	2	2	2	2.48E-06	0.999996896	6.25E-07
33767	33768	VC_A0027	3	2	2	2	1.37E-05	0.999985532	7.91E-07
33787	33788	VC_A0027	3	2	2	2	1.33E-05	0.999986147	5.78E-07
33791	33792	VC_A0027	21	2	2	2	0	1	0
33821	33822	VC_A0027	5	2	2	2	1.23E-05	0.999984176	3.49E-06
33886	33887	VC_A0027	1	2	2	2	8.19E-06	0.999984546	7.27E-06
33892	33893	VC_A0027	1	2	2	2	2.12E-05	0.999969639	9.16E-06
33953	33954	VC_A0027	0	2	2	2	0.000165498	0.999825712	8.79E-06
33967	33968	VC_A0027	1	2	2	2	2.40E-05	0.999969272	6.69E-06
33980	33981	VC_A0027	8	2	2	2	1.97E-05	0.999977661	2.61E-06
34023	34024	VC_A0027	0	2	2	2	0.000152136	0.999845679	2.19E-06
34040	34041	VC_A0027	14	2	2	2	6.36E-06	0.999993081	5.58E-07
34044	34045	VC_A0027	10	2	2	2	3.32E-06	0.999996222	4.61E-07
34069	34070	VC_A0027	4	2	2	2	4.76E-05	0.999950994	1.43E-06
34102	34103	VC_A0027	0	2	2	2	0.000207545	0.999790562	1.89E-06
34106	34107	VC_A0027	7	2	2	2	6.09E-05	0.999937997	1.14E-06
34123	34124	VC_A0027	0	2	2	2	0.00019059	0.999807451	1.96E-06
34160	34161	VC_A0027	1	2	2	2	2.14E-05	0.999977117	1.52E-06
34178	34179	VC_A0027	22	2	2	2	0	1	0
34187	34188	VC_A0027	28	2	2	2	0	1	0
34189	34190	VC_A0027	3	2	2	2	2.24E-05	0.999974091	3.53E-06
34205	34206	VC_A0027	1	2	2	2	6.72E-05	0.999925466	7.29E-06
34214	34215	VC_A0027	0	2	2	2	0.000603253	0.99938893	7.82E-06
34228	34229	VC_A0027	0	2	2	2	0.000618192	0.999375364	6.44E-06
34233	34234	VC_A0027	2	2	2	2	0.000124148	0.999872376	3.48E-06
34256	34257	VC_A0027	9	2	2	2	1.37E-05	0.999985564	6.88E-07
34270	34271	VC_A0027	7	2	2	2	5.18E-06	0.999994584	2.36E-07
34294	34295	VC_A0027	10	2	2	2	2.04E-06	0.999997663	2.95E-07
34322	34323	VC_A0027	1	2	2	2	9.21E-06	0.999989592	1.20E-06
34337	34338	VC_A0027	7	2	2	2	4.58E-05	0.999953167	1.07E-06
34348	34349	VC_A0027	0	2	2	2	0.00053898	0.999458582	2.44E-06
34354	34355	VC_A0027	0	2	2	2	0.000540269	0.99945761	2.12E-06
34398	34399	VC_A0027	9	2	2	2	5.00E-05	0.99994938	5.95E-07
34411	34412	VC_A0027	2	2	2	2	1.95E-05	0.999980051	4.92E-07
34415	34416	VC_A0027	39	2	2	2	0	1	0
34462	34463	VC_A0027	2	2	2	2	4.01E-05	0.999958512	1.43E-06
34486	34487	VC_A0027	0	2	2	2	0.000171244	0.999826281	2.48E-06
34544	34545	VC_A0027	14	2	2	2	1.38E-05	0.999983999	2.17E-06
34546	34547	VC_A0027	4	2	2	2	6.89E-05	0.999926025	5.07E-06
34555	34556	VC_A0027	0	2	2	2	0.000303309	0.999688891	7.80E-06
34579	34580	VC_A0027	3	2	2	2	0.000184379	0.9998073	8.32E-06
34604	34605	VC_A0027	0	2	2	2	0.000307152	0.999684448	8.40E-06
34610	34611	VC_A0027	3	2	2	2	7.51E-05	0.99991811	6.75E-06
34648	34649	VC_A0027	5	2	2	2	2.59E-05	0.999968974	5.17E-06
34651	34652	VC_A0027	1	2	2	2	7.47E-06	0.99998889	3.64E-06
34706	34707	VC_A0027	16	2	2	2	1.88E-06	0.999997505	6.12E-07
34710	34711	VC_A0027	16	2	2	2	1.66E-06	0.999998218	1.27E-07
34714	34715	VC_A0027	22	2	2	2	0	1	0
34725	34726	VC_A0027	0	2	2	2	0.000272282	0.999719909	7.81E-06
34794	34795	VC_A0027	1	2	2	2	0.000194361	0.999793906	1.17E-05
34821	34822	VC_A0027	0	2	2	2	0.000716282	0.999271991	1.17E-05
34864	34865	VC_A0027	0	2	2	2	0.000701385	0.999288873	9.74E-06
34881	34882	VC_A0027	3	2	2	2	0.000134515	0.999859537	5.95E-06
34921	34922	VC_A0027	11	2	2	2	6.88E-06	0.99999056	2.56E-06
34931	34932	VC_A0027	4	2	2	2	1.48E-05	0.999982337	2.82E-06
34987	34988	VC_A0027	2	2	2	2	1.50E-05	0.999982156	2.89E-06
34999	35000	VC_A0027	1	2	2	2	7.56E-06	0.999989665	2.77E-06
35032	35033	VC_A0027	3	2	2	2	1.23E-05	0.999986281	1.45E-06
35068	35069	VC_A0027	32	2	2	2	0	1	0
35080	35081	VC_A0027	2	2	2	2	1.19E-05	0.999987765	3.03E-07
35233	35234	VC_A0027	6	2	2	2	5.86E-06	0.999993978	1.60E-07
35244	35245	VC_A0027	5	2	2	2	1.19E-05	0.999987766	2.99E-07
35268	35269	VC_A0027	36	2	2	2	0	1	0
35303	35304	VC_A0027	16	2	2	2	1.60E-06	0.999998358	4.41E-08
35305	35306	VC_A0027	27	2	2	2	0	1	0
35334	35335	VC_A0027	0	2	2	2	0.000551411	0.999444245	4.34E-06
35362	35363	VC_A0027	0	2	2	2	0.000585293	0.999408788	5.92E-06
35379	35380	VC_A0027	5	2	2	2	0.000131565	0.999862702	5.73E-06
35419	35420	VC_A0027	2	2	2	2	3.72E-05	0.999957364	5.45E-06
35447	35448	VC_A0027	16	2	2	2	1.14E-05	0.999983539	5.11E-06
35544	35545	VC_A0027	0	2	2	2	0.000189358	0.999800358	1.03E-05
35575	35576	VC_A0027	1	2	2	2	6.82E-05	0.999919361	1.25E-05
35582	35583	VC_A0027	0	2	2	2	0.000197608	0.999790301	1.21E-05
35613	35614	VC_A0028	1	2	2	2	2.37E-05	0.999966539	9.80E-06
35630	35631	VC_A0028	6	2	2	2	6.20E-06	0.999988371	5.43E-06
35663	35664	VC_A0028	7	2	2	2	4.78E-06	0.999989104	6.12E-06
35671	35672	VC_A0028	12	2	2	2	3.81E-06	0.999981515	1.47E-05
35682	35683	VC_A0028	6	2	2	2	6.55E-05	0.999864588	6.99E-05
35693	35694	VC_A0028	0	2	2	2	0.000844507	0.998761789	0.000393704
35721	35722	VC_A0028	0	2	2	2	0.000956268	0.998452741	0.00059099
35745	35746	VC_A0028	2	2	2	2	0.000505847	0.998780481	0.000713672
35782	35783	VC_A0028	0	2	2	2	0.000578888	0.998563905	0.000857208
35815	35816	VC_A0028	1	2	2	2	0.000181371	0.998873616	0.000945013
35827	35828	VC_A0028	1	2	2	2	0.000305583	0.99869265	0.001001767
35877	35878	IG_VC_A0029	0	2	2	2	0.002046257	0.99694272	0.001011023
35888	35889	IG_VC_A0029	2	2	2	2	0.002540547	0.99645112	0.001008333
35898	35899	IG_VC_A0029	0	2	2	2	0.005611575	0.993432946	0.000955479
35900	35901	IG_VC_A0029	0	2	2	2	0.006577097	0.992513585	0.000909318
35931	35932	IG_VC_A0029	4	2	2	2	0.006267714	0.992867074	0.000865212
35938	35939	IG_VC_A0029	0	2	2	2	0.008170617	0.991087297	0.000742087
35982	35983	VC_A0029	0	2	2	2	0.008417401	0.990940625	0.000641973
36020	36021	VC_A0029	0	2	2	2	0.00716826	0.99228419	0.000547549
36068	36069	VC_A0029	2	2	2	2	0.003250531	0.996310056	0.000439413
36078	36079	VC_A0029	0	2	2	2	0.00261162	0.997062105	0.000326274
36083	36084	VC_A0029	15	2	2	2	0.000389781	0.999420775	0.000189445
36085	36086	VC_A0029	0	2	2	2	0.000581954	0.999261762	0.000156284
36187	36188	VC_A0029	3	2	2	2	0.00031794	0.999564701	0.000117359
36204	36205	VC_A0029	0	2	2	2	0.000423546	0.999500747	7.57E-05
36230	36231	VC_A0029	8	2	2	2	0.000104696	0.999870089	2.52E-05
36239	36240	VC_A0029	0	2	2	2	0.000211207	0.99977447	1.43E-05
36268	36269	VC_A0029	32	2	2	2	0	1	0
36270	36271	VC_A0029	2	2	2	2	5.92E-05	0.999938846	1.93E-06
36286	36287	VC_A0029	0	2	2	2	0.00028392	0.999712616	3.46E-06
36296	36297	VC_A0029	2	2	2	2	0.000163958	0.999832658	3.38E-06
36303	36304	VC_A0029	0	2	2	2	0.000266005	0.999731247	2.75E-06
36318	36319	VC_A0029	6	2	2	2	2.72E-05	0.999971916	8.36E-07
36384	36385	VC_A0029	4	2	2	2	1.60E-05	0.999983205	7.51E-07
36389	36390	VC_A0029	17	2	2	2	2.15E-06	0.999997539	3.08E-07
36400	36401	VC_A0029	11	2	2	2	2.31E-06	0.99999713	5.61E-07
36436	36437	VC_A0029	1	2	2	2	2.15E-05	0.999975886	2.63E-06
36458	36459	VC_A0029	0	2	2	2	0.000185184	0.999811719	3.10E-06
36488	36489	VC_A0029	5	2	2	2	5.28E-05	0.999944977	2.21E-06
36502	36503	VC_A0029	6	2	2	2	2.72E-05	0.999971693	1.11E-06
36513	36514	VC_A0029	0	2	2	2	0.000169619	0.999828833	1.55E-06
36570	36571	VC_A0029	10	2	2	2	2.46E-05	0.999974515	8.36E-07
36635	36636	VC_A0029	0	2	2	2	0.000179365	0.999819208	1.43E-06
36641	36642	VC_A0029	3	2	2	2	4.15E-05	0.999957658	8.62E-07
36647	36648	VC_A0029	30	2	2	2	0	1	0
36682	36683	VC_A0029	1	2	2	2	6.50E-06	0.999992634	8.71E-07
36696	36697	VC_A0030	19	2	2	2	1.74E-05	0.999981785	8.11E-07
36701	36702	VC_A0030	0	2	2	2	0.000492862	0.999505033	2.11E-06
36712	36713	VC_A0030	0	2	2	2	0.000492673	0.999505547	1.78E-06
36719	36720	VC_A0030	20	2	2	2	1.59E-05	0.999983773	2.88E-07
36726	36727	VC_A0030	27	2	2	2	0	1	0
36747	36748	VC_A0030	19	2	2	2	1.78E-06	0.99999815	7.30E-08
36759	36760	VC_A0030	12	2	2	2	6.16E-06	0.999993636	2.07E-07
36779	36780	VC_A0030	0	2	2	2	0.00015063	0.999848486	8.84E-07
36797	36798	VC_A0030	7	2	2	2	1.82E-05	0.999981355	4.95E-07
36847	36848	VC_A0030	4	2	2	2	1.74E-05	0.999981595	1.03E-06
36861	36862	VC_A0030	4	2	2	2	1.68E-05	0.999981991	1.23E-06
36871	36872	VC_A0030	4	2	2	2	1.45E-05	0.999984386	1.10E-06
36889	36890	VC_A0030	10	2	2	2	3.59E-06	0.999995759	6.46E-07
36915	36916	VC_A0030	5	2	2	2	4.34E-05	0.999955131	1.42E-06
36919	36920	VC_A0030	0	2	2	2	0.000182993	0.999815316	1.69E-06
36957	36958	VC_A0030	9	2	2	2	2.80E-05	0.999971194	8.04E-07
36975	36976	VC_A0030	3	2	2	2	5.00E-05	0.999948734	1.24E-06
37013	37014	VC_A0030	0	2	2	2	0.000169299	0.999829551	1.15E-06
37034	37035	VC_A0030	23	2	2	2	0	1	0
37047	37048	VC_A0030	0	2	2	2	0.001335112	0.998659843	5.04E-06
37068	37069	VC_A0030	0	2	2	2	0.001682758	0.998310826	6.42E-06
37115	37116	VC_A0030	0	2	2	2	0.001355269	0.998638899	5.83E-06
37134	37135	VC_A0030	15	2	2	2	5.61E-05	0.999940196	3.68E-06
37146	37147	VC_A0030	1	2	2	2	3.59E-05	0.99995891	5.20E-06
37158	37159	VC_A0030	0	2	2	2	0.000191157	0.999804047	4.80E-06
37184	37185	VC_A0030	4	2	2	2	4.75E-05	0.999949599	2.94E-06
37189	37190	VC_A0030	12	2	2	2	1.01E-05	0.999988796	1.07E-06
37241	37242	VC_A0030	0	2	2	2	0.000140785	0.999858162	1.05E-06
37276	37277	VC_A0030	21	2	2	2	0	1	0
37278	37279	VC_A0030	18	2	2	2	6.01E-06	0.999993593	3.98E-07
37308	37309	VC_A0030	0	2	2	2	0.000151589	0.999845937	2.47E-06
37325	37326	VC_A0030	1	2	2	2	1.96E-05	0.999977414	2.95E-06
37353	37354	VC_A0030	1	2	2	2	6.90E-06	0.99999085	2.25E-06
37376	37377	VC_A0030	12	2	2	2	1.81E-06	0.999997844	3.49E-07
37379	37380	VC_A0030	50	2	2	2	0	1	0
37400	37401	VC_A0030	13	2	2	2	2.01E-06	0.999997707	2.84E-07
37420	37421	VC_A0030	5	2	2	2	1.41E-05	0.999984147	1.75E-06
37446	37447	VC_A0030	2	2	2	2	1.63E-05	0.999980689	3.05E-06
37451	37452	VC_A0030	3	2	2	2	1.51E-05	0.999980661	4.24E-06
37456	37457	VC_A0030	1	2	2	2	7.03E-06	0.999987596	5.37E-06
37525	37526	VC_A0030	1	2	2	2	7.00E-06	0.999987868	5.14E-06
37568	37569	IG_VC_A0031	3	2	2	2	1.46E-05	0.999981905	3.46E-06
37575	37576	IG_VC_A0031	3	2	2	2	1.35E-05	0.999984763	1.76E-06
37579	37580	IG_VC_A0031	31	2	2	2	0	1	0
37587	37588	IG_VC_A0031	6	2	2	2	8.28E-06	0.999979186	1.25E-05
37610	37611	IG_VC_A0031	1	2	2	2	5.98E-05	0.999854369	8.58E-05
37616	37617	IG_VC_A0031	0	2	2	2	0.000593791	0.999268722	0.000137488
37635	37636	IG_VC_A0031	0	2	2	2	0.00060863	0.999223665	0.000167706
37637	37638	IG_VC_A0031	6	2	2	2	0.000117396	0.999697664	0.00018494
37649	37650	VC_A0031	1	2	2	2	0.000169962	0.999535937	0.000294102
37671	37672	VC_A0031	0	2	2	2	0.001122282	0.998508694	0.000369025
37699	37700	VC_A0031	1	2	2	2	0.001296967	0.998290394	0.00041264
37707	37708	VC_A0031	0	2	2	2	0.004768349	0.994822684	0.000408968
37720	37721	VC_A0031	0	2	2	2	0.005936391	0.993664557	0.000399052
37731	37732	VC_A0031	0	2	2	2	0.005835876	0.993778527	0.000385597
37738	37739	VC_A0031	0	2	2	2	0.0043629	0.995269386	0.000367714
37741	37742	VC_A0031	15	2	2	2	0.000178735	0.999479275	0.00034199
37795	37796	VC_A0031	1	2	2	2	7.31E-05	0.99957017	0.000356766
37815	37816	VC_A0031	0	2	2	2	0.000235111	0.99940458	0.000360309
37842	37843	VC_A0031	4	2	2	2	7.40E-05	0.999570123	0.000355897
37854	37855	VC_A0031	4	2	2	2	5.59E-05	0.999589454	0.000354694
37863	37864	VC_A0031	2	2	2	2	0.000124872	0.999519376	0.000355752
37872	37873	VC_A0031	0	2	2	2	0.000492731	0.999152243	0.000355026
37906	37907	VC_A0031	2	2	2	2	0.00041816	0.999234254	0.000347585
37924	37925	VC_A0031	0	2	2	2	0.000802333	0.998862715	0.000334952
37943	37944	VC_A0031	5	2	2	2	0.000667296	0.999015211	0.000317493
37964	37965	VC_A0031	0	2	2	2	0.00112818	0.998582569	0.00028925
37981	37982	VC_A0031	0	2	2	2	0.000988776	0.998752834	0.000258389
37984	37985	VC_A0031	1	2	2	2	0.0001088	0.999672463	0.000218736
38047	38048	VC_A0031	4	2	2	2	3.39E-05	0.999804565	0.000161513
38133	38134	VC_A0031	1	2	2	2	9.23E-06	0.999875192	0.000115577
38149	38150	VC_A0031	7	2	2	2	6.00E-06	0.99994245	5.16E-05
38154	38155	VC_A0031	1	2	2	2	7.06E-06	0.99995138	4.16E-05
38178	38179	VC_A0031	5	2	2	2	1.52E-05	0.999958595	2.62E-05
38296	38297	VC_A0031	4	2	2	2	1.43E-05	0.999972212	1.34E-05
38315	38316	VC_A0031	13	2	2	2	2.31E-06	0.999994761	2.93E-06
38319	38320	VC_A0031	10	2	2	2	6.69E-06	0.999991907	1.40E-06
38364	38365	VC_A0031	0	2	2	2	0.000165938	0.999832252	1.81E-06
38397	38398	VC_A0031	3	2	2	2	3.92E-05	0.999959768	1.03E-06
38401	38402	VC_A0031	35	2	2	2	0	1	0
38413	38414	VC_A0031	0	2	2	2	0.00013784	0.999861215	9.46E-07
38478	38479	VC_A0031	11	2	2	2	6.18E-06	0.999993044	7.71E-07
38508	38509	VC_A0031	1	2	2	2	6.16E-06	0.999991638	2.20E-06
38526	38527	VC_A0031	1	2	2	2	6.71E-06	0.999990804	2.49E-06
38553	38554	VC_A0031	3	2	2	2	1.26E-05	0.999985801	1.64E-06
38575	38576	VC_A0031	14	2	2	2	2.45E-06	0.999996944	6.02E-07
38586	38587	VC_A0031	2	2	2	2	1.37E-05	0.999985429	8.27E-07
38617	38618	VC_A0031	4	2	2	2	1.37E-05	0.999985638	6.78E-07
38626	38627	VC_A0031	12	2	2	2	2.06E-06	0.99999777	1.67E-07
38643	38644	VC_A0031	14	2	2	2	1.80E-06	0.999998099	1.04E-07
38650	38651	VC_A0031	7	2	2	2	4.59E-06	0.99999521	2.03E-07
38653	38654	VC_A0031	1	2	2	2	5.89E-06	0.999993285	8.26E-07
38660	38661	VC_A0031	7	2	2	2	5.39E-06	0.999994042	5.67E-07
38668	38669	VC_A0031	2	2	2	2	1.23E-05	0.999986349	1.40E-06
38671	38672	VC_A0031	14	2	2	2	2.20E-06	0.999995831	1.97E-06
38680	38681	VC_A0031	7	2	2	2	7.00E-06	0.999985695	7.30E-06
38694	38695	VC_A0031	5	2	2	2	3.85E-05	0.999922617	3.89E-05
38703	38704	VC_A0031	2	2	2	2	0.000147298	0.99977566	7.70E-05
38719	38720	VC_A0031	0	2	2	2	0.000668722	0.999208656	0.000122623
38763	38764	VC_A0031	0	2	2	2	0.000661824	0.999189024	0.000149151
38771	38772	VC_A0031	1	2	2	2	0.000120022	0.999715862	0.000164116
38779	38780	VC_A0031	5	2	2	2	0.000123119	0.999705497	0.000171385
38814	38815	VC_A0031	0	2	2	2	0.000338449	0.999481764	0.000179787
38818	38819	VC_A0031	5	2	2	2	0.000188538	0.999630141	0.00018132
38841	38842	VC_A0031	1	2	2	2	0.000286437	0.999529857	0.000183706
38878	38879	VC_A0031	0	2	2	2	0.001812438	0.99803599	0.000151571
38904	38905	VC_A0031	0	2	2	2	0.002219538	0.99765794	0.000122522
38910	38911	VC_A0031	0	2	2	2	0.001856609	0.998051006	9.24E-05
38913	38914	VC_A0031	5	2	2	2	0.000382351	0.999562501	5.51E-05
38925	38926	VC_A0031	4	2	2	2	7.69E-05	0.999898538	2.46E-05
38927	38928	VC_A0031	32	2	2	2	0	1	0
38955	38956	VC_A0031	16	2	2	2	2.95E-06	0.999996763	2.84E-07
38957	38958	VC_A0031	5	2	2	2	4.66E-05	0.999951712	1.73E-06
39027	39028	VC_A0031	0	2	2	2	0.000202512	0.999794719	2.77E-06
39030	39031	VC_A0031	3	2	2	2	5.43E-05	0.999943278	2.41E-06
39051	39052	VC_A0031	4	2	2	2	2.25E-05	0.99997564	1.82E-06
39054	39055	VC_A0031	10	2	2	2	9.27E-06	0.999989721	1.01E-06
39115	39116	VC_A0031	0	2	2	2	0.000178389	0.999819932	1.68E-06
39137	39138	VC_A0031	6	2	2	2	5.45E-05	0.999944327	1.14E-06
39171	39172	VC_A0031	0	2	2	2	0.000186441	0.999811339	2.22E-06
39192	39193	VC_A0031	1	2	2	2	2.17E-05	0.999976309	1.97E-06
39198	39199	VC_A0031	10	2	2	2	2.73E-06	0.999996667	6.01E-07
39205	39206	VC_A0031	2	2	2	2	1.25E-05	0.999986902	6.48E-07
39213	39214	VC_A0031	8	2	2	2	5.96E-06	0.999993727	3.10E-07
39223	39224	IG_VC_A0032	2	2	2	2	1.26E-05	0.99998681	5.91E-07
39234	39235	IG_VC_A0032	20	2	2	2	3.58E-06	0.999995944	4.80E-07
39243	39244	IG_VC_A0032	5	2	2	2	4.57E-05	0.999952831	1.46E-06
39250	39251	IG_VC_A0032	0	2	2	2	0.000196119	0.999801925	1.96E-06
39282	39283	IG_VC_A0032	4	2	2	2	4.55E-05	0.999953241	1.23E-06
39309	39310	IG_VC_A0032	10	2	2	2	3.02E-06	0.999996726	2.57E-07
39312	39313	VC_A0032	13	2	2	2	1.74E-06	0.999998137	1.20E-07
39328	39329	VC_A0032	11	2	2	2	1.82E-06	0.99999798	2.02E-07
39343	39344	VC_A0032	1	2	2	2	5.63E-06	0.999993496	8.72E-07
39352	39353	VC_A0032	7	2	2	2	5.37E-06	0.999993978	6.48E-07
39374	39375	VC_A0032	3	2	2	2	1.23E-05	0.999986033	1.67E-06
39382	39383	VC_A0032	15	2	2	2	2.48E-06	0.999995053	2.46E-06
39384	39385	VC_A0032	9	2	2	2	1.49E-05	0.999975844	9.25E-06
39404	39405	VC_A0032	19	2	2	2	0.000147083	0.999803655	4.93E-05
39439	39440	VC_A0032	0	2	2	2	0.004641141	0.995059121	0.000299738
39465	39466	VC_A0032	2	2	2	2	0.006246729	0.993304313	0.000448958
39501	39502	VC_A0032	0	2	2	2	0.014666191	0.984722706	0.000611103
39541	39542	VC_A0032	0	2	2	2	0.017771236	0.981526326	0.000702438
39544	39545	VC_A0032	0	2	2	2	0.018351652	0.980892683	0.000755665
39551	39552	VC_A0032	2	2	2	2	0.01692534	0.982286386	0.000788275
39557	39558	VC_A0032	2	2	2	2	0.018737469	0.980462659	0.000799871
39565	39566	VC_A0032	0	2	2	2	0.0293555	0.969924221	0.000720279
39577	39578	VC_A0032	0	2	2	2	0.033261674	0.966084995	0.00065333
39619	39620	VC_A0032	0	2	2	2	0.033912176	0.965488855	0.000598968
39626	39627	VC_A0032	0	2	2	2	0.031848219	0.967599788	0.000551993
39679	39680	VC_A0032	0	2	2	2	0.02517642	0.974318718	0.000504861
39712	39713	VC_A0032	6	2	2	2	0.007854742	0.991697818	0.00044744
39731	39732	VC_A0032	0	2	2	2	0.006806162	0.992750704	0.000443135
39737	39738	VC_A0032	1	2	2	2	0.003427463	0.996140126	0.00043241
39748	39749	VC_A0032	0	2	2	2	0.003637636	0.995984239	0.000378125
39776	39777	VC_A0032	0	2	2	2	0.002842436	0.996835394	0.00032217
39792	39793	VC_A0032	1	2	2	2	0.000299708	0.999447549	0.000252743
39813	39814	VC_A0032	5	2	2	2	6.94E-05	0.999776466	0.000154091
39826	39827	VC_A0032	6	2	2	2	1.09E-05	0.999914125	7.50E-05
39838	39839	VC_A0032	1	2	2	2	7.48E-06	0.999929829	6.27E-05
39871	39872	VC_A0032	3	2	2	2	1.40E-05	0.999941994	4.40E-05
39882	39883	IG_VC_A0033	1	2	2	2	6.99E-06	0.999964263	2.87E-05
39886	39887	IG_VC_A0033	6	2	2	2	5.73E-06	0.999987384	6.89E-06
39897	39898	IG_VC_A0033	2	2	2	2	1.20E-05	0.999984711	3.27E-06
39907	39908	IG_VC_A0033	24	2	2	2	0	1	0
39918	39919	IG_VC_A0033	5	2	2	2	1.34E-05	0.999986093	5.45E-07
39921	39922	IG_VC_A0033	3	2	2	2	1.43E-05	0.999985043	6.91E-07
39935	39936	IG_VC_A0033	6	2	2	2	5.46E-06	0.999994086	4.56E-07
39941	39942	IG_VC_A0033	8	2	2	2	4.88E-06	0.999993984	1.13E-06
39966	39967	IG_VC_A0033	8	2	2	2	6.07E-06	0.999988474	5.46E-06
39982	39983	IG_VC_A0033	5	2	2	2	2.22E-05	0.999946851	3.09E-05
39985	39986	IG_VC_A0033	10	2	2	2	5.70E-05	0.999881275	6.17E-05
40031	40032	IG_VC_A0033	0	2	2	2	0.001557477	0.99818532	0.000257204
40050	40051	IG_VC_A0033	0	2	2	2	0.00196464	0.997660223	0.000375137
40066	40067	IG_VC_A0033	0	2	2	2	0.001647231	0.997905194	0.000447576
40080	40081	IG_VC_A0033	2	2	2	2	0.000321544	0.999184806	0.00049365
40091	40092	IG_VC_A0033	1	2	2	2	4.25E-05	0.999413113	0.000544384
40094	40095	IG_VC_A0033	4	2	2	2	2.88E-05	0.999393555	0.000577618
40101	40102	IG_VC_A0033	1	2	2	2	4.55E-05	0.99933507	0.000619451
40104	40105	IG_VC_A0033	2	2	2	2	0.000351665	0.999005734	0.000642601
40115	40116	IG_VC_A0033	0	2	2	2	0.00180783	0.99753271	0.00065946
40123	40124	IG_VC_A0033	0	2	2	2	0.002179418	0.997157026	0.000663556
40127	40128	IG_VC_A0033	0	2	2	2	0.00179096	0.997550568	0.000658473
40139	40140	IG_VC_A0033	1	2	2	2	0.000284196	0.999071692	0.000644112
40147	40148	IG_VC_A0033	2	2	2	2	0.000190179	0.999196493	0.000613329
40162	40163	IG_VC_A0033	0	2	2	2	0.000348561	0.999071425	0.000580014
40175	40176	IG_VC_A0033	1	2	2	2	0.000124461	0.999338545	0.000536994
40214	40215	IG_VC_A0033	0	2	2	2	0.000300891	0.999249667	0.000449442
40231	40232	IG_VC_A0033	9	2	2	2	9.54E-05	0.999560078	0.000344532
40235	40236	IG_VC_A0033	0	2	2	2	0.000255462	0.999420203	0.000324335
40253	40254	IG_VC_A0033	2	2	2	2	7.76E-05	0.999625585	0.000296835
40255	40256	IG_VC_A0033	8	2	2	2	5.38E-05	0.999671793	0.000274409
40261	40262	IG_VC_A0033	3	2	2	2	0.000344433	0.999370373	0.000285195
40312	40313	VC_A0033	0	2	2	2	0.001733043	0.997977698	0.000289258
40339	40340	VC_A0033	0	2	2	2	0.002076645	0.997636891	0.000286464
40389	40390	VC_A0033	0	2	2	2	0.001676546	0.998045147	0.000278307
40395	40396	VC_A0033	1	2	2	2	0.000165305	0.999570963	0.000263732
40440	40441	VC_A0033	1	2	2	2	2.46E-05	0.999735917	0.000239507
40477	40478	VC_A0033	4	2	2	2	2.18E-05	0.999775198	0.000203043
40492	40493	VC_A0033	4	2	2	2	2.68E-05	0.999800082	0.00017312
40499	40500	VC_A0033	5	2	2	2	5.58E-05	0.99979673	0.000147432
40501	40502	VC_A0033	0	2	2	2	0.00019767	0.999681596	0.000120734
40534	40535	VC_A0033	1	2	2	2	2.67E-05	0.99988648	8.69E-05
40609	40610	VC_A0033	4	2	2	2	1.69E-05	0.999944567	3.86E-05
40612	40613	VC_A0033	31	2	2	2	0	1	0
40676	40677	VC_A0033	0	2	2	2	0.000146913	0.999852094	9.93E-07
40685	40686	VC_A0033	6	2	2	2	1.89E-05	0.99998027	8.40E-07
40691	40692	VC_A0033	1	2	2	2	2.27E-05	0.999975041	2.26E-06
40711	40712	VC_A0033	0	2	2	2	0.000154449	0.999843317	2.23E-06
40734	40735	VC_A0033	16	2	2	2	6.78E-06	0.999992224	1.00E-06
40738	40739	VC_A0033	1	2	2	2	6.76E-06	0.999991734	1.51E-06
40779	40780	VC_A0033	5	2	2	2	1.25E-05	0.999986508	1.01E-06
40783	40784	VC_A0033	13	2	2	2	2.04E-06	0.999997732	2.32E-07
40803	40804	VC_A0033	17	2	2	2	2.02E-06	0.999997834	1.43E-07
40822	40823	VC_A0033	3	2	2	2	1.21E-05	0.999987531	3.39E-07
40841	40842	VC_A0033	7	2	2	2	4.89E-06	0.999995013	9.67E-08
40843	40844	VC_A0033	32	2	2	2	0	1	0
40906	40907	VC_A0033	0	2	2	2	0.001523711	0.998470298	5.99E-06
40914	40915	VC_A0033	0	2	2	2	0.001946853	0.998045357	7.79E-06
40927	40928	VC_A0033	0	2	2	2	0.001649725	0.998342866	7.41E-06
40936	40937	VC_A0033	3	2	2	2	0.0003631	0.999631532	5.37E-06
40970	40971	VC_A0033	17	2	2	2	0.00010178	0.999894933	3.29E-06
41048	41049	VC_A0033	0	2	2	2	0.000585422	0.999410674	3.90E-06
41068	41069	VC_A0033	0	2	2	2	0.000571261	0.999425859	2.88E-06
41075	41076	VC_A0033	7	2	2	2	4.55E-05	0.999953991	5.30E-07
41086	41087	VC_A0033	15	2	2	2	2.92E-06	0.999996961	1.16E-07
41109	41110	VC_A0033	21	2	2	2	0	1	0
41122	41123	VC_A0033	2	2	2	2	1.20E-05	0.999987627	3.36E-07
41167	41168	VC_A0033	9	2	2	2	6.48E-06	0.999993288	2.32E-07
41179	41180	VC_A0033	13	2	2	2	1.93E-05	0.999980068	5.99E-07
41194	41195	VC_A0033	0	2	2	2	0.000555369	0.999441949	2.68E-06
41212	41213	VC_A0033	0	2	2	2	0.000579452	0.999417717	2.83E-06
41239	41240	VC_A0033	2	2	2	2	0.000112579	0.999885743	1.68E-06
41242	41243	VC_A0033	12	2	2	2	5.28E-06	0.999994373	3.48E-07
41264	41265	VC_A0033	7	2	2	2	4.86E-06	0.999994965	1.72E-07
41297	41298	VC_A0033	6	2	2	2	6.00E-06	0.999993684	3.14E-07
41299	41300	VC_A0033	2	2	2	2	2.16E-05	0.999977087	1.34E-06
41321	41322	VC_A0033	2	2	2	2	5.37E-05	0.99994427	2.05E-06
41332	41333	VC_A0033	0	2	2	2	0.000201279	0.999796467	2.25E-06
41350	41351	VC_A0033	5	2	2	2	4.52E-05	0.99995355	1.23E-06
41375	41376	VC_A0033	29	2	2	2	0	1	0
41383	41384	VC_A0033	6	2	2	2	3.53E-05	0.999963953	7.16E-07
41392	41393	VC_A0033	0	2	2	2	0.000444991	0.999550778	4.23E-06
41476	41477	VC_A0033	4	2	2	2	0.000413646	0.999580987	5.37E-06
41575	41576	VC_A0033	0	2	2	2	0.000867055	0.999127565	5.38E-06
41593	41594	VC_A0033	0	2	2	2	0.000776849	0.999219393	3.76E-06
41665	41666	VC_A0033	9	2	2	2	6.03E-05	0.999938976	6.75E-07
41669	41670	VC_A0033	12	2	2	2	3.36E-06	0.999996508	1.36E-07
41738	41739	VC_A0033	21	2	2	2	0	1	0
41742	41743	VC_A0033	34	2	2	2	0	1	0
41752	41753	VC_A0033	0	2	2	2	0.001389919	0.998605891	4.19E-06
41780	41781	VC_A0033	0	2	2	2	0.001759519	0.998235486	4.99E-06
41788	41789	VC_A0033	0	2	2	2	0.00144088	0.998555085	4.03E-06
41812	41813	VC_A0033	11	2	2	2	0.000145412	0.99985296	1.63E-06
41818	41819	VC_A0033	0	2	2	2	0.000242594	0.999755768	1.64E-06
41878	41879	VC_A0033	20	2	2	2	9.12E-06	0.999990362	5.13E-07
41882	41883	VC_A0033	10	2	2	2	3.40E-06	0.999996003	6.00E-07
41887	41888	VC_A0033	4	2	2	2	4.57E-05	0.999952043	2.26E-06
41917	41918	VC_A0033	0	2	2	2	0.000196449	0.999799959	3.59E-06
41967	41968	VC_A0033	5	2	2	2	4.60E-05	0.999950579	3.39E-06
41977	41978	VC_A0033	15	2	2	2	4.15E-06	0.99999281	3.04E-06
42000	42001	VC_A0033	9	2	2	2	2.36E-05	0.999969715	6.72E-06
42080	42081	VC_A0033	0	2	2	2	0.000260952	0.999710009	2.90E-05
42088	42089	VC_A0033	2	2	2	2	0.000159874	0.999798307	4.18E-05
42152	42153	VC_A0033	10	2	2	2	0.000276674	0.999666609	5.67E-05
42160	42161	IG_VC_A0034	0	2	2	2	0.005463165	0.994385875	0.000150959
42215	42216	VC_A0034	0	2	2	2	0.007346207	0.992450109	0.000203684
42238	42239	VC_A0034	0	2	2	2	0.007620387	0.99214584	0.000233773
42259	42260	VC_A0034	0	2	2	2	0.006530839	0.993218035	0.000251126
42301	42302	VC_A0034	1	2	2	2	0.003094033	0.996645068	0.000260899
42329	42330	VC_A0034	0	2	2	2	0.00321559	0.996534474	0.000249936
42375	42376	VC_A0034	5	2	2	2	0.002378795	0.997386283	0.000234922
42378	42379	VC_A0034	0	2	2	2	0.002739295	0.997051789	0.000208916
42450	42451	VC_A0034	0	2	2	2	0.002255048	0.997563878	0.000181074
42522	42523	VC_A0034	2	2	2	2	0.000475786	0.999378288	0.000145925
42526	42527	VC_A0034	4	2	2	2	0.000110381	0.999772528	0.000117091
42609	42610	VC_A0034	3	2	2	2	3.38E-05	0.999872625	9.36E-05
42633	42634	VC_A0034	12	2	2	2	1.07E-05	0.999914545	7.47E-05
42651	42652	VC_A0034	0	2	2	2	0.000178091	0.999745446	7.65E-05
42666	42667	VC_A0034	4	2	2	2	5.13E-05	0.999874565	7.42E-05
42703	42704	VC_A0034	4	2	2	2	2.64E-05	0.999900415	7.32E-05
42720	42721	VC_A0034	4	2	2	2	2.70E-05	0.999899544	7.35E-05
42731	42732	VC_A0034	1	2	2	2	5.50E-05	0.999870212	7.48E-05
42768	42769	VC_A0034	0	2	2	2	0.00045454	0.999478388	6.71E-05
42798	42799	VC_A0034	2	2	2	2	0.000412416	0.999530827	5.68E-05
42838	42839	VC_A0034	0	2	2	2	0.000846872	0.999112613	4.05E-05
42843	42844	VC_A0034	0	2	2	2	0.000743195	0.999234062	2.27E-05
42849	42850	VC_A0034	34	2	2	2	0	1	0
42858	42859	VC_A0034	0	2	2	2	0.000161995	0.999833369	4.64E-06
42869	42870	VC_A0034	2	2	2	2	4.00E-05	0.999953334	6.70E-06
42879	42880	VC_A0034	13	2	2	2	3.93E-06	0.999987169	8.90E-06
42969	42970	VC_A0034	9	2	2	2	2.40E-05	0.999949791	2.63E-05
42993	42994	VC_A0034	0	2	2	2	0.000266663	0.999604842	0.000128495
43006	43007	VC_A0034	5	2	2	2	0.000166626	0.999643072	0.000190302
43015	43016	VC_A0034	0	2	2	2	0.000291716	0.999443598	0.000264686
43057	43058	VC_A0034	2	2	2	2	6.82E-05	0.999622556	0.000309246
43068	43069	VC_A0034	6	2	2	2	1.65E-05	0.99962049	0.000363021
43078	43079	VC_A0034	2	2	2	2	5.54E-05	0.999259034	0.000685593
43080	43081	VC_A0034	2	2	2	2	0.000219069	0.99869939	0.00108154
43096	43097	IG_VC_A0035	2	2	2	2	0.001011633	0.997422143	0.001566224
43099	43100	IG_VC_A0035	1	2	2	2	0.00487576	0.992971514	0.002152725
43108	43109	IG_VC_A0035	0	2	2	2	0.046225752	0.951376152	0.002398096
43123	43124	IG_VC_A0035	0	2	2	2	0.062617528	0.934876357	0.002506115
43127	43128	IG_VC_A0035	0	2	2	2	0.0687352	0.92871109	0.00255371
43132	43133	IG_VC_A0035	0	2	2	2	0.070031408	0.927392824	0.002575769
43138	43139	IG_VC_A0035	0	2	2	2	0.067635972	0.929775596	0.002588431
43140	43141	IG_VC_A0035	1	2	2	2	0.059368504	0.93803235	0.002599146
43142	43143	IG_VC_A0035	0	2	2	2	0.06251632	0.935250575	0.002233105
43149	43150	IG_VC_A0035	0	2	2	2	0.061975659	0.936062699	0.001961642
43152	43153	IG_VC_A0035	0	2	2	2	0.057076406	0.941185273	0.001738321
43158	43159	IG_VC_A0035	0	2	2	2	0.043271481	0.95520882	0.001519699
43211	43212	VC_A0035	3	2	2	2	0.00801104	0.990731818	0.001257143
43220	43221	VC_A0035	1	2	2	2	0.000766253	0.998190957	0.00104279
43238	43239	VC_A0035	1	2	2	2	8.86E-05	0.999166652	0.000744714
43249	43250	VC_A0035	5	2	2	2	3.79E-05	0.999633093	0.000328997
43267	43268	VC_A0035	29	2	2	2	0	1	0
43273	43274	VC_A0035	2	2	2	2	4.09E-05	0.99995825	8.06E-07
43314	43315	VC_A0035	0	2	2	2	0.000176429	0.999822483	1.09E-06
43335	43336	VC_A0035	6	2	2	2	2.07E-05	0.99997894	3.11E-07
43338	43339	VC_A0035	7	2	2	2	1.95E-05	0.999980269	2.74E-07
43347	43348	VC_A0035	0	2	2	2	0.000158038	0.999841238	7.24E-07
43375	43376	VC_A0035	9	2	2	2	1.56E-05	0.999984238	1.75E-07
43386	43387	VC_A0035	10	2	2	2	2.05E-06	0.99999788	6.79E-08
43415	43416	VC_A0035	36	2	2	2	0	1	0
43419	43420	VC_A0035	22	2	2	2	0	1	0
43449	43450	VC_A0035	1	2	2	2	6.15E-06	0.999991971	1.88E-06
43519	43520	VC_A0035	4	2	2	2	1.34E-05	0.999984064	2.56E-06
43533	43534	VC_A0035	1	2	2	2	7.66E-06	0.99998929	3.05E-06
43542	43543	VC_A0035	6	2	2	2	1.48E-05	0.99998283	2.35E-06
43563	43564	VC_A0035	2	2	2	2	0.000132264	0.999863334	4.40E-06
43585	43586	VC_A0035	0	2	2	2	0.000661997	0.999332413	5.59E-06
43604	43605	VC_A0035	0	2	2	2	0.000662238	0.999332895	4.87E-06
43629	43630	VC_A0035	2	2	2	2	0.000132099	0.999865227	2.67E-06
43639	43640	VC_A0035	6	2	2	2	1.43E-05	0.999985193	5.01E-07
43655	43656	VC_A0035	7	2	2	2	5.05E-06	0.999994835	1.20E-07
43657	43658	VC_A0035	21	2	2	2	0	1	0
43662	43663	VC_A0035	2	2	2	2	5.85E-05	0.99993954	1.99E-06
43686	43687	VC_A0035	0	2	2	2	0.000279467	0.999716921	3.61E-06
43799	43800	VC_A0035	4	2	2	2	0.000158024	0.999838391	3.59E-06
43807	43808	VC_A0035	0	2	2	2	0.000252851	0.999744114	3.03E-06
43812	43813	VC_A0035	14	2	2	2	1.12E-05	0.999987623	1.18E-06
43815	43816	VC_A0035	2	2	2	2	1.60E-05	0.999982578	1.44E-06
43832	43833	VC_A0035	3	2	2	2	1.66E-05	0.999981999	1.39E-06
43877	43878	VC_A0035	5	2	2	2	1.50E-05	0.999983967	1.03E-06
43879	43880	VC_A0035	8	2	2	2	6.20E-06	0.999993444	3.53E-07
[truncated: 50,129 more rows]
