# Supplementary material for: High-resolution definition of the Vibrio cholerae essential gene set with hidden Markov model–based analyses of transposon-insertion sequencing data
Source: Nucleic Acids Res. 2013 Jul 30;41(19):9033–48. doi: 10.1093/nar/gkt654 (PMC3799429; doi:10.1093/nar/gkt654)
Supplement: Supplementary Data [file supp_gkt654_nar-01659-h-2013-File013.zip › Sample Input Files/VC Gene List (no header).txt]

2	VC_A0001		hypothetical protein		112	246	246	112			Chromosome 2 Vibrio cholerae El Tor N16961
2	VC_A0002		hypothetical protein		1134	3110	1134	3110			Chromosome 2 Vibrio cholerae El Tor N16961
2	VC_A0003		hypothetical protein		3330	3944	3944	3330			Chromosome 2 Vibrio cholerae El Tor N16961
2	VC_A0004		hypothetical protein		4154	4351	4154	4351			Chromosome 2 Vibrio cholerae El Tor N16961
2	VC_A0005		hypothetical protein		4445	4723	4445	4723			Chromosome 2 Vibrio cholerae El Tor N16961
2	VC_A0006		conserved hypothetical protein		4811	5530	4811	5530			Chromosome 2 Vibrio cholerae El Tor N16961
2	VC_A0007	garR	2-hydroxy-3-oxopropionate reductase	1.1.1.60	5573	6520	5573	6520			Chromosome 2 Vibrio cholerae El Tor N16961
2	VC_A0008		methyl-accepting chemotaxis protein		6624	8285	8285	6624			Chromosome 2 Vibrio cholerae El Tor N16961
2	VC_A0009		hypothetical protein		8288	8482	8288	8482			Chromosome 2 Vibrio cholerae El Tor N16961
2	VC_A0010		conserved hypothetical protein		8482	8919	8482	8919			Chromosome 2 Vibrio cholerae El Tor N16961
2	VC_A0011	malT	malT regulatory protein		8986	11751	11751	8986			Chromosome 2 Vibrio cholerae El Tor N16961
2	VC_A0012		hypothetical protein		11903	11995	11903	11995			Chromosome 2 Vibrio cholerae El Tor N16961
2	VC_A0013	malP	maltodextrin phosphorylase	2.4.1.1	12271	14724	12271	14724			Chromosome 2 Vibrio cholerae El Tor N16961
2	VC_A0014	malQ	4-alpha-glucanotransferase	2.4.1.25	14810	16990	14810	16990			Chromosome 2 Vibrio cholerae El Tor N16961
2	VC_A0015		hypothetical protein		17196	17426	17196	17426			Chromosome 2 Vibrio cholerae El Tor N16961
2	VC_A0016	glgB	1,4-alpha-glucan branching enzyme	2.4.1.18	17386	19386	17386	19386			Chromosome 2 Vibrio cholerae El Tor N16961
2	VC_A0017	hcp-2	hcp protein		19781	20299	19781	20299			Chromosome 2 Vibrio cholerae El Tor N16961
2	VC_A0018	vgrG-2	vgrG protein		20427	22511	20427	22511			Chromosome 2 Vibrio cholerae El Tor N16961
2	VC_A0019		hypothetical protein		22511	23398	22511	23398			Chromosome 2 Vibrio cholerae El Tor N16961
2	VC_A0020		hypothetical protein		23395	26652	23395	26652			Chromosome 2 Vibrio cholerae El Tor N16961
2	VC_A0021		hypothetical protein		26653	27381	26653	27381			Chromosome 2 Vibrio cholerae El Tor N16961
2	VC_A0022		conserved hypothetical protein		27484	27885	27484	27885			Chromosome 2 Vibrio cholerae El Tor N16961
2	VC_A0023		membrane protein, putative		28058	29098	29098	28058			Chromosome 2 Vibrio cholerae El Tor N16961
2	VC_A0024		membrane protein, putative		29214	30206	30206	29214			Chromosome 2 Vibrio cholerae El Tor N16961
2	VC_A0025		transporter, NadC family		30484	31872	30484	31872			Chromosome 2 Vibrio cholerae El Tor N16961
2	VC_A0026		conserved hypothetical protein		31968	32603	32603	31968			Chromosome 2 Vibrio cholerae El Tor N16961
2	VC_A0027	chiA-2	chitinase	3.2.1.14	33035	35584	33035	35584			Chromosome 2 Vibrio cholerae El Tor N16961
2	VC_A0028		hypothetical protein		35606	35860	35860	35606			Chromosome 2 Vibrio cholerae El Tor N16961
2	VC_A0029		transcriptional regulator, putative		35950	36684	35950	36684			Chromosome 2 Vibrio cholerae El Tor N16961
2	VC_A0030		hypothetical protein		36685	37527	36685	37527			Chromosome 2 Vibrio cholerae El Tor N16961
2	VC_A0031		methyl-accepting chemotaxis protein		37648	39213	39213	37648			Chromosome 2 Vibrio cholerae El Tor N16961
2	VC_A0032		hypothetical protein		39311	39871	39871	39311			Chromosome 2 Vibrio cholerae El Tor N16961
2	VC_A0033		hypothetical protein		40280	42154	40280	42154			Chromosome 2 Vibrio cholerae El Tor N16961
2	VC_A0034		conserved hypothetical protein		42214	43086	43086	42214			Chromosome 2 Vibrio cholerae El Tor N16961
2	VC_A0035		phosphatidylglycerophosphatase B, putative	3.1.3.27	43202	44026	43202	44026			Chromosome 2 Vibrio cholerae El Tor N16961
2	VC_A0036		sodium/dicarboxylate symporter		44080	45297	45297	44080			Chromosome 2 Vibrio cholerae El Tor N16961
2	VC_A0037		conserved hypothetical protein		45638	46090	46090	45638			Chromosome 2 Vibrio cholerae El Tor N16961
2	VC_A0038		SCO1/SenC family protein		46104	46685	46685	46104			Chromosome 2 Vibrio cholerae El Tor N16961
2	VC_A0039		hypothetical protein		46682	47104	47104	46682			Chromosome 2 Vibrio cholerae El Tor N16961
2	VC_A0040		conserved hypothetical protein		47303	48229	48229	47303			Chromosome 2 Vibrio cholerae El Tor N16961
2	VC_A0041	glts	sodium/glutamate symporter		48768	49994	48768	49994			Chromosome 2 Vibrio cholerae El Tor N16961
2	VC_A0042		hypothetical protein		50073	50831	50831	50073			Chromosome 2 Vibrio cholerae El Tor N16961
2	VC_A0043		conserved hypothetical protein		50963	51247	50963	51247			Chromosome 2 Vibrio cholerae El Tor N16961
2	VC_A0044		tricorn protease, FRAMESHIFT		51480	54735	51480	54735			Chromosome 2 Vibrio cholerae El Tor N16961
2	VC_A0046		hypothetical protein		54727	54849	54849	54727			Chromosome 2 Vibrio cholerae El Tor N16961
2	VC_A0047		conserved hypothetical protein		54930	56060	56060	54930			Chromosome 2 Vibrio cholerae El Tor N16961
2	VC_A0048		conserved hypothetical protein		56060	56449	56449	56060			Chromosome 2 Vibrio cholerae El Tor N16961
2	VC_A0049		GGDEF family protein		56584	57465	57465	56584			Chromosome 2 Vibrio cholerae El Tor N16961
2	VC_A0050		hypothetical protein		57462	58190	58190	57462			Chromosome 2 Vibrio cholerae El Tor N16961
2	VC_A0051		hypothetical protein		58144	59667	59667	58144			Chromosome 2 Vibrio cholerae El Tor N16961
2	VC_A0052		hypothetical protein		59786	61348	61348	59786			Chromosome 2 Vibrio cholerae El Tor N16961
2	VC_A0053	deoD-2	purine nucleoside phosphorylase	2.4.2.1	61320	62057	62057	61320			Chromosome 2 Vibrio cholerae El Tor N16961
2	VC_A0054		hypothetical protein		62116	62295	62295	62116			Chromosome 2 Vibrio cholerae El Tor N16961
2	VC_A0055		conserved hypothetical protein		62337	63305	62337	63305			Chromosome 2 Vibrio cholerae El Tor N16961
2	VC_A0056		transcriptional regulator, MerR family		63295	64092	63295	64092			Chromosome 2 Vibrio cholerae El Tor N16961
2	VC_A0057	phrB-2	deoxyribodipyrimidine photolyase, cyclobutane pyrimidine dimer-specific	4.1.99.3	64102	65511	64102	65511			Chromosome 2 Vibrio cholerae El Tor N16961
2	VC_A0058		conserved hypothetical protein		65520	66440	65520	66440			Chromosome 2 Vibrio cholerae El Tor N16961
2	VC_A0059	lpp	major outer membrane lipoprotein		66526	66885	66885	66526			Chromosome 2 Vibrio cholerae El Tor N16961
2	VC_A0060		hypothetical protein		67082	67258	67082	67258			Chromosome 2 Vibrio cholerae El Tor N16961
2	VC_A0061		ATP-dependent RNA helicase, DEAD box family		67304	68662	67304	68662			Chromosome 2 Vibrio cholerae El Tor N16961
2	VC_A0062		hypothetical protein		68659	68769	68769	68659			Chromosome 2 Vibrio cholerae El Tor N16961
2	VC_A0063	ptrB	protease II	3.4.21.83	68875	70872	68875	70872			Chromosome 2 Vibrio cholerae El Tor N16961
2	VC_A0064	hutR	heme receptor HutR		70872	73013	70872	73013			Chromosome 2 Vibrio cholerae El Tor N16961
2	VC_A0065		hypothetical protein		73023	75329	73023	75329			Chromosome 2 Vibrio cholerae El Tor N16961
2	VC_A0066		hypothetical protein		75326	76768	75326	76768			Chromosome 2 Vibrio cholerae El Tor N16961
2	VC_A0067		hypothetical protein		76765	77325	76765	77325			Chromosome 2 Vibrio cholerae El Tor N16961
2	VC_A0068		methyl-accepting chemotaxis protein		77459	79102	79102	77459			Chromosome 2 Vibrio cholerae El Tor N16961
2	VC_A0069		hypothetical protein		79249	79347	79249	79347			Chromosome 2 Vibrio cholerae El Tor N16961
2	VC_A0070	pstS	phosphate ABC transporter, periplasmic phosphate-binding protein		79395	80294	79395	80294			Chromosome 2 Vibrio cholerae El Tor N16961
2	VC_A0071	pstC-2	phosphate ABC transporter, permease protein		80309	81292	80309	81292			Chromosome 2 Vibrio cholerae El Tor N16961
2	VC_A0072	pstA-2	phosphate ABC transporter, permease protein		81292	82161	81292	82161			Chromosome 2 Vibrio cholerae El Tor N16961
2	VC_A0073	pstB-2	phosphate ABC transporter, ATP-binding protein		82190	82945	82190	82945			Chromosome 2 Vibrio cholerae El Tor N16961
2	VC_A0074		GGDEF family protein		82992	84092	84092	82992			Chromosome 2 Vibrio cholerae El Tor N16961
2	VC_A0075		hypothetical protein		84089	84556	84556	84089			Chromosome 2 Vibrio cholerae El Tor N16961
2	VC_A0076		conserved hypothetical protein		84847	86223	86223	84847			Chromosome 2 Vibrio cholerae El Tor N16961
2	VC_A0077		sulfate permease family protein		86658	88319	88319	86658			Chromosome 2 Vibrio cholerae El Tor N16961
2	VC_A0078		hypothetical protein		88624	88956	88624	88956			Chromosome 2 Vibrio cholerae El Tor N16961
2	VC_A0079		conserved hypothetical protein		89148	90440	89148	90440			Chromosome 2 Vibrio cholerae El Tor N16961
2	VC_A0080		GGDEF family protein		90558	92381	92381	90558			Chromosome 2 Vibrio cholerae El Tor N16961
2	VC_A0081		hypothetical protein		92442	92546	92442	92546			Chromosome 2 Vibrio cholerae El Tor N16961
2	VC_A0082		transcriptional regulator, LysR family		92604	93491	93491	92604			Chromosome 2 Vibrio cholerae El Tor N16961
2	VC_A0083	emrD-1	multidrug resistance protein D		93581	94792	93581	94792			Chromosome 2 Vibrio cholerae El Tor N16961
2	VC_A0084	soxR	soxR protein		94834	95280	95280	94834			Chromosome 2 Vibrio cholerae El Tor N16961
2	VC_A0085		membrane protein, putative		95459	96661	95459	96661			Chromosome 2 Vibrio cholerae El Tor N16961
2	VC_A0086		hypothetical protein		96762	97142	96762	97142			Chromosome 2 Vibrio cholerae El Tor N16961
2	VC_A0087		hypothetical protein		97216	97380	97216	97380			Chromosome 2 Vibrio cholerae El Tor N16961
2	VC_A0088	gltP-2	proton/glutamate symporter		97546	98820	98820	97546			Chromosome 2 Vibrio cholerae El Tor N16961
2	VC_A0089		hypothetical protein		98848	98976	98848	98976			Chromosome 2 Vibrio cholerae El Tor N16961
2	VC_A0090		conserved hypothetical protein		99076	99969	99969	99076			Chromosome 2 Vibrio cholerae El Tor N16961
2	VC_A0091		conserved hypothetical protein		100199	100495	100199	100495			Chromosome 2 Vibrio cholerae El Tor N16961
2	VC_A0092		hypothetical protein		100666	101295	101295	100666			Chromosome 2 Vibrio cholerae El Tor N16961
2	VC_A0093		hypothetical protein		101395	101568	101395	101568			Chromosome 2 Vibrio cholerae El Tor N16961
2	VC_A0094		conserved hypothetical protein		101796	102152	101796	102152			Chromosome 2 Vibrio cholerae El Tor N16961
2	VC_A0095		hypothetical protein		102421	103119	102421	103119			Chromosome 2 Vibrio cholerae El Tor N16961
2	VC_A0096		hypothetical protein		103162	104385	103162	104385			Chromosome 2 Vibrio cholerae El Tor N16961
2	VC_A0097		conserved hypothetical protein		104398	105114	105114	104398			Chromosome 2 Vibrio cholerae El Tor N16961
2	VC_A0098	pncB	nicotinate phosphoribosyltransferase	2.4.2.11	105513	106820	105513	106820			Chromosome 2 Vibrio cholerae El Tor N16961
2	VC_A0099		oxidoreductase, Gfo/Idh/MocA family		106851	107891	106851	107891			Chromosome 2 Vibrio cholerae El Tor N16961
2	VC_A0100	pspE	phage shock protein E		107928	108299	108299	107928			Chromosome 2 Vibrio cholerae El Tor N16961
2	VC_A0101		conserved hypothetical protein		108299	109855	109855	108299			Chromosome 2 Vibrio cholerae El Tor N16961
2	VC_A0102		haloacid dehalogenase/epoxide hydrolase family protein		110031	110690	110690	110031			Chromosome 2 Vibrio cholerae El Tor N16961
2	VC_A0103		sulfate permease family protein		110871	112649	110871	112649			Chromosome 2 Vibrio cholerae El Tor N16961
2	VC_A0104	rluA-2	ribosomal large subunit pseudouridine synthase A		112691	114403	114403	112691			Chromosome 2 Vibrio cholerae El Tor N16961
2	VC_A0105		conserved hypothetical protein		115142	115426	115142	115426			Chromosome 2 Vibrio cholerae El Tor N16961
2	VC_A0106		hypothetical protein		115341	116414	115341	116414			Chromosome 2 Vibrio cholerae El Tor N16961
2	VC_A0107		conserved hypothetical protein		116846	117352	116846	117352			Chromosome 2 Vibrio cholerae El Tor N16961
2	VC_A0108		conserved hypothetical protein		117393	118871	117393	118871			Chromosome 2 Vibrio cholerae El Tor N16961
2	VC_A0109		hypothetical protein		118874	119311	118874	119311			Chromosome 2 Vibrio cholerae El Tor N16961
2	VC_A0110		hypothetical protein		119317	121086	119317	121086			Chromosome 2 Vibrio cholerae El Tor N16961
2	VC_A0111		hypothetical protein		121050	122066	121050	122066			Chromosome 2 Vibrio cholerae El Tor N16961
2	VC_A0112		hypothetical protein		122069	123556	122069	123556			Chromosome 2 Vibrio cholerae El Tor N16961
2	VC_A0113		hypothetical protein		123559	124035	123559	124035			Chromosome 2 Vibrio cholerae El Tor N16961
2	VC_A0114		hypothetical protein		124042	125376	124042	125376			Chromosome 2 Vibrio cholerae El Tor N16961
2	VC_A0115		hypothetical protein		125379	126152	125379	126152			Chromosome 2 Vibrio cholerae El Tor N16961
2	VC_A0116	clpB-2	clpB protein		126178	128787	126178	128787			Chromosome 2 Vibrio cholerae El Tor N16961
2	VC_A0117		sigma-54 dependent transcriptional regulator		128790	130382	128790	130382			Chromosome 2 Vibrio cholerae El Tor N16961
2	VC_A0118		hypothetical protein		130352	131035	130352	131035			Chromosome 2 Vibrio cholerae El Tor N16961
2	VC_A0119		hypothetical protein		131045	132454	131045	132454			Chromosome 2 Vibrio cholerae El Tor N16961
2	VC_A0120		hypothetical protein		132470	136015	132470	136015			Chromosome 2 Vibrio cholerae El Tor N16961
2	VC_A0121		hypothetical protein		136063	137328	136063	137328			Chromosome 2 Vibrio cholerae El Tor N16961
2	VC_A0122		hypothetical protein		137379	137621	137379	137621			Chromosome 2 Vibrio cholerae El Tor N16961
2	VC_A0123	vgrG-3	vgrG protein		137581	140634	137581	140634			Chromosome 2 Vibrio cholerae El Tor N16961
2	VC_A0124		hypothetical protein		140631	140999	140631	140999			Chromosome 2 Vibrio cholerae El Tor N16961
2	VC_A0125		hypothetical protein		141147	141407	141407	141147			Chromosome 2 Vibrio cholerae El Tor N16961
2	VC_A0126		hypothetical protein		141382	141591	141382	141591			Chromosome 2 Vibrio cholerae El Tor N16961
2	VC_A0127	rbsD	ribose ABC transporter protein		141640	142110	141640	142110			Chromosome 2 Vibrio cholerae El Tor N16961
2	VC_A0128	rbsA	ribose ABC transporter, ATP-binding protein		142137	143639	142137	143639			Chromosome 2 Vibrio cholerae El Tor N16961
2	VC_A0129	rbsC	ribose ABC transporter, permease protein		143636	144634	143636	144634			Chromosome 2 Vibrio cholerae El Tor N16961
2	VC_A0130	rbsB	ribose ABC transporter, periplasmic D-ribose-binding protein		144693	145577	144693	145577			Chromosome 2 Vibrio cholerae El Tor N16961
2	VC_A0131	rbsK	ribokinase	2.7.1.15	145716	146636	145716	146636			Chromosome 2 Vibrio cholerae El Tor N16961
2	VC_A0132	rbsR	ribose operon repressor		146647	147651	146647	147651			Chromosome 2 Vibrio cholerae El Tor N16961
2	VC_A0133	pnuC	pnuC protein, authentic point mutation		147777	148511	147777	148511			Chromosome 2 Vibrio cholerae El Tor N16961
2	VC_A0134	udp-2	uridine phosphorylase	2.4.2.3	148508	149239	148508	149239			Chromosome 2 Vibrio cholerae El Tor N16961
2	VC_A0135		cyclic nucleotide binding protein, putative		149379	150059	149379	150059			Chromosome 2 Vibrio cholerae El Tor N16961
2	VC_A0136	glpQ	glycerophosphoryl diester phosphodiesterase	3.1.4.46	150112	151227	151227	150112			Chromosome 2 Vibrio cholerae El Tor N16961
2	VC_A0137	glpT	glycerol-3-phosphate transporter		151333	152742	152742	151333			Chromosome 2 Vibrio cholerae El Tor N16961
2	VC_A0138		hypothetical protein		152838	152945	152945	152838			Chromosome 2 Vibrio cholerae El Tor N16961
2	VC_A0139		hypothetical protein		153117	153464	153464	153117			Chromosome 2 Vibrio cholerae El Tor N16961
2	VC_A0140		chitinase, putative		153872	155080	153872	155080			Chromosome 2 Vibrio cholerae El Tor N16961
2	VC_A0141		C4-dicarboxylate transport sensor protein, putative	2.7.3.-	155195	157249	157249	155195			Chromosome 2 Vibrio cholerae El Tor N16961
2	VC_A0142	dctD-2	C4-dicarboxylate transport transcriptional regulatory protein		157539	158891	157539	158891			Chromosome 2 Vibrio cholerae El Tor N16961
2	VC_A0143		hypothetical protein		158957	159067	158957	159067			Chromosome 2 Vibrio cholerae El Tor N16961
2	VC_A0144		immunogenic protein		159145	160200	159145	160200			Chromosome 2 Vibrio cholerae El Tor N16961
2	VC_A0145		hypothetical protein		160169	160297	160297	160169			Chromosome 2 Vibrio cholerae El Tor N16961
2	VC_A0146		conserved hypothetical protein		160350	162515	160350	162515			Chromosome 2 Vibrio cholerae El Tor N16961
2	VC_A0147		transcriptional regulator, putative		162512	163723	162512	163723			Chromosome 2 Vibrio cholerae El Tor N16961
2	VC_A0148		TagA-related protein		163832	167839	163832	167839			Chromosome 2 Vibrio cholerae El Tor N16961
2	VC_A0149		hypothetical protein		167864	167971	167864	167971			Chromosome 2 Vibrio cholerae El Tor N16961
2	VC_A0150	def-2	polypeptide deformylase	3.5.1.31	167987	168493	167987	168493			Chromosome 2 Vibrio cholerae El Tor N16961
2	VC_A0151		oxidoreductase, putative		168622	169974	168622	169974			Chromosome 2 Vibrio cholerae El Tor N16961
2	VC_A0152		conserved hypothetical protein		170049	170372	170372	170049			Chromosome 2 Vibrio cholerae El Tor N16961
2	VC_A0153		conserved hypothetical protein		170372	170683	170683	170372			Chromosome 2 Vibrio cholerae El Tor N16961
2	VC_A0154		conserved hypothetical protein		170643	171119	171119	170643			Chromosome 2 Vibrio cholerae El Tor N16961
2	VC_A0155		NADH dehydrogenase, putative		171116	172612	172612	171116			Chromosome 2 Vibrio cholerae El Tor N16961
2	VC_A0156		conserved hypothetical protein		172609	172962	172962	172609			Chromosome 2 Vibrio cholerae El Tor N16961
2	VC_A0157		NADH dehydrogenase, putative		172962	175637	175637	172962			Chromosome 2 Vibrio cholerae El Tor N16961
2	VC_A0158		hypothetical protein		175784	175984	175984	175784			Chromosome 2 Vibrio cholerae El Tor N16961
2	VC_A0159		conserved hypothetical protein		176056	176997	176997	176056			Chromosome 2 Vibrio cholerae El Tor N16961
2	VC_A0160	mtr	tryptophan-specific transport protein		177193	178428	178428	177193			Chromosome 2 Vibrio cholerae El Tor N16961
2	VC_A0161	tnaA	tryptophanase	4.1.99.1	178507	179925	179925	178507			Chromosome 2 Vibrio cholerae El Tor N16961
2	VC_A0161.1	tnaC	tryptophanase leader peptide		180397	180468	180468	180397			Chromosome 2 Vibrio cholerae El Tor N16961
2	VC_A0162		hypothetical protein		180491	180697	180697	180491			Chromosome 2 Vibrio cholerae El Tor N16961
2	VC_A0163		conserved hypothetical protein		180706	180918	180706	180918			Chromosome 2 Vibrio cholerae El Tor N16961
2	VC_A0164		conserved hypothetical protein		180988	181572	181572	180988			Chromosome 2 Vibrio cholerae El Tor N16961
2	VC_A0165		GGDEF family protein		181879	184011	181879	184011			Chromosome 2 Vibrio cholerae El Tor N16961
2	VC_A0166	cspA	cold shock transcriptional regulator CspA		184257	184469	184257	184469			Chromosome 2 Vibrio cholerae El Tor N16961
2	VC_A0167		conserved hypothetical protein		184758	185546	185546	184758			Chromosome 2 Vibrio cholerae El Tor N16961
2	VC_A0168		hypothetical protein		185635	186177	186177	185635			Chromosome 2 Vibrio cholerae El Tor N16961
2	VC_A0169		hypothetical protein		186129	186740	186740	186129			Chromosome 2 Vibrio cholerae El Tor N16961
2	VC_A0170		hypothetical protein		186643	187290	187290	186643			Chromosome 2 Vibrio cholerae El Tor N16961
2	VC_A0171		conserved hypothetical protein		187284	189224	189224	187284			Chromosome 2 Vibrio cholerae El Tor N16961
2	VC_A0172		conserved hypothetical protein		189226	190182	190182	189226			Chromosome 2 Vibrio cholerae El Tor N16961
2	VC_A0173		hypothetical protein		190169	190657	190657	190169			Chromosome 2 Vibrio cholerae El Tor N16961
2	VC_A0174		conserved hypothetical protein		190654	191589	191589	190654			Chromosome 2 Vibrio cholerae El Tor N16961
2	VC_A0175		MoxR-related protein		191593	192549	192549	191593			Chromosome 2 Vibrio cholerae El Tor N16961
2	VC_A0176		methyl-accepting chemotaxis protein		192834	194768	192834	194768			Chromosome 2 Vibrio cholerae El Tor N16961
2	VC_A0177		hypothetical protein		194825	195028	194825	195028			Chromosome 2 Vibrio cholerae El Tor N16961
2	VC_A0178		conserved hypothetical protein		195304	195957	195957	195304			Chromosome 2 Vibrio cholerae El Tor N16961
2	VC_A0179		NupC family protein		196603	197811	196603	197811			Chromosome 2 Vibrio cholerae El Tor N16961
2	VC_A0180	pepT	peptidase T	3.4.11.-	198062	199294	198062	199294			Chromosome 2 Vibrio cholerae El Tor N16961
2	VC_A0181		hypothetical protein		199466	200341	199466	200341			Chromosome 2 Vibrio cholerae El Tor N16961
2	VC_A0182		sigma-54 dependent transcriptional regulator		200338	201930	201930	200338			Chromosome 2 Vibrio cholerae El Tor N16961
2	VC_A0183	hmpA	ferrisiderophore reductase	1.6.99.7	202121	203305	202121	203305			Chromosome 2 Vibrio cholerae El Tor N16961
2	VC_A0184		cold shock DNA-binding domain protein		203449	203658	203658	203449			Chromosome 2 Vibrio cholerae El Tor N16961
2	VC_A0185		conserved hypothetical protein		204017	204244	204017	204244			Chromosome 2 Vibrio cholerae El Tor N16961
2	VC_A0186		hypothetical protein		204632	205009	204632	205009			Chromosome 2 Vibrio cholerae El Tor N16961
2	VC_A0187		hypothetical protein		205035	205166	205166	205035			Chromosome 2 Vibrio cholerae El Tor N16961
2	VC_A0188		hypothetical protein		205244	205522	205244	205522			Chromosome 2 Vibrio cholerae El Tor N16961
2	VC_A0189		response regulator		205609	206613	205609	206613			Chromosome 2 Vibrio cholerae El Tor N16961
2	VC_A0190		hypothetical protein		206613	207059	206613	207059			Chromosome 2 Vibrio cholerae El Tor N16961
2	VC_A0191		conserved hypothetical protein		207097	208581	207097	208581			Chromosome 2 Vibrio cholerae El Tor N16961
2	VC_A0192	ldhA	D-lactate dehydrogenase	1.1.1.28	208570	209565	209565	208570			Chromosome 2 Vibrio cholerae El Tor N16961
2	VC_A0193		Na+/H+ antiporter, putative		209748	211091	209748	211091			Chromosome 2 Vibrio cholerae El Tor N16961
2	VC_A0194		potassium channel protein, putative		211093	211935	211935	211093			Chromosome 2 Vibrio cholerae El Tor N16961
2	VC_A0195		hypothetical protein		212001	212549	212549	212001			Chromosome 2 Vibrio cholerae El Tor N16961
2	VC_A0196		hypothetical protein		212665	213042	213042	212665			Chromosome 2 Vibrio cholerae El Tor N16961
2	VC_A0197	guaC	GMP reductase	1.6.6.8	213207	214250	213207	214250			Chromosome 2 Vibrio cholerae El Tor N16961
2	VC_A0198		site-specific DNA-methyltransferase, putative		214574	215725	214574	215725			Chromosome 2 Vibrio cholerae El Tor N16961
2	VC_A0199		hypothetical protein		215849	217765	215849	217765			Chromosome 2 Vibrio cholerae El Tor N16961
2	VC_A0200		hypothetical protein		217758	218882	217758	218882			Chromosome 2 Vibrio cholerae El Tor N16961
2	VC_A0201		hypothetical protein		218879	219757	218879	219757			Chromosome 2 Vibrio cholerae El Tor N16961
2	VC_A0202	tnpA	IS1004 transposase		219825	220262	220262	219825			Chromosome 2 Vibrio cholerae El Tor N16961
2	VC_A0203	rfbP	rfbP protein, authentic frameshift		220175	220419	220419	220175			Chromosome 2 Vibrio cholerae El Tor N16961
2	VC_A0204	rhlE-2	ATP-dependent RNA helicase RhlE		220767	222122	222122	220767			Chromosome 2 Vibrio cholerae El Tor N16961
2	VC_A0205	dcuB	C4-dicarboxylate transporter, anaerobic		222312	223640	223640	222312			Chromosome 2 Vibrio cholerae El Tor N16961
2	VC_A0206		hypothetical protein		223751	223882	223882	223751			Chromosome 2 Vibrio cholerae El Tor N16961
2	VC_A0207	nadE	NH(3)-dependent NAD(+) synthetase	6.3.5.1	223891	224721	224721	223891			Chromosome 2 Vibrio cholerae El Tor N16961
2	VC_A0208		conserved hypothetical protein		224824	225351	224824	225351			Chromosome 2 Vibrio cholerae El Tor N16961
2	VC_A0209		hypothetical protein		225302	225484	225302	225484			Chromosome 2 Vibrio cholerae El Tor N16961
2	VC_A0210		response regulator, putative		225591	227159	225591	227159			Chromosome 2 Vibrio cholerae El Tor N16961
2	VC_A0211		sensory box sensor histidine kinase	2.7.3.-	227217	229163	229163	227217			Chromosome 2 Vibrio cholerae El Tor N16961
2	VC_A0212		hypothetical protein		229338	230387	229338	230387			Chromosome 2 Vibrio cholerae El Tor N16961
2	VC_A0213		conserved hypothetical protein		230465	232054	232054	230465			Chromosome 2 Vibrio cholerae El Tor N16961
2	VC_A0214	emrD-2	multidrug resistance protein D		232449	233693	233693	232449			Chromosome 2 Vibrio cholerae El Tor N16961
2	VC_A0215		hypothetical protein		233694	233852	233852	233694			Chromosome 2 Vibrio cholerae El Tor N16961
2	VC_A0216		hypothetical protein		233907	234173	233907	234173			Chromosome 2 Vibrio cholerae El Tor N16961
2	VC_A0217		GGDEF family protein		234164	235243	235243	234164			Chromosome 2 Vibrio cholerae El Tor N16961
2	VC_A0218		thermolabile hemolysin		235364	236620	236620	235364			Chromosome 2 Vibrio cholerae El Tor N16961
2	VC_A0219	hlyA	haemolysin		237590	239815	237590	239815			Chromosome 2 Vibrio cholerae El Tor N16961
2	VC_A0220	hylB	hemolysin secretion protein HylB		240114	241760	240114	241760			Chromosome 2 Vibrio cholerae El Tor N16961
2	VC_A0221	hlyC	lactonizing lipase	3.1.1.3	242027	243046	242027	243046			Chromosome 2 Vibrio cholerae El Tor N16961
2	VC_A0222		lipase activator protein, putative		243056	243910	243056	243910			Chromosome 2 Vibrio cholerae El Tor N16961
2	VC_A0223	prtV	protease		243986	246742	246742	243986			Chromosome 2 Vibrio cholerae El Tor N16961
2	VC_A0224		hypothetical protein		246827	247132	247132	246827			Chromosome 2 Vibrio cholerae El Tor N16961
2	VC_A0225		conserved hypothetical protein		247686	248450	247686	248450			Chromosome 2 Vibrio cholerae El Tor N16961
2	VC_A0226		hypothetical protein		248610	248732	248732	248610			Chromosome 2 Vibrio cholerae El Tor N16961
2	VC_A0227	vctP	vibriobactin and enterobactin ABC transporter, periplasmic vibriobactin/enterobactin-binding protein		248766	249767	248766	249767			Chromosome 2 Vibrio cholerae El Tor N16961
2	VC_A0228	vctD	vibriobactin and enterobactin ABC transporter, permease protein		249820	250758	249820	250758			Chromosome 2 Vibrio cholerae El Tor N16961
2	VC_A0229	vctG	vibriobactin and enterobactin ABC transporter, permease protein		250748	251698	250748	251698			Chromosome 2 Vibrio cholerae El Tor N16961
2	VC_A0230	vctC	vibriobactin and enterobactin ABC transporter, ATP-binding protein		251701	252465	251701	252465			Chromosome 2 Vibrio cholerae El Tor N16961
2	VC_A0231		transcriptional regulator, AraC/XylS family		252511	253587	253587	252511			Chromosome 2 Vibrio cholerae El Tor N16961
2	VC_A0232		enterobactin receptor VctA, authentic frameshift		253614	255592	253614	255592			Chromosome 2 Vibrio cholerae El Tor N16961
2	VC_A0233		hypothetical protein		255650	255970	255650	255970			Chromosome 2 Vibrio cholerae El Tor N16961
2	VC_A0234		hypothetical protein		255986	256102	255986	256102			Chromosome 2 Vibrio cholerae El Tor N16961
2	VC_A0235	ackA-2	acetate kinase	2.7.2.1	256240	257433	256240	257433			Chromosome 2 Vibrio cholerae El Tor N16961
2	VC_A0236		hypothetical protein		257514	257810	257514	257810			Chromosome 2 Vibrio cholerae El Tor N16961
2	VC_A0237		hypothetical protein		257928	258497	258497	257928			Chromosome 2 Vibrio cholerae El Tor N16961
2	VC_A0238		sensor histidine kinase		258742	260391	258742	260391			Chromosome 2 Vibrio cholerae El Tor N16961
2	VC_A0239		transcriptional regulator		260372	261046	260372	261046			Chromosome 2 Vibrio cholerae El Tor N16961
2	VC_A0240		hypothetical protein		261049	261678	261678	261049			Chromosome 2 Vibrio cholerae El Tor N16961
2	VC_A0241		hexulose-6-phosphate isomerase SgbU, putative		261638	262522	262522	261638			Chromosome 2 Vibrio cholerae El Tor N16961
2	VC_A0242		hexulose-6-phosphate synthase SgbH, putative	4.1.2.-	262534	263181	263181	262534			Chromosome 2 Vibrio cholerae El Tor N16961
2	VC_A0243		conserved hypothetical protein		263187	264008	264008	263187			Chromosome 2 Vibrio cholerae El Tor N16961
2	VC_A0244		sugar isomerase SgaE, AraD/FucA family		264014	264706	264706	264014			Chromosome 2 Vibrio cholerae El Tor N16961
2	VC_A0245		PTS system, IIA component		264715	265221	265221	264715			Chromosome 2 Vibrio cholerae El Tor N16961
2	VC_A0246	sgaT	SgaT protein		265319	267079	267079	265319			Chromosome 2 Vibrio cholerae El Tor N16961
2	VC_A0247		transcriptional regulator, DeoR family		267445	268200	267445	268200			Chromosome 2 Vibrio cholerae El Tor N16961
2	VC_A0248		conserved hypothetical protein		268327	269394	268327	269394			Chromosome 2 Vibrio cholerae El Tor N16961
2	VC_A0249		cytochrome b561, putative		269494	270027	270027	269494			Chromosome 2 Vibrio cholerae El Tor N16961
2	VC_A0250	amy1	alpha-amylase	3.2.1.1	270200	271600	271600	270200			Chromosome 2 Vibrio cholerae El Tor N16961
2	VC_A0251		hypothetical protein		271740	271856	271740	271856			Chromosome 2 Vibrio cholerae El Tor N16961
2	VC_A0252		hypothetical protein		271816	271926	271816	271926			Chromosome 2 Vibrio cholerae El Tor N16961
2	VC_A0253		antibiotic acetyltransferase		271933	272631	271933	272631			Chromosome 2 Vibrio cholerae El Tor N16961
2	VC_A0254		hypothetical protein		273253	275421	275421	273253			Chromosome 2 Vibrio cholerae El Tor N16961
2	VC_A0255		hypothetical protein		275510	276340	276340	275510			Chromosome 2 Vibrio cholerae El Tor N16961
2	VC_A0256		transcriptional regulator		276337	277008	277008	276337			Chromosome 2 Vibrio cholerae El Tor N16961
2	VC_A0257		sensor histidine kinase		276984	278438	278438	276984			Chromosome 2 Vibrio cholerae El Tor N16961
2	VC_A0258		hypothetical protein		278541	279053	279053	278541			Chromosome 2 Vibrio cholerae El Tor N16961
2	VC_A0259		hypothetical protein		279096	279224	279224	279096			Chromosome 2 Vibrio cholerae El Tor N16961
2	VC_A0260		hypothetical protein		279248	279442	279442	279248			Chromosome 2 Vibrio cholerae El Tor N16961
2	VC_A0261		hypothetical protein		279430	279756	279756	279430			Chromosome 2 Vibrio cholerae El Tor N16961
2	VC_A0262		hypothetical protein		279866	280276	280276	279866			Chromosome 2 Vibrio cholerae El Tor N16961
2	VC_A0263		acetyltransferase, putative		280382	280924	280924	280382			Chromosome 2 Vibrio cholerae El Tor N16961
2	VC_A0264		transcriptional regulator, putative		280935	282113	282113	280935			Chromosome 2 Vibrio cholerae El Tor N16961
2	VC_A0265		hypothetical protein		282297	282677	282297	282677			Chromosome 2 Vibrio cholerae El Tor N16961
2	VC_A0266		transcriptional regulator, AraC/XylS family		282737	283510	283510	282737			Chromosome 2 Vibrio cholerae El Tor N16961
2	VC_A0267	emrD-3	multidrug resistance protein D		283612	284751	283612	284751			Chromosome 2 Vibrio cholerae El Tor N16961
2	VC_A0268		methyl-accepting chemotaxis protein		285034	286965	285034	286965			Chromosome 2 Vibrio cholerae El Tor N16961
2	VC_A0269		decarboxylase, group II		286981	288654	286981	288654			Chromosome 2 Vibrio cholerae El Tor N16961
2	VC_A0270	dacA-2	D-alanyl-D-alanine carboxypeptidase	3.4.16.4	288819	289988	288819	289988			Chromosome 2 Vibrio cholerae El Tor N16961
2	VC_A0271		hypothetical protein		290166	290513	290166	290513			Chromosome 2 Vibrio cholerae El Tor N16961
2	VC_A0272		hypothetical protein		290571	290954	290571	290954			Chromosome 2 Vibrio cholerae El Tor N16961
2	VC_A0273		hypothetical protein		291097	291231	291097	291231			Chromosome 2 Vibrio cholerae El Tor N16961
2	VC_A0274	cah	carbonic anhydrase	4.2.1.1	291259	291978	291259	291978			Chromosome 2 Vibrio cholerae El Tor N16961
2	VC_A0275	tnpA	IS1004 transposase		292265	292702	292702	292265			Chromosome 2 Vibrio cholerae El Tor N16961
2	VC_A0276	gcvP	glycine cleavage system P protein, authentic frameshift	1.4.4.2	292882	295745	295745	292882			Chromosome 2 Vibrio cholerae El Tor N16961
2	VC_A0277	gcvH	glycine cleavage system H protein		295889	296269	296269	295889			Chromosome 2 Vibrio cholerae El Tor N16961
2	VC_A0278	glyA-2	serine hydroxymethyltransferase	2.1.2.1	296306	297613	297613	296306			Chromosome 2 Vibrio cholerae El Tor N16961
2	VC_A0279		transcriptional regulator, HTH_3 family		298001	298624	298001	298624			Chromosome 2 Vibrio cholerae El Tor N16961
2	VC_A0280	gcvT	glycine cleavage system T protein, authentic frameshift	2.1.2.10	298868	300000	298868	300000			Chromosome 2 Vibrio cholerae El Tor N16961
2	VC_A0281		integrase, putative		300467	301624	300467	301624			Chromosome 2 Vibrio cholerae El Tor N16961
2	VC_A0282		IS5 transposase		301670	302650	301670	302650			Chromosome 2 Vibrio cholerae El Tor N16961
2	VC_A0283		hypothetical protein		302926	304149	302926	304149			Chromosome 2 Vibrio cholerae El Tor N16961
2	VC_A0284		hypothetical protein		304670	305200	304670	305200			Chromosome 2 Vibrio cholerae El Tor N16961
2	VC_A0285		hypothetical protein		305200	305871	305200	305871			Chromosome 2 Vibrio cholerae El Tor N16961
2	VC_A0286		hypothetical protein		305873	306223	305873	306223			Chromosome 2 Vibrio cholerae El Tor N16961
2	VC_A0287	thrS	threonyl-tRNA synthetase	6.1.1.3	306492	308420	306492	308420			Chromosome 2 Vibrio cholerae El Tor N16961
2	VC_A0288	infC	initiation factor IF3		308424	308975	308424	308975			Chromosome 2 Vibrio cholerae El Tor N16961
2	VC_A0289	rpmI	ribosomal protein L35		309079	309273	309079	309273			Chromosome 2 Vibrio cholerae El Tor N16961
2	VC_A0290	rplT	ribosomal protein L20		309315	309668	309315	309668			Chromosome 2 Vibrio cholerae El Tor N16961
2	VC_A0291	intI4	site-specific recombinase IntI4		309750	310712	310712	309750			Chromosome 2 Vibrio cholerae El Tor N16961
2	VC_A0292		hypothetical protein		311034	311300	311034	311300			Chromosome 2 Vibrio cholerae El Tor N16961
2	VC_A0293		hypothetical protein		311455	312054	311455	312054			Chromosome 2 Vibrio cholerae El Tor N16961
2	VC_A0294		hypothetical protein		312716	313090	312716	313090			Chromosome 2 Vibrio cholerae El Tor N16961
2	VC_A0295		hypothetical protein		313335	313523	313335	313523			Chromosome 2 Vibrio cholerae El Tor N16961
2	VC_A0296		hypothetical protein		313804	313905	313905	313804			Chromosome 2 Vibrio cholerae El Tor N16961
2	VC_A0297		hypothetical protein		313887	314069	313887	314069			Chromosome 2 Vibrio cholerae El Tor N16961
2	VC_A0298		hypothetical protein		314325	314576	314325	314576			Chromosome 2 Vibrio cholerae El Tor N16961
2	VC_A0299		hypothetical protein		314717	315160	314717	315160			Chromosome 2 Vibrio cholerae El Tor N16961
2	VC_A0300	cat	chloramphenicol acetyltransferase	2.3.1.28	315311	315940	315311	315940			Chromosome 2 Vibrio cholerae El Tor N16961
2	VC_A0301		oxidoreductase, short-chain dehydrogenase/reductase family		316096	316848	316096	316848			Chromosome 2 Vibrio cholerae El Tor N16961
2	VC_A0302		hypothetical protein		317150	317332	317150	317332			Chromosome 2 Vibrio cholerae El Tor N16961
2	VC_A0303		hypothetical protein		317510	317914	317510	317914			Chromosome 2 Vibrio cholerae El Tor N16961
2	VC_A0304		hypothetical protein		318210	318392	318210	318392			Chromosome 2 Vibrio cholerae El Tor N16961
2	VC_A0305		hypothetical protein		318630	318746	318746	318630			Chromosome 2 Vibrio cholerae El Tor N16961
2	VC_A0306		hypothetical protein		318746	318928	318746	318928			Chromosome 2 Vibrio cholerae El Tor N16961
2	VC_A0307		hypothetical protein		319123	319800	319123	319800			Chromosome 2 Vibrio cholerae El Tor N16961
2	VC_A0308		HD domain protein		319962	321170	319962	321170			Chromosome 2 Vibrio cholerae El Tor N16961
2	VC_A0309		conserved hypothetical protein		321332	322036	321332	322036			Chromosome 2 Vibrio cholerae El Tor N16961
2	VC_A0310		hypothetical protein		322167	322532	322167	322532			Chromosome 2 Vibrio cholerae El Tor N16961
2	VC_A0311		hypothetical protein		322686	323021	323021	322686			Chromosome 2 Vibrio cholerae El Tor N16961
2	VC_A0312		hypothetical protein		323022	323264	323264	323022			Chromosome 2 Vibrio cholerae El Tor N16961
2	VC_A0313		MutT/nudix family protein		323508	323894	323508	323894			Chromosome 2 Vibrio cholerae El Tor N16961
2	VC_A0314		hypothetical protein		324013	324294	324013	324294			Chromosome 2 Vibrio cholerae El Tor N16961
2	VC_A0315		hypothetical protein		324270	324428	324428	324270			Chromosome 2 Vibrio cholerae El Tor N16961
2	VC_A0316		acetyltransferase, putative		324552	325088	324552	325088			Chromosome 2 Vibrio cholerae El Tor N16961
2	VC_A0317	blc-1	lipoprotein Blc		325225	325740	325225	325740			Chromosome 2 Vibrio cholerae El Tor N16961
2	VC_A0318		conserved hypothetical protein		325890	326387	326387	325890			Chromosome 2 Vibrio cholerae El Tor N16961
2	VC_A0319		conserved hypothetical protein		326384	326656	326656	326384			Chromosome 2 Vibrio cholerae El Tor N16961
2	VC_A0320		hypothetical protein		326882	327046	327046	326882			Chromosome 2 Vibrio cholerae El Tor N16961
2	VC_A0321		hypothetical protein		327161	327271	327271	327161			Chromosome 2 Vibrio cholerae El Tor N16961
2	VC_A0322		hypothetical protein		327418	327870	327418	327870			Chromosome 2 Vibrio cholerae El Tor N16961
2	VC_A0323		conserved hypothetical protein		328018	328314	328314	328018			Chromosome 2 Vibrio cholerae El Tor N16961
2	VC_A0324	dinJ	DNA-damage-inducible protein J		328280	328558	328558	328280			Chromosome 2 Vibrio cholerae El Tor N16961
2	VC_A0325		hypothetical protein		328799	329122	328799	329122			Chromosome 2 Vibrio cholerae El Tor N16961
2	VC_A0326		hypothetical protein		329165	329266	329266	329165			Chromosome 2 Vibrio cholerae El Tor N16961
2	VC_A0327		hypothetical protein		329437	329580	329437	329580			Chromosome 2 Vibrio cholerae El Tor N16961
2	VC_A0328		glyoxalase family protein		329859	330257	329859	330257			Chromosome 2 Vibrio cholerae El Tor N16961
2	VC_A0329		hypothetical protein		330452	330703	330452	330703			Chromosome 2 Vibrio cholerae El Tor N16961
2	VC_A0330		hypothetical protein		332490	332978	332490	332978			Chromosome 2 Vibrio cholerae El Tor N16961
2	VC_A0331		hypothetical protein		333106	333768	333106	333768			Chromosome 2 Vibrio cholerae El Tor N16961
2	VC_A0332		conserved hypothetical protein		333953	334219	333953	334219			Chromosome 2 Vibrio cholerae El Tor N16961
2	VC_A0333		hypothetical protein		334206	334451	334206	334451			Chromosome 2 Vibrio cholerae El Tor N16961
2	VC_A0334		hypothetical protein		334535	335341	334535	335341			Chromosome 2 Vibrio cholerae El Tor N16961
2	VC_A0335		hypothetical protein		335550	335651	335651	335550			Chromosome 2 Vibrio cholerae El Tor N16961
2	VC_A0336		hypothetical protein		335633	335815	335633	335815			Chromosome 2 Vibrio cholerae El Tor N16961
2	VC_A0337	mccF-1	microcin immunity protein MccF		336031	337035	336031	337035			Chromosome 2 Vibrio cholerae El Tor N16961
2	VC_A0338		conserved hypothetical protein		337188	337547	337188	337547			Chromosome 2 Vibrio cholerae El Tor N16961
2	VC_A0339		hypothetical protein		337820	338053	337820	338053			Chromosome 2 Vibrio cholerae El Tor N16961
2	VC_A0340		hypothetical protein		338321	338827	338321	338827			Chromosome 2 Vibrio cholerae El Tor N16961
2	VC_A0341		glyoxalase family protein		338972	339370	338972	339370			Chromosome 2 Vibrio cholerae El Tor N16961
2	VC_A0342		hypothetical protein		339528	339830	339528	339830			Chromosome 2 Vibrio cholerae El Tor N16961
2	VC_A0343		hypothetical protein		340025	340276	340025	340276			Chromosome 2 Vibrio cholerae El Tor N16961
2	VC_A0344		hypothetical protein		340545	340970	340545	340970			Chromosome 2 Vibrio cholerae El Tor N16961
2	VC_A0345		conserved hypothetical protein		341170	341799	341170	341799			Chromosome 2 Vibrio cholerae El Tor N16961
2	VC_A0346		hypothetical protein		342012	342491	342012	342491			Chromosome 2 Vibrio cholerae El Tor N16961
2	VC_A0347		conserved hypothetical protein		342679	343092	342679	343092			Chromosome 2 Vibrio cholerae El Tor N16961
2	VC_A0348		conserved hypothetical protein		343243	343521	343521	343243			Chromosome 2 Vibrio cholerae El Tor N16961
2	VC_A0349		transcriptional regulator, copG family		343518	343886	343886	343518			Chromosome 2 Vibrio cholerae El Tor N16961
2	VC_A0350	blc-2	lipoprotein Blc		343997	344512	343997	344512			Chromosome 2 Vibrio cholerae El Tor N16961
2	VC_A0351		hypothetical protein		344577	345173	344577	345173			Chromosome 2 Vibrio cholerae El Tor N16961
2	VC_A0352		hypothetical protein		345481	345582	345582	345481			Chromosome 2 Vibrio cholerae El Tor N16961
2	VC_A0353		hypothetical protein		345564	345746	345564	345746			Chromosome 2 Vibrio cholerae El Tor N16961
2	VC_A0354		hypothetical protein		345853	346419	345853	346419			Chromosome 2 Vibrio cholerae El Tor N16961
2	VC_A0355		conserved hypothetical protein		346568	347194	346568	347194			Chromosome 2 Vibrio cholerae El Tor N16961
2	VC_A0356		hypothetical protein		347308	348015	347308	348015			Chromosome 2 Vibrio cholerae El Tor N16961
2	VC_A0357		hypothetical protein		348713	348892	348713	348892			Chromosome 2 Vibrio cholerae El Tor N16961
2	VC_A0358		hypothetical protein		349076	349501	349076	349501			Chromosome 2 Vibrio cholerae El Tor N16961
2	VC_A0359		plasmid stabilization element ParE, putative		349629	349928	349928	349629			Chromosome 2 Vibrio cholerae El Tor N16961
2	VC_A0360		hypothetical protein		349915	350376	350376	349915			Chromosome 2 Vibrio cholerae El Tor N16961
2	VC_A0361		hypothetical protein		350396	350974	350396	350974			Chromosome 2 Vibrio cholerae El Tor N16961
2	VC_A0362		hypothetical protein		351085	351393	351393	351085			Chromosome 2 Vibrio cholerae El Tor N16961
2	VC_A0363		hypothetical protein		351512	352195	351512	352195			Chromosome 2 Vibrio cholerae El Tor N16961
2	VC_A0364		hypothetical protein		352409	352675	352409	352675			Chromosome 2 Vibrio cholerae El Tor N16961
2	VC_A0365		hypothetical protein		352830	353237	352830	353237			Chromosome 2 Vibrio cholerae El Tor N16961
2	VC_A0366		hypothetical protein		353709	354644	353709	354644			Chromosome 2 Vibrio cholerae El Tor N16961
2	VC_A0367		hypothetical protein		354862	355884	354862	355884			Chromosome 2 Vibrio cholerae El Tor N16961
2	VC_A0368		hypothetical protein		355817	356431	355817	356431			Chromosome 2 Vibrio cholerae El Tor N16961
2	VC_A0369		hypothetical protein		356492	356866	356866	356492			Chromosome 2 Vibrio cholerae El Tor N16961
2	VC_A0370		hypothetical protein		356492	357187	357187	356492			Chromosome 2 Vibrio cholerae El Tor N16961
2	VC_A0371	orfB	transposase OrfAB, subunit B		357184	358056	358056	357184			Chromosome 2 Vibrio cholerae El Tor N16961
2	VC_A0372	orfA	transposase OrfAB, subunit A		358053	358397	358397	358053			Chromosome 2 Vibrio cholerae El Tor N16961
2	VC_A0373		hypothetical protein		358508	358618	358508	358618			Chromosome 2 Vibrio cholerae El Tor N16961
2	VC_A0374		hypothetical protein		358749	359786	358749	359786			Chromosome 2 Vibrio cholerae El Tor N16961
2	VC_A0375		hypothetical protein		359966	360289	359966	360289			Chromosome 2 Vibrio cholerae El Tor N16961
2	VC_A0376		hypothetical protein		360542	360937	360542	360937			Chromosome 2 Vibrio cholerae El Tor N16961
2	VC_A0377		hypothetical protein		360954	361079	361079	360954			Chromosome 2 Vibrio cholerae El Tor N16961
2	VC_A0378		hypothetical protein, authentic frameshift		361243	361421	361243	361421			Chromosome 2 Vibrio cholerae El Tor N16961
2	VC_A0379		hypothetical protein		361598	361993	361598	361993			Chromosome 2 Vibrio cholerae El Tor N16961
2	VC_A0380		hypothetical protein		362068	362673	362068	362673			Chromosome 2 Vibrio cholerae El Tor N16961
2	VC_A0381		hypothetical protein		362970	363149	362970	363149			Chromosome 2 Vibrio cholerae El Tor N16961
2	VC_A0382		conserved hypothetical protein		363345	363770	363345	363770			Chromosome 2 Vibrio cholerae El Tor N16961
2	VC_A0383		hypothetical protein		364895	365005	365005	364895			Chromosome 2 Vibrio cholerae El Tor N16961
2	VC_A0384		hypothetical protein		365062	365157	365062	365157			Chromosome 2 Vibrio cholerae El Tor N16961
2	VC_A0385		conserved hypothetical protein		365351	365686	365686	365351			Chromosome 2 Vibrio cholerae El Tor N16961
2	VC_A0386		hypothetical protein		365687	365929	365929	365687			Chromosome 2 Vibrio cholerae El Tor N16961
2	VC_A0387		toxin resistance protein		366171	366680	366171	366680			Chromosome 2 Vibrio cholerae El Tor N16961
2	VC_A0388		hypothetical protein		366737	367390	366737	367390			Chromosome 2 Vibrio cholerae El Tor N16961
2	VC_A0389		hypothetical protein		367685	367918	367685	367918			Chromosome 2 Vibrio cholerae El Tor N16961
2	VC_A0390		hypothetical protein		368195	368293	368195	368293			Chromosome 2 Vibrio cholerae El Tor N16961
2	VC_A0391		killer protein, putative		369360	369713	369360	369713			Chromosome 2 Vibrio cholerae El Tor N16961
2	VC_A0392		antidote protein, putative		369724	370041	369724	370041			Chromosome 2 Vibrio cholerae El Tor N16961
2	VC_A0393		hypothetical protein		370325	370450	370325	370450			Chromosome 2 Vibrio cholerae El Tor N16961
2	VC_A0394		hypothetical protein		370413	370529	370413	370529			Chromosome 2 Vibrio cholerae El Tor N16961
2	VC_A0395		conserved hypothetical protein		370629	371468	370629	371468			Chromosome 2 Vibrio cholerae El Tor N16961
2	VC_A0396		hypothetical protein		371673	372503	371673	372503			Chromosome 2 Vibrio cholerae El Tor N16961
2	VC_A0397		hypothetical protein		372560	373042	372560	373042			Chromosome 2 Vibrio cholerae El Tor N16961
2	VC_A0398		hypothetical protein		373206	373373	373206	373373			Chromosome 2 Vibrio cholerae El Tor N16961
2	VC_A0399		hypothetical protein		373489	374364	373489	374364			Chromosome 2 Vibrio cholerae El Tor N16961
2	VC_A0400		acetyltransferase, putative		374494	374949	374494	374949			Chromosome 2 Vibrio cholerae El Tor N16961
2	VC_A0401		conserved hypothetical protein		375133	375546	375133	375546			Chromosome 2 Vibrio cholerae El Tor N16961
2	VC_A0402		acetyltransferase, putative		375613	376131	375613	376131			Chromosome 2 Vibrio cholerae El Tor N16961
2	VC_A0403		hypothetical protein		376324	376581	376324	376581			Chromosome 2 Vibrio cholerae El Tor N16961
2	VC_A0404		hypothetical protein		376904	377038	377038	376904			Chromosome 2 Vibrio cholerae El Tor N16961
2	VC_A0405		hypothetical protein		377315	377935	377315	377935			Chromosome 2 Vibrio cholerae El Tor N16961
2	VC_A0406	blc-3	lipoprotein Blc		378083	378598	378083	378598			Chromosome 2 Vibrio cholerae El Tor N16961
2	VC_A0407		hypothetical protein		378901	379083	378901	379083			Chromosome 2 Vibrio cholerae El Tor N16961
2	VC_A0408		hypothetical protein		379262	379609	379262	379609			Chromosome 2 Vibrio cholerae El Tor N16961
2	VC_A0409		hypothetical protein		379771	380229	379771	380229			Chromosome 2 Vibrio cholerae El Tor N16961
2	VC_A0410		hypothetical protein		380380	380742	380380	380742			Chromosome 2 Vibrio cholerae El Tor N16961
2	VC_A0411		hypothetical protein		380926	381066	381066	380926			Chromosome 2 Vibrio cholerae El Tor N16961
2	VC_A0412		hypothetical protein		381045	381224	381045	381224			Chromosome 2 Vibrio cholerae El Tor N16961
2	VC_A0413		hypothetical protein		381420	382073	381420	382073			Chromosome 2 Vibrio cholerae El Tor N16961
2	VC_A0414		hypothetical protein		382198	382623	382198	382623			Chromosome 2 Vibrio cholerae El Tor N16961
2	VC_A0415		conserved hypothetical protein		382786	383145	382786	383145			Chromosome 2 Vibrio cholerae El Tor N16961
2	VC_A0416		hypothetical protein		383328	383651	383328	383651			Chromosome 2 Vibrio cholerae El Tor N16961
2	VC_A0417		acetyltransferase, putative		383932	384468	383932	384468			Chromosome 2 Vibrio cholerae El Tor N16961
2	VC_A0418		hypothetical protein		385229	385411	385229	385411			Chromosome 2 Vibrio cholerae El Tor N16961
2	VC_A0419		hypothetical protein		385530	386315	385530	386315			Chromosome 2 Vibrio cholerae El Tor N16961
2	VC_A0420		hypothetical protein		386384	386779	386384	386779			Chromosome 2 Vibrio cholerae El Tor N16961
2	VC_A0421		lipoprotein, putative		387025	387450	387025	387450			Chromosome 2 Vibrio cholerae El Tor N16961
2	VC_A0422		conserved hypothetical protein		387652	387945	387652	387945			Chromosome 2 Vibrio cholerae El Tor N16961
2	VC_A0423		conserved hypothetical protein		387942	388301	387942	388301			Chromosome 2 Vibrio cholerae El Tor N16961
2	VC_A0424		hypothetical protein		388283	388729	388283	388729			Chromosome 2 Vibrio cholerae El Tor N16961
2	VC_A0425		hypothetical protein		388985	389410	388985	389410			Chromosome 2 Vibrio cholerae El Tor N16961
2	VC_A0426		conserved hypothetical protein		389588	389821	389588	389821			Chromosome 2 Vibrio cholerae El Tor N16961
2	VC_A0427		hypothetical protein		389797	389955	389955	389797			Chromosome 2 Vibrio cholerae El Tor N16961
2	VC_A0428		hypothetical protein		390185	390610	390185	390610			Chromosome 2 Vibrio cholerae El Tor N16961
2	VC_A0429		hypothetical protein		391044	391148	391148	391044			Chromosome 2 Vibrio cholerae El Tor N16961
2	VC_A0430		hypothetical protein		391166	391264	391166	391264			Chromosome 2 Vibrio cholerae El Tor N16961
2	VC_A0431		hypothetical protein		391358	391753	391358	391753			Chromosome 2 Vibrio cholerae El Tor N16961
2	VC_A0432		hypothetical protein		391927	392361	391927	392361			Chromosome 2 Vibrio cholerae El Tor N16961
2	VC_A0433		hypothetical protein		392515	393372	392515	393372			Chromosome 2 Vibrio cholerae El Tor N16961
2	VC_A0434		hypothetical protein		393549	393683	393683	393549			Chromosome 2 Vibrio cholerae El Tor N16961
2	VC_A0435		hypothetical protein		393668	393847	393668	393847			Chromosome 2 Vibrio cholerae El Tor N16961
2	VC_A0436		acetyltransferase, putative		394041	394556	394041	394556			Chromosome 2 Vibrio cholerae El Tor N16961
2	VC_A0437		hypothetical protein		394853	394978	394853	394978			Chromosome 2 Vibrio cholerae El Tor N16961
2	VC_A0438		hypothetical protein		394941	395057	394941	395057			Chromosome 2 Vibrio cholerae El Tor N16961
2	VC_A0439	mccF-2	microcin immunity protein MccF		395245	396249	395245	396249			Chromosome 2 Vibrio cholerae El Tor N16961
2	VC_A0440		hypothetical protein		396402	396848	396402	396848			Chromosome 2 Vibrio cholerae El Tor N16961
2	VC_A0441		hypothetical protein		396968	397897	396968	397897			Chromosome 2 Vibrio cholerae El Tor N16961
2	VC_A0442		acetyltransferase, putative		398032	398508	398032	398508			Chromosome 2 Vibrio cholerae El Tor N16961
2	VC_A0443	blc-4	lipoprotein Blc		398645	399160	398645	399160			Chromosome 2 Vibrio cholerae El Tor N16961
2	VC_A0444		conserved hypothetical protein		399296	399586	399586	399296			Chromosome 2 Vibrio cholerae El Tor N16961
2	VC_A0445		conserved hypothetical protein		399576	399824	399824	399576			Chromosome 2 Vibrio cholerae El Tor N16961
2	VC_A0446		haemagglutinin		400089	400280	400089	400280			Chromosome 2 Vibrio cholerae El Tor N16961
2	VC_A0447		haemagglutinin associated protein		400356	401048	400356	401048			Chromosome 2 Vibrio cholerae El Tor N16961
2	VC_A0448		hypothetical protein		401320	401745	401320	401745			Chromosome 2 Vibrio cholerae El Tor N16961
2	VC_A0449		hypothetical protein, authentic frameshift		401919	402348	401919	402348			Chromosome 2 Vibrio cholerae El Tor N16961
2	VC_A0450		hypothetical protein		402499	403029	402499	403029			Chromosome 2 Vibrio cholerae El Tor N16961
2	VC_A0451		hypothetical protein		403167	403667	403167	403667			Chromosome 2 Vibrio cholerae El Tor N16961
2	VC_A0452		hypothetical protein		403793	403903	403793	403903			Chromosome 2 Vibrio cholerae El Tor N16961
2	VC_A0453		hypothetical protein		404320	404784	404784	404320			Chromosome 2 Vibrio cholerae El Tor N16961
2	VC_A0454	sbp	sulfate-binding protein, authentic frameshift		405167	406152	406152	405167			Chromosome 2 Vibrio cholerae El Tor N16961
2	VC_A0455		conserved hypothetical protein		406385	406981	406385	406981			Chromosome 2 Vibrio cholerae El Tor N16961
2	VC_A0456		hypothetical protein		407272	407406	407406	407272			Chromosome 2 Vibrio cholerae El Tor N16961
2	VC_A0457		hypothetical protein		407778	408392	407778	408392			Chromosome 2 Vibrio cholerae El Tor N16961
2	VC_A0458		hypothetical protein		408539	409396	408539	409396			Chromosome 2 Vibrio cholerae El Tor N16961
2	VC_A0459		hypothetical protein		409543	410103	409543	410103			Chromosome 2 Vibrio cholerae El Tor N16961
2	VC_A0460		hypothetical protein		410246	410593	410246	410593			Chromosome 2 Vibrio cholerae El Tor N16961
2	VC_A0461		hypothetical protein		410724	410849	410724	410849			Chromosome 2 Vibrio cholerae El Tor N16961
2	VC_A0462		hypothetical protein		410985	411089	411089	410985			Chromosome 2 Vibrio cholerae El Tor N16961
2	VC_A0463		glyoxalase family protein		412362	412760	412362	412760			Chromosome 2 Vibrio cholerae El Tor N16961
2	VC_A0464		hypothetical protein		412827	413204	412827	413204			Chromosome 2 Vibrio cholerae El Tor N16961
2	VC_A0465		hypothetical protein		413348	413752	413348	413752			Chromosome 2 Vibrio cholerae El Tor N16961
2	VC_A0466		hypothetical protein		414129	414287	414287	414129			Chromosome 2 Vibrio cholerae El Tor N16961
2	VC_A0467		hypothetical protein		414638	414796	414796	414638			Chromosome 2 Vibrio cholerae El Tor N16961
2	VC_A0468		hypothetical protein		414949	415281	414949	415281			Chromosome 2 Vibrio cholerae El Tor N16961
2	VC_A0469		conserved hypothetical protein		415268	415582	415268	415582			Chromosome 2 Vibrio cholerae El Tor N16961
2	VC_A0470		acetyltransferase, putative		415719	416153	415719	416153			Chromosome 2 Vibrio cholerae El Tor N16961
2	VC_A0471		hypothetical protein		416321	416476	416321	416476			Chromosome 2 Vibrio cholerae El Tor N16961
2	VC_A0472		IS5 transposase		416601	417581	417581	416601			Chromosome 2 Vibrio cholerae El Tor N16961
2	VC_A0473		acetyltransferase, putative		417604	417921	417604	417921			Chromosome 2 Vibrio cholerae El Tor N16961
2	VC_A0474		acetyltransferase, putative		418092	418784	418092	418784			Chromosome 2 Vibrio cholerae El Tor N16961
2	VC_A0475	doc	doc protein		418784	419185	418784	419185			Chromosome 2 Vibrio cholerae El Tor N16961
2	VC_A0476		conserved hypothetical protein		419373	419786	419373	419786			Chromosome 2 Vibrio cholerae El Tor N16961
2	VC_A0477		conserved hypothetical protein		419979	420251	419979	420251			Chromosome 2 Vibrio cholerae El Tor N16961
2	VC_A0478		conserved hypothetical protein		420238	420528	420238	420528			Chromosome 2 Vibrio cholerae El Tor N16961
2	VC_A0479		acetyltransferase, putative		420656	421111	420656	421111			Chromosome 2 Vibrio cholerae El Tor N16961
2	VC_A0480		hypothetical protein		421433	421585	421433	421585			Chromosome 2 Vibrio cholerae El Tor N16961
2	VC_A0481		conserved hypothetical protein		421787	422284	422284	421787			Chromosome 2 Vibrio cholerae El Tor N16961
2	VC_A0482		conserved hypothetical protein		422281	422553	422553	422281			Chromosome 2 Vibrio cholerae El Tor N16961
2	VC_A0483		hypothetical protein		422784	423452	422784	423452			Chromosome 2 Vibrio cholerae El Tor N16961
2	VC_A0484		hypothetical protein		423604	423891	423604	423891			Chromosome 2 Vibrio cholerae El Tor N16961
2	VC_A0485		hypothetical protein		424032	424403	424032	424403			Chromosome 2 Vibrio cholerae El Tor N16961
2	VC_A0486		hypothetical protein		424470	424895	424470	424895			Chromosome 2 Vibrio cholerae El Tor N16961
2	VC_A0487		conserved hypothetical protein		424892	425425	424892	425425			Chromosome 2 Vibrio cholerae El Tor N16961
2	VC_A0488		conserved hypothetical protein		425627	425884	425627	425884			Chromosome 2 Vibrio cholerae El Tor N16961
2	VC_A0489		conserved hypothetical protein		425872	426174	425872	426174			Chromosome 2 Vibrio cholerae El Tor N16961
2	VC_A0490		lipase, GDXG family		426312	427325	426312	427325			Chromosome 2 Vibrio cholerae El Tor N16961
2	VC_A0491		hypothetical protein		427398	427871	427398	427871			Chromosome 2 Vibrio cholerae El Tor N16961
2	VC_A0492		hypothetical protein, interruption		428007	428260	428007	428260			Chromosome 2 Vibrio cholerae El Tor N16961
2	VC_A0493	tnpA	IS1004 transposase		428335	428772	428335	428772			Chromosome 2 Vibrio cholerae El Tor N16961
2	VC_A0494		hypothetical protein, interruption		428878	429054	428878	429054			Chromosome 2 Vibrio cholerae El Tor N16961
2	VC_A0495		hypothetical protein		429229	430101	429229	430101			Chromosome 2 Vibrio cholerae El Tor N16961
2	VC_A0496		glutathione S-transferase, putative		430170	430850	430170	430850			Chromosome 2 Vibrio cholerae El Tor N16961
2	VC_A0497		hypothetical protein		431036	431311	431036	431311			Chromosome 2 Vibrio cholerae El Tor N16961
2	VC_A0498		hypothetical protein		431305	431826	431305	431826			Chromosome 2 Vibrio cholerae El Tor N16961
2	VC_A0499		hypothetical protein		431958	432122	432122	431958			Chromosome 2 Vibrio cholerae El Tor N16961
2	VC_A0500		hypothetical protein		432119	432220	432220	432119			Chromosome 2 Vibrio cholerae El Tor N16961
2	VC_A0501		hypothetical protein		432501	432896	432501	432896			Chromosome 2 Vibrio cholerae El Tor N16961
2	VC_A0502		hypothetical protein		432953	433090	432953	433090			Chromosome 2 Vibrio cholerae El Tor N16961
2	VC_A0503		conserved hypothetical protein		433035	433313	433313	433035			Chromosome 2 Vibrio cholerae El Tor N16961
2	VC_A0504		transcriptional regulator, copG family		433310	433678	433678	433310			Chromosome 2 Vibrio cholerae El Tor N16961
2	VC_A0505		acetyltransferase, putative		433710	434303	433710	434303			Chromosome 2 Vibrio cholerae El Tor N16961
2	VC_A0506		conserved hypothetical protein		434487	434900	434487	434900			Chromosome 2 Vibrio cholerae El Tor N16961
2	VC_A0507	orfA	transposase OrfAB, subunit A		435419	435763	435419	435763			Chromosome 2 Vibrio cholerae El Tor N16961
2	VC_A0508	orfB	transposase OrfAB, subunit B		435760	436632	435760	436632			Chromosome 2 Vibrio cholerae El Tor N16961
2	VC_A0509		hypothetical protein		436670	436789	436789	436670			Chromosome 2 Vibrio cholerae El Tor N16961
2	VC_A0510		hypothetical protein		436922	439828	436922	439828			Chromosome 2 Vibrio cholerae El Tor N16961
2	VC_A0511	nrdD	anaerobic ribonucleoside-triphosphate reductase	1.17.4.2	440291	442411	440291	442411			Chromosome 2 Vibrio cholerae El Tor N16961
2	VC_A0512	nrdG	anaerobic ribonucleoside-triphosphate reductase activating protein		442416	442883	442416	442883			Chromosome 2 Vibrio cholerae El Tor N16961
2	VC_A0513		amino acid biosynthesis aminotransferase		443005	444186	443005	444186			Chromosome 2 Vibrio cholerae El Tor N16961
2	VC_A0514		hypothetical protein		444244	444927	444244	444927			Chromosome 2 Vibrio cholerae El Tor N16961
2	VC_A0515		hypothetical protein		445007	445123	445123	445007			Chromosome 2 Vibrio cholerae El Tor N16961
2	VC_A0516	fruA-2	PTS system, fructose-specific IIBC component		445161	446903	446903	445161			Chromosome 2 Vibrio cholerae El Tor N16961
2	VC_A0517	fruK	1-phosphofructokinase	2.7.1.56	446916	447869	447869	446916			Chromosome 2 Vibrio cholerae El Tor N16961
2	VC_A0518	fruB	PTS system, fructose-specific IIA/FPR component		447880	449082	449082	447880			Chromosome 2 Vibrio cholerae El Tor N16961
2	VC_A0519	fruR	fructose repressor		449421	450401	449421	450401			Chromosome 2 Vibrio cholerae El Tor N16961
2	VC_A0520		exonuclease SbcD, putative		450455	451594	450455	451594			Chromosome 2 Vibrio cholerae El Tor N16961
2	VC_A0521		exonuclease SbcC, putative		451596	454637	451596	454637			Chromosome 2 Vibrio cholerae El Tor N16961
2	VC_A0522	luxN	sensor histidine kinase/response regulator LuxN	2.7.3.-	454734	456794	454734	456794			Chromosome 2 Vibrio cholerae El Tor N16961
2	VC_A0523		aminotransferase, class II		457023	458192	458192	457023			Chromosome 2 Vibrio cholerae El Tor N16961
2	VC_A0524		conserved hypothetical protein		458389	459351	459351	458389			Chromosome 2 Vibrio cholerae El Tor N16961
2	VC_A0525		hypothetical protein		459328	459432	459328	459432			Chromosome 2 Vibrio cholerae El Tor N16961
2	VC_A0526		conserved hypothetical protein		459498	460904	460904	459498			Chromosome 2 Vibrio cholerae El Tor N16961
2	VC_A0527		conserved hypothetical protein		461371	462360	461371	462360			Chromosome 2 Vibrio cholerae El Tor N16961
2	VC_A0528		conserved hypothetical protein		462424	463368	463368	462424			Chromosome 2 Vibrio cholerae El Tor N16961
2	VC_A0529	kup	potassium uptake protein, Kup system		463691	465553	463691	465553			Chromosome 2 Vibrio cholerae El Tor N16961
2	VC_A0530	ydbK	pyruvate-flavoredoxin oxidoreductase		465651	468890	468890	465651			Chromosome 2 Vibrio cholerae El Tor N16961
2	VC_A0531		sensor histidine kinase		468993	470486	468993	470486			Chromosome 2 Vibrio cholerae El Tor N16961
2	VC_A0532		DNA-binding response regulator		470476	471168	470476	471168			Chromosome 2 Vibrio cholerae El Tor N16961
2	VC_A0533	tatA-2	tatA protein		471368	471604	471368	471604			Chromosome 2 Vibrio cholerae El Tor N16961
2	VC_A0534		DedA family protein, authentic frameshift		471820	472495	472495	471820			Chromosome 2 Vibrio cholerae El Tor N16961
2	VC_A0535		hypothetical protein		472658	473038	473038	472658			Chromosome 2 Vibrio cholerae El Tor N16961
2	VC_A0536		conserved hypothetical protein		473172	474038	474038	473172			Chromosome 2 Vibrio cholerae El Tor N16961
2	VC_A0537		hypothetical protein		474496	474999	474999	474496			Chromosome 2 Vibrio cholerae El Tor N16961
2	VC_A0538		cytochrome b561, putative		475386	475931	475386	475931			Chromosome 2 Vibrio cholerae El Tor N16961
2	VC_A0539		conserved hypothetical protein		475928	476497	475928	476497			Chromosome 2 Vibrio cholerae El Tor N16961
2	VC_A0540		formate transporter 1, putative		476605	478056	478056	476605			Chromosome 2 Vibrio cholerae El Tor N16961
2	VC_A0541		hypothetical protein		478160	478255	478160	478255			Chromosome 2 Vibrio cholerae El Tor N16961
2	VC_A0542		transcriptional regulator, LysR family		478273	479178	478273	479178			Chromosome 2 Vibrio cholerae El Tor N16961
2	VC_A0543		conserved hypothetical protein		479340	479852	479340	479852			Chromosome 2 Vibrio cholerae El Tor N16961
2	VC_A0544		conserved hypothetical protein		480084	481748	481748	480084			Chromosome 2 Vibrio cholerae El Tor N16961
2	VC_A0545		5`-nucleotidase, putative	3.1.3.5	481978	483720	481978	483720			Chromosome 2 Vibrio cholerae El Tor N16961
2	VC_A0546		conserved hypothetical protein		484280	485236	484280	485236			Chromosome 2 Vibrio cholerae El Tor N16961
2	VC_A0547		hypothetical protein		485540	485728	485540	485728			Chromosome 2 Vibrio cholerae El Tor N16961
2	VC_A0548		hypothetical protein		485757	485906	485757	485906			Chromosome 2 Vibrio cholerae El Tor N16961
2	VC_A0549	phnA	phnA protein		485878	486453	486453	485878			Chromosome 2 Vibrio cholerae El Tor N16961
2	VC_A0550		hypothetical protein		486637	487719	486637	487719			Chromosome 2 Vibrio cholerae El Tor N16961
2	VC_A0551		hypothetical protein		487773	488003	488003	487773			Chromosome 2 Vibrio cholerae El Tor N16961
2	VC_A0552		fatty acid cis/trans isomerase		488171	490471	490471	488171			Chromosome 2 Vibrio cholerae El Tor N16961
2	VC_A0553		hypothetical protein		490560	490733	490733	490560			Chromosome 2 Vibrio cholerae El Tor N16961
2	VC_A0554		oxalate/formate antiporter		490884	492116	492116	490884			Chromosome 2 Vibrio cholerae El Tor N16961
2	VC_A0555		hypothetical protein		492174	492293	492293	492174			Chromosome 2 Vibrio cholerae El Tor N16961
2	VC_A0556		hypothetical protein		492527	493081	492527	493081			Chromosome 2 Vibrio cholerae El Tor N16961
2	VC_A0557		GGDEF family protein		493351	494760	493351	494760			Chromosome 2 Vibrio cholerae El Tor N16961
2	VC_A0558		gamma-glutamyltranspeptidase, putative	2.3.2.2	495055	496623	495055	496623			Chromosome 2 Vibrio cholerae El Tor N16961
2	VC_A0559		hypothetical protein		496698	497681	496698	497681			Chromosome 2 Vibrio cholerae El Tor N16961
2	VC_A0560		GGDEF family protein		497678	498916	498916	497678			Chromosome 2 Vibrio cholerae El Tor N16961
2	VC_A0561		hypothetical protein		499272	499646	499272	499646			Chromosome 2 Vibrio cholerae El Tor N16961
2	VC_A0562		hypothetical protein		499656	499934	499656	499934			Chromosome 2 Vibrio cholerae El Tor N16961
2	VC_A0563	pntA	NAD(P) transhydrogenase, alpha subunit	1.6.1.1	500227	501765	500227	501765			Chromosome 2 Vibrio cholerae El Tor N16961
2	VC_A0564	pntB	NAD(P) transhydrogenase, beta subunit	1.6.1.1	501777	503153	501777	503153			Chromosome 2 Vibrio cholerae El Tor N16961
2	VC_A0565		sensor histidine kinase		503254	504753	503254	504753			Chromosome 2 Vibrio cholerae El Tor N16961
2	VC_A0566		transcriptional regulator		504647	505384	504647	505384			Chromosome 2 Vibrio cholerae El Tor N16961
2	VC_A0567		hypothetical protein		505381	506271	505381	506271			Chromosome 2 Vibrio cholerae El Tor N16961
2	VC_A0568		hypothetical protein		506332	507498	506332	507498			Chromosome 2 Vibrio cholerae El Tor N16961
2	VC_A0569		conserved hypothetical protein		507539	507700	507539	507700			Chromosome 2 Vibrio cholerae El Tor N16961
2	VC_A0570		Sui1 family protein		508285	508596	508596	508285			Chromosome 2 Vibrio cholerae El Tor N16961
2	VC_A0571		hypothetical protein		508604	508987	508987	508604			Chromosome 2 Vibrio cholerae El Tor N16961
2	VC_A0572	ddlA	D-alanine--D-alanine ligase	6.3.2.4	509159	510163	510163	509159			Chromosome 2 Vibrio cholerae El Tor N16961
2	VC_A0573		hypothetical protein		510314	510901	510901	510314			Chromosome 2 Vibrio cholerae El Tor N16961
2	VC_A0574		conserved hypothetical protein		511108	513789	511108	513789			Chromosome 2 Vibrio cholerae El Tor N16961
2	VC_A0575		transcriptional regulator, LysR family		513839	514726	514726	513839			Chromosome 2 Vibrio cholerae El Tor N16961
2	VC_A0576	hutA	heme transport protein HutA		514944	517040	514944	517040			Chromosome 2 Vibrio cholerae El Tor N16961
2	VC_A0577		hypothetical protein		517156	517263	517156	517263			Chromosome 2 Vibrio cholerae El Tor N16961
2	VC_A0578		conserved hypothetical protein		517364	519061	519061	517364			Chromosome 2 Vibrio cholerae El Tor N16961
2	VC_A0579		hypothetical protein		519142	519375	519375	519142			Chromosome 2 Vibrio cholerae El Tor N16961
2	VC_A0580		conserved hypothetical protein		519376	519963	519963	519376			Chromosome 2 Vibrio cholerae El Tor N16961
2	VC_A0581		conserved hypothetical protein		519996	520787	519996	520787			Chromosome 2 Vibrio cholerae El Tor N16961
2	VC_A0582		conserved hypothetical protein		520899	521381	521381	520899			Chromosome 2 Vibrio cholerae El Tor N16961
2	VC_A0583		hypothetical protein		521497	522282	521497	522282			Chromosome 2 Vibrio cholerae El Tor N16961
2	VC_A0584		glutathione S-transferase, putative		522368	523036	523036	522368			Chromosome 2 Vibrio cholerae El Tor N16961
2	VC_A0585		glutathione S-transferase, putative	2.5.1.18	523048	523659	523659	523048			Chromosome 2 Vibrio cholerae El Tor N16961
2	VC_A0586		conserved hypothetical protein		523761	524357	523761	524357			Chromosome 2 Vibrio cholerae El Tor N16961
2	VC_A0587		conserved hypothetical protein		524354	524746	524354	524746			Chromosome 2 Vibrio cholerae El Tor N16961
2	VC_A0588		peptide ABC transporter, ATP-binding protein, putative		524830	526422	526422	524830			Chromosome 2 Vibrio cholerae El Tor N16961
2	VC_A0589		peptide ABC transporter, permease protein, putative		526419	527477	527477	526419			Chromosome 2 Vibrio cholerae El Tor N16961
2	VC_A0590		peptide ABC transporter, permease protein, putative		527474	528556	528556	527474			Chromosome 2 Vibrio cholerae El Tor N16961
2	VC_A0591		peptide ABC transporter, periplasmic peptide-binding protein, putative		528565	530400	530400	528565			Chromosome 2 Vibrio cholerae El Tor N16961
2	VC_A0592		MutT/nudix family protein		530597	531157	531157	530597			Chromosome 2 Vibrio cholerae El Tor N16961
2	VC_A0593		hypothetical protein		531211	532143	532143	531211			Chromosome 2 Vibrio cholerae El Tor N16961
2	VC_A0594	hlx	hemolysin		532353	532634	532353	532634			Chromosome 2 Vibrio cholerae El Tor N16961
2	VC_A0595		hypothetical protein		532716	533669	533669	532716			Chromosome 2 Vibrio cholerae El Tor N16961
2	VC_A0596		transporter, authentic frameshift		533888	535361	533888	535361			Chromosome 2 Vibrio cholerae El Tor N16961
2	VC_A0598		hypothetical protein		535373	535495	535495	535373			Chromosome 2 Vibrio cholerae El Tor N16961
2	VC_A0599		hypothetical protein		535461	536366	536366	535461			Chromosome 2 Vibrio cholerae El Tor N16961
2	VC_A0600		repressor protein PhnR, putative		536432	537136	537136	536432			Chromosome 2 Vibrio cholerae El Tor N16961
2	VC_A0601		ABC transporter, permease protein		537161	538939	538939	537161			Chromosome 2 Vibrio cholerae El Tor N16961
2	VC_A0602		ABC transporter, ATP-binding protein		538872	540083	540083	538872			Chromosome 2 Vibrio cholerae El Tor N16961
2	VC_A0603		ABC transporter, periplasmic substrate-binding protein		540239	541258	541258	540239			Chromosome 2 Vibrio cholerae El Tor N16961
2	VC_A0604	phnW	2-aminoethylphosphonate:pyruvate aminotransferase		541490	542593	541490	542593			Chromosome 2 Vibrio cholerae El Tor N16961
2	VC_A0605		aminotransferase, class III		542611	544008	542611	544008			Chromosome 2 Vibrio cholerae El Tor N16961
2	VC_A0606	phnX	phosphonoacetaldehyde phosphonohydrolase		544015	544830	544015	544830			Chromosome 2 Vibrio cholerae El Tor N16961
2	VC_A0607		regulator of nucleoside diphosphate kinase		544995	545402	544995	545402			Chromosome 2 Vibrio cholerae El Tor N16961
2	VC_A0608		conserved hypothetical protein		545462	546136	546136	545462			Chromosome 2 Vibrio cholerae El Tor N16961
2	VC_A0609		hypothetical protein		546331	546513	546331	546513			Chromosome 2 Vibrio cholerae El Tor N16961
2	VC_A0610	elbB	enhancing lycopene biosynthesis protein 2		546518	547168	546518	547168			Chromosome 2 Vibrio cholerae El Tor N16961
2	VC_A0611		hypothetical protein		547305	547442	547305	547442			Chromosome 2 Vibrio cholerae El Tor N16961
2	VC_A0612	mscL	large-conductance mechanosensitive channel		547439	547849	547439	547849			Chromosome 2 Vibrio cholerae El Tor N16961
2	VC_A0613		hypothetical protein		547882	547995	547882	547995			Chromosome 2 Vibrio cholerae El Tor N16961
2	VC_A0614	fhs	formate--tetrahydrofolate ligase	6.3.4.3	548029	549828	548029	549828			Chromosome 2 Vibrio cholerae El Tor N16961
2	VC_A0615		peptide methionine sulfoxide reductase	1.8.4.6	549956	551140	549956	551140			Chromosome 2 Vibrio cholerae El Tor N16961
2	VC_A0616	folE	GTP cyclohydrolase	3.5.4.16	551233	551925	551925	551233			Chromosome 2 Vibrio cholerae El Tor N16961
2	VC_A0617	moeA-2	molybdopterin biosynthesis MoeA protein		551966	553273	551966	553273			Chromosome 2 Vibrio cholerae El Tor N16961
2	VC_A0618	moeB	molybdopterin biosynthesis MoeB protein		553276	554040	553276	554040			Chromosome 2 Vibrio cholerae El Tor N16961
2	VC_A0619		hypothetical protein		554224	554592	554224	554592			Chromosome 2 Vibrio cholerae El Tor N16961
2	VC_A0620		thiosulfate sulfurtransferase SseA, putative	2.8.1.1	554614	555444	554614	555444			Chromosome 2 Vibrio cholerae El Tor N16961
2	VC_A0621		transcriptional regulator, SorC family		555529	556524	556524	555529			Chromosome 2 Vibrio cholerae El Tor N16961
2	VC_A0622		hypothetical protein		556523	556633	556523	556633			Chromosome 2 Vibrio cholerae El Tor N16961
2	VC_A0623	talB	transaldolase B	2.2.1.2	557117	558067	557117	558067			Chromosome 2 Vibrio cholerae El Tor N16961
2	VC_A0624	tktA-2	transketolase 1	2.2.1.1	558116	560158	558116	560158			Chromosome 2 Vibrio cholerae El Tor N16961
2	VC_A0625	hasR	heme receptor HasR		560275	562629	562629	560275			Chromosome 2 Vibrio cholerae El Tor N16961
2	VC_A0626		hypothetical protein		562599	562703	562599	562703			Chromosome 2 Vibrio cholerae El Tor N16961
2	VC_A0627		rRNA methylase, putative	2.1.1.-	562843	563355	562843	563355			Chromosome 2 Vibrio cholerae El Tor N16961
2	VC_A0628		SecA, C-motif domain protein		563793	565967	563793	565967			Chromosome 2 Vibrio cholerae El Tor N16961
2	VC_A0629		conserved hypothetical protein		566238	567278	567278	566238			Chromosome 2 Vibrio cholerae El Tor N16961
2	VC_A0630		D-isomerspecific 2-hydroxyacid dehydrogenase family protein		567291	568262	568262	567291			Chromosome 2 Vibrio cholerae El Tor N16961
2	VC_A0631		hypothetical protein		568278	568793	568793	568278			Chromosome 2 Vibrio cholerae El Tor N16961
2	VC_A0632		MutT/nudix family protein		568826	569275	569275	568826			Chromosome 2 Vibrio cholerae El Tor N16961
2	VC_A0633	glpM	glpM protein		569315	569665	569665	569315			Chromosome 2 Vibrio cholerae El Tor N16961
2	VC_A0634		conserved hypothetical protein		569857	570582	569857	570582			Chromosome 2 Vibrio cholerae El Tor N16961
2	VC_A0635		transcriptional regulator, LysR family		570592	571533	570592	571533			Chromosome 2 Vibrio cholerae El Tor N16961
2	VC_A0636		conserved hypothetical protein		571530	571820	571820	571530			Chromosome 2 Vibrio cholerae El Tor N16961
2	VC_A0637		oxygen-insensitive NAD(P)H nitroreductase		571824	572477	572477	571824			Chromosome 2 Vibrio cholerae El Tor N16961
2	VC_A0638		transporter, AcrB/D/F family		572693	575896	575896	572693			Chromosome 2 Vibrio cholerae El Tor N16961
2	VC_A0639		HlyD family secretion protein		575853	576857	576857	575853			Chromosome 2 Vibrio cholerae El Tor N16961
2	VC_A0640		conserved hypothetical protein		576967	577431	577431	576967			Chromosome 2 Vibrio cholerae El Tor N16961
2	VC_A0641		conserved hypothetical protein		577436	577855	577855	577436			Chromosome 2 Vibrio cholerae El Tor N16961
2	VC_A0642		transcriptional regulator, ArsR family		577872	578189	578189	577872			Chromosome 2 Vibrio cholerae El Tor N16961
2	VC_A0643		conserved hypothetical protein		578263	578529	578263	578529			Chromosome 2 Vibrio cholerae El Tor N16961
2	VC_A0644		NADH oxidase, putative		578595	580298	578595	580298			Chromosome 2 Vibrio cholerae El Tor N16961
2	VC_A0645		hypothetical protein		580391	580771	580771	580391			Chromosome 2 Vibrio cholerae El Tor N16961
2	VC_A0646		conserved hypothetical protein/hemolysin, putative		580887	582704	582704	580887			Chromosome 2 Vibrio cholerae El Tor N16961
2	VC_A0647		hypothetical protein		582629	583075	583075	582629			Chromosome 2 Vibrio cholerae El Tor N16961
2	VC_A0648		hypothetical protein		583086	583832	583832	583086			Chromosome 2 Vibrio cholerae El Tor N16961
2	VC_A0649		hypothetical protein		583832	584374	584374	583832			Chromosome 2 Vibrio cholerae El Tor N16961
2	VC_A0650		hypothetical protein		584463	585599	585599	584463			Chromosome 2 Vibrio cholerae El Tor N16961
2	VC_A0651		conserved hypothetical protein		585596	586177	586177	585596			Chromosome 2 Vibrio cholerae El Tor N16961
2	VC_A0652		hypothetical protein		586449	586886	586449	586886			Chromosome 2 Vibrio cholerae El Tor N16961
2	VC_A0653	scrA	PTS system, sucrose-specific IIBC component	2.7.1.69	587052	588491	588491	587052			Chromosome 2 Vibrio cholerae El Tor N16961
2	VC_A0654		sucrose operon repressor ScrR, putative		588792	589784	588792	589784			Chromosome 2 Vibrio cholerae El Tor N16961
2	VC_A0655	cscA	sucrose-6-phosphate dehydrogenase	3.2.1.26	589860	591506	589860	591506			Chromosome 2 Vibrio cholerae El Tor N16961
2	VC_A0656	cscK	fructokinase	2.7.1.4	591628	592599	592599	591628			Chromosome 2 Vibrio cholerae El Tor N16961
2	VC_A0657	glpD	aerobic glycerol-3-phosphate dehydrogenase	1.1.99.5	592946	594484	592946	594484			Chromosome 2 Vibrio cholerae El Tor N16961
2	VC_A0658		methyl-accepting chemotaxis protein		594586	596196	596196	594586			Chromosome 2 Vibrio cholerae El Tor N16961
2	VC_A0659		OmpA family protein		596382	597005	597005	596382			Chromosome 2 Vibrio cholerae El Tor N16961
2	VC_A0660		hypothetical protein		597006	597128	597128	597006			Chromosome 2 Vibrio cholerae El Tor N16961
2	VC_A0661	fklB	peptidyl-prolyl cis-trans isomerase, FKBP-type		597218	597691	597218	597691			Chromosome 2 Vibrio cholerae El Tor N16961
2	VC_A0662		haloacid dehalogenase/epoxide hydrolase family protein		597772	598410	598410	597772			Chromosome 2 Vibrio cholerae El Tor N16961
2	VC_A0663		methyl-accepting chemotaxis protein		598557	600320	598557	600320			Chromosome 2 Vibrio cholerae El Tor N16961
2	VC_A0664		hypothetical protein		600261	600449	600449	600261			Chromosome 2 Vibrio cholerae El Tor N16961
2	VC_A0665	dcuC	C4-dicarboxylate transporter, anaerobic		600714	602093	600714	602093			Chromosome 2 Vibrio cholerae El Tor N16961
2	VC_A0666	sdaA-2	L-serine dehydratase 1	4.2.1.13	602191	603621	603621	602191			Chromosome 2 Vibrio cholerae El Tor N16961
2	VC_A0667		sodium/solute symporter		603572	605113	605113	603572			Chromosome 2 Vibrio cholerae El Tor N16961
2	VC_A0668		hypothetical protein		605152	605259	605259	605152			Chromosome 2 Vibrio cholerae El Tor N16961
2	VC_A0669		sugar transporter family protein		605452	606747	605452	606747			Chromosome 2 Vibrio cholerae El Tor N16961
2	VC_A0670		hypothetical protein		606706	606861	606861	606706			Chromosome 2 Vibrio cholerae El Tor N16961
2	VC_A0671		hypothetical protein		606844	607860	606844	607860			Chromosome 2 Vibrio cholerae El Tor N16961
2	VC_A0672		hypothetical protein		607960	608070	607960	608070			Chromosome 2 Vibrio cholerae El Tor N16961
2	VC_A0673		transcriptional regulator, LacI family		608100	609131	608100	609131			Chromosome 2 Vibrio cholerae El Tor N16961
2	VC_A0674	narP	nitrate/nitrite response regulator NarP, authentic frameshift		609182	609807	609807	609182			Chromosome 2 Vibrio cholerae El Tor N16961
2	VC_A0675	narQ	nitrate/nitrite sensor protein NarQ	2.7.3.-	609797	611548	611548	609797			Chromosome 2 Vibrio cholerae El Tor N16961
2	VC_A0676	napF	iron-sulfur cluster-binding protein NapF		611706	612212	611706	612212			Chromosome 2 Vibrio cholerae El Tor N16961
2	VC_A0677	napD	napD protein		612218	612559	612218	612559			Chromosome 2 Vibrio cholerae El Tor N16961
2	VC_A0678	napA	periplasmic nitrate reductase	1.7.99.4	612556	615045	612556	615045			Chromosome 2 Vibrio cholerae El Tor N16961
2	VC_A0679	napB	periplasmic nitrate reductase, cytochrome c-type protein		615052	615567	615052	615567			Chromosome 2 Vibrio cholerae El Tor N16961
2	VC_A0680	napC	periplasmic nitrate reductase, cytochrome c-type protein		615585	616160	615585	616160			Chromosome 2 Vibrio cholerae El Tor N16961
2	VC_A0681		conserved hypothetical protein		616344	617639	617639	616344			Chromosome 2 Vibrio cholerae El Tor N16961
2	VC_A0682	uhpA	transcriptional regulator UhpA		617798	618424	617798	618424			Chromosome 2 Vibrio cholerae El Tor N16961
2	VC_A0683	uhpB	sensor protein UhpB	2.7.3.-	618427	620010	618427	620010			Chromosome 2 Vibrio cholerae El Tor N16961
2	VC_A0684	uhpC	regulatory protein UhpC		620078	621388	620078	621388			Chromosome 2 Vibrio cholerae El Tor N16961
2	VC_A0685		iron(III) ABC transporter, periplasmic iron-compound-binding protein		621501	622535	621501	622535			Chromosome 2 Vibrio cholerae El Tor N16961
2	VC_A0686		iron(III) ABC transporter, permease protein		622639	624741	622639	624741			Chromosome 2 Vibrio cholerae El Tor N16961
2	VC_A0687		iron(III) ABC transporter, ATP-binding protein		624753	625808	624753	625808			Chromosome 2 Vibrio cholerae El Tor N16961
2	VC_A0688	phaC	polyhydroxyalkanoic acid synthase		625894	627669	627669	625894			Chromosome 2 Vibrio cholerae El Tor N16961
2	VC_A0689		conserved hypothetical protein		627727	628074	628074	627727			Chromosome 2 Vibrio cholerae El Tor N16961
2	VC_A0690		acetyl-CoA acetyltransferase	2.3.1.9	628104	629309	629309	628104			Chromosome 2 Vibrio cholerae El Tor N16961
2	VC_A0691		acetoacetyl-CoA reductase	1.1.1.36	629322	630062	630062	629322			Chromosome 2 Vibrio cholerae El Tor N16961
2	VC_A0692	secF-2	protein-export membrane protein SecF, authentic frameshift		630733	631633	631633	630733			Chromosome 2 Vibrio cholerae El Tor N16961
2	VC_A0693	secD-2	protein-export membrane protein SecD		631637	633475	633475	631637			Chromosome 2 Vibrio cholerae El Tor N16961
2	VC_A0694		hypothetical protein		633547	634002	634002	633547			Chromosome 2 Vibrio cholerae El Tor N16961
2	VC_A0695		hypothetical protein		634079	634750	634750	634079			Chromosome 2 Vibrio cholerae El Tor N16961
2	VC_A0696		hypothetical protein		634785	634895	634895	634785			Chromosome 2 Vibrio cholerae El Tor N16961
2	VC_A0697		sensory box/GGDEF family protein		635108	637036	635108	637036			Chromosome 2 Vibrio cholerae El Tor N16961
2	VC_A0698		hypothetical protein		637033	637125	637033	637125			Chromosome 2 Vibrio cholerae El Tor N16961
2	VC_A0699	glgC-2	glucose-1-phosphate adenylyltransferase	2.7.7.27	637339	638562	637339	638562			Chromosome 2 Vibrio cholerae El Tor N16961
2	VC_A0700		chitodextrinase	3.2.1.14	638828	641983	641983	638828			Chromosome 2 Vibrio cholerae El Tor N16961
2	VC_A0701		hypothetical protein		642017	642148	642148	642017			Chromosome 2 Vibrio cholerae El Tor N16961
2	VC_A0702		iron-containing alcohol dehydrogenase		642655	643803	642655	643803			Chromosome 2 Vibrio cholerae El Tor N16961
2	VC_A0703		conserved hypothetical protein		643882	644571	643882	644571			Chromosome 2 Vibrio cholerae El Tor N16961
2	VC_A0704		phosphoglycerate transport system transcriptional regulatory protein PgtA		644568	645887	645887	644568			Chromosome 2 Vibrio cholerae El Tor N16961
2	VC_A0705		phosphoglycerate transport regulatory protein PgtB, putative		645805	648174	648174	645805			Chromosome 2 Vibrio cholerae El Tor N16961
2	VC_A0706		phosphoglycerate transport regulatory protein PgtC, putative		648171	649493	649493	648171			Chromosome 2 Vibrio cholerae El Tor N16961
2	VC_A0707		regulatory protein UhpC, putative		649740	651119	649740	651119			Chromosome 2 Vibrio cholerae El Tor N16961
2	VC_A0708	pykA-2	pyruvate kinase II	2.7.1.40	651241	652701	651241	652701			Chromosome 2 Vibrio cholerae El Tor N16961
2	VC_A0709	torS	sensor protein TorS	2.7.3.-	652820	655774	655774	652820			Chromosome 2 Vibrio cholerae El Tor N16961
2	VC_A0710	torT	periplasmic protein TorT		655862	656854	655862	656854			Chromosome 2 Vibrio cholerae El Tor N16961
2	VC_A0711	mgsA	methylglyoxal synthase	4.2.99.11	656909	657364	656909	657364			Chromosome 2 Vibrio cholerae El Tor N16961
2	VC_A0712	pncA	pyrazinamidase/nicotinamidase	3.5.1.19	657433	658053	658053	657433			Chromosome 2 Vibrio cholerae El Tor N16961
2	VC_A0713		hypothetical protein		658175	658291	658291	658175			Chromosome 2 Vibrio cholerae El Tor N16961
2	VC_A0714	dgkA	diacylglycerol kinase	2.7.1.107	658358	658714	658358	658714			Chromosome 2 Vibrio cholerae El Tor N16961
2	VC_A0715		hypothetical protein		658854	659171	658854	659171			Chromosome 2 Vibrio cholerae El Tor N16961
2	VC_A0716		conserved hypothetical protein		659164	659700	659164	659700			Chromosome 2 Vibrio cholerae El Tor N16961
2	VC_A0717	helD	helicase IV	3.6.1.-	659756	661855	661855	659756			Chromosome 2 Vibrio cholerae El Tor N16961
2	VC_A0718		conserved hypothetical protein		662006	664183	662006	664183			Chromosome 2 Vibrio cholerae El Tor N16961
2	VC_A0719		sensor histide kinase	2.7.3.-	664193	665140	665140	664193			Chromosome 2 Vibrio cholerae El Tor N16961
2	VC_A0720		hypothetical protein		665137	665712	665712	665137			Chromosome 2 Vibrio cholerae El Tor N16961
2	VC_A0721		hypothetical protein		665840	666151	665840	666151			Chromosome 2 Vibrio cholerae El Tor N16961
2	VC_A0722		hypothetical protein		666208	666498	666208	666498			Chromosome 2 Vibrio cholerae El Tor N16961
2	VC_A0723	hmgA	3-hydroxy-3-methylglutaryl CoA reductase	1.1.1.34	666528	667838	666528	667838			Chromosome 2 Vibrio cholerae El Tor N16961
2	VC_A0724	modC	molybdenum ABC transporter, ATP-binding protein		667937	669037	669037	667937			Chromosome 2 Vibrio cholerae El Tor N16961
2	VC_A0725	modB	molybdenum ABC transporter, permease protein		669051	669749	669749	669051			Chromosome 2 Vibrio cholerae El Tor N16961
2	VC_A0726	modA	molybdenum ABC transporter, periplasmic molybdenum-binding protein		669750	670514	670514	669750			Chromosome 2 Vibrio cholerae El Tor N16961
2	VC_A0727	cobQ	cobyric acid synthase		670520	671974	671974	670520			Chromosome 2 Vibrio cholerae El Tor N16961
2	VC_A0728		hypothetical protein		672577	674748	674748	672577			Chromosome 2 Vibrio cholerae El Tor N16961
2	VC_A0729		hypothetical protein		674741	675364	675364	674741			Chromosome 2 Vibrio cholerae El Tor N16961
2	VC_A0730		hypothetical protein		675367	677196	677196	675367			Chromosome 2 Vibrio cholerae El Tor N16961
2	VC_A0731		hypothetical protein		677895	678200	678200	677895			Chromosome 2 Vibrio cholerae El Tor N16961
2	VC_A0732		conserved hypothetical protein		678403	678801	678403	678801			Chromosome 2 Vibrio cholerae El Tor N16961
2	VC_A0733		hypothetical protein		678842	678994	678842	678994			Chromosome 2 Vibrio cholerae El Tor N16961
2	VC_A0734		hypothetical protein		679032	679571	679032	679571			Chromosome 2 Vibrio cholerae El Tor N16961
2	VC_A0735		hypothetical protein		679770	680480	679770	680480			Chromosome 2 Vibrio cholerae El Tor N16961
2	VC_A0736	luxQ	sensor histidine kinase LuxQ		680472	683045	683045	680472			Chromosome 2 Vibrio cholerae El Tor N16961
2	VC_A0737	luxP	luxP protein		683063	684157	684157	683063			Chromosome 2 Vibrio cholerae El Tor N16961
2	VC_A0738		hypothetical protein		684369	685610	685610	684369			Chromosome 2 Vibrio cholerae El Tor N16961
2	VC_A0739		conserved hypothetical protein		685631	685936	685936	685631			Chromosome 2 Vibrio cholerae El Tor N16961
2	VC_A0740		conserved hypothetical protein		685953	686603	686603	685953			Chromosome 2 Vibrio cholerae El Tor N16961
2	VC_A0741		conserved hypothetical protein		687029	687349	687029	687349			Chromosome 2 Vibrio cholerae El Tor N16961
2	VC_A0742		hypothetical protein		687349	687498	687349	687498			Chromosome 2 Vibrio cholerae El Tor N16961
2	VC_A0743		conserved hypothetical protein		687762	688013	687762	688013			Chromosome 2 Vibrio cholerae El Tor N16961
2	VC_A0744	gplK	glycerol kinase	2.7.1.30	688094	689611	689611	688094			Chromosome 2 Vibrio cholerae El Tor N16961
2	VC_A0745	glpF	glycerol uptake facilitator protein, authentic frameshift		689741	690596	690596	689741			Chromosome 2 Vibrio cholerae El Tor N16961
2	VC_A0746		hypothetical protein		690934	691095	691095	690934			Chromosome 2 Vibrio cholerae El Tor N16961
2	VC_A0747	glpA	anaerobic glycerol-3-phosphate dehydrogenase, subunit A	1.1.99.5	691251	692894	691251	692894			Chromosome 2 Vibrio cholerae El Tor N16961
2	VC_A0748	glpB	anaerobic glycerol-3-phosphate dehydrogenase, subunit B	1.1.99.5	692891	694201	692891	694201			Chromosome 2 Vibrio cholerae El Tor N16961
2	VC_A0749	glpC	anaerobic glycerol-3-phosphate dehydrogenase, subunit C		694198	695439	694198	695439			Chromosome 2 Vibrio cholerae El Tor N16961
2	VC_A0750		hypothetical protein		695487	695612	695612	695487			Chromosome 2 Vibrio cholerae El Tor N16961
2	VC_A0751	fabH-2	3-oxoacyl-(acyl-carrier-protein) synthase III	2.3.1.41	695581	696792	696792	695581			Chromosome 2 Vibrio cholerae El Tor N16961
2	VC_A0752	trxC	thioredoxin 2		696838	697272	696838	697272			Chromosome 2 Vibrio cholerae El Tor N16961
2	VC_A0753		conserved hypothetical protein		697461	698615	697461	698615			Chromosome 2 Vibrio cholerae El Tor N16961
2	VC_A0754		lipase, Class 3		698700	699530	698700	699530			Chromosome 2 Vibrio cholerae El Tor N16961
2	VC_A0755		hypothetical protein		699722	700264	699722	700264			Chromosome 2 Vibrio cholerae El Tor N16961
2	VC_A0756		transcriptional regulator, LysR family		700580	701545	700580	701545			Chromosome 2 Vibrio cholerae El Tor N16961
2	VC_A0757	artM	arginine ABC transporter, permease protein		701598	702266	702266	701598			Chromosome 2 Vibrio cholerae El Tor N16961
2	VC_A0758	artQ	arginine ABC transporter, permease protein		702263	702952	702952	702263			Chromosome 2 Vibrio cholerae El Tor N16961
2	VC_A0759	artI	arginine ABC transporter, periplasmic arginine-binding protein		702954	703685	703685	702954			Chromosome 2 Vibrio cholerae El Tor N16961
2	VC_A0760	artP	arginine ABC transporter, ATP-binding protein		703759	704502	704502	703759			Chromosome 2 Vibrio cholerae El Tor N16961
2	VC_A0761		hypothetical protein		704941	705039	704941	705039			Chromosome 2 Vibrio cholerae El Tor N16961
2	VC_A0762		conserved hypothetical protein		705080	706525	706525	705080			Chromosome 2 Vibrio cholerae El Tor N16961
2	VC_A0763		conserved hypothetical protein		706534	708192	708192	706534			Chromosome 2 Vibrio cholerae El Tor N16961
2	VC_A0764		MutT/nudix family protein		708502	709059	708502	709059			Chromosome 2 Vibrio cholerae El Tor N16961
2	VC_A0765	ybjU	L-allo-threonine aldolase	4.1.2.5	709044	710075	709044	710075			Chromosome 2 Vibrio cholerae El Tor N16961
2	VC_A0766		cytochrome c554		710072	710512	710072	710512			Chromosome 2 Vibrio cholerae El Tor N16961
2	VC_A0767		transcriptional regulator, TetR family		710616	711350	710616	711350			Chromosome 2 Vibrio cholerae El Tor N16961
2	VC_A0768		ATP-dependent RNA helicase, DEAD/DEAH box family		711450	712718	712718	711450			Chromosome 2 Vibrio cholerae El Tor N16961
2	VC_A0769		conserved hypothetical protein		712755	713336	713336	712755			Chromosome 2 Vibrio cholerae El Tor N16961
2	VC_A0770		hypothetical protein		713373	713492	713492	713373			Chromosome 2 Vibrio cholerae El Tor N16961
2	VC_A0771		hypothetical protein		713520	713621	713621	713520			Chromosome 2 Vibrio cholerae El Tor N16961
2	VC_A0772	tyrP	tyrosine-specific transport protein		713856	715058	713856	715058			Chromosome 2 Vibrio cholerae El Tor N16961
2	VC_A0773		methyl-accepting chemotaxis protein		715286	716707	715286	716707			Chromosome 2 Vibrio cholerae El Tor N16961
2	VC_A0774	galE-2	UDP-glucose 4-epimerase	5.1.3.2	716793	717809	717809	716793			Chromosome 2 Vibrio cholerae El Tor N16961
2	VC_A0775		hypothetical protein		717822	718040	718040	717822			Chromosome 2 Vibrio cholerae El Tor N16961
2	VC_A0776		conserved hypothetical protein		718129	718869	718129	718869			Chromosome 2 Vibrio cholerae El Tor N16961
2	VC_A0777		conserved hypothetical protein		718873	719583	718873	719583			Chromosome 2 Vibrio cholerae El Tor N16961
2	VC_A0778		conserved hypothetical protein		719693	720622	719693	720622			Chromosome 2 Vibrio cholerae El Tor N16961
2	VC_A0779		hypothetical protein		720674	722107	722107	720674			Chromosome 2 Vibrio cholerae El Tor N16961
2	VC_A0780	ugd	UDP-glucose 6-dehydrogenase	1.1.1.22	722216	723382	723382	722216			Chromosome 2 Vibrio cholerae El Tor N16961
2	VC_A0781		conserved hypothetical protein		723771	726218	726218	723771			Chromosome 2 Vibrio cholerae El Tor N16961
2	VC_A0782		ABC transporter, ATP-binding protein		726215	726892	726892	726215			Chromosome 2 Vibrio cholerae El Tor N16961
2	VC_A0783		arylesterase	3.1.1.2	726843	727490	726843	727490			Chromosome 2 Vibrio cholerae El Tor N16961
2	VC_A0784		hypothetical protein		727580	728788	727580	728788			Chromosome 2 Vibrio cholerae El Tor N16961
2	VC_A0785		GGDEF family protein		728957	730840	728957	730840			Chromosome 2 Vibrio cholerae El Tor N16961
2	VC_A0786		conserved hypothetical protein		730966	732615	730966	732615			Chromosome 2 Vibrio cholerae El Tor N16961
2	VC_A0787		hypothetical protein		732612	732716	732716	732612			Chromosome 2 Vibrio cholerae El Tor N16961
2	VC_A0788		DnaJ family protein		732773	733402	733402	732773			Chromosome 2 Vibrio cholerae El Tor N16961
2	VC_A0789		conserved hypothetical protein		733638	734225	733638	734225			Chromosome 2 Vibrio cholerae El Tor N16961
2	VC_A0790		hypothetical protein		734399	735778	734399	735778			Chromosome 2 Vibrio cholerae El Tor N16961
2	VC_A0791	orfB	transposase OrfAB, subunit B		735771	736643	736643	735771			Chromosome 2 Vibrio cholerae El Tor N16961
2	VC_A0792	orfA	transposase OrfAB, subunit A		736640	736984	736984	736640			Chromosome 2 Vibrio cholerae El Tor N16961
2	VC_A0793		hypothetical protein		737061	737543	737061	737543			Chromosome 2 Vibrio cholerae El Tor N16961
2	VC_A0794		hypothetical protein		737544	737837	737544	737837			Chromosome 2 Vibrio cholerae El Tor N16961
2	VC_A0795		resolvase, putative		738052	739008	738052	739008			Chromosome 2 Vibrio cholerae El Tor N16961
2	VC_A0796		hypothetical protein		739095	739193	739095	739193			Chromosome 2 Vibrio cholerae El Tor N16961
2	VC_A0797		hypothetical protein		739159	739464	739464	739159			Chromosome 2 Vibrio cholerae El Tor N16961
2	VC_A0798		haloacid dehalogenase/epoxide hydrolase family protein		739663	740343	740343	739663			Chromosome 2 Vibrio cholerae El Tor N16961
2	VC_A0799		hypothetical protein		740482	740988	740988	740482			Chromosome 2 Vibrio cholerae El Tor N16961
2	VC_A0800	creA	creA protein		741310	741792	741310	741792			Chromosome 2 Vibrio cholerae El Tor N16961
2	VC_A0801	gsk-2	inosine-guanosine kinase	2.7.1.73	741911	743215	741911	743215			Chromosome 2 Vibrio cholerae El Tor N16961
2	VC_A0802		conserved hypothetical protein		743300	745273	745273	743300			Chromosome 2 Vibrio cholerae El Tor N16961
2	VC_A0803		serine protease, putative		745355	746347	746347	745355			Chromosome 2 Vibrio cholerae El Tor N16961
2	VC_A0804	deaD	ATP-dependent RNA helicase DeaD		746491	748482	748482	746491			Chromosome 2 Vibrio cholerae El Tor N16961
2	VC_A0805	rnb	exoribonuclease II	3.1.13.1	748796	750832	748796	750832			Chromosome 2 Vibrio cholerae El Tor N16961
2	VC_A0806		hypothetical protein		750927	751400	751400	750927			Chromosome 2 Vibrio cholerae El Tor N16961
2	VC_A0807		ABC transporter, periplasmic substrate-binding protein		751488	752324	751488	752324			Chromosome 2 Vibrio cholerae El Tor N16961
2	VC_A0808		MaoC domain protein		752470	753162	753162	752470			Chromosome 2 Vibrio cholerae El Tor N16961
2	VC_A0809		conserved hypothetical protein		753436	754986	754986	753436			Chromosome 2 Vibrio cholerae El Tor N16961
2	VC_A0810		hypothetical protein		755312	755449	755449	755312			Chromosome 2 Vibrio cholerae El Tor N16961
2	VC_A0811		chitinase, putative		755480	756937	755480	756937			Chromosome 2 Vibrio cholerae El Tor N16961
2	VC_A0812		hypothetical protein		757265	758695	757265	758695			Chromosome 2 Vibrio cholerae El Tor N16961
2	VC_A0813		aminopeptidase	3.4.11.10	758730	760235	758730	760235			Chromosome 2 Vibrio cholerae El Tor N16961
2	VC_A0814	speB	agmatinase	3.5.3.11	760423	761352	761352	760423			Chromosome 2 Vibrio cholerae El Tor N16961
2	VC_A0815	speA	biosynthetic arginine decarboxylase	4.1.1.19	761353	763338	763338	761353			Chromosome 2 Vibrio cholerae El Tor N16961
2	VC_A0816		hypothetical protein		763408	763554	763554	763408			Chromosome 2 Vibrio cholerae El Tor N16961
2	VC_A0817		hypothetical protein		763686	764270	763686	764270			Chromosome 2 Vibrio cholerae El Tor N16961
2	VC_A0818		magnesium transporter MgtE, putative		764273	765637	764273	765637			Chromosome 2 Vibrio cholerae El Tor N16961
2	VC_A0819	groES-2	chaperonin, 10 Kd subunit		765822	766112	765822	766112			Chromosome 2 Vibrio cholerae El Tor N16961
2	VC_A0820	groEL-2	chaperonin, 60 Kd subunit		766141	767733	766141	767733			Chromosome 2 Vibrio cholerae El Tor N16961
2	VC_A0821		hypothetical protein		767766	767972	767766	767972			Chromosome 2 Vibrio cholerae El Tor N16961
2	VC_A0822		aspartokinase, putative	2.7.2.4	768053	769477	769477	768053			Chromosome 2 Vibrio cholerae El Tor N16961
2	VC_A0823	ectC	ectoine synthase		769474	769890	769890	769474			Chromosome 2 Vibrio cholerae El Tor N16961
2	VC_A0824	ectB	diaminobutyrate--pyruvate aminotransferase	2.6.1.46	769955	771190	771190	769955			Chromosome 2 Vibrio cholerae El Tor N16961
2	VC_A0825	ectA	L-2,4-diaminobutyric acid acetyltransferase	2.3.1.-	771214	771735	771735	771214			Chromosome 2 Vibrio cholerae El Tor N16961
2	VC_A0826		hypothetical protein		771848	771964	771964	771848			Chromosome 2 Vibrio cholerae El Tor N16961
2	VC_A0827	phhB	pterin-4-alpha-carbinolamine dehydratase	4.2.1.96	772435	772764	772764	772435			Chromosome 2 Vibrio cholerae El Tor N16961
2	VC_A0828	phhA	phenylalanine-4-hydroxylase	1.14.16.1	772754	773623	773623	772754			Chromosome 2 Vibrio cholerae El Tor N16961
2	VC_A0829	acs-2	acetyl-CoA synthase	6.2.1.1	773782	775731	773782	775731			Chromosome 2 Vibrio cholerae El Tor N16961
2	VC_A0830		transcriptional regulator, LysR family		775834	776808	775834	776808			Chromosome 2 Vibrio cholerae El Tor N16961
2	VC_A0831		hypothetical protein		776810	777004	776810	777004			Chromosome 2 Vibrio cholerae El Tor N16961
2	VC_A0832		methyltransferase, putative		777308	777940	777940	777308			Chromosome 2 Vibrio cholerae El Tor N16961
2	VC_A0833		transcriptional regulator, LysR family		778082	778960	778082	778960			Chromosome 2 Vibrio cholerae El Tor N16961
2	VC_A0834		hypothetical protein		779097	780050	779097	780050			Chromosome 2 Vibrio cholerae El Tor N16961
2	VC_A0835		conserved hypothetical protein		780082	781068	781068	780082			Chromosome 2 Vibrio cholerae El Tor N16961
2	VC_A0836		hexapeptide-repeat containing-acetyltransferase		781106	781684	781684	781106			Chromosome 2 Vibrio cholerae El Tor N16961
2	VC_A0837		conserved hypothetical protein		781822	783135	783135	781822			Chromosome 2 Vibrio cholerae El Tor N16961
2	VC_A0838		conserved hypothetical protein		783290	783694	783694	783290			Chromosome 2 Vibrio cholerae El Tor N16961
2	VC_A0839		hypothetical protein		783716	783847	783716	783847			Chromosome 2 Vibrio cholerae El Tor N16961
2	VC_A0840		deoxycytidylate deaminase, putative		784587	785072	784587	785072			Chromosome 2 Vibrio cholerae El Tor N16961
2	VC_A0841		hypothetical protein		785126	785257	785257	785126			Chromosome 2 Vibrio cholerae El Tor N16961
2	VC_A0842		hypothetical protein		785502	785654	785654	785502			Chromosome 2 Vibrio cholerae El Tor N16961
2	VC_A0843	gapA-2	glyceraldehyde 3-phosphate dehydrogenase	1.2.1.12	785728	787257	785728	787257			Chromosome 2 Vibrio cholerae El Tor N16961
2	VC_A0844		hypothetical protein		787373	787519	787373	787519			Chromosome 2 Vibrio cholerae El Tor N16961
2	VC_A0845		hypothetical protein		787471	787782	787471	787782			Chromosome 2 Vibrio cholerae El Tor N16961
2	VC_A0846		conserved hypothetical protein		787831	788445	788445	787831			Chromosome 2 Vibrio cholerae El Tor N16961
2	VC_A0847		conserved hypothetical protein		788553	789875	788553	789875			Chromosome 2 Vibrio cholerae El Tor N16961
2	VC_A0848		GGDEF family protein		789918	790898	790898	789918			Chromosome 2 Vibrio cholerae El Tor N16961
2	VC_A0849		hypothetical protein		791029	800820	800820	791029			Chromosome 2 Vibrio cholerae El Tor N16961
2	VC_A0850		response regulator		801121	801906	801906	801121			Chromosome 2 Vibrio cholerae El Tor N16961
2	VC_A0851		conserved hypothetical protein		802066	803145	803145	802066			Chromosome 2 Vibrio cholerae El Tor N16961
2	VC_A0852		hypothetical protein		803146	804390	804390	803146			Chromosome 2 Vibrio cholerae El Tor N16961
2	VC_A0853		hypothetical protein		804395	805138	805138	804395			Chromosome 2 Vibrio cholerae El Tor N16961
2	VC_A0854		conserved hypothetical protein		805131	806390	806390	805131			Chromosome 2 Vibrio cholerae El Tor N16961
2	VC_A0855		ABC transporter, ATP-binding protein		806378	807061	807061	806378			Chromosome 2 Vibrio cholerae El Tor N16961
2	VC_A0856		hypothetical protein		807070	807741	807741	807070			Chromosome 2 Vibrio cholerae El Tor N16961
2	VC_A0857		hypothetical protein		807768	807902	807768	807902			Chromosome 2 Vibrio cholerae El Tor N16961
2	VC_A0858		hypothetical protein		807903	808046	807903	808046			Chromosome 2 Vibrio cholerae El Tor N16961
2	VC_A0859		oxidoreductase, aldo/keto reductase 2 family		808054	808977	808977	808054			Chromosome 2 Vibrio cholerae El Tor N16961
2	VC_A0860	malS	alpha-amylase	3.2.1.1	809269	811341	809269	811341			Chromosome 2 Vibrio cholerae El Tor N16961
2	VC_A0861		hypothetical protein		811283	811516	811283	811516			Chromosome 2 Vibrio cholerae El Tor N16961
2	VC_A0862	fadL-3	long-chain fatty acid transport protein		811876	813114	811876	813114			Chromosome 2 Vibrio cholerae El Tor N16961
2	VC_A0863		lipase, putative		813130	815520	813130	815520			Chromosome 2 Vibrio cholerae El Tor N16961
2	VC_A0864		methyl-accepting chemotaxis protein		815881	817278	815881	817278			Chromosome 2 Vibrio cholerae El Tor N16961
2	VC_A0865	hap	hemagglutinin/protease	3.4.24.-	817359	819188	819188	817359			Chromosome 2 Vibrio cholerae El Tor N16961
2	VC_A0866		hypothetical protein		819174	819413	819174	819413			Chromosome 2 Vibrio cholerae El Tor N16961
2	VC_A0867	ompW	outer membrane protein OmpW		819609	820262	820262	819609			Chromosome 2 Vibrio cholerae El Tor N16961
2	VC_A0868		hypothetical protein		820452	820685	820452	820685			Chromosome 2 Vibrio cholerae El Tor N16961
2	VC_A0869		hypothetical protein		821082	821180	821180	821082			Chromosome 2 Vibrio cholerae El Tor N16961
2	VC_A0870	pbpG	D-alanyl-D-alanine endopeptidase	3.4.99.-	821216	822166	821216	822166			Chromosome 2 Vibrio cholerae El Tor N16961
2	VC_A0871		transcriptional regulator, GntR family		822401	823822	822401	823822			Chromosome 2 Vibrio cholerae El Tor N16961
2	VC_A0872	cydA-2	cytochrome d ubiquinol oxidase, subunit I	1.10.3.-	823951	825543	823951	825543			Chromosome 2 Vibrio cholerae El Tor N16961
2	VC_A0873	cydB-2	cytochrome d ubiquinol oxidase, subunit II	1.10.3.-	825556	826692	825556	826692			Chromosome 2 Vibrio cholerae El Tor N16961
2	VC_A0874		hypothetical protein		827514	827717	827514	827717			Chromosome 2 Vibrio cholerae El Tor N16961
2	VC_A0875	dsdA	D-serine dehydratase	4.2.1.14	827934	829259	829259	827934			Chromosome 2 Vibrio cholerae El Tor N16961
2	VC_A0876	dsdC	D-serine deaminase activator		829467	830411	829467	830411			Chromosome 2 Vibrio cholerae El Tor N16961
2	VC_A0877		hydrolase, putative		830711	831787	830711	831787			Chromosome 2 Vibrio cholerae El Tor N16961
2	VC_A0878		integrase-related protein		831895	832056	831895	832056			Chromosome 2 Vibrio cholerae El Tor N16961
2	VC_A0879		hypothetical protein		832585	832740	832740	832585			Chromosome 2 Vibrio cholerae El Tor N16961
2	VC_A0880		hypothetical protein		832685	833065	832685	833065			Chromosome 2 Vibrio cholerae El Tor N16961
2	VC_A0881		hypothetical protein		833090	833485	833090	833485			Chromosome 2 Vibrio cholerae El Tor N16961
2	VC_A0882		hypothetical protein		833497	834561	833497	834561			Chromosome 2 Vibrio cholerae El Tor N16961
2	VC_A0883		hypothetical protein		834574	835683	834574	835683			Chromosome 2 Vibrio cholerae El Tor N16961
2	VC_A0884		hypothetical protein		835734	836795	835734	836795			Chromosome 2 Vibrio cholerae El Tor N16961
2	VC_A0885	tdh	threonine 3-dehydrogenase	1.1.1.103	837892	838923	838923	837892			Chromosome 2 Vibrio cholerae El Tor N16961
2	VC_A0886	kbl	2-amino-3-ketobutyrate coenzyme A ligase	2.3.1.29	838926	840119	840119	838926			Chromosome 2 Vibrio cholerae El Tor N16961
2	VC_A0887		conserved hypothetical protein, authentic frameshift		840439	841298	840439	841298			Chromosome 2 Vibrio cholerae El Tor N16961
2	VC_A0888		transcriptional regulator, LuxR family		841276	842037	841276	842037			Chromosome 2 Vibrio cholerae El Tor N16961
2	VC_A0889		transcriptional regulator, LysR family		842137	843075	842137	843075			Chromosome 2 Vibrio cholerae El Tor N16961
2	VC_A0890		glyoxylase I family protein		843069	843452	843069	843452			Chromosome 2 Vibrio cholerae El Tor N16961
2	VC_A0891		conserved hypothetical protein		843530	844942	844942	843530			Chromosome 2 Vibrio cholerae El Tor N16961
2	VC_A0892		hypothetical protein		845054	845452	845452	845054			Chromosome 2 Vibrio cholerae El Tor N16961
2	VC_A0893		hypothetical protein		845558	846067	846067	845558			Chromosome 2 Vibrio cholerae El Tor N16961
2	VC_A0894		conserved hypothetical protein		846018	846764	846764	846018			Chromosome 2 Vibrio cholerae El Tor N16961
2	VC_A0895		hypothetical protein		846932	849877	846932	849877			Chromosome 2 Vibrio cholerae El Tor N16961
2	VC_A0896	zwf	glucose-6-phosphate 1-dehydrogenase	1.1.1.49	850221	851726	850221	851726			Chromosome 2 Vibrio cholerae El Tor N16961
2	VC_A0897	pgl	6-phosphogluconolactonase	3.1.1.31	851723	852439	851723	852439			Chromosome 2 Vibrio cholerae El Tor N16961
2	VC_A0898	gnd	6-phosphogluconate dehydrogenase, decarboxylating	1.1.1.44	852453	853901	852453	853901			Chromosome 2 Vibrio cholerae El Tor N16961
2	VC_A0899		hypothetical protein		854057	854194	854057	854194			Chromosome 2 Vibrio cholerae El Tor N16961
2	VC_A0900		hypothetical protein		854462	855376	854462	855376			Chromosome 2 Vibrio cholerae El Tor N16961
2	VC_A0901		hypothetical protein		855370	855999	855370	855999			Chromosome 2 Vibrio cholerae El Tor N16961
2	VC_A0902		lipoprotein, putative		856032	856868	856868	856032			Chromosome 2 Vibrio cholerae El Tor N16961
2	VC_A0903		conserved hypothetical protein		857004	858137	858137	857004			Chromosome 2 Vibrio cholerae El Tor N16961
2	VC_A0904		permease		858156	859508	859508	858156			Chromosome 2 Vibrio cholerae El Tor N16961
2	VC_A0905		conserved hypothetical protein		859667	860806	860806	859667			Chromosome 2 Vibrio cholerae El Tor N16961
2	VC_A0906		methyl-accepting chemotaxis protein		860947	862683	862683	860947			Chromosome 2 Vibrio cholerae El Tor N16961
2	VC_A0907	hutZ	heme-binding protein HutZ		862985	863515	863515	862985			Chromosome 2 Vibrio cholerae El Tor N16961
2	VC_A0908	hutX	hutX protein		863540	864121	864121	863540			Chromosome 2 Vibrio cholerae El Tor N16961
2	VC_A0909	hutW	hutW protein		864067	865434	865434	864067			Chromosome 2 Vibrio cholerae El Tor N16961
2	VC_A0910	tonB1	tonB1 protein		865691	866440	865691	866440			Chromosome 2 Vibrio cholerae El Tor N16961
2	VC_A0911	exbB1	TonB system transport protein ExbB1		866440	867126	866440	867126			Chromosome 2 Vibrio cholerae El Tor N16961
2	VC_A0912	exbD1	TonB system transport protein ExbD1		867123	867539	867123	867539			Chromosome 2 Vibrio cholerae El Tor N16961
2	VC_A0913	hutB	hemin ABC transporter, periplasmic hemin-binding protein HutB		867550	868383	867550	868383			Chromosome 2 Vibrio cholerae El Tor N16961
2	VC_A0914		hemin ABC transporter, permease protein, putative		868395	869426	868395	869426			Chromosome 2 Vibrio cholerae El Tor N16961
2	VC_A0915	hutD	hemin ABC transporter, ATP-binding protein HutD		869458	870204	869458	870204			Chromosome 2 Vibrio cholerae El Tor N16961
2	VC_A0916		hypothetical protein		870279	870377	870377	870279			Chromosome 2 Vibrio cholerae El Tor N16961
2	VC_A0917		transcriptional regulator, TetR family		870338	870823	870823	870338			Chromosome 2 Vibrio cholerae El Tor N16961
2	VC_A0918		hypothetical protein		870792	870887	870887	870792			Chromosome 2 Vibrio cholerae El Tor N16961
2	VC_A0919		conserved hypothetical protein		871322	871624	871322	871624			Chromosome 2 Vibrio cholerae El Tor N16961
2	VC_A0920		hypothetical protein		871827	872426	871827	872426			Chromosome 2 Vibrio cholerae El Tor N16961
2	VC_A0921		hypothetical protein		872487	873605	873605	872487			Chromosome 2 Vibrio cholerae El Tor N16961
2	VC_A0922		hypothetical protein		873771	874379	873771	874379			Chromosome 2 Vibrio cholerae El Tor N16961
2	VC_A0923		methyl-accepting chemotaxis protein		874442	876400	874442	876400			Chromosome 2 Vibrio cholerae El Tor N16961
2	VC_A0924		conserved hypothetical protein		876463	878451	878451	876463			Chromosome 2 Vibrio cholerae El Tor N16961
2	VC_A0925	pyrC	dihydroorotase	3.5.2.3	878819	879871	878819	879871			Chromosome 2 Vibrio cholerae El Tor N16961
2	VC_A0926		transcriptional regulator, AraC/XylS family		879934	881031	881031	879934			Chromosome 2 Vibrio cholerae El Tor N16961
2	VC_A0927		conserved hypothetical protein		881142	881492	881142	881492			Chromosome 2 Vibrio cholerae El Tor N16961
2	VC_A0928		hypothetical protein		881489	881998	881489	881998			Chromosome 2 Vibrio cholerae El Tor N16961
2	VC_A0929		TrmA family RNA methyltransferase, putative		882048	883175	883175	882048			Chromosome 2 Vibrio cholerae El Tor N16961
2	VC_A0930		conserved hypothetical protein		883289	884314	884314	883289			Chromosome 2 Vibrio cholerae El Tor N16961
2	VC_A0931		conserved hypothetical protein		884337	885719	885719	884337			Chromosome 2 Vibrio cholerae El Tor N16961
2	VC_A0932		hypothetical protein		885705	885842	885705	885842			Chromosome 2 Vibrio cholerae El Tor N16961
2	VC_A0933		cold shock domain family protein		886068	886280	886068	886280			Chromosome 2 Vibrio cholerae El Tor N16961
2	VC_A0934		hypothetical protein		886377	886478	886478	886377			Chromosome 2 Vibrio cholerae El Tor N16961
2	VC_A0935		hypothetical protein		886850	887206	886850	887206			Chromosome 2 Vibrio cholerae El Tor N16961
2	VC_A0936		hypothetical protein		887418	888356	887418	888356			Chromosome 2 Vibrio cholerae El Tor N16961
2	VC_A0937		transcriptional regulator, AraC/XylS family		888345	889136	889136	888345			Chromosome 2 Vibrio cholerae El Tor N16961
2	VC_A0938		conserved hypothetical protein, authentic frameshift		889110	890134	889110	890134			Chromosome 2 Vibrio cholerae El Tor N16961
2	VC_A0939		sensory box/GGDEF family protein		890253	891218	890253	891218			Chromosome 2 Vibrio cholerae El Tor N16961
2	VC_A0940		transcriptional regulator, DeoR family		891370	892131	891370	892131			Chromosome 2 Vibrio cholerae El Tor N16961
2	VC_A0941		acyl-CoA thioester hydrolase-related protein		892283	892771	892283	892771			Chromosome 2 Vibrio cholerae El Tor N16961
2	VC_A0942		hypothetical protein		892855	893133	892855	893133			Chromosome 2 Vibrio cholerae El Tor N16961
2	VC_A0943	malG	maltose ABC transporter, permease protein		893457	894347	894347	893457			Chromosome 2 Vibrio cholerae El Tor N16961
2	VC_A0944	malF	maltose ABC transporter, permease protein		894359	895933	895933	894359			Chromosome 2 Vibrio cholerae El Tor N16961
2	VC_A0945	malE	maltose ABC transporter, periplasmic maltose-binding protein		896008	897228	897228	896008			Chromosome 2 Vibrio cholerae El Tor N16961
2	VC_A0946	malK	maltose/maltodextrin ABC transporter, ATP-binding protein		897862	898983	897862	898983			Chromosome 2 Vibrio cholerae El Tor N16961
2	VC_A0947	speG	spermidine n1-acetyltransferase	2.3.1.57	899206	899727	899206	899727			Chromosome 2 Vibrio cholerae El Tor N16961
2	VC_A0948		conserved hypothetical protein		899732	899977	899732	899977			Chromosome 2 Vibrio cholerae El Tor N16961
2	VC_A0949		SM-20-related protein		900115	900732	900732	900115			Chromosome 2 Vibrio cholerae El Tor N16961
2	VC_A0950		hypothetical protein		900851	900979	900979	900851			Chromosome 2 Vibrio cholerae El Tor N16961
2	VC_A0951		conserved hypothetical protein		900939	901259	900939	901259			Chromosome 2 Vibrio cholerae El Tor N16961
2	VC_A0952		transcriptional regulator, LuxR family		901426	902100	902100	901426			Chromosome 2 Vibrio cholerae El Tor N16961
2	VC_A0953	ppiC	peptidyl-prolyl cis-trans isomerase C	5.2.1.8	902678	902956	902956	902678			Chromosome 2 Vibrio cholerae El Tor N16961
2	VC_A0954		chemotaxis protein CheV, putative		903131	904051	903131	904051			Chromosome 2 Vibrio cholerae El Tor N16961
2	VC_A0955		transcriptional regulator, MarR family		904127	904651	904651	904127			Chromosome 2 Vibrio cholerae El Tor N16961
2	VC_A0956		GGDEF family protein		904820	905839	904820	905839			Chromosome 2 Vibrio cholerae El Tor N16961
2	VC_A0957		hypothetical protein		905958	906566	906566	905958			Chromosome 2 Vibrio cholerae El Tor N16961
2	VC_A0958		hypothetical protein		906685	908202	906685	908202			Chromosome 2 Vibrio cholerae El Tor N16961
2	VC_A0959		hypothetical protein		908305	908463	908463	908305			Chromosome 2 Vibrio cholerae El Tor N16961
2	VC_A0960		GGDEF family protein		908482	909855	909855	908482			Chromosome 2 Vibrio cholerae El Tor N16961
2	VC_A0961		hypothetical protein		910197	910805	910197	910805			Chromosome 2 Vibrio cholerae El Tor N16961
2	VC_A0962		hypothetical protein		911092	912300	911092	912300			Chromosome 2 Vibrio cholerae El Tor N16961
2	VC_A0963		hypothetical protein		912325	913248	913248	912325			Chromosome 2 Vibrio cholerae El Tor N16961
2	VC_A0964		glycine cleavage operon activator, putative		913349	914254	913349	914254			Chromosome 2 Vibrio cholerae El Tor N16961
2	VC_A0965		GGDEF family protein		914406	915596	914406	915596			Chromosome 2 Vibrio cholerae El Tor N16961
2	VC_A0966		hypothetical protein		915599	915895	915895	915599			Chromosome 2 Vibrio cholerae El Tor N16961
2	VC_A0967		hypothetical protein		915858	915962	915962	915858			Chromosome 2 Vibrio cholerae El Tor N16961
2	VC_A0968		hypothetical protein		915982	916077	915982	916077			Chromosome 2 Vibrio cholerae El Tor N16961
2	VC_A0969		pirin family protein		916070	916918	916070	916918			Chromosome 2 Vibrio cholerae El Tor N16961
2	VC_A0970		conserved hypothetical protein		917056	917370	917370	917056			Chromosome 2 Vibrio cholerae El Tor N16961
2	VC_A0971		hypothetical protein		917882	918322	917882	918322			Chromosome 2 Vibrio cholerae El Tor N16961
2	VC_A0972		conserved hypothetical protein		918331	919635	919635	918331			Chromosome 2 Vibrio cholerae El Tor N16961
2	VC_A0973		hypothetical protein		919692	919865	919692	919865			Chromosome 2 Vibrio cholerae El Tor N16961
2	VC_A0974		methyl-accepting chemotaxis protein		919898	921583	921583	919898			Chromosome 2 Vibrio cholerae El Tor N16961
2	VC_A0975		conserved hypothetical protein		921798	924158	924158	921798			Chromosome 2 Vibrio cholerae El Tor N16961
2	VC_A0976		hypothetical protein		924362	924856	924362	924856			Chromosome 2 Vibrio cholerae El Tor N16961
2	VC_A0977		ABC transporter, ATP-binding protein		924885	926504	924885	926504			Chromosome 2 Vibrio cholerae El Tor N16961
2	VC_A0978		amino acid ABC transporter, periplasmic amino acid-binding protein, putative		926671	927402	927402	926671			Chromosome 2 Vibrio cholerae El Tor N16961
2	VC_A0979		methyl-accepting chemotaxis protein		927422	928306	928306	927422			Chromosome 2 Vibrio cholerae El Tor N16961
2	VC_A0980		hypothetical protein		928326	928970	928970	928326			Chromosome 2 Vibrio cholerae El Tor N16961
2	VC_A0981		hypothetical protein		929101	929844	929844	929101			Chromosome 2 Vibrio cholerae El Tor N16961
2	VC_A0982		transcriptional regulator, LysR family		929998	930897	930897	929998			Chromosome 2 Vibrio cholerae El Tor N16961
2	VC_A0983		L-lactate permease, putative		931049	932797	931049	932797			Chromosome 2 Vibrio cholerae El Tor N16961
2	VC_A0984	lldD	L-lactate dehydrogenase	1.1.2.3	932920	934056	932920	934056			Chromosome 2 Vibrio cholerae El Tor N16961
2	VC_A0985		oxidoreductase/iron-sulfur cluster-binding protein		934154	937033	934154	937033			Chromosome 2 Vibrio cholerae El Tor N16961
2	VC_A0986		conserved hypothetical protein		937117	937950	937950	937117			Chromosome 2 Vibrio cholerae El Tor N16961
2	VC_A0987	ppsA	phosphoenolpyruvate synthase	2.7.9.2	938085	940496	938085	940496			Chromosome 2 Vibrio cholerae El Tor N16961
2	VC_A0988		methyl-accepting chemotaxis protein		940679	942235	940679	942235			Chromosome 2 Vibrio cholerae El Tor N16961
2	VC_A0989		conserved hypothetical protein		942593	943927	942593	943927			Chromosome 2 Vibrio cholerae El Tor N16961
2	VC_A0990		ATP-dependent RNA helicase, DEAD box family		944006	945292	945292	944006			Chromosome 2 Vibrio cholerae El Tor N16961
2	VC_A0991		transcriptional regulator, LysR family		945384	946310	946310	945384			Chromosome 2 Vibrio cholerae El Tor N16961
2	VC_A0992	grx2	glutaredoxin 2		946431	947087	946431	947087			Chromosome 2 Vibrio cholerae El Tor N16961
2	VC_A0993	nemA	N-ethylmaleimide reductase		947097	948200	947097	948200			Chromosome 2 Vibrio cholerae El Tor N16961
2	VC_A0994		hypothetical protein		948321	949301	949301	948321			Chromosome 2 Vibrio cholerae El Tor N16961
2	VC_A0995		hypothetical protein		949434	949535	949434	949535			Chromosome 2 Vibrio cholerae El Tor N16961
2	VC_A0996		ABC transporter, ATP-binding protein		949658	951517	949658	951517			Chromosome 2 Vibrio cholerae El Tor N16961
2	VC_A0997		hypothetical protein		951648	952373	951648	952373			Chromosome 2 Vibrio cholerae El Tor N16961
2	VC_A0998		NADH-dependent flavin oxidoreductase, Oye family		952463	953506	953506	952463			Chromosome 2 Vibrio cholerae El Tor N16961
2	VC_A0999		transcriptional regulator, TetR family		953656	954231	953656	954231			Chromosome 2 Vibrio cholerae El Tor N16961
2	VC_A1000		conserved hypothetical protein		954303	954932	954932	954303			Chromosome 2 Vibrio cholerae El Tor N16961
2	VC_A1001		transcriptional regulator, AraC/XylS family		955133	955966	955133	955966			Chromosome 2 Vibrio cholerae El Tor N16961
2	VC_A1002		AzlC family protein		956118	956837	956118	956837			Chromosome 2 Vibrio cholerae El Tor N16961
2	VC_A1003		hypothetical protein		956834	957151	956834	957151			Chromosome 2 Vibrio cholerae El Tor N16961
2	VC_A1004		conserved hypothetical protein		957203	957817	957817	957203			Chromosome 2 Vibrio cholerae El Tor N16961
2	VC_A1005		transcriptional regulator, MarR family		957933	958391	958391	957933			Chromosome 2 Vibrio cholerae El Tor N16961
2	VC_A1006		organic hydroperoxide resistance protein, putative		958488	958925	958488	958925			Chromosome 2 Vibrio cholerae El Tor N16961
2	VC_A1007		hypothetical protein		958939	959037	959037	958939			Chromosome 2 Vibrio cholerae El Tor N16961
2	VC_A1008		outer membrane protein, putative		959181	960176	959181	960176			Chromosome 2 Vibrio cholerae El Tor N16961
2	VC_A1009		hypothetical protein		960202	960321	960202	960321			Chromosome 2 Vibrio cholerae El Tor N16961
2	VC_A1010		conserved hypothetical protein		960337	961233	960337	961233			Chromosome 2 Vibrio cholerae El Tor N16961
2	VC_A1011		glutaredoxin family protein		961260	961898	961260	961898			Chromosome 2 Vibrio cholerae El Tor N16961
2	VC_A1012		conserved hypothetical protein		962112	962579	962579	962112			Chromosome 2 Vibrio cholerae El Tor N16961
2	VC_A1013		conserved hypothetical protein		962576	963307	963307	962576			Chromosome 2 Vibrio cholerae El Tor N16961
2	VC_A1014		hypothetical protein		963470	963571	963571	963470			Chromosome 2 Vibrio cholerae El Tor N16961
2	VC_A1015	nhaD	Na+/H+ antiporter		963699	965132	963699	965132			Chromosome 2 Vibrio cholerae El Tor N16961
2	VC_A1016		hypothetical protein		965198	965599	965599	965198			Chromosome 2 Vibrio cholerae El Tor N16961
2	VC_A1017	ogt	methylated-DNA--protein-cysteine S-methyltransferase	2.1.1.63	965610	966083	966083	965610			Chromosome 2 Vibrio cholerae El Tor N16961
2	VC_A1018		transcriptional regulator, Ada family/DNA-3-methyladenine glycosylase II	3.2.2.21	966084	967442	967442	966084			Chromosome 2 Vibrio cholerae El Tor N16961
2	VC_A1019		conserved hypothetical protein		967698	968144	967698	968144			Chromosome 2 Vibrio cholerae El Tor N16961
2	VC_A1020		transcriptional regulator, LysR family		968221	969141	969141	968221			Chromosome 2 Vibrio cholerae El Tor N16961
2	VC_A1021		conserved hypothetical protein		969256	969615	969256	969615			Chromosome 2 Vibrio cholerae El Tor N16961
2	VC_A1022		hypothetical protein		969661	969885	969661	969885			Chromosome 2 Vibrio cholerae El Tor N16961
2	VC_A1023		hypothetical protein		969825	971684	969825	971684			Chromosome 2 Vibrio cholerae El Tor N16961
2	VC_A1024		hypothetical protein		971811	972152	972152	971811			Chromosome 2 Vibrio cholerae El Tor N16961
2	VC_A1025	nagB	glucosamine-6-phosphate isomerase	5.3.1.10	972427	973227	972427	973227			Chromosome 2 Vibrio cholerae El Tor N16961
2	VC_A1026		conserved hypothetical protein		973358	974515	974515	973358			Chromosome 2 Vibrio cholerae El Tor N16961
2	VC_A1027		maltose operon periplasmic protein, putative		974668	975504	975504	974668			Chromosome 2 Vibrio cholerae El Tor N16961
2	VC_A1028	ompS	maltoporin		975709	976959	976959	975709			Chromosome 2 Vibrio cholerae El Tor N16961
2	VC_A1029	glgX	glycogen operon protein GlgX		977379	979349	977379	979349			Chromosome 2 Vibrio cholerae El Tor N16961
2	VC_A1030		hypothetical protein		979484	979735	979484	979735			Chromosome 2 Vibrio cholerae El Tor N16961
2	VC_A1031		methyl-accepting chemotaxis protein, authentic frameshift		980195	981827	980195	981827			Chromosome 2 Vibrio cholerae El Tor N16961
2	VC_A1032		hypothetical protein		981942	982349	982349	981942			Chromosome 2 Vibrio cholerae El Tor N16961
2	VC_A1033		extracellular solute-binding protein, putative		982617	983993	983993	982617			Chromosome 2 Vibrio cholerae El Tor N16961
2	VC_A1034		methyl-accepting chemotaxis protein		984002	986002	986002	984002			Chromosome 2 Vibrio cholerae El Tor N16961
2	VC_A1035		hypothetical protein		986116	986433	986116	986433			Chromosome 2 Vibrio cholerae El Tor N16961
2	VC_A1036	aroG	phospho-2-dehydro-3-deoxyheptonate aldolase, phe-sensitive, authentic frameshift	4.1.2.15	986527	987695	987695	986527			Chromosome 2 Vibrio cholerae El Tor N16961
2	VC_A1037		amino acid ABC transporter, ATP-binding protein		987883	988602	987883	988602			Chromosome 2 Vibrio cholerae El Tor N16961
2	VC_A1038		amino acid ABC transporter, permease protein		988599	989399	988599	989399			Chromosome 2 Vibrio cholerae El Tor N16961
2	VC_A1039		amino acid ABC transporter, periplasmic amino acid-binding protein		989435	990271	989435	990271			Chromosome 2 Vibrio cholerae El Tor N16961
2	VC_A1040		amino acid ABC transporter, permease protein		990272	991168	990272	991168			Chromosome 2 Vibrio cholerae El Tor N16961
2	VC_A1041		phosphomannomutase, putative	5.4.2.8	991281	992984	991281	992984			Chromosome 2 Vibrio cholerae El Tor N16961
2	VC_A1042		conserved hypothetical protein		993043	993444	993444	993043			Chromosome 2 Vibrio cholerae El Tor N16961
2	VC_A1043	tagE-2	tagE protein		993354	994298	994298	993354			Chromosome 2 Vibrio cholerae El Tor N16961
2	VC_A1044		hypothetical protein		994599	994742	994599	994742			Chromosome 2 Vibrio cholerae El Tor N16961
2	VC_A1045	mtlA	PTS system, mannitol-specific IIABC component	2.7.1.69	994881	996830	994881	996830			Chromosome 2 Vibrio cholerae El Tor N16961
2	VC_A1046	mtlD	mannitol-1-phosphate 5-dehydrogenase	1.1.1.17	996931	998085	996931	998085			Chromosome 2 Vibrio cholerae El Tor N16961
2	VC_A1047	mtlR	mannitol operon repressor		998134	998715	998134	998715			Chromosome 2 Vibrio cholerae El Tor N16961
2	VC_A1048		oxidoreductase, Gfo/Idh/MocA family		998829	999764	998829	999764			Chromosome 2 Vibrio cholerae El Tor N16961
2	VC_A1049		hypothetical protein		999865	1000743	1000743	999865			Chromosome 2 Vibrio cholerae El Tor N16961
2	VC_A1050		hypothetical protein		1000877	1001800	1000877	1001800			Chromosome 2 Vibrio cholerae El Tor N16961
2	VC_A1051		conserved hypothetical protein		1001797	1002228	1002228	1001797			Chromosome 2 Vibrio cholerae El Tor N16961
2	VC_A1052		conserved hypothetical protein		1002304	1003026	1003026	1002304			Chromosome 2 Vibrio cholerae El Tor N16961
2	VC_A1053		conserved hypothetical protein		1003208	1003708	1003708	1003208			Chromosome 2 Vibrio cholerae El Tor N16961
2	VC_A1054		conserved hypothetical protein		1003730	1004368	1004368	1003730			Chromosome 2 Vibrio cholerae El Tor N16961
2	VC_A1055		transcriptional regulator, LysR family		1004468	1005391	1004468	1005391			Chromosome 2 Vibrio cholerae El Tor N16961
2	VC_A1056		methyl-accepting chemotaxis protein		1005434	1007746	1007746	1005434			Chromosome 2 Vibrio cholerae El Tor N16961
2	VC_A1057		oxidoreductase, short-chain dehydrogenase/reductase family		1008136	1008855	1008855	1008136			Chromosome 2 Vibrio cholerae El Tor N16961
2	VC_A1058		transcriptional regulator, LysR family		1009003	1009908	1009003	1009908			Chromosome 2 Vibrio cholerae El Tor N16961
2	VC_A1059		conserved hypothetical protein		1010002	1010619	1010002	1010619			Chromosome 2 Vibrio cholerae El Tor N16961
2	VC_A1060	ribB	3,4-dihydroxy-2-butanone 4-phosphate synthase		1010684	1011340	1011340	1010684			Chromosome 2 Vibrio cholerae El Tor N16961
2	VC_A1061		hypothetical protein		1011647	1011781	1011647	1011781			Chromosome 2 Vibrio cholerae El Tor N16961
2	VC_A1062	potE	putrescine-ornithine antiporter		1011799	1013118	1013118	1011799			Chromosome 2 Vibrio cholerae El Tor N16961
2	VC_A1063	speF	ornithine decarboxylase, inducible	4.1.1.17	1013186	1015348	1015348	1013186			Chromosome 2 Vibrio cholerae El Tor N16961
2	VC_A1064		hypothetical protein		1015489	1015611	1015489	1015611			Chromosome 2 Vibrio cholerae El Tor N16961
2	VC_A1065		conserved hypothetical protein		1015688	1015810	1015810	1015688			Chromosome 2 Vibrio cholerae El Tor N16961
2	VC_A1066		hypothetical protein		1016102	1016341	1016341	1016102			Chromosome 2 Vibrio cholerae El Tor N16961
2	VC_A1067		aldehyde dehydrogenase	1.2.1.3	1016331	1017773	1017773	1016331			Chromosome 2 Vibrio cholerae El Tor N16961
2	VC_A1068		transcriptional regulator, AsnC family		1017946	1018428	1018428	1017946			Chromosome 2 Vibrio cholerae El Tor N16961
2	VC_A1069		methyl-accepting chemotaxis protein		1018626	1020545	1020545	1018626			Chromosome 2 Vibrio cholerae El Tor N16961
2	VC_A1070		hypothetical protein		1020875	1021096	1021096	1020875			Chromosome 2 Vibrio cholerae El Tor N16961
2	VC_A1071	putP	sodium/proline symporter		1021280	1022770	1022770	1021280			Chromosome 2 Vibrio cholerae El Tor N16961
2	VC_A1072		conserved hypothetical protein		1022843	1023541	1023541	1022843			Chromosome 2 Vibrio cholerae El Tor N16961
2	VC_A1073	putA	proline dehydrogenase/delta-1-pyrroline-5-carboxylate dehydrogenase, authentic point mutation		1023563	1026682	1026682	1023563			Chromosome 2 Vibrio cholerae El Tor N16961
2	VC_A1074		transcriptional regulator, AraC/XylS family		1027022	1027885	1027885	1027022			Chromosome 2 Vibrio cholerae El Tor N16961
2	VC_A1075		hypothetical protein		1028244	1029383	1028244	1029383			Chromosome 2 Vibrio cholerae El Tor N16961
2	VC_A1076		hypothetical protein		1029350	1029475	1029350	1029475			Chromosome 2 Vibrio cholerae El Tor N16961
2	VC_A1077		conserved hypothetical protein		1029543	1031360	1029543	1031360			Chromosome 2 Vibrio cholerae El Tor N16961
2	VC_A1078		transcriptional regulator, LuxR family		1031460	1032419	1031460	1032419			Chromosome 2 Vibrio cholerae El Tor N16961
2	VC_A1079	pdxH	pyridoxamine 5`-phosphate oxidase	1.4.3.5	1032448	1033083	1033083	1032448			Chromosome 2 Vibrio cholerae El Tor N16961
2	VC_A1080		secretion protein, HlyD family		1033253	1034698	1033253	1034698			Chromosome 2 Vibrio cholerae El Tor N16961
2	VC_A1081		hypothetical protein		1034707	1035369	1034707	1035369			Chromosome 2 Vibrio cholerae El Tor N16961
2	VC_A1082		hypothetical protein		1035375	1036538	1035375	1036538			Chromosome 2 Vibrio cholerae El Tor N16961
2	VC_A1083		conserved hypothetical protein		1036577	1037284	1036577	1037284			Chromosome 2 Vibrio cholerae El Tor N16961
2	VC_A1084		toxin secretion ATP-binding protein		1037299	1039413	1037299	1039413			Chromosome 2 Vibrio cholerae El Tor N16961
2	VC_A1085		conserved hypothetical protein		1039548	1041218	1041218	1039548			Chromosome 2 Vibrio cholerae El Tor N16961
2	VC_A1086		response regulator		1041477	1043183	1043183	1041477			Chromosome 2 Vibrio cholerae El Tor N16961
2	VC_A1087		anti-sigma F factor antagonist, putative		1043207	1043506	1043506	1043207			Chromosome 2 Vibrio cholerae El Tor N16961
2	VC_A1088		methyl-accepting chemotaxis protein		1043516	1044670	1044670	1043516			Chromosome 2 Vibrio cholerae El Tor N16961
2	VC_A1089	cheB-3	protein-glutamate methylesterase CheB, authentic frameshift		1044713	1045752	1045752	1044713			Chromosome 2 Vibrio cholerae El Tor N16961
2	VC_A1090		chemotaxis protein CheD, putative		1045749	1046450	1046450	1045749			Chromosome 2 Vibrio cholerae El Tor N16961
2	VC_A1091	cheR-3	chemotaxis protein methyltransferase CheR		1046389	1047219	1047219	1046389			Chromosome 2 Vibrio cholerae El Tor N16961
2	VC_A1092		methyl-accepting chemotaxis protein		1047234	1049270	1049270	1047234			Chromosome 2 Vibrio cholerae El Tor N16961
2	VC_A1093	cheW-2	purine-binding chemotaxis protein CheW		1049284	1049745	1049745	1049284			Chromosome 2 Vibrio cholerae El Tor N16961
2	VC_A1094	cheW-3	purine-binding chemotaxis protein CheW		1049742	1050269	1050269	1049742			Chromosome 2 Vibrio cholerae El Tor N16961
2	VC_A1095	cheA-3	chemotaxis protein CheA		1050278	1052440	1052440	1050278			Chromosome 2 Vibrio cholerae El Tor N16961
2	VC_A1096	cheY-4	chemotaxis protein CheY		1052489	1052866	1052866	1052489			Chromosome 2 Vibrio cholerae El Tor N16961
2	VC_A1097		conserved hypothetical protein		1052859	1053164	1053164	1052859			Chromosome 2 Vibrio cholerae El Tor N16961
2	VC_A1098		ABC transporter, periplasmic substrate-binding protein		1053362	1054927	1053362	1054927			Chromosome 2 Vibrio cholerae El Tor N16961
2	VC_A1099		ABC transporter, permease protein		1054920	1055876	1054920	1055876			Chromosome 2 Vibrio cholerae El Tor N16961
2	VC_A1100		ABC transporter, permease protein		1055857	1056669	1055857	1056669			Chromosome 2 Vibrio cholerae El Tor N16961
2	VC_A1101		ABC transporter, ATP-binding protein		1056588	1058048	1056588	1058048			Chromosome 2 Vibrio cholerae El Tor N16961
2	VC_A1102		conserved hypothetical protein		1058303	1059955	1058303	1059955			Chromosome 2 Vibrio cholerae El Tor N16961
2	VC_A1103		hypothetical protein		1059996	1060094	1059996	1060094			Chromosome 2 Vibrio cholerae El Tor N16961
2	VC_A1104		sensor histidine kinase, authentic frameshift	2.7.3.-	1060107	1061520	1061520	1060107			Chromosome 2 Vibrio cholerae El Tor N16961
2	VC_A1105		DNA-binding response regulator		1061510	1062166	1062166	1061510			Chromosome 2 Vibrio cholerae El Tor N16961
2	VC_A1106		hypothetical protein		1062171	1062452	1062452	1062171			Chromosome 2 Vibrio cholerae El Tor N16961
2	VC_A1107		hypothetical protein		1062449	1062826	1062826	1062449			Chromosome 2 Vibrio cholerae El Tor N16961
2	VC_A1108		oxidoreductase, short-chain dehydrogenase/reductase family		1062830	1063627	1063627	1062830			Chromosome 2 Vibrio cholerae El Tor N16961
2	VC_A1109		hypothetical protein		1063637	1064347	1064347	1063637			Chromosome 2 Vibrio cholerae El Tor N16961
2	VC_A1110		long-chain-fatty-acid--CoA ligase, putative		1064363	1065886	1065886	1064363			Chromosome 2 Vibrio cholerae El Tor N16961
2	VC_A1111		thermostable hemolysin		1065897	1066499	1066499	1065897			Chromosome 2 Vibrio cholerae El Tor N16961
2	VC_A1112		conserved hypothetical protein		1066673	1068799	1068799	1066673			Chromosome 2 Vibrio cholerae El Tor N16961
2	VC_A1113		spermidine/putrescine ABC transporter, periplasmic spermidine/putrescine-binding protein		1068927	1069958	1068927	1069958			Chromosome 2 Vibrio cholerae El Tor N16961
2	VC_A1114		ParB family protein		1070018	1070989	1070989	1070018			Chromosome 2 Vibrio cholerae El Tor N16961
2	VC_A1115		ParA family protein		1070997	1072220	1072220	1070997			Chromosome 2 Vibrio cholerae El Tor N16961
1	VC_0001		hypothetical protein		235	402	402	235			Chromosome 1 Vibrio cholerae El Tor N16961
1	VC_0002	mioC	mioC protein		372	806	806	372			Chromosome 1 Vibrio cholerae El Tor N16961
1	VC_0003	thdF	thiophene and furan oxidation protein ThdF		816	2210	2210	816			Chromosome 1 Vibrio cholerae El Tor N16961
1	VC_0004	yidC	inner membrane protein, 60 kDa		2271	3896	3896	2271			Chromosome 1 Vibrio cholerae El Tor N16961
1	VC_0005		conserved hypothetical protein		3899	4156	4156	3899			Chromosome 1 Vibrio cholerae El Tor N16961
1	VC_0006	rnpA	ribonuclease P protein component	3.1.26.5	4123	4479	4479	4123			Chromosome 1 Vibrio cholerae El Tor N16961
1	VC_0007	rpmH	ribosomal protein L34		4492	4629	4629	4492			Chromosome 1 Vibrio cholerae El Tor N16961
1	VC_0008		amino acid ABC transporter, ATP-binding protein		4871	5608	5608	4871			Chromosome 1 Vibrio cholerae El Tor N16961
1	VC_0009		amino acid ABC transporter, permease protein		5605	6276	6276	5605			Chromosome 1 Vibrio cholerae El Tor N16961
1	VC_0010		amino acid ABC transporter, periplasmic amino acid-binding protein		6354	7100	7100	6354			Chromosome 1 Vibrio cholerae El Tor N16961
1	VC_0011		hypothetical protein		7224	7352	7224	7352			Chromosome 1 Vibrio cholerae El Tor N16961
1	VC_0012	dnaA	chromosomal DNA replication initiator DnaA		7397	8815	7397	8815			Chromosome 1 Vibrio cholerae El Tor N16961
1	VC_0013	dnaN	DNA polymerase III, beta chain	2.7.7.7	8873	9973	8873	9973			Chromosome 1 Vibrio cholerae El Tor N16961
1	VC_0014	recF	recF protein		9991	11082	9991	11082			Chromosome 1 Vibrio cholerae El Tor N16961
1	VC_0015	gyrB	DNA gyrase, subunit B	5.99.1.3	11103	13520	11103	13520			Chromosome 1 Vibrio cholerae El Tor N16961
1	VC_0016		hypothetical protein		13876	14367	13876	14367			Chromosome 1 Vibrio cholerae El Tor N16961
1	VC_0017		hypothetical protein		14377	14493	14377	14493			Chromosome 1 Vibrio cholerae El Tor N16961
1	VC_0018	ibpA	16 kDa heat shock protein A		14769	15206	14769	15206			Chromosome 1 Vibrio cholerae El Tor N16961
1	VC_0019	avtA	valine-pyruvate aminotransferas	2.6.1.66	15294	16550	16550	15294			Chromosome 1 Vibrio cholerae El Tor N16961
1	VC_0020	glyS	glycyl-tRNA synthetase, beta chain	6.1.1.14	16869	18935	18935	16869			Chromosome 1 Vibrio cholerae El Tor N16961
1	VC_0021	glyQ	glycyl-tRNA synthetase, alpha chain	6.1.1.14	18950	19942	19942	18950			Chromosome 1 Vibrio cholerae El Tor N16961
1	VC_0022		conserved hypothetical protein		20235	20837	20235	20837			Chromosome 1 Vibrio cholerae El Tor N16961
1	VC_0023		hypothetical protein		20943	21200	20943	21200			Chromosome 1 Vibrio cholerae El Tor N16961
1	VC_0024		conserved hypothetical protein		21287	21535	21535	21287			Chromosome 1 Vibrio cholerae El Tor N16961
1	VC_0025		hypothetical protein		21656	21856	21656	21856			Chromosome 1 Vibrio cholerae El Tor N16961
1	VC_0026		zinc-binding alcohol dehydrogenase		22028	23008	23008	22028			Chromosome 1 Vibrio cholerae El Tor N16961
1	VC_0027	ilvA	threonine dehydratase	4.2.1.16	23256	24788	24788	23256			Chromosome 1 Vibrio cholerae El Tor N16961
1	VC_0028	ilvD	dihydroxy-acid dehydratase	4.2.1.9	24792	26633	26633	24792			Chromosome 1 Vibrio cholerae El Tor N16961
1	VC_0029	ilvE	branched-chain amino acid amiotransferase	2.6.1.42	26643	27602	27602	26643			Chromosome 1 Vibrio cholerae El Tor N16961
1	VC_0030	ilvM	acetolactate synthase II, small subunit	4.1.3.18	27593	27877	27877	27593			Chromosome 1 Vibrio cholerae El Tor N16961
1	VC_0031	ilvG	acetolactate synthase II, large subunit	4.1.3.18	27889	29535	29535	27889			Chromosome 1 Vibrio cholerae El Tor N16961
1	VC_0032		ComM-related protein		30069	31592	30069	31592			Chromosome 1 Vibrio cholerae El Tor N16961
1	VC_0033		conserved hypothetical protein		31682	32566	31682	32566			Chromosome 1 Vibrio cholerae El Tor N16961
1	VC_0034	tpcG	thiol:disulfide interchange protein	5.3.4.1	32644	33246	33246	32644			Chromosome 1 Vibrio cholerae El Tor N16961
1	VC_0035		conserved hypothetical protein		33277	34299	34299	33277			Chromosome 1 Vibrio cholerae El Tor N16961
1	VC_0036		FixG-related protein		34311	35798	35798	34311			Chromosome 1 Vibrio cholerae El Tor N16961
1	VC_0037		conserved hypothetical protein		36152	36430	36430	36152			Chromosome 1 Vibrio cholerae El Tor N16961
1	VC_0038		hypothetical protein		36527	36694	36694	36527			Chromosome 1 Vibrio cholerae El Tor N16961
1	VC_0039		SpoOM-related protein		36928	37770	36928	37770			Chromosome 1 Vibrio cholerae El Tor N16961
1	VC_0040		hemolysin, putative		37848	38495	37848	38495			Chromosome 1 Vibrio cholerae El Tor N16961
1	VC_0041		conserved hypothetical protein		38534	39190	39190	38534			Chromosome 1 Vibrio cholerae El Tor N16961
1	VC_0042	trkH-1	potassium uptake protein TrkH		39103	40548	40548	39103			Chromosome 1 Vibrio cholerae El Tor N16961
1	VC_0043	trkA	potassium uptake protein TrkA		40560	41936	41936	40560			Chromosome 1 Vibrio cholerae El Tor N16961
1	VC_0044	sun	sun protein		41998	43302	43302	41998			Chromosome 1 Vibrio cholerae El Tor N16961
1	VC_0045	fmt	methionyl-tRNA formyltransferase	2.1.2.9	43334	44281	44281	43334			Chromosome 1 Vibrio cholerae El Tor N16961
1	VC_0046	def-1	polypeptide deformylase	3.5.1.31	44299	44808	44808	44299			Chromosome 1 Vibrio cholerae El Tor N16961
1	VC_0047		conserved hypothetical protein		44900	46075	44900	46075			Chromosome 1 Vibrio cholerae El Tor N16961
1	VC_0048		Smf/DprA family protein		46075	47190	46075	47190			Chromosome 1 Vibrio cholerae El Tor N16961
1	VC_0049	smg	smg protein		47193	47669	47193	47669			Chromosome 1 Vibrio cholerae El Tor N16961
1	VC_0050		topoisomerase DNA-binding C4 zinc finger domain protein		47679	48251	47679	48251			Chromosome 1 Vibrio cholerae El Tor N16961
1	VC_0051	purK	phosphoribosylaminoimidazole carboxylase, ATPase subunit	4.1.1.21	48324	49457	49457	48324			Chromosome 1 Vibrio cholerae El Tor N16961
1	VC_0052	purE	phosphoribosylaminoimidazole carboxylase, catalytic subunit	4.1.1.21	49461	49946	49946	49461			Chromosome 1 Vibrio cholerae El Tor N16961
1	VC_0053		hypothetical protein		49961	50086	49961	50086			Chromosome 1 Vibrio cholerae El Tor N16961
1	VC_0054		Sua5/YciO/YrdC family protein		50104	50670	50104	50670			Chromosome 1 Vibrio cholerae El Tor N16961
1	VC_0055	hemF	coproporphyrinogen III oxidase, aerobic	1.3.3.3	50689	51606	50689	51606			Chromosome 1 Vibrio cholerae El Tor N16961
1	VC_0056	aroE	shikimate 5-dehydrogenase	1.1.1.25	51668	52504	51668	52504			Chromosome 1 Vibrio cholerae El Tor N16961
1	VC_0057		conserved hypothetical protein		52501	52776	52501	52776			Chromosome 1 Vibrio cholerae El Tor N16961
1	VC_0058		carbonic anhydrase, family 3		52757	53311	53311	52757			Chromosome 1 Vibrio cholerae El Tor N16961
1	VC_0059		hypothetical protein		53497	53637	53497	53637			Chromosome 1 Vibrio cholerae El Tor N16961
1	VC_0060	crcB	crcB protein		59356	59736	59356	59736			Chromosome 1 Vibrio cholerae El Tor N16961
1	VC_0061	thiC	thiamin biosynthesis protein ThiC		59988	61925	59988	61925			Chromosome 1 Vibrio cholerae El Tor N16961
1	VC_0062	thiE	thiamin-phosphate pyrophosphorylase	2.5.1.3	61929	63251	61929	63251			Chromosome 1 Vibrio cholerae El Tor N16961
1	VC_0063	thiF	adenylyltransferase ThiF		63238	64014	63238	64014			Chromosome 1 Vibrio cholerae El Tor N16961
1	VC_0064	thiS	thiamine biosynthesis protein ThiS		63957	64214	63957	64214			Chromosome 1 Vibrio cholerae El Tor N16961
1	VC_0065	thiG	thiazole biosynthesis protein ThiG		64220	64990	64220	64990			Chromosome 1 Vibrio cholerae El Tor N16961
1	VC_0066	thiH	thiazole biosynthesis protein ThiH		64987	66099	64987	66099			Chromosome 1 Vibrio cholerae El Tor N16961
1	VC_0067		aminopeptidase P	3.4.11.9	66324	68117	68117	66324			Chromosome 1 Vibrio cholerae El Tor N16961
1	VC_0068		transcriptional regulator, LysR family		68250	69233	69233	68250			Chromosome 1 Vibrio cholerae El Tor N16961
1	VC_0069		multidrug resistance protein, putative		69296	70498	69296	70498			Chromosome 1 Vibrio cholerae El Tor N16961
1	VC_0070		hypothetical protein		70602	70886	70602	70886			Chromosome 1 Vibrio cholerae El Tor N16961
1	VC_0071	asnC	transcriptional regulator AsnC		70975	71436	71436	70975			Chromosome 1 Vibrio cholerae El Tor N16961
1	VC_0072		sensory box/GGDEF family protein		71512	73818	71512	73818			Chromosome 1 Vibrio cholerae El Tor N16961
1	VC_0073		conserved hypothetical protein		73785	74663	73785	74663			Chromosome 1 Vibrio cholerae El Tor N16961
1	VC_0074		hypothetical protein		74781	75170	74781	75170			Chromosome 1 Vibrio cholerae El Tor N16961
1	VC_0075	madN	MadN protein		75266	76153	76153	75266			Chromosome 1 Vibrio cholerae El Tor N16961
1	VC_0076	uspA	universal stress protein A		76210	76635	76635	76210			Chromosome 1 Vibrio cholerae El Tor N16961
1	VC_0077		hypothetical protein		76681	76776	76681	76776			Chromosome 1 Vibrio cholerae El Tor N16961
1	VC_0078	ftn	ferritin		76782	77327	76782	77327			Chromosome 1 Vibrio cholerae El Tor N16961
1	VC_0079		conserved hypothetical protein		77403	77726	77403	77726			Chromosome 1 Vibrio cholerae El Tor N16961
1	VC_0080		conserved hypothetical protein		77859	79055	77859	79055			Chromosome 1 Vibrio cholerae El Tor N16961
1	VC_0081		conserved hypothetical protein		79052	79963	79963	79052			Chromosome 1 Vibrio cholerae El Tor N16961
1	VC_0082		conserved hypothetical protein		80077	81618	80077	81618			Chromosome 1 Vibrio cholerae El Tor N16961
1	VC_0083	ubiE	ubiquinone/menaquinone biosynthesis methlytransferase UbiE		81663	82445	81663	82445			Chromosome 1 Vibrio cholerae El Tor N16961
1	VC_0084		conserved hypothetical protein		82454	83077	82454	83077			Chromosome 1 Vibrio cholerae El Tor N16961
1	VC_0085		ubiquinone biosynthesis protein AarF, putative		83074	84708	83074	84708			Chromosome 1 Vibrio cholerae El Tor N16961
1	VC_0086	tatA-1	tatA protein		84768	85016	84768	85016			Chromosome 1 Vibrio cholerae El Tor N16961
1	VC_0087		conserved hypothetical protein		85020	85421	85020	85421			Chromosome 1 Vibrio cholerae El Tor N16961
1	VC_0088		conserved hypothetical protein		85510	86262	85510	86262			Chromosome 1 Vibrio cholerae El Tor N16961
1	VC_0089	yhjA	cytochrome c551 peroxidase	1.11.1.5	86574	87575	86574	87575			Chromosome 1 Vibrio cholerae El Tor N16961
1	VC_0090	dinF	DNA-damage-inducible protein F		87681	89045	89045	87681			Chromosome 1 Vibrio cholerae El Tor N16961
1	VC_0091		hypothetical protein		89116	89985	89985	89116			Chromosome 1 Vibrio cholerae El Tor N16961
1	VC_0092	lexA	LexA repressor	3.4.21.88	90013	90642	90642	90013			Chromosome 1 Vibrio cholerae El Tor N16961
1	VC_0093	plsB	glycerol-3-phosphate acyltransferase	2.3.1.15	90953	93388	90953	93388			Chromosome 1 Vibrio cholerae El Tor N16961
1	VC_0094	ubiA	4-hydroxybenzoate octaprenyltransferase		93464	94318	94318	93464			Chromosome 1 Vibrio cholerae El Tor N16961
1	VC_0095	ubiC	chorismate--pyruvate lyase		94319	94870	94870	94319			Chromosome 1 Vibrio cholerae El Tor N16961
1	VC_0096		hypothetical protein		94893	94991	94991	94893			Chromosome 1 Vibrio cholerae El Tor N16961
1	VC_0097		flagellar protein FliL, putative		95062	95472	95062	95472			Chromosome 1 Vibrio cholerae El Tor N16961
1	VC_0098		methyl-accepting chemotaxis protein		95592	97571	97571	95592			Chromosome 1 Vibrio cholerae El Tor N16961
1	VC_0099	glpG	glpG protein		97946	98779	98779	97946			Chromosome 1 Vibrio cholerae El Tor N16961
1	VC_0100	glpE	glpE protein		98786	99106	99106	98786			Chromosome 1 Vibrio cholerae El Tor N16961
1	VC_0101		hypothetical protein		99187	99402	99402	99187			Chromosome 1 Vibrio cholerae El Tor N16961
1	VC_0102		hypothetical protein		99635	99775	99775	99635			Chromosome 1 Vibrio cholerae El Tor N16961
1	VC_0103		conserved hypothetical protein		99867	100634	100634	99867			Chromosome 1 Vibrio cholerae El Tor N16961
1	VC_0104		hypothetical protein		100690	100824	100824	100690			Chromosome 1 Vibrio cholerae El Tor N16961
1	VC_0105	hemB	delta-aminolevulinic acid dehydratase	4.2.1.24	100811	101854	100811	101854			Chromosome 1 Vibrio cholerae El Tor N16961
1	VC_0106		conserved hypothetical protein		101958	102389	101958	102389			Chromosome 1 Vibrio cholerae El Tor N16961
1	VC_0107		hypothetical protein		102908	103045	103045	102908			Chromosome 1 Vibrio cholerae El Tor N16961
1	VC_0108	polI	DNA polymerase I	2.7.7.7	103098	105902	103098	105902			Chromosome 1 Vibrio cholerae El Tor N16961
1	VC_0109		hypothetical protein		105855	105968	105968	105855			Chromosome 1 Vibrio cholerae El Tor N16961
1	VC_0110		hypothetical protein		106165	106299	106165	106299			Chromosome 1 Vibrio cholerae El Tor N16961
1	VC_0111		conserved hypothetical protein		106649	107311	107311	106649			Chromosome 1 Vibrio cholerae El Tor N16961
1	VC_0112	cycA	cytochrome c4		107409	108080	107409	108080			Chromosome 1 Vibrio cholerae El Tor N16961
1	VC_0113		methyltransferase-related protein		108252	108920	108252	108920			Chromosome 1 Vibrio cholerae El Tor N16961
1	VC_0114		conserved hypothetical protein		108920	109468	108920	109468			Chromosome 1 Vibrio cholerae El Tor N16961
1	VC_0115		conserved hypothetical protein		109475	109966	109475	109966			Chromosome 1 Vibrio cholerae El Tor N16961
1	VC_0116	hemN	oxygen-independent coproporphyrinogen III oxidase		110051	111493	110051	111493			Chromosome 1 Vibrio cholerae El Tor N16961
1	VC_0117	hemY	hemY protein		111557	112753	112753	111557			Chromosome 1 Vibrio cholerae El Tor N16961
1	VC_0118		uroporphyrin-III C-methyltransferase, putative	2.1.1.107	112750	113949	113949	112750			Chromosome 1 Vibrio cholerae El Tor N16961
1	VC_0119	hemD	uroporphyrinogen-III synthase	4.2.1.75	113933	114715	114715	113933			Chromosome 1 Vibrio cholerae El Tor N16961
1	VC_0120	hemC	porphobilinogen deaminase	4.3.1.8	114761	115714	115714	114761			Chromosome 1 Vibrio cholerae El Tor N16961
1	VC_0121		hypothetical protein		115891	116037	116037	115891			Chromosome 1 Vibrio cholerae El Tor N16961
1	VC_0122	cyaA	adenylate cyclase	4.6.1.1	116053	118584	116053	118584			Chromosome 1 Vibrio cholerae El Tor N16961
1	VC_0123	cyaY	cyaY protein		118690	119004	119004	118690			Chromosome 1 Vibrio cholerae El Tor N16961
1	VC_0124	lppL	lipopeptide		118981	119196	118981	119196			Chromosome 1 Vibrio cholerae El Tor N16961
1	VC_0125	lysA	diaminopimelate decarboxylase	4.1.1.20	119229	120482	119229	120482			Chromosome 1 Vibrio cholerae El Tor N16961
1	VC_0126	dapF	diaminopimelate epimerase	5.1.1.7	120452	121324	120452	121324			Chromosome 1 Vibrio cholerae El Tor N16961
1	VC_0127		conserved hypothetical protein		121338	122036	121338	122036			Chromosome 1 Vibrio cholerae El Tor N16961
1	VC_0128	xerC	tyrosine recombinase XerC		122005	122940	122005	122940			Chromosome 1 Vibrio cholerae El Tor N16961
1	VC_0129		conserved hypothetical protein		122943	123662	122943	123662			Chromosome 1 Vibrio cholerae El Tor N16961
1	VC_0130		GGDEF family protein		123772	126261	123772	126261			Chromosome 1 Vibrio cholerae El Tor N16961
1	VC_0131		conserved hypothetical protein		126294	126890	126890	126294			Chromosome 1 Vibrio cholerae El Tor N16961
1	VC_0132		hypothetical protein		126887	128431	128431	126887			Chromosome 1 Vibrio cholerae El Tor N16961
1	VC_0133		hypothetical protein		128444	128632	128444	128632			Chromosome 1 Vibrio cholerae El Tor N16961
1	VC_0134		conserved hypothetical protein		128715	129542	129542	128715			Chromosome 1 Vibrio cholerae El Tor N16961
1	VC_0135	lypA	lysophospholipase L2		129657	130673	130673	129657			Chromosome 1 Vibrio cholerae El Tor N16961
1	VC_0136		conserved hypothetical protein		130748	131365	130748	131365			Chromosome 1 Vibrio cholerae El Tor N16961
1	VC_0137		conserved hypothetical protein		131313	132611	131313	132611			Chromosome 1 Vibrio cholerae El Tor N16961
1	VC_0138		hypothetical protein		132619	132738	132738	132619			Chromosome 1 Vibrio cholerae El Tor N16961
1	VC_0139		DPS family protein		132791	133261	133261	132791			Chromosome 1 Vibrio cholerae El Tor N16961
1	VC_0140		conserved hypothetical protein		133431	133760	133760	133431			Chromosome 1 Vibrio cholerae El Tor N16961
1	VC_0141		hypothetical protein		133799	133903	133799	133903			Chromosome 1 Vibrio cholerae El Tor N16961
1	VC_0142		hypothetical protein		133965	134333	133965	134333			Chromosome 1 Vibrio cholerae El Tor N16961
1	VC_0143		hypothetical protein		134836	135093	134836	135093			Chromosome 1 Vibrio cholerae El Tor N16961
1	VC_0144		conserved hypothetical protein		135210	135839	135210	135839			Chromosome 1 Vibrio cholerae El Tor N16961
1	VC_0145		conserved hypothetical protein		135888	136154	136154	135888			Chromosome 1 Vibrio cholerae El Tor N16961
1	VC_0146		conserved hypothetical protein		136151	136750	136750	136151			Chromosome 1 Vibrio cholerae El Tor N16961
1	VC_0147	ftsY	signal recognition particle-docking protein FtsY		136954	138129	136954	138129			Chromosome 1 Vibrio cholerae El Tor N16961
1	VC_0148	ftsE	cell division ATP-binding protein FtsE		138151	138852	138151	138852			Chromosome 1 Vibrio cholerae El Tor N16961
1	VC_0149	ftsX	cell division protein FtsX		138842	139834	138842	139834			Chromosome 1 Vibrio cholerae El Tor N16961
1	VC_0150	rpoH	RNA polymerase sigma-32 factor		140004	140864	140004	140864			Chromosome 1 Vibrio cholerae El Tor N16961
1	VC_0151	dude	pyridine nucleotide-disulfide oxidoreductase, class I		141066	142466	142466	141066			Chromosome 1 Vibrio cholerae El Tor N16961
1	VC_0152		transcriptional regulator, TetR family		142774	143415	142774	143415			Chromosome 1 Vibrio cholerae El Tor N16961
1	VC_0153		conserved hypothetical protein		143455	143826	143455	143826			Chromosome 1 Vibrio cholerae El Tor N16961
1	VC_0154	trmA	tRNA (uracil-5-)-methyltransferase	2.1.1.35	143863	144972	144972	143863			Chromosome 1 Vibrio cholerae El Tor N16961
1	VC_0156		TonB-dependent receptor		145370	147205	145370	147205			Chromosome 1 Vibrio cholerae El Tor N16961
1	VC_0157		alkaline serine protease	3.4.21.-	147278	148885	148885	147278			Chromosome 1 Vibrio cholerae El Tor N16961
1	VC_0158	murI	glutamate racemase	5.1.1.3	149278	150075	149278	150075			Chromosome 1 Vibrio cholerae El Tor N16961
1	VC_0159		RNA-binding protein		150041	150499	150499	150041			Chromosome 1 Vibrio cholerae El Tor N16961
1	VC_0160		hypothetical protein		150905	151024	150905	151024			Chromosome 1 Vibrio cholerae El Tor N16961
1	VC_0161	ilvY	transcriptional activator IlvY		156407	157303	157303	156407			Chromosome 1 Vibrio cholerae El Tor N16961
1	VC_0162	ilvC	ketol-acid reductoisomerase	1.1.1.86	157441	158925	157441	158925			Chromosome 1 Vibrio cholerae El Tor N16961
1	VC_0163		conserved hypothetical protein		159052	159303	159303	159052			Chromosome 1 Vibrio cholerae El Tor N16961
1	VC_0164		multidrug resistance protein, putative		159419	162529	162529	159419			Chromosome 1 Vibrio cholerae El Tor N16961
1	VC_0165		conserved hypothetical protein		162541	163647	163647	162541			Chromosome 1 Vibrio cholerae El Tor N16961
1	VC_0166		transcriptional regulator, TetR family		163666	164262	164262	163666			Chromosome 1 Vibrio cholerae El Tor N16961
1	VC_0167	rep	ATP-dependent DNA helicase Rep	3.6.1.-	164408	166423	164408	166423			Chromosome 1 Vibrio cholerae El Tor N16961
1	VC_0168	cycB	cytochrome c5		166490	166897	166897	166490			Chromosome 1 Vibrio cholerae El Tor N16961
1	VC_0169		hypothetical protein		168232	168399	168399	168232			Chromosome 1 Vibrio cholerae El Tor N16961
1	VC_0170		peptide ABC transporter, ATP-binding protein		168532	170247	168532	170247			Chromosome 1 Vibrio cholerae El Tor N16961
1	VC_0171		peptide ABC transporter, periplasmic peptide-binding protein		170267	171895	170267	171895			Chromosome 1 Vibrio cholerae El Tor N16961
1	VC_0172		peptide ABC transporter, permease protein		171999	173027	171999	173027			Chromosome 1 Vibrio cholerae El Tor N16961
1	VC_0173		peptide ABC transporter, permease protein		173030	173968	173030	173968			Chromosome 1 Vibrio cholerae El Tor N16961
1	VC_0174		hypothetical protein		174143	175090	174143	175090			Chromosome 1 Vibrio cholerae El Tor N16961
1	VC_0175		zinc-binding domain protein		175343	176941	176941	175343			Chromosome 1 Vibrio cholerae El Tor N16961
1	VC_0176		transcriptional regulator, putative		177450	177758	177758	177450			Chromosome 1 Vibrio cholerae El Tor N16961
1	VC_0177		hypothetical protein		177861	178424	177861	178424			Chromosome 1 Vibrio cholerae El Tor N16961
1	VC_0178		patatin family protein		179338	180405	179338	180405			Chromosome 1 Vibrio cholerae El Tor N16961
1	VC_0179		hypothetical protein		180419	181729	180419	181729			Chromosome 1 Vibrio cholerae El Tor N16961
1	VC_0180		conserved hypothetical protein		181732	183486	181732	183486			Chromosome 1 Vibrio cholerae El Tor N16961
1	VC_0181		conserved hypothetical protein		183476	183946	183476	183946			Chromosome 1 Vibrio cholerae El Tor N16961
1	VC_0182		hypothetical protein		183957	184388	184388	183957			Chromosome 1 Vibrio cholerae El Tor N16961
1	VC_0183		hypothetical protein		184360	186471	186471	184360			Chromosome 1 Vibrio cholerae El Tor N16961
1	VC_0184		hypothetical protein		186481	188169	188169	186481			Chromosome 1 Vibrio cholerae El Tor N16961
1	VC_0185		transposase, putative		188166	189380	189380	188166			Chromosome 1 Vibrio cholerae El Tor N16961
1	VC_0186	gor	glutathione reductase	1.6.4.2	189457	190821	190821	189457			Chromosome 1 Vibrio cholerae El Tor N16961
1	VC_0187		conserved hypothetical protein		190915	191754	191754	190915			Chromosome 1 Vibrio cholerae El Tor N16961
1	VC_0188	prlC	oligopeptidase A	3.4.21.15	192034	194076	192034	194076			Chromosome 1 Vibrio cholerae El Tor N16961
1	VC_0189		hypothetical protein		194101	194199	194101	194199			Chromosome 1 Vibrio cholerae El Tor N16961
1	VC_0190	uvrD	DNA helicase II	3.6.1.-	194214	196385	194214	196385			Chromosome 1 Vibrio cholerae El Tor N16961
1	VC_0191		conserved hypothetical protein		197130	197798	197798	197130			Chromosome 1 Vibrio cholerae El Tor N16961
1	VC_0192		transcriptional regulator, AraC/XylS family		197873	198685	198685	197873			Chromosome 1 Vibrio cholerae El Tor N16961
1	VC_0193		hypothetical protein		198722	198817	198817	198722			Chromosome 1 Vibrio cholerae El Tor N16961
1	VC_0194	ggt	gamma-glutamyltranspeptidase	2.3.2.2	198833	200599	200599	198833			Chromosome 1 Vibrio cholerae El Tor N16961
1	VC_0195	rarD	rarD protein		200761	201669	201669	200761			Chromosome 1 Vibrio cholerae El Tor N16961
1	VC_0196	recQ	ATP-dependent DNA helicase RecQ	3.6.1.-	201803	203665	201803	203665			Chromosome 1 Vibrio cholerae El Tor N16961
1	VC_0197		conserved hypothetical protein		203658	203957	203658	203957			Chromosome 1 Vibrio cholerae El Tor N16961
1	VC_0198		hypothetical protein		204113	204490	204113	204490			Chromosome 1 Vibrio cholerae El Tor N16961
1	VC_0199		hemolysin secretion ATP-binding protein, putative		204526	206361	206361	204526			Chromosome 1 Vibrio cholerae El Tor N16961
1	VC_0200		iron(III) compound receptor		206433	208589	206433	208589			Chromosome 1 Vibrio cholerae El Tor N16961
1	VC_0201		iron(III) ABC transporter, ATP-binding protein		208648	209505	208648	209505			Chromosome 1 Vibrio cholerae El Tor N16961
1	VC_0202		iron(III) ABC transporter, periplasmic iron-compound-binding protein		209496	210455	209496	210455			Chromosome 1 Vibrio cholerae El Tor N16961
1	VC_0203		iron(III) ABC transporter, permease protein		210452	212413	210452	212413			Chromosome 1 Vibrio cholerae El Tor N16961
1	VC_0204		conserved hypothetical protein		212440	213288	213288	212440			Chromosome 1 Vibrio cholerae El Tor N16961
1	VC_0205		hypothetical protein		213331	213522	213331	213522			Chromosome 1 Vibrio cholerae El Tor N16961
1	VC_0206		glucokinase regulator-related protein		213504	214421	213504	214421			Chromosome 1 Vibrio cholerae El Tor N16961
1	VC_0207		PTS system, sucrose-specific IIBC component, putative		214449	215897	214449	215897			Chromosome 1 Vibrio cholerae El Tor N16961
1	VC_0208		conserved hypothetical protein		216004	216492	216492	216004			Chromosome 1 Vibrio cholerae El Tor N16961
1	VC_0209		conserved hypothetical protein		216558	217424	217424	216558			Chromosome 1 Vibrio cholerae El Tor N16961
1	VC_0210	rph	ribonuclease PH	2.7.7.56	217531	218304	217531	218304			Chromosome 1 Vibrio cholerae El Tor N16961
1	VC_0211	pyrE	orotate phosphoribosyltransferase	2.4.2.10	218667	219311	218667	219311			Chromosome 1 Vibrio cholerae El Tor N16961
1	VC_0212	msbB	lipid A biosynthesis (kdo)2-(lauroyl)-lipid IVA acyltransferase	2.3.1.-	219397	220374	220374	219397			Chromosome 1 Vibrio cholerae El Tor N16961
1	VC_0213	htrB	lipid A biosynthesis lauroyl acyltransferase	2.3.1.-	220385	221341	221341	220385			Chromosome 1 Vibrio cholerae El Tor N16961
1	VC_0214		transcriptional regulator, TetR family		221338	221970	221970	221338			Chromosome 1 Vibrio cholerae El Tor N16961
1	VC_0215	coaBC	phosphopantothenoylcysteine decarboxylase/phosphopantothenate--cysteine ligase		222087	223286	223286	222087			Chromosome 1 Vibrio cholerae El Tor N16961
1	VC_0216		methyl-accepting chemotaxis protein		223454	225148	223454	225148			Chromosome 1 Vibrio cholerae El Tor N16961
1	VC_0217	radC	DNA repair protein RadC		225260	225934	225260	225934			Chromosome 1 Vibrio cholerae El Tor N16961
1	VC_0218	rpmB	ribosomal protein L28		226229	226465	226229	226465			Chromosome 1 Vibrio cholerae El Tor N16961
1	VC_0219	rpmG	ribosomal protein L33		226479	226646	226479	226646			Chromosome 1 Vibrio cholerae El Tor N16961
1	VC_0220		hypothetical protein		226867	227355	226867	227355			Chromosome 1 Vibrio cholerae El Tor N16961
1	VC_0221	mutM	formamidopyrimidine-DNA glycosylase	3.2.2.23	227365	228174	227365	228174			Chromosome 1 Vibrio cholerae El Tor N16961
1	VC_0222	coaD	phosphopantetheine adenylyltransferase	2.7.7.3	228271	228765	228765	228271			Chromosome 1 Vibrio cholerae El Tor N16961
1	VC_0223		ADP-heptose--LPS heptosyltransferase II, putative		228876	229913	228876	229913			Chromosome 1 Vibrio cholerae El Tor N16961
1	VC_0224		glycosyl transferase, group 2		229975	230754	230754	229975			Chromosome 1 Vibrio cholerae El Tor N16961
1	VC_0225		lipopolysaccharide biosynthesis protein		230797	231870	231870	230797			Chromosome 1 Vibrio cholerae El Tor N16961
1	VC_0226		hypothetical protein		231873	231968	231968	231873			Chromosome 1 Vibrio cholerae El Tor N16961
1	VC_0227		conserved hypothetical protein		231950	232705	231950	232705			Chromosome 1 Vibrio cholerae El Tor N16961
1	VC_0228		hypothetical protein		232709	233668	232709	233668			Chromosome 1 Vibrio cholerae El Tor N16961
1	VC_0229		hypothetical protein		233672	234601	234601	233672			Chromosome 1 Vibrio cholerae El Tor N16961
1	VC_0230		hypothetical protein		234598	235341	235341	234598			Chromosome 1 Vibrio cholerae El Tor N16961
1	VC_0231		hypothetical protein		235338	236921	236921	235338			Chromosome 1 Vibrio cholerae El Tor N16961
1	VC_0232		hypothetical protein		236912	237292	237292	236912			Chromosome 1 Vibrio cholerae El Tor N16961
1	VC_0233	kdtA	3-deoxy-D-manno-octulosonic-acid transferase		237289	238608	238608	237289			Chromosome 1 Vibrio cholerae El Tor N16961
1	VC_0234		conserved hypothetical protein		238569	239357	239357	238569			Chromosome 1 Vibrio cholerae El Tor N16961
1	VC_0235		lipopolysaccharide biosynthesis protein, putative		239354	240403	240403	239354			Chromosome 1 Vibrio cholerae El Tor N16961
1	VC_0236	rfaF	ADP-heptose--LPS heptosyltransferase II		240400	241440	241440	240400			Chromosome 1 Vibrio cholerae El Tor N16961
1	VC_0237		membrane protein, putative		241437	242636	242636	241437			Chromosome 1 Vibrio cholerae El Tor N16961
1	VC_0238		transferase, hexapeptide repeat family		242638	243204	243204	242638			Chromosome 1 Vibrio cholerae El Tor N16961
1	VC_0239		conserved hypothetical protein		243212	244984	244984	243212			Chromosome 1 Vibrio cholerae El Tor N16961
1	VC_0240	rfaD	ADP-L-glycero-D-mannoheptose-6-epimerase	5.1.3.20	245143	246087	246087	245143			Chromosome 1 Vibrio cholerae El Tor N16961
1	VC_0241	rfbA	mannose-1-phosphate guanylyltransferase	2.7.7.22	246529	247926	246529	247926			Chromosome 1 Vibrio cholerae El Tor N16961
1	VC_0242	rfbB	phosphomannomutase	5.4.2.8	247929	249320	247929	249320			Chromosome 1 Vibrio cholerae El Tor N16961
1	VC_0243	gmd	GDP-mannose 4,6-dehydratase	4.2.1.47	249323	250444	249323	250444			Chromosome 1 Vibrio cholerae El Tor N16961
1	VC_0244	rfbE	perosamine synthase		250455	251558	250455	251558			Chromosome 1 Vibrio cholerae El Tor N16961
1	VC_0245	rfbG	rfbG protein		251555	252946	251555	252946			Chromosome 1 Vibrio cholerae El Tor N16961
1	VC_0246	rfbH	lipopolysaccharide/O-antigen transport protein		252918	253712	252918	253712			Chromosome 1 Vibrio cholerae El Tor N16961
1	VC_0247	rfbI	lipopolysaccharide/O-antigen transport protein		253651	254466	253651	254466			Chromosome 1 Vibrio cholerae El Tor N16961
1	VC_0248		acyl carrier protein, putative		254505	254747	254505	254747			Chromosome 1 Vibrio cholerae El Tor N16961
1	VC_0249	rfbL	rfbL protein		254753	256168	254753	256168			Chromosome 1 Vibrio cholerae El Tor N16961
1	VC_0250		iron-containing alcohol dehydrogenase family protein RfbM		256177	257301	256177	257301			Chromosome 1 Vibrio cholerae El Tor N16961
1	VC_0251		acyl protein synthase/acyl-CoA reductase RfbN		257292	259769	257292	259769			Chromosome 1 Vibrio cholerae El Tor N16961
1	VC_0252		acetyltransferase RfbO, CysE/LacA/LpxA/NodL family		259839	260405	259839	260405			Chromosome 1 Vibrio cholerae El Tor N16961
1	VC_0253		IS1004 transposase-related protein		260555	260635	260555	260635			Chromosome 1 Vibrio cholerae El Tor N16961
1	VC_0254		conserved hypothetical protein, degenerate		260793	261920	260793	261920			Chromosome 1 Vibrio cholerae El Tor N16961
1	VC_0255		rfbT protein, truncation		262098	262319	262098	262319			Chromosome 1 Vibrio cholerae El Tor N16961
1	VC_0256	orfA	transposase OrfAB, subunit A		262326	262670	262326	262670			Chromosome 1 Vibrio cholerae El Tor N16961
1	VC_0257	orfB	transposase OrfAB, subunit B		262667	263539	262667	263539			Chromosome 1 Vibrio cholerae El Tor N16961
1	VC_0258	rfbT	rfbT protein		263536	264219	263536	264219			Chromosome 1 Vibrio cholerae El Tor N16961
1	VC_0259	rfbV	lipopolysaccharide biosynthesis protein RfbV		264254	265486	265486	264254			Chromosome 1 Vibrio cholerae El Tor N16961
1	VC_0260	rfbU	mannosyl-transferase		265374	267239	267239	265374			Chromosome 1 Vibrio cholerae El Tor N16961
1	VC_0261		hypothetical protein		267300	267440	267440	267300			Chromosome 1 Vibrio cholerae El Tor N16961
1	VC_0262	galE-1	UDP-glucose 4-epimerase	5.1.3.2	267392	268363	267392	268363			Chromosome 1 Vibrio cholerae El Tor N16961
1	VC_0263		capsule biosynthesis protein, putative		268371	268925	268371	268925			Chromosome 1 Vibrio cholerae El Tor N16961
1	VC_0264		conserved hypothetical protein		269068	270435	269068	270435			Chromosome 1 Vibrio cholerae El Tor N16961
1	VC_0265		conserved hypothetical protein		270697	271935	271935	270697			Chromosome 1 Vibrio cholerae El Tor N16961
1	VC_0266		conserved hypothetical protein		271990	272562	272562	271990			Chromosome 1 Vibrio cholerae El Tor N16961
1	VC_0267		D-isomer specific 2-hydroxyacid dehydrogenase family protein		272562	273485	273485	272562			Chromosome 1 Vibrio cholerae El Tor N16961
1	VC_0268		conserved hypothetical protein		273478	274146	273478	274146			Chromosome 1 Vibrio cholerae El Tor N16961
1	VC_0269	manA-1	mannose-6-phosphate isomerase	5.3.1.8	274509	275708	274509	275708			Chromosome 1 Vibrio cholerae El Tor N16961
1	VC_0270		ROK family protein		275674	276654	275674	276654			Chromosome 1 Vibrio cholerae El Tor N16961
1	VC_0271		conserved hypothetical protein		277002	278060	278060	277002			Chromosome 1 Vibrio cholerae El Tor N16961
1	VC_0272		hypothetical protein		278069	278233	278069	278233			Chromosome 1 Vibrio cholerae El Tor N16961
1	VC_0273	hupA	DNA-binding protein HU		278432	278704	278432	278704			Chromosome 1 Vibrio cholerae El Tor N16961
1	VC_0274		hypothetical protein		278705	279439	278705	279439			Chromosome 1 Vibrio cholerae El Tor N16961
1	VC_0275	purD	phosphoribosylamine--glycine ligase	6.3.4.13	279539	280828	280828	279539			Chromosome 1 Vibrio cholerae El Tor N16961
1	VC_0276	purH	phosphoribosylaminoimidazolecarboxamide formyltransferase/IMP cyclohydrolase	2.1.2.3	280887	282479	282479	280887			Chromosome 1 Vibrio cholerae El Tor N16961
1	VC_0277		transcriptional regulator, MerR family		282765	283166	282765	283166			Chromosome 1 Vibrio cholerae El Tor N16961
1	VC_0278		transcriptional activator CadC, putative		283327	284952	283327	284952			Chromosome 1 Vibrio cholerae El Tor N16961
1	VC_0279		hypothetical protein		285375	285503	285375	285503			Chromosome 1 Vibrio cholerae El Tor N16961
1	VC_0280		cadaverine/lysine antiporter CadB, putative		285652	286989	285652	286989			Chromosome 1 Vibrio cholerae El Tor N16961
1	VC_0281	cadA	lysine decarboxylase, inducible	4.1.1.18	287033	289234	287033	289234			Chromosome 1 Vibrio cholerae El Tor N16961
1	VC_0282		methyl-accepting chemotaxis protein		289352	291022	291022	289352			Chromosome 1 Vibrio cholerae El Tor N16961
1	VC_0283		hypothetical protein		291257	291934	291934	291257			Chromosome 1 Vibrio cholerae El Tor N16961
1	VC_0284		TonB system receptor, authentic point mutation		291955	293997	293997	291955			Chromosome 1 Vibrio cholerae El Tor N16961
1	VC_0285	eda	4-hydroxy-2-oxoglutarate aldolase/2-dehydro-3-deoxyphosphogluconate aldolase		294219	294824	294824	294219			Chromosome 1 Vibrio cholerae El Tor N16961
1	VC_0286		gluconate permease, putative		294837	296213	296213	294837			Chromosome 1 Vibrio cholerae El Tor N16961
1	VC_0287	gntV	thermoresistant gluconokinase	2.7.1.12	296367	296882	296367	296882			Chromosome 1 Vibrio cholerae El Tor N16961
1	VC_0288	edd	phosphogluconate dehydratase	4.2.1.12	296819	298675	296819	298675			Chromosome 1 Vibrio cholerae El Tor N16961
1	VC_0289	gntR	gluconate utilization system gnt-I transcriptional repressor		298752	299750	299750	298752			Chromosome 1 Vibrio cholerae El Tor N16961
1	VC_0290	fis	factor-for-inversion stimulation protein		299889	300185	300185	299889			Chromosome 1 Vibrio cholerae El Tor N16961
1	VC_0291		NifR3/Smm1 family protein		300209	301204	301204	300209			Chromosome 1 Vibrio cholerae El Tor N16961
1	VC_0292		hypothetical protein		301185	301277	301277	301185			Chromosome 1 Vibrio cholerae El Tor N16961
1	VC_0293	prmA	ribosomal protein L11 methyltransferase	2.1.1.-	301317	302204	302204	301317			Chromosome 1 Vibrio cholerae El Tor N16961
1	VC_0294		hypothetical protein		302185	302301	302301	302185			Chromosome 1 Vibrio cholerae El Tor N16961
1	VC_0295	accC	acetyl-CoA carboxylase, biotin carboxylase	6.3.4.14	302413	303756	303756	302413			Chromosome 1 Vibrio cholerae El Tor N16961
1	VC_0296	accB	acetyl-CoA carboxylase, biotin carboxyl carrier protein		303771	304361	304361	303771			Chromosome 1 Vibrio cholerae El Tor N16961
1	VC_0297	aroQ	3-dehydroquinate dehydratase	4.2.1.10	304289	304741	304741	304289			Chromosome 1 Vibrio cholerae El Tor N16961
1	VC_0298	acs-1	acetyl-CoA synthase	6.2.1.1	305121	307121	307121	305121			Chromosome 1 Vibrio cholerae El Tor N16961
1	VC_0299		DNA polymerase III, epsilon subunit, putative		307273	307944	307944	307273			Chromosome 1 Vibrio cholerae El Tor N16961
1	VC_0300		conserved hypothetical protein		307911	309734	309734	307911			Chromosome 1 Vibrio cholerae El Tor N16961
1	VC_0301		hypothetical protein		309689	309895	309895	309689			Chromosome 1 Vibrio cholerae El Tor N16961
1	VC_0302		conserved hypothetical protein		309994	311184	309994	311184			Chromosome 1 Vibrio cholerae El Tor N16961
1	VC_0303		sensor histidine kinase		311277	314720	311277	314720			Chromosome 1 Vibrio cholerae El Tor N16961
1	VC_0304	gppA	guanosine-5-triphosphate,3-diphosphate pyrophosphatase	3.6.1.40	314843	316336	316336	314843			Chromosome 1 Vibrio cholerae El Tor N16961
1	VC_0305	rhlB	ATP-dependent RNA helicase RhlB		316344	317660	317660	316344			Chromosome 1 Vibrio cholerae El Tor N16961
1	VC_0306	trxA	thioredoxin		317772	318098	317772	318098			Chromosome 1 Vibrio cholerae El Tor N16961
1	VC_0307	rho	transcription termination factor Rho		318296	319555	318296	319555			Chromosome 1 Vibrio cholerae El Tor N16961
1	VC_0308		hypothetical protein		319654	320646	319654	320646			Chromosome 1 Vibrio cholerae El Tor N16961
1	VC_0309		conserved hypothetical protein		320728	322569	320728	322569			Chromosome 1 Vibrio cholerae El Tor N16961
1	VC_0311		ferredoxin		322566	322835	322566	322835			Chromosome 1 Vibrio cholerae El Tor N16961
1	VC_0312		NAD(P)H-flavin reductase		322851	323561	322851	323561			Chromosome 1 Vibrio cholerae El Tor N16961
1	VC_0313		hypothetical protein		323721	323816	323721	323816			Chromosome 1 Vibrio cholerae El Tor N16961
1	VC_0314		hypothetical protein		323974	324171	323974	324171			Chromosome 1 Vibrio cholerae El Tor N16961
1	VC_0315	pssA	CDP-diacylglycerol--serine O-phosphatidyltransferase	2.7.8.8	329711	331051	331051	329711			Chromosome 1 Vibrio cholerae El Tor N16961
1	VC_0316		hypothetical protein		331022	331174	331022	331174			Chromosome 1 Vibrio cholerae El Tor N16961
1	VC_0317		hypothetical protein		331146	331592	331592	331146			Chromosome 1 Vibrio cholerae El Tor N16961
1	VC_0318	murB	UDP-N-acetylenolpyruvoylglucosamine reductase	1.1.1.158	331605	332678	331605	332678			Chromosome 1 Vibrio cholerae El Tor N16961
1	VC_0319	birA	birA bifunctional protein	6.3.4.15	332675	333637	332675	333637			Chromosome 1 Vibrio cholerae El Tor N16961
1	VC_0320	coaA	pantothenate kinase	2.7.1.33	333687	334814	334814	333687			Chromosome 1 Vibrio cholerae El Tor N16961
1	VC_0321	tufB	elongation factor Tu		335326	336510	335326	336510			Chromosome 1 Vibrio cholerae El Tor N16961
1	VC_0322	secE	preprotein translocase, SecE subunit		336719	337114	336719	337114			Chromosome 1 Vibrio cholerae El Tor N16961
1	VC_0323	nusG	transcription antitermination protein NusG		337130	337678	337130	337678			Chromosome 1 Vibrio cholerae El Tor N16961
1	VC_0324	rplK	ribosomal protein L11		337809	338237	337809	338237			Chromosome 1 Vibrio cholerae El Tor N16961
1	VC_0325	rplA	ribosomal protein L1		338242	338943	338242	338943			Chromosome 1 Vibrio cholerae El Tor N16961
1	VC_0326	rplJ	ribosomal protein L10		339213	339701	339213	339701			Chromosome 1 Vibrio cholerae El Tor N16961
1	VC_0327	rplL	ribosomal protein L7/L12		339768	340133	339768	340133			Chromosome 1 Vibrio cholerae El Tor N16961
1	VC_0328	rpoB	DNA-directed RNA polymerase, beta subunit	2.7.7.6	340272	344399	340272	344399			Chromosome 1 Vibrio cholerae El Tor N16961
1	VC_0329	rpoC	DNA-directed RNA polymerase, beta subunit	2.7.7.6	344504	348709	344504	348709			Chromosome 1 Vibrio cholerae El Tor N16961
1	VC_0330	rsd	regulator of sigma D		348820	349314	349314	348820			Chromosome 1 Vibrio cholerae El Tor N16961
1	VC_0331		MutT/nudix family protein		349459	350268	349459	350268			Chromosome 1 Vibrio cholerae El Tor N16961
1	VC_0332	hemE	uroporphyrinogen decarboxylase	4.1.1.37	350511	351590	350511	351590			Chromosome 1 Vibrio cholerae El Tor N16961
1	VC_0333		transcriptional reguator, TetR family		351596	352324	351596	352324			Chromosome 1 Vibrio cholerae El Tor N16961
1	VC_0334		hypothetical protein		352411	353370	352411	353370			Chromosome 1 Vibrio cholerae El Tor N16961
1	VC_0335		peptidase family protein		353367	354515	354515	353367			Chromosome 1 Vibrio cholerae El Tor N16961
1	VC_0336	yibO	phosphoglycerate mutase, 2,3-bisphosphoglycerate-independent	5.4.2.1	354684	356216	356216	354684			Chromosome 1 Vibrio cholerae El Tor N16961
1	VC_0337		conserved hypothetical protein		356359	357300	357300	356359			Chromosome 1 Vibrio cholerae El Tor N16961
1	VC_0338		transporter, putative		357398	358834	358834	357398			Chromosome 1 Vibrio cholerae El Tor N16961
1	VC_0339	psd	phosphatidylserine decarboxylase	4.1.1.65	359021	359878	359878	359021			Chromosome 1 Vibrio cholerae El Tor N16961
1	VC_0340	rsgA	ribosome small subunit-dependent GTPase A		359871	361034	361034	359871			Chromosome 1 Vibrio cholerae El Tor N16961
1	VC_0341	orn	oligoribonuclease	3.1.-.-	361157	361702	361157	361702			Chromosome 1 Vibrio cholerae El Tor N16961
1	VC_0342		iron-sulfur cluster-binding protein		363575	364684	364684	363575			Chromosome 1 Vibrio cholerae El Tor N16961
1	VC_0343		conserved hypothetical protein		364787	365353	364787	365353			Chromosome 1 Vibrio cholerae El Tor N16961
1	VC_0344	amiB	N-acetylmuramoyl-L-alanine amidase	3.5.1.28	365320	367065	365320	367065			Chromosome 1 Vibrio cholerae El Tor N16961
1	VC_0345	mutL	DNA mismatch repair protein MutL		367072	369033	367072	369033			Chromosome 1 Vibrio cholerae El Tor N16961
1	VC_0346	miaA	tRNA delta(2)-isopentenylpyrophosphate transferase	2.5.1.8	369030	369977	369030	369977			Chromosome 1 Vibrio cholerae El Tor N16961
1	VC_0347		host factor-I, putative		370149	370412	370149	370412			Chromosome 1 Vibrio cholerae El Tor N16961
1	VC_0348	hflX	GTP-binding protein HflX		370445	371734	370445	371734			Chromosome 1 Vibrio cholerae El Tor N16961
1	VC_0349	hflK	hflK protein		371780	372967	371780	372967			Chromosome 1 Vibrio cholerae El Tor N16961
1	VC_0350	hflC	hflC protein		372970	373950	372970	373950			Chromosome 1 Vibrio cholerae El Tor N16961
1	VC_0351		conserved hypothetical protein		373993	374199	373993	374199			Chromosome 1 Vibrio cholerae El Tor N16961
1	VC_0352	slyX	slyX protein		374240	374458	374458	374240			Chromosome 1 Vibrio cholerae El Tor N16961
1	VC_0353		conserved hypothetical protein		374470	375453	375453	374470			Chromosome 1 Vibrio cholerae El Tor N16961
1	VC_0354	fkpA	peptidyl-prolyl cis-trans isomerase, FKBP-type	5.2.1.8	375590	376369	375590	376369			Chromosome 1 Vibrio cholerae El Tor N16961
1	VC_0355		conserved hypothetical protein		376568	377290	376568	377290			Chromosome 1 Vibrio cholerae El Tor N16961
1	VC_0356		conserved hypothetical protein		377287	377682	377287	377682			Chromosome 1 Vibrio cholerae El Tor N16961
1	VC_0357		conserved hypothetical protein		377679	378035	377679	378035			Chromosome 1 Vibrio cholerae El Tor N16961
1	VC_0358		conserved hypothetical protein		378045	378320	378045	378320			Chromosome 1 Vibrio cholerae El Tor N16961
1	VC_0359	rpsL	ribosomal protein S12		378505	378879	378505	378879			Chromosome 1 Vibrio cholerae El Tor N16961
1	VC_0360	rpsG	ribosomal protein S7		378995	379465	378995	379465			Chromosome 1 Vibrio cholerae El Tor N16961
1	VC_0361	fusA-1	elongation factor G		379541	381637	379541	381637			Chromosome 1 Vibrio cholerae El Tor N16961
1	VC_0362	tufA	elongation factor TU		381760	382944	381760	382944			Chromosome 1 Vibrio cholerae El Tor N16961
1	VC_0363		hypothetical protein		383065	383175	383175	383065			Chromosome 1 Vibrio cholerae El Tor N16961
1	VC_0364	bfd	bacterioferritin-associated ferredoxin		383247	383435	383247	383435			Chromosome 1 Vibrio cholerae El Tor N16961
1	VC_0365	bfr	bacterioferritin		383505	383981	383505	383981			Chromosome 1 Vibrio cholerae El Tor N16961
1	VC_0366	rpsF	ribosomal protein S6		384193	384561	384193	384561			Chromosome 1 Vibrio cholerae El Tor N16961
1	VC_0367	priB	primosomal replication protein N		384569	384871	384569	384871			Chromosome 1 Vibrio cholerae El Tor N16961
1	VC_0368	rpsR	ribosomal protein S18		384887	385114	384887	385114			Chromosome 1 Vibrio cholerae El Tor N16961
1	VC_0369	rplI	ribosomal protein L9		385148	385597	385148	385597			Chromosome 1 Vibrio cholerae El Tor N16961
1	VC_0370		conserved hypothetical protein		385659	386468	386468	385659			Chromosome 1 Vibrio cholerae El Tor N16961
1	VC_0371	dnaB	replicative DNA helicase	3.6.1.-	386594	388000	386594	388000			Chromosome 1 Vibrio cholerae El Tor N16961
1	VC_0372	alr	alanine racemase, biosynthetic	5.1.1.1	387972	389099	387972	389099			Chromosome 1 Vibrio cholerae El Tor N16961
1	VC_0373		conserved hypothetical protein		389182	389601	389601	389182			Chromosome 1 Vibrio cholerae El Tor N16961
1	VC_0374	pgi	glucose-6-phosphate isomerase	5.3.1.9	389886	391538	389886	391538			Chromosome 1 Vibrio cholerae El Tor N16961
1	VC_0375		hypothetical protein		391571	391678	391678	391571			Chromosome 1 Vibrio cholerae El Tor N16961
1	VC_0376		conserved hypothetical protein		391741	392919	391741	392919			Chromosome 1 Vibrio cholerae El Tor N16961
1	VC_0377		conserved hypothetical protein		393036	393497	393497	393036			Chromosome 1 Vibrio cholerae El Tor N16961
1	VC_0378		zinc uptake regulation protein, putative		393507	393974	393974	393507			Chromosome 1 Vibrio cholerae El Tor N16961
1	VC_0379		TIM-barrel protein, yjbN family		394329	395312	394329	395312			Chromosome 1 Vibrio cholerae El Tor N16961
1	VC_0380		hypothetical protein		395326	395448	395448	395326			Chromosome 1 Vibrio cholerae El Tor N16961
1	VC_0380.1	pspG	phage shock protein PspG		395473	395685	395473	395685			Chromosome 1 Vibrio cholerae El Tor N16961
1	VC_0381		hypothetical protein		395774	396439	395774	396439			Chromosome 1 Vibrio cholerae El Tor N16961
1	VC_0382		hypothetical protein		396393	396563	396393	396563			Chromosome 1 Vibrio cholerae El Tor N16961
1	VC_0383		hypothetical protein		396521	396790	396521	396790			Chromosome 1 Vibrio cholerae El Tor N16961
1	VC_0384	cysJ	sulfite reductase (NADPH) flavoprotein alpha-component	1.8.1.2	396876	398720	396876	398720			Chromosome 1 Vibrio cholerae El Tor N16961
1	VC_0385	cysI	sulfite reductase (NADPH) hemoprotein beta-component		398720	400453	398720	400453			Chromosome 1 Vibrio cholerae El Tor N16961
1	VC_0386	cysH	phosphoadenosine phosphosulfate reductase	1.8.99.4	400446	401207	400446	401207			Chromosome 1 Vibrio cholerae El Tor N16961
1	VC_0387		hypothetical protein		401344	401439	401344	401439			Chromosome 1 Vibrio cholerae El Tor N16961
1	VC_0388		hypothetical protein		401597	401716	401597	401716			Chromosome 1 Vibrio cholerae El Tor N16961
1	VC_0389		Na+/H+ antiporter, putative		407506	408840	408840	407506			Chromosome 1 Vibrio cholerae El Tor N16961
1	VC_0390	metH	5-methyltetrahydrofolate--homocysteine methyltransferase	2.1.1.13	409037	412717	409037	412717			Chromosome 1 Vibrio cholerae El Tor N16961
1	VC_0391	lysC	aspartokinase III, lysine-sensitive	2.7.2.4	412790	414229	414229	412790			Chromosome 1 Vibrio cholerae El Tor N16961
1	VC_0392		aminotransferase, class V		414609	415727	414609	415727			Chromosome 1 Vibrio cholerae El Tor N16961
1	VC_0393		membrane protein, putative		415806	417599	417599	415806			Chromosome 1 Vibrio cholerae El Tor N16961
1	VC_0394	uvrA	excinuclease ABC, subunit A		417655	420477	420477	417655			Chromosome 1 Vibrio cholerae El Tor N16961
1	VC_0395	galU	UTP--glucose-1-phosphate uridylyltransferase	2.7.7.9	420633	421508	421508	420633			Chromosome 1 Vibrio cholerae El Tor N16961
1	VC_0396		transcriptional regulator, LuxR family		421678	422322	422322	421678			Chromosome 1 Vibrio cholerae El Tor N16961
1	VC_0397	ssb	single-strand binding protein		422614	423147	422614	423147			Chromosome 1 Vibrio cholerae El Tor N16961
1	VC_0398	mshH	MSHA biogenesis protein MshH		423262	425283	423262	425283			Chromosome 1 Vibrio cholerae El Tor N16961
1	VC_0399	mshI	MSHA biogenesis protein MshI		425296	426735	425296	426735			Chromosome 1 Vibrio cholerae El Tor N16961
1	VC_0400	mshJ	MSHA biogenesis protein MshJ		426732	427382	426732	427382			Chromosome 1 Vibrio cholerae El Tor N16961
1	VC_0401	mshK	MSHA biogenesis protein MshK		427375	427692	427375	427692			Chromosome 1 Vibrio cholerae El Tor N16961
1	VC_0402	mshL	MSHA biogenesis protein MshL		427707	429386	427707	429386			Chromosome 1 Vibrio cholerae El Tor N16961
1	VC_0403	mshM	MSHA biogenesis protein MshM		429391	430236	429391	430236			Chromosome 1 Vibrio cholerae El Tor N16961
1	VC_0404	mshN	MSHA biogenesis protein MshN		430215	431384	430215	431384			Chromosome 1 Vibrio cholerae El Tor N16961
1	VC_0405	mshE	MSHA biogenesis protein MshE		431374	433101	431374	433101			Chromosome 1 Vibrio cholerae El Tor N16961
1	VC_0406	mshG	MSHA biogenesis protein MshG		433110	434333	433110	434333			Chromosome 1 Vibrio cholerae El Tor N16961
1	VC_0407	mshF	MSHA biogenesis protein MshF		434336	434788	434336	434788			Chromosome 1 Vibrio cholerae El Tor N16961
1	VC_0408	mshB	MSHA pilin protein MshB		434869	435423	434869	435423			Chromosome 1 Vibrio cholerae El Tor N16961
1	VC_0409	mshA	MSHA pilin protein MshA		435449	435985	435449	435985			Chromosome 1 Vibrio cholerae El Tor N16961
1	VC_0410	mshC	MSHA pilin protein MshC		436022	436510	436022	436510			Chromosome 1 Vibrio cholerae El Tor N16961
1	VC_0411	mshD	MSHA pilin protein MshD		436515	437069	436515	437069			Chromosome 1 Vibrio cholerae El Tor N16961
1	VC_0412		hypothetical protein		437069	437839	437069	437839			Chromosome 1 Vibrio cholerae El Tor N16961
1	VC_0413		hypothetical protein		437805	438236	437805	438236			Chromosome 1 Vibrio cholerae El Tor N16961
1	VC_0414		hypothetical protein		438229	441987	438229	441987			Chromosome 1 Vibrio cholerae El Tor N16961
1	VC_0415	mreB	rod shape-determining protein MreB		442155	443198	442155	443198			Chromosome 1 Vibrio cholerae El Tor N16961
1	VC_0416	mreC	rod shape-determining protein MreC		443255	444145	443255	444145			Chromosome 1 Vibrio cholerae El Tor N16961
1	VC_0417	mreD	rod shape-determining protein MreD		444132	444620	444132	444620			Chromosome 1 Vibrio cholerae El Tor N16961
1	VC_0418	maf	maf protein		444563	445180	444563	445180			Chromosome 1 Vibrio cholerae El Tor N16961
1	VC_0419	cafA	cytoplasmic axial filament protein		445206	446675	445206	446675			Chromosome 1 Vibrio cholerae El Tor N16961
1	VC_0420		conserved hypothetical protein		446688	450563	446688	450563			Chromosome 1 Vibrio cholerae El Tor N16961
1	VC_0421		conserved hypothetical protein		450572	451399	450572	451399			Chromosome 1 Vibrio cholerae El Tor N16961
1	VC_0422	tldD	tldD protein		451399	452844	451399	452844			Chromosome 1 Vibrio cholerae El Tor N16961
1	VC_0423	arcA	arginine deiminase	3.5.3.6	452940	454163	454163	452940			Chromosome 1 Vibrio cholerae El Tor N16961
1	VC_0424		conserved hypothetical protein		454890	455312	454890	455312			Chromosome 1 Vibrio cholerae El Tor N16961
1	VC_0425		hypothetical protein		455459	456256	455459	456256			Chromosome 1 Vibrio cholerae El Tor N16961
1	VC_0426		hypothetical protein		456325	456708	456708	456325			Chromosome 1 Vibrio cholerae El Tor N16961
1	VC_0427		hypothetical protein		456727	456837	456727	456837			Chromosome 1 Vibrio cholerae El Tor N16961
1	VC_0428		conserved hypothetical protein		456859	457296	457296	456859			Chromosome 1 Vibrio cholerae El Tor N16961
1	VC_0429		conserved hypothetical protein		457418	459982	459982	457418			Chromosome 1 Vibrio cholerae El Tor N16961
1	VC_0430		immunogenic protein		460153	461139	461139	460153			Chromosome 1 Vibrio cholerae El Tor N16961
1	VC_0431	argR	arginine repressor		461445	461978	461978	461445			Chromosome 1 Vibrio cholerae El Tor N16961
1	VC_0432	mdh	malate dehydrogenase	1.1.1.37	462117	463178	462117	463178			Chromosome 1 Vibrio cholerae El Tor N16961
1	VC_0433		arginine/ornithine antiporter		463652	465058	463652	465058			Chromosome 1 Vibrio cholerae El Tor N16961
1	VC_0434	ispB	octaprenyl-diphosphate synthase		465207	466253	466253	465207			Chromosome 1 Vibrio cholerae El Tor N16961
1	VC_0435	rplU	ribosomal protein L21		466449	466760	466449	466760			Chromosome 1 Vibrio cholerae El Tor N16961
1	VC_0436	rpmA	ribosomal protein L27		466781	467041	466781	467041			Chromosome 1 Vibrio cholerae El Tor N16961
1	VC_0437		GTP-binding protein, GTP1/Obg family		467249	468436	467249	468436			Chromosome 1 Vibrio cholerae El Tor N16961
1	VC_0438		conserved hypothetical protein		468450	469319	468450	469319			Chromosome 1 Vibrio cholerae El Tor N16961
1	VC_0439		conserved hypothetical protein		469307	469792	469307	469792			Chromosome 1 Vibrio cholerae El Tor N16961
1	VC_0440	folA	dihydrofolate reductase	1.5.1.3	469805	470302	469805	470302			Chromosome 1 Vibrio cholerae El Tor N16961
1	VC_0441	apaH	bis(5`-nucleosyl)-tetraphosphatase	3.6.1.41	470451	471260	471260	470451			Chromosome 1 Vibrio cholerae El Tor N16961
1	VC_0442	apaG	apaG protein		471271	471651	471651	471271			Chromosome 1 Vibrio cholerae El Tor N16961
1	VC_0443	ksgA	dimethyladenosine transferase		471723	472571	472571	471723			Chromosome 1 Vibrio cholerae El Tor N16961
1	VC_0444	pdxA	pyridoxal phosphate biosynthetic protein PdxA		472552	473544	473544	472552			Chromosome 1 Vibrio cholerae El Tor N16961
1	VC_0445	surA	survival protein SurA	5.2.1.8	473534	474829	474829	473534			Chromosome 1 Vibrio cholerae El Tor N16961
1	VC_0446	imp	organic solvent tolerance protein		474882	477245	477245	474882			Chromosome 1 Vibrio cholerae El Tor N16961
1	VC_0447		DnaJ family protein		477392	478246	477392	478246			Chromosome 1 Vibrio cholerae El Tor N16961
1	VC_0448		hypothetical protein		478258	478371	478371	478258			Chromosome 1 Vibrio cholerae El Tor N16961
1	VC_0449		methyl-accepting chemotaxis protein		479294	480919	480919	479294			Chromosome 1 Vibrio cholerae El Tor N16961
1	VC_0450	mltC	membrane-bound lytic murein transglycosylase C	3.2.1.-	481683	482873	482873	481683			Chromosome 1 Vibrio cholerae El Tor N16961
1	VC_0451		conserved hypothetical protein		482912	483184	483184	482912			Chromosome 1 Vibrio cholerae El Tor N16961
1	VC_0452	mutY	A/G-specific adenine glycosylase	3.2.2.-	483198	484259	484259	483198			Chromosome 1 Vibrio cholerae El Tor N16961
1	VC_0453	trmB	tRNA (guanine-N(7)-)-methyltransferase	2.1.1.33	484499	485218	484499	485218			Chromosome 1 Vibrio cholerae El Tor N16961
1	VC_0454		glutaminase family protein		485299	486249	485299	486249			Chromosome 1 Vibrio cholerae El Tor N16961
1	VC_0455		oxygen-independent coproporphyrinogen III oxidase, putative		486470	487645	487645	486470			Chromosome 1 Vibrio cholerae El Tor N16961
1	VC_0456		HAM1 family protein		487639	488241	488241	487639			Chromosome 1 Vibrio cholerae El Tor N16961
1	VC_0457		hypothetical protein		488311	488742	488742	488311			Chromosome 1 Vibrio cholerae El Tor N16961
1	VC_0458		conserved hypothetical protein		488788	489078	489078	488788			Chromosome 1 Vibrio cholerae El Tor N16961
1	VC_0459		conserved hypothetical protein		489078	489635	489635	489078			Chromosome 1 Vibrio cholerae El Tor N16961
1	VC_0460	proC	pyrroline-5-carboxylate reductase	1.5.1.2	489689	490507	490507	489689			Chromosome 1 Vibrio cholerae El Tor N16961
1	VC_0461		conserved hypothetical protein		490560	491270	491270	490560			Chromosome 1 Vibrio cholerae El Tor N16961
1	VC_0462	pilT-1	twitching motility protein PilT		491296	492333	491296	492333			Chromosome 1 Vibrio cholerae El Tor N16961
1	VC_0463	pilU	twitching motility protein PilU		492348	493454	492348	493454			Chromosome 1 Vibrio cholerae El Tor N16961
1	VC_0464		transcriptional regulator, LuxR family		493566	494369	493566	494369			Chromosome 1 Vibrio cholerae El Tor N16961
1	VC_0465	tyrS-1	tyrosyl-tRNA synthetase	6.1.1.1	494454	495758	494454	495758			Chromosome 1 Vibrio cholerae El Tor N16961
1	VC_0466		conserved hypothetical protein		495796	496218	496218	495796			Chromosome 1 Vibrio cholerae El Tor N16961
1	VC_0467		conserved hypothetical protein		496299	496901	496901	496299			Chromosome 1 Vibrio cholerae El Tor N16961
1	VC_0468	gshB	glutathione synthetase	6.3.2.3	496898	497854	497854	496898			Chromosome 1 Vibrio cholerae El Tor N16961
1	VC_0469		conserved hypothetical protein		497868	498599	498599	497868			Chromosome 1 Vibrio cholerae El Tor N16961
1	VC_0470	dns	extracellular deoxyribonuclease	3.1.21.-	498737	499432	499432	498737			Chromosome 1 Vibrio cholerae El Tor N16961
1	VC_0471		sprT protein, putative		499560	500048	500048	499560			Chromosome 1 Vibrio cholerae El Tor N16961
1	VC_0472	metK	S-adenosylmethionine synthase	2.5.1.6	500170	501327	501327	500170			Chromosome 1 Vibrio cholerae El Tor N16961
1	VC_0473	tktA-1	transketolase 1	2.2.1.1	501605	503689	501605	503689			Chromosome 1 Vibrio cholerae El Tor N16961
1	VC_0474	irgB	iron-regulated virulence regulatory protein IrgB		503761	504657	504657	503761			Chromosome 1 Vibrio cholerae El Tor N16961
1	VC_0475	irgA	enterobactin receptor		504802	506760	504802	506760			Chromosome 1 Vibrio cholerae El Tor N16961
1	VC_0476	epd	D-erythrose-4-phosphate dehydrogenase		506780	507937	506780	507937			Chromosome 1 Vibrio cholerae El Tor N16961
1	VC_0477	pgk	phosphoglycerate kinase	2.7.2.3	508071	509249	508071	509249			Chromosome 1 Vibrio cholerae El Tor N16961
1	VC_0478	fbaA	fructose-bisphosphate aldolase, class II	4.1.2.13	509405	510481	509405	510481			Chromosome 1 Vibrio cholerae El Tor N16961
1	VC_0479		hypothetical protein		510669	510764	510669	510764			Chromosome 1 Vibrio cholerae El Tor N16961
1	VC_0480		conserved hypothetical protein		510777	511640	510777	511640			Chromosome 1 Vibrio cholerae El Tor N16961
1	VC_0481		LysE family protein		511704	512339	512339	511704			Chromosome 1 Vibrio cholerae El Tor N16961
1	VC_0482	iciA	chromosome initiation inhibitor		512504	513400	512504	513400			Chromosome 1 Vibrio cholerae El Tor N16961
1	VC_0483		conserved hypothetical protein		513480	514196	513480	514196			Chromosome 1 Vibrio cholerae El Tor N16961
1	VC_0484		hypothetical protein		514529	514660	514529	514660			Chromosome 1 Vibrio cholerae El Tor N16961
1	VC_0485	pykF	pyruvate kinase I	2.7.1.40	514732	516144	516144	514732			Chromosome 1 Vibrio cholerae El Tor N16961
1	VC_0486		transcriptional regulator, DeoR family		516560	517342	516560	517342			Chromosome 1 Vibrio cholerae El Tor N16961
1	VC_0487	glmS	glucosamine--fructose-6-phosphate aminotransferase (isomerizing)	2.6.1.16	517405	519237	517405	519237			Chromosome 1 Vibrio cholerae El Tor N16961
1	VC_0488		extracellular solute-binding protein, putative		519298	520377	520377	519298			Chromosome 1 Vibrio cholerae El Tor N16961
1	VC_0489		conserved hypothetical protein/hemolysin, putative		520634	522394	522394	520634			Chromosome 1 Vibrio cholerae El Tor N16961
1	VC_0490		conserved hypothetical protein		523156	525117	525117	523156			Chromosome 1 Vibrio cholerae El Tor N16961
1	VC_0491		hypothetical protein		525118	525654	525654	525118			Chromosome 1 Vibrio cholerae El Tor N16961
1	VC_0492		hypothetical protein		525623	526789	526789	525623			Chromosome 1 Vibrio cholerae El Tor N16961
1	VC_0493		hypothetical protein		527045	527920	527920	527045			Chromosome 1 Vibrio cholerae El Tor N16961
1	VC_0494		conserved hypothetical protein		528305	528949	528305	528949			Chromosome 1 Vibrio cholerae El Tor N16961
1	VC_0495		conserved hypothetical protein		529011	529685	529011	529685			Chromosome 1 Vibrio cholerae El Tor N16961
1	VC_0496		hypothetical protein		529739	530338	529739	530338			Chromosome 1 Vibrio cholerae El Tor N16961
1	VC_0497		transcriptional regulator		530402	530602	530402	530602			Chromosome 1 Vibrio cholerae El Tor N16961
1	VC_0498		ribonuclease HI, putative	3.1.26.4	530684	531124	530684	531124			Chromosome 1 Vibrio cholerae El Tor N16961
1	VC_0499	orfB	transposase OrfAB, subunit B authentic point mutation		531205	532035	532035	531205			Chromosome 1 Vibrio cholerae El Tor N16961
1	VC_0500	orfA	transposase OrfAB, subunit A, authentic frameshift		532071	532411	532411	532071			Chromosome 1 Vibrio cholerae El Tor N16961
1	VC_0501		transposase, authentic frameshift		532899	533809	533809	532899			Chromosome 1 Vibrio cholerae El Tor N16961
1	VC_0502		type IV pilin, putative		534198	534722	534722	534198			Chromosome 1 Vibrio cholerae El Tor N16961
1	VC_0503		conserved hypothetical protein		535418	536698	535418	536698			Chromosome 1 Vibrio cholerae El Tor N16961
1	VC_0504		hypothetical protein		536876	537103	537103	536876			Chromosome 1 Vibrio cholerae El Tor N16961
1	VC_0505		hypothetical protein		537151	537519	537519	537151			Chromosome 1 Vibrio cholerae El Tor N16961
1	VC_0506		hypothetical protein		537550	538284	538284	537550			Chromosome 1 Vibrio cholerae El Tor N16961
1	VC_0507		hypothetical protein		538423	538599	538599	538423			Chromosome 1 Vibrio cholerae El Tor N16961
1	VC_0508		hypothetical protein		538603	539046	539046	538603			Chromosome 1 Vibrio cholerae El Tor N16961
1	VC_0509		hypothetical protein		539097	539540	539540	539097			Chromosome 1 Vibrio cholerae El Tor N16961
1	VC_0510		DNA repair protein RadC family protein		539531	540004	540004	539531			Chromosome 1 Vibrio cholerae El Tor N16961
1	VC_0511		hypothetical protein		540216	540335	540216	540335			Chromosome 1 Vibrio cholerae El Tor N16961
1	VC_0512		methyl-accepting chemotaxis protein		541319	542908	541319	542908			Chromosome 1 Vibrio cholerae El Tor N16961
1	VC_0513		transcriptional regulator, AraC/XylS family		544362	545177	544362	545177			Chromosome 1 Vibrio cholerae El Tor N16961
1	VC_0514		methyl-accepting chemotaxis protein		545174	547054	545174	547054			Chromosome 1 Vibrio cholerae El Tor N16961
1	VC_0515		conserved hypothetical protein		547158	548390	547158	548390			Chromosome 1 Vibrio cholerae El Tor N16961
1	VC_0516		phage integrase		548780	550021	550021	548780			Chromosome 1 Vibrio cholerae El Tor N16961
1	VC_0517	rpoD	RNA polymerase sigma factor RpoD		550407	552284	552284	550407			Chromosome 1 Vibrio cholerae El Tor N16961
1	VC_0518	dnaG	DNA primase, authentic frameshift	2.7.7.-	552383	554211	554211	552383			Chromosome 1 Vibrio cholerae El Tor N16961
1	VC_0519		conserved hypothetical protein		554235	554678	554678	554235			Chromosome 1 Vibrio cholerae El Tor N16961
1	VC_0520	rpsU	ribosomal protein S21		554708	554923	554923	554708			Chromosome 1 Vibrio cholerae El Tor N16961
1	VC_0521	gcp	O-sialoglycoprotein endopeptidase, authentic frameshift	3.4.24.57	555164	556182	555164	556182			Chromosome 1 Vibrio cholerae El Tor N16961
1	VC_0522		beta-ketoadipate enol-lactone hydrolase, putative		556336	557148	556336	557148			Chromosome 1 Vibrio cholerae El Tor N16961
1	VC_0523		conserved hypothetical protein		557197	557823	557823	557197			Chromosome 1 Vibrio cholerae El Tor N16961
1	VC_0524		dihydroneopterin aldolase FolB, putative	4.1.2.25	557976	558365	557976	558365			Chromosome 1 Vibrio cholerae El Tor N16961
1	VC_0525	folK-1	2-amino-4-hydroxy-6-hydroxymethyldihydropteridine pyrophosphokinase	2.7.6.3	558281	558868	558281	558868			Chromosome 1 Vibrio cholerae El Tor N16961
1	VC_0526		undecaprenol kinase, putative	2.7.1.66	558865	559668	558865	559668			Chromosome 1 Vibrio cholerae El Tor N16961
1	VC_0527		conserved hypothetical protein		559777	560067	559777	560067			Chromosome 1 Vibrio cholerae El Tor N16961
1	VC_0528	ispD	4-diphosphocytidyl-2C-methyl-D-erythritol synthase		560064	560762	560064	560762			Chromosome 1 Vibrio cholerae El Tor N16961
1	VC_0529	ispF	2C-methyl-D-erythritol 2,4-cyclodiphosphate synthase	4.6.1.12	560759	561235	560759	561235			Chromosome 1 Vibrio cholerae El Tor N16961
1	VC_0530		conserved hypothetical protein		561265	562350	561265	562350			Chromosome 1 Vibrio cholerae El Tor N16961
1	VC_0531	surE	survival protein SurE		562313	563104	562313	563104			Chromosome 1 Vibrio cholerae El Tor N16961
1	VC_0532	pcm	protein-L-isoaspartate O-methyltransferase	2.1.1.77	563097	563723	563097	563723			Chromosome 1 Vibrio cholerae El Tor N16961
1	VC_0533	nlpD	lipoprotein NlpD		563723	564658	563723	564658			Chromosome 1 Vibrio cholerae El Tor N16961
1	VC_0534	rpoS	RNA polymerase sigma factor RpoS		564732	565739	564732	565739			Chromosome 1 Vibrio cholerae El Tor N16961
1	VC_0535	mutS	DNA mismatch repair protein MutS		565832	568420	568420	565832			Chromosome 1 Vibrio cholerae El Tor N16961
1	VC_0536		hypothetical protein		568427	568528	568427	568528			Chromosome 1 Vibrio cholerae El Tor N16961
1	VC_0537	cysM	cysteine synthase B	4.2.99.8	568688	569575	569575	568688			Chromosome 1 Vibrio cholerae El Tor N16961
1	VC_0538	cysP	thiosulfate ABC transporter, periplasmic thiosulfate-binding protein		569959	570960	569959	570960			Chromosome 1 Vibrio cholerae El Tor N16961
1	VC_0539	cysT	sulfate ABC transporter, permease protein		571037	571888	571037	571888			Chromosome 1 Vibrio cholerae El Tor N16961
1	VC_0540	cysW	sulfate ABC transporter, permease protein		571899	572762	571899	572762			Chromosome 1 Vibrio cholerae El Tor N16961
1	VC_0541	cysA	sulfate ABC transporter, ATP-binding protein		572759	573889	572759	573889			Chromosome 1 Vibrio cholerae El Tor N16961
1	VC_0542		CinA family protein		574056	574562	574056	574562			Chromosome 1 Vibrio cholerae El Tor N16961
1	VC_0543	recA	recA protein		574522	575760	574522	575760			Chromosome 1 Vibrio cholerae El Tor N16961
1	VC_0544	recX	regulatory protein RecX		575893	576351	575893	576351			Chromosome 1 Vibrio cholerae El Tor N16961
1	VC_0545	alaS	alanyl-tRNA synthetase	6.1.1.7	576524	579106	576524	579106			Chromosome 1 Vibrio cholerae El Tor N16961
1	VC_0546		hypothetical protein		579138	579257	579138	579257			Chromosome 1 Vibrio cholerae El Tor N16961
1	VC_0547		aspartokinase, alpha and beta subunits	2.7.2.4	579310	580497	579310	580497			Chromosome 1 Vibrio cholerae El Tor N16961
1	VC_0548	csrA	carbon storage regulator		580589	580786	580589	580786			Chromosome 1 Vibrio cholerae El Tor N16961
1	VC_0549		oxaloacetate decarboxylase, gamma subunit putative		582357	582617	582357	582617			Chromosome 1 Vibrio cholerae El Tor N16961
1	VC_0550	oadA-1	oxaloacetate decarboxylase, alpha subunit	4.1.1.3	582646	584439	582646	584439			Chromosome 1 Vibrio cholerae El Tor N16961
1	VC_0551	oadB-1	oxaloacetate decarboxylase, beta subunit	4.1.1.3	584449	585579	584449	585579			Chromosome 1 Vibrio cholerae El Tor N16961
1	VC_0552		quinone oxidoreductase	1.6.5.5	585639	586652	585639	586652			Chromosome 1 Vibrio cholerae El Tor N16961
1	VC_0553		conserved hypothetical protein		586646	587107	586646	587107			Chromosome 1 Vibrio cholerae El Tor N16961
1	VC_0554		protease, insulinase family/protease, insulinase family		587114	589972	587114	589972			Chromosome 1 Vibrio cholerae El Tor N16961
1	VC_0555		hypothetical protein		589962	590063	590063	589962			Chromosome 1 Vibrio cholerae El Tor N16961
1	VC_0556	gshA	glutamate--cysteine ligase	6.3.2.2	590084	591658	590084	591658			Chromosome 1 Vibrio cholerae El Tor N16961
1	VC_0557	luxS	autoinducer-2 production protein		591707	592225	591707	592225			Chromosome 1 Vibrio cholerae El Tor N16961
1	VC_0558		conserved hypothetical protein		592295	593575	593575	592295			Chromosome 1 Vibrio cholerae El Tor N16961
1	VC_0559		conserved hypothetical protein		593658	594461	594461	593658			Chromosome 1 Vibrio cholerae El Tor N16961
1	VC_0560	ffh	signal recognition particle protein		594665	596050	594665	596050			Chromosome 1 Vibrio cholerae El Tor N16961
1	VC_0561	rpsP	ribosomal protein S16		596286	596534	596286	596534			Chromosome 1 Vibrio cholerae El Tor N16961
1	VC_0562	rimM	16S rRNA processing protein RimM		596562	597116	596562	597116			Chromosome 1 Vibrio cholerae El Tor N16961
1	VC_0563	trmD	tRNA (guanine-N1)-methyltransferase	2.1.1.31	597144	597887	597144	597887			Chromosome 1 Vibrio cholerae El Tor N16961
1	VC_0564	rplS	ribosomal protein L19		597929	598282	597929	598282			Chromosome 1 Vibrio cholerae El Tor N16961
1	VC_0565	degS	protease DegS	3.4.21.-	598403	599461	599461	598403			Chromosome 1 Vibrio cholerae El Tor N16961
1	VC_0566	htrA	protease DO	3.4.21.-	599638	601008	601008	599638			Chromosome 1 Vibrio cholerae El Tor N16961
1	VC_0567		conserved hypothetical protein		601137	601574	601574	601137			Chromosome 1 Vibrio cholerae El Tor N16961
1	VC_0568		conserved hypothetical protein		601728	602831	601728	602831			Chromosome 1 Vibrio cholerae El Tor N16961
1	VC_0569		hypothetical protein		602761	602970	602970	602761			Chromosome 1 Vibrio cholerae El Tor N16961
1	VC_0570	rplM	ribosomal protein L13		603055	603483	603055	603483			Chromosome 1 Vibrio cholerae El Tor N16961
1	VC_0571	rpsI	ribosomal protein S9		603499	603891	603499	603891			Chromosome 1 Vibrio cholerae El Tor N16961
1	VC_0572		hypothetical protein		603901	604026	603901	604026			Chromosome 1 Vibrio cholerae El Tor N16961
1	VC_0573	petA	ubiquinol--cytochrome c reductase, iron-sulfur subunit	1.10.2.2	604219	604812	604219	604812			Chromosome 1 Vibrio cholerae El Tor N16961
1	VC_0574	petB	ubiquinol--cytochrome c reductase, cytochrome B		604812	606077	604812	606077			Chromosome 1 Vibrio cholerae El Tor N16961
1	VC_0575	petC	ubiquinol--cytochrome c reductase, cytochrome c1		606074	606811	606074	606811			Chromosome 1 Vibrio cholerae El Tor N16961
1	VC_0576	sspA	stringent starvation protein A		606911	607546	606911	607546			Chromosome 1 Vibrio cholerae El Tor N16961
1	VC_0577	sspB	stringent starvation protein B		607546	608022	607546	608022			Chromosome 1 Vibrio cholerae El Tor N16961
1	VC_0578		lipoprotein, putative		608090	608659	608659	608090			Chromosome 1 Vibrio cholerae El Tor N16961
1	VC_0579		phosphoheptose isomerase		608662	609252	609252	608662			Chromosome 1 Vibrio cholerae El Tor N16961
1	VC_0580		conserved hypothetical protein		609256	609624	609624	609256			Chromosome 1 Vibrio cholerae El Tor N16961
1	VC_0581		lipoprotein, putative		609611	611572	611572	609611			Chromosome 1 Vibrio cholerae El Tor N16961
1	VC_0582		conserved hypothetical protein		611486	612352	611486	612352			Chromosome 1 Vibrio cholerae El Tor N16961
1	VC_0583		hemagglutinin/protease regulatory protein, authentic frameshift		612566	613176	613176	612566			Chromosome 1 Vibrio cholerae El Tor N16961
1	VC_0584		hypothetical protein		613391	613507	613507	613391			Chromosome 1 Vibrio cholerae El Tor N16961
1	VC_0585	hpt	hypoxanthine phosphoribosyltransferase	2.4.2.8	613472	614005	613472	614005			Chromosome 1 Vibrio cholerae El Tor N16961
1	VC_0586		carbonic anhydrase, putative	4.2.1.1	614080	614748	614748	614080			Chromosome 1 Vibrio cholerae El Tor N16961
1	VC_0587		sulfate permease family protein		614896	616542	614896	616542			Chromosome 1 Vibrio cholerae El Tor N16961
1	VC_0588		hypothetical protein		616650	616751	616650	616751			Chromosome 1 Vibrio cholerae El Tor N16961
1	VC_0589		ABC transporter, ATP-binding protein		616926	617843	616926	617843			Chromosome 1 Vibrio cholerae El Tor N16961
1	VC_0590		permease, putative		617849	618619	617849	618619			Chromosome 1 Vibrio cholerae El Tor N16961
1	VC_0591	panC	pantoate--beta-alanine ligase	6.3.2.1	618683	619564	619564	618683			Chromosome 1 Vibrio cholerae El Tor N16961
1	VC_0592	panB	3-methyl-2-oxobutanoate hydroxymethyltransferase	2.1.2.11	619575	620369	620369	619575			Chromosome 1 Vibrio cholerae El Tor N16961
1	VC_0593	folK-2	2-amino-4-hydroxy-6-hydroxymethyldihydropteridine pyrophosphokinase		620372	620875	620875	620372			Chromosome 1 Vibrio cholerae El Tor N16961
1	VC_0594	pcnB	polyA polymerase	2.7.7.19	620872	622245	622245	620872			Chromosome 1 Vibrio cholerae El Tor N16961
1	VC_0595		tRNA synthetases class I family protein		622336	623250	623250	622336			Chromosome 1 Vibrio cholerae El Tor N16961
1	VC_0596	dksA	dnaK suppressor protein		623299	623745	623745	623299			Chromosome 1 Vibrio cholerae El Tor N16961
1	VC_0597	sfsA	sugar fermentation stimulation protein		623870	624640	624640	623870			Chromosome 1 Vibrio cholerae El Tor N16961
1	VC_0598		hypothetical protein		624628	624729	624628	624729			Chromosome 1 Vibrio cholerae El Tor N16961
1	VC_0599		hypothetical protein		624766	624879	624879	624766			Chromosome 1 Vibrio cholerae El Tor N16961
1	VC_0600		hypothetical protein		624851	626203	624851	626203			Chromosome 1 Vibrio cholerae El Tor N16961
1	VC_0601	hrpB	ATP-dependent helicase HrpB		626302	628764	626302	628764			Chromosome 1 Vibrio cholerae El Tor N16961
1	VC_0602	mrcB	penicillin-binding protein 1B		628761	631094	628761	631094			Chromosome 1 Vibrio cholerae El Tor N16961
1	VC_0603		conserved hypothetical protein		631331	633625	631331	633625			Chromosome 1 Vibrio cholerae El Tor N16961
1	VC_0604	acnB	aconitate hydratase 2	4.2.1.3	633890	636487	633890	636487			Chromosome 1 Vibrio cholerae El Tor N16961
1	VC_0605		conserved hypothetical protein		636642	637022	636642	637022			Chromosome 1 Vibrio cholerae El Tor N16961
1	VC_0606	glnB-1	nitrogen regulatory protein P-II		637173	637538	637173	637538			Chromosome 1 Vibrio cholerae El Tor N16961
1	VC_0607		ammonium transporter, putative, authentic frameshift		637554	638788	637554	638788			Chromosome 1 Vibrio cholerae El Tor N16961
1	VC_0608		iron(III) ABC transporter, periplasmic iron-compound-binding protein		638885	639943	638885	639943			Chromosome 1 Vibrio cholerae El Tor N16961
1	VC_0609		iron(III) ABC transporter, permease protein		640027	641652	640027	641652			Chromosome 1 Vibrio cholerae El Tor N16961
1	VC_0610		iron(III) ABC transporter, ATP-binding protein		641652	642683	641652	642683			Chromosome 1 Vibrio cholerae El Tor N16961
1	VC_0611		phosphoglucomutase/phosphomannomutase, putative		642814	644226	644226	642814			Chromosome 1 Vibrio cholerae El Tor N16961
1	VC_0612		cellulose degradation product phosphorylase		644349	646754	646754	644349			Chromosome 1 Vibrio cholerae El Tor N16961
1	VC_0613	chb-1	beta-N-acetylhexosaminidase	3.2.1.52	646873	648786	648786	646873			Chromosome 1 Vibrio cholerae El Tor N16961
1	VC_0614		conserved hypothetical protein		648783	649760	649760	648783			Chromosome 1 Vibrio cholerae El Tor N16961
1	VC_0615		endoglucanase-related protein		649664	651388	651388	649664			Chromosome 1 Vibrio cholerae El Tor N16961
1	VC_0616		peptide ABC transporter, ATP-binding protein		651445	652440	652440	651445			Chromosome 1 Vibrio cholerae El Tor N16961
1	VC_0617		peptide ABC transporter, ATP-binding protein		652483	653466	653466	652483			Chromosome 1 Vibrio cholerae El Tor N16961
1	VC_0618		peptide ABC transporter, permease protein		653469	654494	654494	653469			Chromosome 1 Vibrio cholerae El Tor N16961
1	VC_0619		peptide ABC transporter, permease protein		654497	655483	655483	654497			Chromosome 1 Vibrio cholerae El Tor N16961
1	VC_0620		peptide ABC transporter, periplasmic peptide-binding protein		655653	657323	657323	655653			Chromosome 1 Vibrio cholerae El Tor N16961
1	VC_0621		hypothetical protein		657896	658285	657896	658285			Chromosome 1 Vibrio cholerae El Tor N16961
1	VC_0622		sensory box sensor histidine kinase/response regulator		658234	661767	661767	658234			Chromosome 1 Vibrio cholerae El Tor N16961
1	VC_0623		conserved hypothetical protein		661831	662853	662853	661831			Chromosome 1 Vibrio cholerae El Tor N16961
1	VC_0624		conserved hypothetical protein		662926	664011	664011	662926			Chromosome 1 Vibrio cholerae El Tor N16961
1	VC_0625		hypothetical protein		664048	664203	664048	664203			Chromosome 1 Vibrio cholerae El Tor N16961
1	VC_0626	hemL	glutamate-1-semialdehyde 2,1-aminomutase	5.4.3.8	664265	665563	665563	664265			Chromosome 1 Vibrio cholerae El Tor N16961
1	VC_0627		HesB/YadR/YfhF family protein		665847	666188	665847	666188			Chromosome 1 Vibrio cholerae El Tor N16961
1	VC_0628		conserved hypothetical protein		666286	667386	666286	667386			Chromosome 1 Vibrio cholerae El Tor N16961
1	VC_0629		multidrug resistance protein, putative		667295	670516	667295	670516			Chromosome 1 Vibrio cholerae El Tor N16961
1	VC_0630		conserved hypothetical protein		670598	671899	671899	670598			Chromosome 1 Vibrio cholerae El Tor N16961
1	VC_0631	tyrS-2	tyrosyl-tRNA synthetase	6.1.1.1	672030	673217	672030	673217			Chromosome 1 Vibrio cholerae El Tor N16961
1	VC_0632	dacB	D-alanyl-D-alanine carboxypeptidase/D-alanyl-D-alanine-endopeptidase	3.4.16.4	673285	674748	674748	673285			Chromosome 1 Vibrio cholerae El Tor N16961
1	VC_0633	ompU	outer membrane protein OmpU		674828	675880	675880	674828			Chromosome 1 Vibrio cholerae El Tor N16961
1	VC_0634	greA	transcription elongation factor GreA		676405	676881	676405	676881			Chromosome 1 Vibrio cholerae El Tor N16961
1	VC_0635		conserved hypothetical protein		676958	677254	677254	676958			Chromosome 1 Vibrio cholerae El Tor N16961
1	VC_0636	ftsJ	cell division protein FtsJ		677374	678003	677374	678003			Chromosome 1 Vibrio cholerae El Tor N16961
1	VC_0637	ftsH	cell division protein FtsH		678104	680059	678104	680059			Chromosome 1 Vibrio cholerae El Tor N16961
1	VC_0638	folP	dihydropteroate synthase	2.5.1.15	680126	680962	680126	680962			Chromosome 1 Vibrio cholerae El Tor N16961
1	VC_0639	glmM	phosphoglucosamine mutase		680988	682328	680988	682328			Chromosome 1 Vibrio cholerae El Tor N16961
1	VC_0640	secG	preprotein translocase, SecG subunit		682585	682920	682585	682920			Chromosome 1 Vibrio cholerae El Tor N16961
1	VC_0641		conserved hypothetical protein		683351	683806	683351	683806			Chromosome 1 Vibrio cholerae El Tor N16961
1	VC_0642	nusA	N utilization substance protein A		683825	685312	683825	685312			Chromosome 1 Vibrio cholerae El Tor N16961
1	VC_0643	infB	initiation factor IF-2		685337	688033	685337	688033			Chromosome 1 Vibrio cholerae El Tor N16961
1	VC_0644	rbfA	ribosome-binding factor A		688123	688533	688123	688533			Chromosome 1 Vibrio cholerae El Tor N16961
1	VC_0645	truB	tRNA pseudouridine 55 synthase		688533	689471	688533	689471			Chromosome 1 Vibrio cholerae El Tor N16961
1	VC_0646	rpsO	ribosomal protein S15		689613	689882	689613	689882			Chromosome 1 Vibrio cholerae El Tor N16961
1	VC_0647	pnp	polyribonucleotide nucleotidyltransferase	2.7.7.8	690245	692374	690245	692374			Chromosome 1 Vibrio cholerae El Tor N16961
1	VC_0648		lipoprotein, putative		692490	693401	692490	693401			Chromosome 1 Vibrio cholerae El Tor N16961
1	VC_0649		transcriptional regulator, MarR family		693488	693907	693488	693907			Chromosome 1 Vibrio cholerae El Tor N16961
1	VC_0650		conserved hypothetical protein		693954	695291	693954	695291			Chromosome 1 Vibrio cholerae El Tor N16961
1	VC_0651		conserved hypothetical protein		695344	696309	696309	695344			Chromosome 1 Vibrio cholerae El Tor N16961
1	VC_0652		protease, putative	3.4.-.-	696234	697247	697247	696234			Chromosome 1 Vibrio cholerae El Tor N16961
1	VC_0653		PAS domain S-box/GGDEF domain protein		697355	699409	699409	697355			Chromosome 1 Vibrio cholerae El Tor N16961
1	VC_0654		conserved hypothetical protein		699642	700169	699642	700169			Chromosome 1 Vibrio cholerae El Tor N16961
1	VC_0655		acetyltransferase, putative		700105	700656	700105	700656			Chromosome 1 Vibrio cholerae El Tor N16961
1	VC_0656	holD	DNA polymerase III, psi subunit	2.7.7.7	700767	701174	700767	701174			Chromosome 1 Vibrio cholerae El Tor N16961
1	VC_0657	rimI	ribosomal-protein-alanine acetyltransferase	2.3.1.128	701135	701620	701135	701620			Chromosome 1 Vibrio cholerae El Tor N16961
1	VC_0658		GGDEF domain protein		701609	703666	703666	701609			Chromosome 1 Vibrio cholerae El Tor N16961
1	VC_0659	prfC	peptide chain release factor 3		703870	705465	703870	705465			Chromosome 1 Vibrio cholerae El Tor N16961
1	VC_0660	srmB	ATP-dependent RNA helicase SrmB		705587	706858	706858	705587			Chromosome 1 Vibrio cholerae El Tor N16961
1	VC_0661		conserved hypothetical protein		706946	707668	707668	706946			Chromosome 1 Vibrio cholerae El Tor N16961
1	VC_0662	brnQ	branched chain amino acid transport system II carrier protein		707977	709290	707977	709290			Chromosome 1 Vibrio cholerae El Tor N16961
1	VC_0663	prfB	peptide chain release factor 2, programmed frameshift		709460	710558	709460	710558			Chromosome 1 Vibrio cholerae El Tor N16961
1	VC_0664	lysU	lysyl-tRNA synthetase, heat inducible	6.1.1.6	710583	712121	710583	712121			Chromosome 1 Vibrio cholerae El Tor N16961
1	VC_0665		sigma-54 dependent transcriptional regulator		712395	713729	712395	713729			Chromosome 1 Vibrio cholerae El Tor N16961
1	VC_0666		hypothetical protein		714244	714558	714244	714558			Chromosome 1 Vibrio cholerae El Tor N16961
1	VC_0667		oxidoreductase Tas, aldo/keto reductase family		714596	715654	715654	714596			Chromosome 1 Vibrio cholerae El Tor N16961
1	VC_0668	mutH	DNA mismatch repair protein MutH		715847	716512	716512	715847			Chromosome 1 Vibrio cholerae El Tor N16961
1	VC_0669		hypothetical protein		716899	716991	716991	716899			Chromosome 1 Vibrio cholerae El Tor N16961
1	VC_0670		hypothetical protein		716974	717120	716974	717120			Chromosome 1 Vibrio cholerae El Tor N16961
1	VC_0671		MutT/nudix family protein		717080	717661	717080	717661			Chromosome 1 Vibrio cholerae El Tor N16961
1	VC_0672	ptsP	phosphoenolpyruvate-protein phosphotransferase	2.7.3.9	717664	719910	717664	719910			Chromosome 1 Vibrio cholerae El Tor N16961
1	VC_0673		conserved hypothetical protein		719920	720714	719920	720714			Chromosome 1 Vibrio cholerae El Tor N16961
1	VC_0674	lgt	prolipoprotein diacylglyceryl transferase	2.4.99.-	720743	721558	720743	721558			Chromosome 1 Vibrio cholerae El Tor N16961
1	VC_0675	thyA	thymidylate synthase	2.1.1.45	721568	722419	721568	722419			Chromosome 1 Vibrio cholerae El Tor N16961
1	VC_0676	ntpA	nptA protein		722512	723660	723660	722512			Chromosome 1 Vibrio cholerae El Tor N16961
1	VC_0677	nhaR	transcriptional activator protein NhaR		724055	724945	724055	724945			Chromosome 1 Vibrio cholerae El Tor N16961
1	VC_0678	hlyU	transcriptional activator HlyU		725144	725470	725144	725470			Chromosome 1 Vibrio cholerae El Tor N16961
1	VC_0679	rpsT	ribosomal protein S20		725539	725799	725799	725539			Chromosome 1 Vibrio cholerae El Tor N16961
1	VC_0680	mviN	MviN protein		726042	727619	726042	727619			Chromosome 1 Vibrio cholerae El Tor N16961
1	VC_0681	ribF	riboflavin kinase/FMN adenylyltransferase	2.7.1.26	727688	728656	727688	728656			Chromosome 1 Vibrio cholerae El Tor N16961
1	VC_0682	ileS	isoleucyl-tRNA synthetase	6.1.1.5	728687	731536	728687	731536			Chromosome 1 Vibrio cholerae El Tor N16961
1	VC_0683	lspA	signal peptidase II	3.4.23.36	731552	732067	731552	732067			Chromosome 1 Vibrio cholerae El Tor N16961
1	VC_0684	fkpB	peptidyl-prolyl cis-trans isomerase, FKBP-type	5.2.1.8	732230	732664	732230	732664			Chromosome 1 Vibrio cholerae El Tor N16961
1	VC_0685	ispH	hydroxymethylbutenyl pyrophosphate reductase		732699	733661	732699	733661			Chromosome 1 Vibrio cholerae El Tor N16961
1	VC_0686		hypothetical protein		733692	733787	733692	733787			Chromosome 1 Vibrio cholerae El Tor N16961
1	VC_0687		carbon starvation protein A, putative		733798	735282	735282	733798			Chromosome 1 Vibrio cholerae El Tor N16961
1	VC_0688		lipoprotein, putative		735535	735876	735535	735876			Chromosome 1 Vibrio cholerae El Tor N16961
1	VC_0689		conserved hypothetical protein		735892	737691	735892	737691			Chromosome 1 Vibrio cholerae El Tor N16961
1	VC_0690		glucokinase regulator-related protein		737715	738638	738638	737715			Chromosome 1 Vibrio cholerae El Tor N16961
1	VC_0691		conserved hypothetical protein		738656	739768	739768	738656			Chromosome 1 Vibrio cholerae El Tor N16961
1	VC_0692	nagZ	beta-N-acetylhexosaminidase	3.2.1.52	739874	740866	739874	740866			Chromosome 1 Vibrio cholerae El Tor N16961
1	VC_0693		response regulator		740893	741606	741606	740893			Chromosome 1 Vibrio cholerae El Tor N16961
1	VC_0694		conserved hypothetical protein		741616	743292	743292	741616			Chromosome 1 Vibrio cholerae El Tor N16961
1	VC_0695	aroF	phospho-2-dehydro-3-deoxyheptonate aldolase, tyr-sensitive	4.1.2.15	743534	744607	743534	744607			Chromosome 1 Vibrio cholerae El Tor N16961
1	VC_0696	tyrA	chorismate mutase/prephenate dehydrogenase	5.4.99.5	744620	745747	744620	745747			Chromosome 1 Vibrio cholerae El Tor N16961
1	VC_0697		hypothetical protein		745814	746245	746245	745814			Chromosome 1 Vibrio cholerae El Tor N16961
1	VC_0698		ABC transporter, ATP-binding protein		746356	748023	748023	746356			Chromosome 1 Vibrio cholerae El Tor N16961
1	VC_0699		hypothetical protein		748208	748303	748208	748303			Chromosome 1 Vibrio cholerae El Tor N16961
1	VC_0700	slt	soluble lytic murein transglycosylase	3.2.1.-	748385	750331	748385	750331			Chromosome 1 Vibrio cholerae El Tor N16961
1	VC_0701		trp operon repressor, putative		750341	750697	750341	750697			Chromosome 1 Vibrio cholerae El Tor N16961
1	VC_0702		conserved hypothetical protein		750775	751326	751326	750775			Chromosome 1 Vibrio cholerae El Tor N16961
1	VC_0703		signal protein domain/GGDEF domain protein		751247	753622	753622	751247			Chromosome 1 Vibrio cholerae El Tor N16961
1	VC_0704		spermidine/putrescine ABC transporter, periplasmic spermidine/putrescine-binding protein, putative		753606	754685	754685	753606			Chromosome 1 Vibrio cholerae El Tor N16961
1	VC_0705	pheA	chorismate mutase/prephenate dehydratase	5.4.99.5	754828	756003	756003	754828			Chromosome 1 Vibrio cholerae El Tor N16961
1	VC_0706		sigma-54 modulation protein, putative		756243	756569	756569	756243			Chromosome 1 Vibrio cholerae El Tor N16961
1	VC_0707		hypothetical protein		756848	756976	756848	756976			Chromosome 1 Vibrio cholerae El Tor N16961
1	VC_0708		conserved hypothetical protein		756971	757732	757732	756971			Chromosome 1 Vibrio cholerae El Tor N16961
1	VC_0709	rluD	ribosomal large subunit pseudouridine synthase D		757851	758825	757851	758825			Chromosome 1 Vibrio cholerae El Tor N16961
1	VC_0710		conserved hypothetical protein		758828	759550	758828	759550			Chromosome 1 Vibrio cholerae El Tor N16961
1	VC_0711	clpB-1	clpB protein		759675	762248	759675	762248			Chromosome 1 Vibrio cholerae El Tor N16961
1	VC_0712		hypothetical protein		762497	762589	762497	762589			Chromosome 1 Vibrio cholerae El Tor N16961
1	VC_0713		hypothetical protein		762602	762799	762602	762799			Chromosome 1 Vibrio cholerae El Tor N16961
1	VC_0714		hypothetical protein		768218	768541	768218	768541			Chromosome 1 Vibrio cholerae El Tor N16961
1	VC_0715	frp	NADPH-flavin oxidoreductase		768551	769273	768551	769273			Chromosome 1 Vibrio cholerae El Tor N16961
1	VC_0716		ferredoxin		769308	769562	769562	769308			Chromosome 1 Vibrio cholerae El Tor N16961
1	VC_0717		protease, putative		769565	770965	770965	769565			Chromosome 1 Vibrio cholerae El Tor N16961
1	VC_0718		conserved hypothetical protein		771116	772030	772030	771116			Chromosome 1 Vibrio cholerae El Tor N16961
1	VC_0719	phoB	DNA-binding response regulator PhoB		772267	772956	772267	772956			Chromosome 1 Vibrio cholerae El Tor N16961
1	VC_0720	phoR	histidine protein kinase PhoR	2.7.3.-	772978	774279	772978	774279			Chromosome 1 Vibrio cholerae El Tor N16961
1	VC_0721		phosphate ABC transporter, periplasmic phosphate-binding protein, putative		774276	775253	774276	775253			Chromosome 1 Vibrio cholerae El Tor N16961
1	VC_0722	ppx	exopolyphosphatase	3.6.1.11	775321	776892	776892	775321			Chromosome 1 Vibrio cholerae El Tor N16961
1	VC_0723	ppk	polyphosphate kinase	2.7.4.1	776804	778909	778909	776804			Chromosome 1 Vibrio cholerae El Tor N16961
1	VC_0724	pstC-1	phosphate ABC transporter, permease protein		779108	781303	779108	781303			Chromosome 1 Vibrio cholerae El Tor N16961
1	VC_0725	pstA-1	phosphate ABC transporter, permease protein		781313	782959	781313	782959			Chromosome 1 Vibrio cholerae El Tor N16961
1	VC_0726	pstB-1	phosphate ABC transporter, ATP-binding protein		782962	783783	782962	783783			Chromosome 1 Vibrio cholerae El Tor N16961
1	VC_0727	phoU	phosphate transport system regulatory protein PhoU		783817	784527	783817	784527			Chromosome 1 Vibrio cholerae El Tor N16961
1	VC_0728		conserved hypothetical protein		784588	785364	785364	784588			Chromosome 1 Vibrio cholerae El Tor N16961
1	VC_0729		hypothetical protein		785417	785518	785417	785518			Chromosome 1 Vibrio cholerae El Tor N16961
1	VC_0730	cutC	copper homeostasis protein		785567	786331	786331	785567			Chromosome 1 Vibrio cholerae El Tor N16961
1	VC_0731		antioxidant, AhpC/Tsa family		786666	787289	787289	786666			Chromosome 1 Vibrio cholerae El Tor N16961
1	VC_0732		transcriptional regulator, LysR family		787493	788398	787493	788398			Chromosome 1 Vibrio cholerae El Tor N16961
1	VC_0733		hypothetical protein		788633	788752	788752	788633			Chromosome 1 Vibrio cholerae El Tor N16961
1	VC_0734	aceB	malate synthase A	4.1.3.2	788949	790619	788949	790619			Chromosome 1 Vibrio cholerae El Tor N16961
1	VC_0735		hypothetical protein		790624	790725	790725	790624			Chromosome 1 Vibrio cholerae El Tor N16961
1	VC_0736	aceA	isocitrate lyase	4.1.3.1	790749	792062	790749	792062			Chromosome 1 Vibrio cholerae El Tor N16961
1	VC_0737		conserved hypothetical protein		792215	792724	792724	792215			Chromosome 1 Vibrio cholerae El Tor N16961
1	VC_0738		hypothetical protein		792788	792892	792788	792892			Chromosome 1 Vibrio cholerae El Tor N16961
1	VC_0739	queA	S-adenosylmethionine:tRNA ribosyltransferase-isomerase	5.-.-.-	792954	794012	792954	794012			Chromosome 1 Vibrio cholerae El Tor N16961
1	VC_0740		hypothetical protein		793967	794230	794230	793967			Chromosome 1 Vibrio cholerae El Tor N16961
1	VC_0741	tgt	queuine tRNA-ribosyltransferase	2.4.2.29	794241	795380	794241	795380			Chromosome 1 Vibrio cholerae El Tor N16961
1	VC_0742		conserved hypothetical protein		795485	795817	795485	795817			Chromosome 1 Vibrio cholerae El Tor N16961
1	VC_0743	secD-1	protein-export membrane protein SecD		795839	797692	795839	797692			Chromosome 1 Vibrio cholerae El Tor N16961
1	VC_0744	secF-1	protein-export membrane protein SecF		797707	798654	797707	798654			Chromosome 1 Vibrio cholerae El Tor N16961
1	VC_0745		inositol monophosphate family protein		798822	799688	799688	798822			Chromosome 1 Vibrio cholerae El Tor N16961
1	VC_0746		RNA methyltransferase, TrmH family	2.1.1.-	799804	800538	799804	800538			Chromosome 1 Vibrio cholerae El Tor N16961
1	VC_0747		conserved hypothetical protein		800608	801174	800608	801174			Chromosome 1 Vibrio cholerae El Tor N16961
1	VC_0748		aminotransferase NifS, class V		801201	802415	801201	802415			Chromosome 1 Vibrio cholerae El Tor N16961
1	VC_0749		NifU family protein		802452	802835	802452	802835			Chromosome 1 Vibrio cholerae El Tor N16961
1	VC_0750		HesB/YadR/YfhF family protein		802896	803219	802896	803219			Chromosome 1 Vibrio cholerae El Tor N16961
1	VC_0751	hscB	chaperone protein HscB		803268	803783	803268	803783			Chromosome 1 Vibrio cholerae El Tor N16961
1	VC_0752	hscA	chaperone protein HscA		803807	805657	803807	805657			Chromosome 1 Vibrio cholerae El Tor N16961
1	VC_0753		ferredoxin		805590	806009	805590	806009			Chromosome 1 Vibrio cholerae El Tor N16961
1	VC_0754		conserved hypothetical protein		806058	806252	806058	806252			Chromosome 1 Vibrio cholerae El Tor N16961
1	VC_0755	pepB	peptidase B	3.-.-.-	806427	807761	806427	807761			Chromosome 1 Vibrio cholerae El Tor N16961
1	VC_0756	ndk	nucleoside diphosphate kinase	2.7.4.6	807964	808392	807964	808392			Chromosome 1 Vibrio cholerae El Tor N16961
1	VC_0757		conserved hypothetical protein		808566	809687	808566	809687			Chromosome 1 Vibrio cholerae El Tor N16961
1	VC_0758		conserved hypothetical protein		809902	811083	809902	811083			Chromosome 1 Vibrio cholerae El Tor N16961
1	VC_0759	gcpE	gcpE protein		811088	812218	811088	812218			Chromosome 1 Vibrio cholerae El Tor N16961
1	VC_0760	hisS	histidyl-tRNA synthetase	6.1.1.21	812244	813512	812244	813512			Chromosome 1 Vibrio cholerae El Tor N16961
1	VC_0761		conserved hypothetical protein		813549	814163	813549	814163			Chromosome 1 Vibrio cholerae El Tor N16961
1	VC_0762		lipoprotein, putative		814176	815336	814176	815336			Chromosome 1 Vibrio cholerae El Tor N16961
1	VC_0763		GTP-binding protein		815529	817013	815529	817013			Chromosome 1 Vibrio cholerae El Tor N16961
1	VC_0764		hypothetical protein		817034	817951	817034	817951			Chromosome 1 Vibrio cholerae El Tor N16961
1	VC_0765		conserved hypothetical protein		818256	818489	818256	818489			Chromosome 1 Vibrio cholerae El Tor N16961
1	VC_0766	xseA	exodeoxyribonuclease VII, large subunit	3.1.11.6	818470	819810	819810	818470			Chromosome 1 Vibrio cholerae El Tor N16961
1	VC_0767	guaB	inosine-5`-monophosphate dehydrogenase	1.1.1.205	820012	821481	820012	821481			Chromosome 1 Vibrio cholerae El Tor N16961
1	VC_0768	guaA	GMP synthase	6.3.5.2	821588	823141	821588	823141			Chromosome 1 Vibrio cholerae El Tor N16961
1	VC_0769		chitinase, putative		823377	825101	823377	825101			Chromosome 1 Vibrio cholerae El Tor N16961
1	VC_0770		conserved hypothetical protein		825292	825885	825292	825885			Chromosome 1 Vibrio cholerae El Tor N16961
1	VC_0771	vibB	vibriobactin-specific isochorismatase	3.3.2.1	826197	827078	826197	827078			Chromosome 1 Vibrio cholerae El Tor N16961
1	VC_0772	vibE	vibriobactin-specific 2,3-dihydroxybenzoate-AMP ligase		827179	828810	828810	827179			Chromosome 1 Vibrio cholerae El Tor N16961
1	VC_0773	vibC	vibriobactin-specific isochorismate synthase	5.4.99.6	828821	830008	830008	828821			Chromosome 1 Vibrio cholerae El Tor N16961
1	VC_0774		hypothetical protein		830176	830964	830176	830964			Chromosome 1 Vibrio cholerae El Tor N16961
1	VC_0775	vibH	vibriobactin synthetase, amide synthase subunit VibH		830976	832292	832292	830976			Chromosome 1 Vibrio cholerae El Tor N16961
1	VC_0776	viuP	vibriobactin and enterobactin ABC transporter, periplasmic ferric vibriobactin/enterobactin-binding protein		832470	833447	832470	833447			Chromosome 1 Vibrio cholerae El Tor N16961
1	VC_0777	viuD	vibriobactin and enterobactin ABC transporter, permease protein		833444	834496	833444	834496			Chromosome 1 Vibrio cholerae El Tor N16961
1	VC_0778	viuG	vibriobactin and enterobactin ABC transporter, permease protein		834475	835551	834475	835551			Chromosome 1 Vibrio cholerae El Tor N16961
1	VC_0779	viuC	vibriobactin and enterobactin ABC transporter, ATP-binding protein		835668	836507	835668	836507			Chromosome 1 Vibrio cholerae El Tor N16961
1	VC_0780	vibD	vibriobactin synthase component D		836438	837223	836438	837223			Chromosome 1 Vibrio cholerae El Tor N16961
1	VC_0781		transcriptional regulator, LysR family		837233	838159	837233	838159			Chromosome 1 Vibrio cholerae El Tor N16961
1	VC_0782		hypothetical protein		838152	838262	838262	838152			Chromosome 1 Vibrio cholerae El Tor N16961
1	VC_0783		conserved hypothetical protein		838377	840359	838377	840359			Chromosome 1 Vibrio cholerae El Tor N16961
1	VC_0784		sodium/alanine symporter		840439	841989	841989	840439			Chromosome 1 Vibrio cholerae El Tor N16961
1	VC_0785		hypothetical protein		842268	842366	842366	842268			Chromosome 1 Vibrio cholerae El Tor N16961
1	VC_0786	dadA	D-amino acid dehydrogenase, small subunit	1.4.99.1	842367	843632	843632	842367			Chromosome 1 Vibrio cholerae El Tor N16961
1	VC_0787		transcriptional regulator, LysR family		843733	844665	843733	844665			Chromosome 1 Vibrio cholerae El Tor N16961
1	VC_0788		hypothetical protein		844790	845119	844790	845119			Chromosome 1 Vibrio cholerae El Tor N16961
1	VC_0789		hypothetical protein		845285	845557	845285	845557			Chromosome 1 Vibrio cholerae El Tor N16961
1	VC_0790	citB	transcriptional regulator CitB		845591	846274	846274	845591			Chromosome 1 Vibrio cholerae El Tor N16961
1	VC_0791	citA	sensor kinase citA		846288	847985	847985	846288			Chromosome 1 Vibrio cholerae El Tor N16961
1	VC_0792	oadB-2	oxaloacetate decarboxylase, beta subunit	4.1.1.3	848056	849357	849357	848056			Chromosome 1 Vibrio cholerae El Tor N16961
1	VC_0793	oadA-2	oxaloacetate decarboxylase, alpha subunit, authentic frameshift	4.1.1.3	849373	851189	851189	849373			Chromosome 1 Vibrio cholerae El Tor N16961
1	VC_0794		oxaloacetate decarboxylase, gamma subunit, putative		851190	851462	851462	851190			Chromosome 1 Vibrio cholerae El Tor N16961
1	VC_0795	citS	citrate/sodium symporter		851557	852903	852903	851557			Chromosome 1 Vibrio cholerae El Tor N16961
1	VC_0796	citC	citrate (pro-3S)-lyase ligase	6.2.1.22	853165	854235	853165	854235			Chromosome 1 Vibrio cholerae El Tor N16961
1	VC_0797	citD	citrate lyase, gamma subunit		854287	854583	854287	854583			Chromosome 1 Vibrio cholerae El Tor N16961
1	VC_0798	citE	citrate lyase, beta subunit	4.1.3.6	854565	855455	854565	855455			Chromosome 1 Vibrio cholerae El Tor N16961
1	VC_0799	citF	citrate lyase, alpha subunit	4.1.3.6	855391	856995	855391	856995			Chromosome 1 Vibrio cholerae El Tor N16961
1	VC_0800	citX	apo-citrate lyase phosphoribosyl-dephospho-CoA transferase	2.7.7.-	856992	857528	856992	857528			Chromosome 1 Vibrio cholerae El Tor N16961
1	VC_0801	citG	2-(5-triphosphoribosyl)-3-dephosphocoenzyme-A synthase		857506	858447	857506	858447			Chromosome 1 Vibrio cholerae El Tor N16961
1	VC_0802		hypothetical protein		858794	859192	858794	859192			Chromosome 1 Vibrio cholerae El Tor N16961
1	VC_0803		RNA methyltransferase, TrmH family		859267	860040	859267	860040			Chromosome 1 Vibrio cholerae El Tor N16961
1	VC_0804		ferredoxin		860219	860542	860542	860219			Chromosome 1 Vibrio cholerae El Tor N16961
1	VC_0805		hypothetical protein		860584	860679	860584	860679			Chromosome 1 Vibrio cholerae El Tor N16961
1	VC_0806		conserved hypothetical protein		860789	862405	860789	862405			Chromosome 1 Vibrio cholerae El Tor N16961
1	VC_0807		hypothetical protein		862473	863156	863156	862473			Chromosome 1 Vibrio cholerae El Tor N16961
1	VC_0808		hypothetical protein		863128	863280	863280	863128			Chromosome 1 Vibrio cholerae El Tor N16961
1	VC_0809		hypothetical protein		863289	865058	863289	865058			Chromosome 1 Vibrio cholerae El Tor N16961
1	VC_0810		hypothetical protein		865250	865765	865250	865765			Chromosome 1 Vibrio cholerae El Tor N16961
1	VC_0811		hypothetical protein		866099	866803	866803	866099			Chromosome 1 Vibrio cholerae El Tor N16961
1	VC_0812		ATP-dependent RNA helicase, DEAD/DEAH box family		866873	869812	869812	866873			Chromosome 1 Vibrio cholerae El Tor N16961
1	VC_0813		tellurite resistance protein-related protein		869813	870391	870391	869813			Chromosome 1 Vibrio cholerae El Tor N16961
1	VC_0814		transcriptional regulator, putative		870819	871298	871298	870819			Chromosome 1 Vibrio cholerae El Tor N16961
1	VC_0815		hypothetical protein		871283	872653	872653	871283			Chromosome 1 Vibrio cholerae El Tor N16961
1	VC_0816		hypothetical protein		872764	872946	872946	872764			Chromosome 1 Vibrio cholerae El Tor N16961
1	VC_0817		transposase, putative		873242	874225	873242	874225			Chromosome 1 Vibrio cholerae El Tor N16961
1	VC_0818		transposase, putative authentic point mutation		874251	874931	874931	874251			Chromosome 1 Vibrio cholerae El Tor N16961
1	VC_0819	aldA-1	aldehyde dehydrogenase	1.2.1.3	875273	876898	876898	875273			Chromosome 1 Vibrio cholerae El Tor N16961
1	VC_0820	tagA	ToxR-activated gene A protein		876974	880015	876974	880015			Chromosome 1 Vibrio cholerae El Tor N16961
1	VC_0821		hypothetical protein		880128	881267	880128	881267			Chromosome 1 Vibrio cholerae El Tor N16961
1	VC_0822		inner membrane protein, putative		881390	884728	881390	884728			Chromosome 1 Vibrio cholerae El Tor N16961
1	VC_0823		hypothetical protein		884725	885663	884725	885663			Chromosome 1 Vibrio cholerae El Tor N16961
1	VC_0824	tagD	tagD protein		885773	886267	885773	886267			Chromosome 1 Vibrio cholerae El Tor N16961
1	VC_0825	tcpI	toxin co-regulated pilus biosynthesis protein I		886543	888405	888405	886543			Chromosome 1 Vibrio cholerae El Tor N16961
1	VC_0826	tcpP	toxin co-regulated pilus biosynthesis protein P		888846	889511	888846	889511			Chromosome 1 Vibrio cholerae El Tor N16961
1	VC_0827	tcpH	toxin co-regulated pilus biosynthesis protein H		889496	889906	889496	889906			Chromosome 1 Vibrio cholerae El Tor N16961
1	VC_0828	tcpA	toxin co-regulated pilin		890449	891123	890449	891123			Chromosome 1 Vibrio cholerae El Tor N16961
1	VC_0829	tcpB	toxin co-regulated pilus biosynthesis protein B		891203	892495	891203	892495			Chromosome 1 Vibrio cholerae El Tor N16961
1	VC_0830	tcpQ	toxin co-regulated pilus biosynthesis protein Q		892495	892947	892495	892947			Chromosome 1 Vibrio cholerae El Tor N16961
1	VC_0831	tcpC	toxin co-regulated pilus biosynthesis outer membrane protein C		892950	894419	892950	894419			Chromosome 1 Vibrio cholerae El Tor N16961
1	VC_0832	tcpR	toxin co-regulated pilus biosynthesis protein R		894412	894867	894412	894867			Chromosome 1 Vibrio cholerae El Tor N16961
1	VC_0833	tcpD	toxin co-regulated pilus biosynthesis protein D		894855	895691	894855	895691			Chromosome 1 Vibrio cholerae El Tor N16961
1	VC_0834	tcpS	toxin co-regulated pilus biosynthesis protein S		895707	896165	895707	896165			Chromosome 1 Vibrio cholerae El Tor N16961
1	VC_0835	tcpT	toxin co-regulated pilus biosynthesis protein T		896155	897666	896155	897666			Chromosome 1 Vibrio cholerae El Tor N16961
1	VC_0836	tcpE	toxin co-regulated pilus biosynthesis protein E		897641	898663	897641	898663			Chromosome 1 Vibrio cholerae El Tor N16961
1	VC_0837	tcpF	toxin co-regulated pilus biosynthesis protein F		898673	899689	898673	899689			Chromosome 1 Vibrio cholerae El Tor N16961
1	VC_0838	tcpN/toxT	TCP pilus virulence regulatory protein		899896	900726	899896	900726			Chromosome 1 Vibrio cholerae El Tor N16961
1	VC_0839	tcpJ	leader peptidase TcpJ		900726	901487	900726	901487			Chromosome 1 Vibrio cholerae El Tor N16961
1	VC_0840	acfB	accessory colonization factor AcfB		901494	903374	901494	903374			Chromosome 1 Vibrio cholerae El Tor N16961
1	VC_0841	acfC	accessory colonization factor AcfC		903380	904150	903380	904150			Chromosome 1 Vibrio cholerae El Tor N16961
1	VC_0842		conserved hypothetical protein		904166	904639	904166	904639			Chromosome 1 Vibrio cholerae El Tor N16961
1	VC_0843	tagE-1	tagE protein		904648	905556	904648	905556			Chromosome 1 Vibrio cholerae El Tor N16961
1	VC_0844	acfA	accessory colonization factor AcfA		905559	906206	906206	905559			Chromosome 1 Vibrio cholerae El Tor N16961
1	VC_0845		lipoprotein, putative		906379	910941	906379	910941			Chromosome 1 Vibrio cholerae El Tor N16961
1	VC_0846		integrase, degenerate		911517	912207	912207	911517			Chromosome 1 Vibrio cholerae El Tor N16961
1	VC_0847		integrase, phage family		912856	914124	914124	912856			Chromosome 1 Vibrio cholerae El Tor N16961
1	VC_0848	smpB	small protein B		914726	915211	915211	914726			Chromosome 1 Vibrio cholerae El Tor N16961
1	VC_0849		conserved hypothetical protein		915389	915829	915389	915829			Chromosome 1 Vibrio cholerae El Tor N16961
1	VC_0850		conserved hypothetical protein		915826	916137	915826	916137			Chromosome 1 Vibrio cholerae El Tor N16961
1	VC_0851	smpA	small protein A		916215	916625	916625	916215			Chromosome 1 Vibrio cholerae El Tor N16961
1	VC_0852	recN	DNA repair protein RecN		916733	918397	918397	916733			Chromosome 1 Vibrio cholerae El Tor N16961
1	VC_0853		conserved hypothetical protein		918527	919411	919411	918527			Chromosome 1 Vibrio cholerae El Tor N16961
1	VC_0854	grpE	heat shock protein GrpE		919557	920159	919557	920159			Chromosome 1 Vibrio cholerae El Tor N16961
1	VC_0855	dnaK	dnaK protein		920423	922330	920423	922330			Chromosome 1 Vibrio cholerae El Tor N16961
1	VC_0856	dnaJ	dnaJ protein		922531	923676	922531	923676			Chromosome 1 Vibrio cholerae El Tor N16961
1	VC_0857		pilin, putative		923726	924169	924169	923726			Chromosome 1 Vibrio cholerae El Tor N16961
1	VC_0858		type IV pilin, putative		924224	924778	924224	924778			Chromosome 1 Vibrio cholerae El Tor N16961
1	VC_0859		hypothetical protein		924747	925349	924747	925349			Chromosome 1 Vibrio cholerae El Tor N16961
1	VC_0860		hypothetical protein		925340	926581	925340	926581			Chromosome 1 Vibrio cholerae El Tor N16961
1	VC_0861		type IV pilin, putative		926571	926984	926571	926984			Chromosome 1 Vibrio cholerae El Tor N16961
1	VC_0862		hypothetical protein		927021	927389	927021	927389			Chromosome 1 Vibrio cholerae El Tor N16961
1	VC_0863		conserved hypothetical protein		927382	928941	927382	928941			Chromosome 1 Vibrio cholerae El Tor N16961
1	VC_0864	yfhC	zinc-binding domain protein		929010	929591	929010	929591			Chromosome 1 Vibrio cholerae El Tor N16961
1	VC_0865		hypothetical protein		929637	929768	929768	929637			Chromosome 1 Vibrio cholerae El Tor N16961
1	VC_0866		transglycosylase, Slt family		929947	931539	931539	929947			Chromosome 1 Vibrio cholerae El Tor N16961
1	VC_0867		hypothetical protein		931539	931661	931661	931539			Chromosome 1 Vibrio cholerae El Tor N16961
1	VC_0868		hypothetical protein		931640	931852	931640	931852			Chromosome 1 Vibrio cholerae El Tor N16961
1	VC_0869	purL	phosphoribosylformylglycinamidine synthase	6.3.5.3	931849	935742	931849	935742			Chromosome 1 Vibrio cholerae El Tor N16961
1	VC_0870	tnpA	IS1004 transposase		935917	936354	935917	936354			Chromosome 1 Vibrio cholerae El Tor N16961
1	VC_0871		hypothetical protein		936465	936656	936656	936465			Chromosome 1 Vibrio cholerae El Tor N16961
1	VC_0872		conserved hypothetical protein		936662	936865	936865	936662			Chromosome 1 Vibrio cholerae El Tor N16961
1	VC_0873		conserved hypothetical protein		936968	937612	937612	936968			Chromosome 1 Vibrio cholerae El Tor N16961
1	VC_0874		hypothetical protein		937645	937836	937645	937836			Chromosome 1 Vibrio cholerae El Tor N16961
1	VC_0875	proS	prolyl-tRNA synthetase	6.1.1.15	937854	939569	939569	937854			Chromosome 1 Vibrio cholerae El Tor N16961
1	VC_0876		conserved hypothetical protein		939795	940490	940490	939795			Chromosome 1 Vibrio cholerae El Tor N16961
1	VC_0877		hypothetical protein		940506	940604	940604	940506			Chromosome 1 Vibrio cholerae El Tor N16961
1	VC_0878		ribosomal protein, L31P family		940625	940882	940625	940882			Chromosome 1 Vibrio cholerae El Tor N16961
1	VC_0879		ribosomal protein L36, putative		940879	941004	940879	941004			Chromosome 1 Vibrio cholerae El Tor N16961
1	VC_0880		conserved hypothetical protein		941187	942791	941187	942791			Chromosome 1 Vibrio cholerae El Tor N16961
1	VC_0881		conserved hypothetical protein		942857	943306	943306	942857			Chromosome 1 Vibrio cholerae El Tor N16961
1	VC_0882		conserved hypothetical protein		943303	943602	943602	943303			Chromosome 1 Vibrio cholerae El Tor N16961
1	VC_0883		hypothetical protein		944215	944328	944328	944215			Chromosome 1 Vibrio cholerae El Tor N16961
1	VC_0884		acetyltransferase-related protein		944367	944990	944367	944990			Chromosome 1 Vibrio cholerae El Tor N16961
1	VC_0885		hypothetical protein		944947	945249	945249	944947			Chromosome 1 Vibrio cholerae El Tor N16961
1	VC_0886		hypothetical protein		945253	946290	946290	945253			Chromosome 1 Vibrio cholerae El Tor N16961
1	VC_0887		conserved hypothetical protein		946379	946690	946379	946690			Chromosome 1 Vibrio cholerae El Tor N16961
[truncated: 1,887 more rows]
