# Supplementary material for: High-resolution definition of the Vibrio cholerae essential gene set with hidden Markov model–based analyses of transposon-insertion sequencing data
Source: Nucleic Acids Res. 2013 Jul 30;41(19):9033–48. doi: 10.1093/nar/gkt654 (PMC3799429; doi:10.1093/nar/gkt654)
Supplement: Supplementary Data [file supp_gkt654_nar-01659-h-2013-File013.zip › Sample Input Files/WT_bowtie_Map.txt]

No name	+	gi|15640032|ref|NC_002505.1|	2043418	TAATGCACCATCCAGATCATTATTGCGCACATAATTCAG	EC>EEEEEEEEFEFDFFEFFGDFD@@ECDDC=A.CFFFB	0
No name	+	gi|15640032|ref|NC_002505.1|	118648	TATTATGCGTCAGTGGCAGCATGCCTAAGCGACTTTCGTGCTTA	ECECEEEEEECEEDFEEEDEEFFEDEEFEDDE7>EBDE;C9EDA	0
No name	+	gi|15640032|ref|NC_002505.1|	2428917	TAAGTTATCGTTGTCACCGACTTT	EC/ACCEEEEEEEEFBEFECCC7A	0
No name	+	gi|15600771|ref|NC_002506.1|	823569	TAACACTAAAATCCATCTCAATAACGGGGGCTATTTTATCTGGG	FFFFFHHFHHHHGHHHFGHHHFGGFEEEH>7D;AEG?BFDD555	0
No name	+	gi|15640032|ref|NC_002505.1|	1897336	TAACACACCAGCATGCCTAGGCCATCTAGTGCG	FF;8>EHHEFFFF=?FGGAA?-/?C=E0A0A0>	0
No name	+	gi|15600771|ref|NC_002506.1|	799599	TAATATGACCGCGTCACCTTGTGAAGTCAGCCCAGCGATAG	FCCHHFHHFFEEHHHED=EFFFHFBFGHD?CAE?F@CADD?	0
No name	+	gi|15640032|ref|NC_002505.1|	2380114	TACACCATCCATCACACCAAGACA	FFCFFHHHFHHHHGHFGEHHHHHH	0	14:T>C,15:G>A,23:C>A
No name	-	gi|15640032|ref|NC_002505.1|	1241633	CCCATGATCAATGCCAGAGCTACGGCGGCGGCAGAGGTAATA	A5AEDGFFEBFFHFFFFFFEHHHEHDHHHHHHHHHHHHFFFF	0
No name	-	gi|15600771|ref|NC_002506.1|	637825	AGAATGCGATTGATGACGACTCTCGTATTA	DBDE@HFFHFFHEFHFHGHEBE?HHHFFFF	0	25:G>T,26:T>A,29:T>A
No name	-	gi|15640032|ref|NC_002505.1|	446874	GTTACTGGCGCAATACGC	CEE=DCC>9=@@>>DC9>	0
No name	-	gi|15640032|ref|NC_002505.1|	873500	GACGTTTACAAACGGAATTAATCCGACTTCACAAAATACACCTA	5DDFA8E?>AA?FBHHGBDEDCBHGHGBDFBHHHHHHFFFFF;F	0
No name	-	gi|15640032|ref|NC_002505.1|	2126177	AGCAAATTGTGATGCGGTGTA	@BBFA99.--CCCCCCE.>CE	0	0:G>A,3:C>T,19:C>G
No name	-	gi|15640032|ref|NC_002505.1|	2087860	GCCGAGTGATTTTCTGGGCTTA	DDFDGFHEEHHFEF?EFCA0?F	0
No name	-	gi|15640032|ref|NC_002505.1|	2851618	CAAAACCACTAACCGTTTGATCAGTTTTGTCGAAGCACTCAGTA	5AA55@BBFC>@:EFFFGGGDHGDFFHHEFHHGHHHHHHHHFFF	0
No name	-	gi|15640032|ref|NC_002505.1|	2319918	CGTGGTTACCCAGCGCCATAGCGTCGTAACCGATTTTGCTCATA	>DE-FDFECCCAED@@@E9EAAEDDFEEEDEFFEBCBEEEEEEE	0
No name	-	gi|15640032|ref|NC_002505.1|	777080	TCTGTCGATGAGATAAAGACCTGTGGATTGCCATCATTA	CCDCFHFHGHFFGFGHGDEHHHHHHHFFHIHHHFIIFFF	0	34:C>T
No name	-	gi|15640032|ref|NC_002505.1|	1352654	CAGTTATCGCACGGTCGAAACCCATAGGCAAAATATTAAGCATA	5GDD@?DED@DCCEFEC@78FCDGDHFHHGHHHFHHHHHHHFFF	0
No name	-	gi|15640032|ref|NC_002505.1|	1322628	TGCTTGAATAGCAGCCGTTCTGTTCACAGCTCAATGGATA	AB@FFFGE=D@BEBEE@DAHHHGGHHHFFFCFFIIHHFFF	0
No name	+	gi|15640032|ref|NC_002505.1|	2480418	TATCGCAAATAAATGCAGTAAGTTGTGGTTCAGCCAAGCGTTAC	FFFHHEHHHHHHGHHHFHHDGFAACCE:AEHFGGDH=DDE@>E5	0
No name	-	gi|15640032|ref|NC_002505.1|	719551	GTAACAATGCGCGTGTGGCGGATGTGTA	FECAFDE>CC@CDEECEEEEEEBEC@@E	0
No name	-	gi|15640032|ref|NC_002505.1|	221553	CTGATTGATGCGATCGCGCAAGCGCTCATTTTCAAACATTA	FBFC=EEE@E>FC=E=@FFHH@CFFFHGDHFCFFFEHFBFF	0
No name	+	gi|15640032|ref|NC_002505.1|	132744	TAACCTTCCTGCACCTTAGATTTAGT	ECCEEEEEEEEFEFEEDDFFCF=EGD	0
No name	-	gi|15600771|ref|NC_002506.1|	353725	GGGTTGGCTGATAAG	C<9@<@-<59>/==5	0	3:A>T
No name	+	gi|15640032|ref|NC_002505.1|	1750651	TAAATCACTGCTGTAAAACAGAGCGATGATCACTACTACGCCAA	ECECEEEBCEBFFGFEGFFEEEEDCCEEFFGFDDGDFFD@>755	0
No name	+	gi|15640032|ref|NC_002505.1|	71034	TACTTCATCGATGGCTTGCAGTTTGTCGATCAATACATGG	FFFHHHHHHIFHHHFFFAHHG9EDDFHHFHIE/AEBDBA=	0	39:C>G
No name	+	gi|15640032|ref|NC_002505.1|	1159318	TACGTTCTCGACAAGTGGGTGGTTAACGAGCGTTTAGAGCTCAA	FFFEHHHHHHHHHHHBBF;CEEDFHFFE::>C*5>AACG-EBG5	0
No name	-	gi|15640032|ref|NC_002505.1|	449689	CGATTTTGATCGTAAATTCCATCAATGGATGCCTAACCTTA	C?A/=CDHFDEDHGGE=AGEE=GCHHFEFDHFFFFCHFCAF	0
No name	+	gi|15600771|ref|NC_002506.1|	556159	CCCTGCCCAACGGTCACTACC	>CCEEE@CF;+7+C@E=EFEE	0
No name	+	gi|15640032|ref|NC_002505.1|	184480	TACATGGAAGATGTTAGTGAACCTATAGCTTCCATGTCAGTAAC	FFFIFHHCFH@FGAEDHFGFDE@FDFGFFEBBGDDDGHHH@A?8	0
No name	-	gi|15640032|ref|NC_002505.1|	2341708	AAGTCGATATCATCCGGACGGATGGTGCCACTGAGACGAATGTA	5>7FDFF@GDD>:C>+7@D@GHFHFFHHHHHGHHE;HFHFFFCF	0
No name	+	gi|15640032|ref|NC_002505.1|	78532	TAAAACCTTCAAAGAAGCCTTGCTCTTTACTCACCGCGG	FFFHHHEHHHFHDGFFFHFGGDDFDFHHHFFGFE;>>>7	0
No name	+	gi|15640032|ref|NC_002505.1|	614350	TATTCACGATGTTTAAGGTAGTAATCGCGAATATGCAGCAACCA	FFFHHHHIECFCGCFDFHCCFCGFGD;@C>>>DGFHHFDC?AC5	0
No name	+	gi|15600771|ref|NC_002506.1|	917270	TACTCTCTCCATCTTGCTGGCTGAAGCCAAGTGACTTTACGTTG	FFFIIIIIHHIHHHHHHHFF@FHFHFGFH@F=DGFAECGFE7C7	0
No name	+	gi|15600771|ref|NC_002506.1|	966638	TAAGTGGCGAAGATCACTCAAACGCTCCATCTCAAACTCAATGT	FCFHHHHHHHHHEGHFFGHFFGHD=E:CBDDDGGAEDCFC=?B5	0
No name	-	gi|15640032|ref|NC_002505.1|	699721	CGTTCAAAAAAAAGCCTTGCTTGATGCAATGGGTTTAGTA	DDCC>>CDE=BEA;C==ECA.=FDFFFFEEEA>EEEEEEC	0
No name	+	gi|15640032|ref|NC_002505.1|	130851	TACACGCCACTCATTAGGGGCGATTATCG	E>CBE>CA>CEEECAC@C,+>CC>C9E=5	0
No name	+	gi|15640032|ref|NC_002505.1|	255410	TAGGTCTCGTTCCTTCGGCTTGGTCATATATTACTTTAATGACC	GFGHFHHHIIFHFHFGFDEFBHEDGFDDD=EFG=CD=F=CBDA5	0
No name	-	gi|15640032|ref|NC_002505.1|	2925669	CACGCAAAAGAATGCTCATGGTCACGCAGATA	DC>-FEEAA-GBFIIIIHFGDEEECDGDF;HH	0
No name	-	gi|15600771|ref|NC_002506.1|	1002186	GCCACATAAAAACCAAATAATGTTGCCTAGTGTTCTTA	?=D?@GHED?7DGFCGCDIHFEAAFE/HFHHHFHHFFF	0
No name	+	gi|15640032|ref|NC_002505.1|	659228	TAATAGGCAGTTCAGCGTGGTCGTAAGTTTGTCGA	FFFFF0CE;,ACGGDDEHDCED7CA--9098EFDE	0
No name	-	gi|15640032|ref|NC_002505.1|	2172819	AAACAATTTAGACATGGCG	ECC@<@@A<A@>>====5<	0	8:C>G,12:G>T,14:G>A
No name	+	gi|15640032|ref|NC_002505.1|	267750	TAAAGTCAACGGTGAGCAAACCAAAGCTGGGTCTGCTTTTCAGC	FC>CFFHHHHHHHHHHHHHHHHHF@A@DAE@D=CF=A/ACDDD5	0
No name	+	gi|15640032|ref|NC_002505.1|	652329	TACGTCGTTGATGGCACGCATCATCG	FF?EFFC>9FEACDBFFEHHHHHH@E	0	24:G>C
No name	+	gi|15640032|ref|NC_002505.1|	1464864	TAGATGAAGGAAATAAGAGCGCGCTGCGCCACCAACGATTTTGA	F?FFFHFFH?CFFFGDDFBDCE7>C>>CCC@EHEFDE;AAAAC5	0	34:C>A
No name	+	gi|15640032|ref|NC_002505.1|	1360627	TAGAGACTATCAACCTGAGGCGATATACCATGAAGCTATCG	FFFHFHFHFHHIHHIFFHCFFHHBDCFGGHF@CFGFFBFD@	0
No name	-	gi|15640032|ref|NC_002505.1|	531643	ATGACAACAGCAATATACATCCAGCGCTGCCCCGTCCAAACATA	AGDF?55DFDDCE?=@HGFFECDGHEHHHHHHHHFHFFHFHFFF	0
No name	+	gi|15600771|ref|NC_002506.1|	73642	TACCTATGTTGAGAGTGGTGTTTCCCTTGCACCTGCTGATA	CC/8ACA>8EB@9+9-.7.7,77A9AE=E==E@D@AFFFDB	0
No name	-	gi|15640032|ref|NC_002505.1|	2163297	CAGCGCCCACTGCATATTCATATA	HCBCFDFFBIHHHFFHFFIHHGGF	0
No name	-	gi|15600771|ref|NC_002506.1|	987102	GCGCCCCAACTGATCAAATCCGCCACGTA	CCDCCA88AA=GGCFFHEHHHCCC6?;?F	0
No name	-	gi|15600771|ref|NC_002506.1|	1048322	CTCGCGCATAAAACCGTTGTA	C>CC:GFA?CEA6CCFFFAAA	0	17:A>G
No name	-	gi|15640032|ref|NC_002505.1|	298651	CAAGGCGCGAGCTTTATTGTTTAACCTTGGGTA	E>7>5+57C=DA9/CC,AC9998/;,6/CCACF	0	27:G>C
No name	-	gi|15600771|ref|NC_002506.1|	25533	CTGGGTGGATTAGGGGGCTTGCTGTTTGCGTTGAACCTA	EE>CADE5CEA+C@7+E=DEEEEC>+CC>>EEA886.@C	0
No name	+	gi|15640032|ref|NC_002505.1|	557930	TATATCATATCGCGATTGAGCGGATAGTACGATTTTTTCATCGG	FCFHHHHHFFHHHHDED>EGG7>CEDDFFBE,55CBA5CDG=55	0
No name	+	gi|15640032|ref|NC_002505.1|	239131	TAAGGTAAACCGGTAATGAGGCTT	GGGHH>EFHH@FCCFFFHFHFFED	0	15:G>A
No name	-	gi|15640032|ref|NC_002505.1|	955406	ATGGATGAAGGTTCGCTGACTGATGATGTGGATGTGGCGATTTA	A=DED@EC5+DEDC=DFHHFHHFFHFFHFFFFHHHCEBHFFFFC	0
No name	-	gi|15600771|ref|NC_002506.1|	843464	CGTACTCATGTGAACTAAAAAGGCCAGATAAAATCTGGCCTCTA	EGGDC=FF@FFBCDFDCHGGE;CDAFDGFHHGE;FFHHFFBFFF	0
No name	+	gi|15600771|ref|NC_002506.1|	636842	TACTTAACCGCGTACGCCTGCATATCGCTTCATTACACCATACC	FFGIHHFFFHHHHHHHF>FFHFFFHHF@ECE=FFHFFCC@BD?5	0	41:C>A,42:A>C,43:A>C
No name	-	gi|15600771|ref|NC_002506.1|	981749	AGCGCTGCTCAATCTTGCGCAGAACTCAGCCAGCTA	@>5-F@GDFD//->7HEC=DBC9/A-A-9>CHFC8A	0
No name	-	gi|15640032|ref|NC_002505.1|	171519	ATACTGGCCTGAGTTTGATAAGTGTGCGGCAGATA	A?/C?;FFCGFEGFAAFFFFC;HCEF>GIIHHGGF	0
No name	+	gi|15640032|ref|NC_002505.1|	2237660	TACATCATTATATAACA	FFFHEEFFFHFHHIHH@	0	4:G>T,10:A>T
No name	-	gi|15640032|ref|NC_002505.1|	261424	TCGAATGGACATGCTTCACGACTTCGACGGTAGTTCTTATAGTA	5FBEA-EAFFDFGDDEHFEFHEFCHHHEFHHFFCAHFHHFHGFG	0
No name	+	gi|15640032|ref|NC_002505.1|	2035462	TATCCGCGCCCTGAGCGGTGTGGATGGCTCTGAATTG	FFFCFAFC>6C+C?A/5C>+C>,EF=EEF-AE-AE=F	0
No name	+	gi|15640032|ref|NC_002505.1|	2907629	TAGTCTAACCCTTCAAGCATCAAGGTTTCATCACGCCCGG	FGFFHHHBEFCHDFFCFHFHIIHHF/AAFDFE@B@-75>>	0
No name	+	gi|15640032|ref|NC_002505.1|	2862686	TATGTTTGATATCGCTCTCTACGAACCCGAAATCGCA	AFFFAEEFHHHFDF@FEDFGGFFCF>D,>5>CDFD;C	0
No name	-	gi|15640032|ref|NC_002505.1|	136103	CAGCCATACAAAACCAATCGCCGCTTTCGCTAACCAGAGTA	C??-AC-C;>C55,C?E>C7C@/,+CE=HHFFEHHFHFFFF	0
No name	-	gi|15640032|ref|NC_002505.1|	984755	AATTCGGCACTGCTGATGGGTGGCTA	?>>5CCBGEA@GE=CHFEHHFHF?FF	0	24:T>A
No name	+	gi|15600771|ref|NC_002506.1|	1061580	TATGAATATGTACTTCGATTGCGTTATCACTGCTGCCTTCAT	FACFAEFHFHFGHHHFFDBBF=C>E:EDGFEFEDCC-88CBE	0
No name	+	gi|15600771|ref|NC_002506.1|	1022896	TATATTTATTGTGCGTGTGCGCTCGGTAATAAAGCGCAGTGATAA	FGGGHIHHHHHFHHHDECDFHBHDEH@F>?EG@=E:DAF:EFDAA	0
No name	+	gi|15600771|ref|NC_002506.1|	441667	TATATGGAAGGTGCGTGTGGTGTGCGTTTGAAAGCAAATGATTC	FFFBFHH>FFHHFDE>EEFDDF@:FDE>CCFECCFFF@CFFFD5	0
No name	+	gi|15640032|ref|NC_002505.1|	836122	TAGTGTGGATCAGCTTTCCGGCGGTCAGCGTCAGCGGGTTTGGG	GGGHHHHHIHHHIFHIFHFHBECEEHHFFHHHEHDE>>5555=5	0
No name	+	gi|15640032|ref|NC_002505.1|	211655	TACTGCAACGGCTGGTTTATAACCCGTTAGCCAGCCC	GGGHHIIIHHHBCCE8A?CGF=AAFE77>>EHF;C5>	0	14:A>G
No name	-	gi|15640032|ref|NC_002505.1|	248686	CTGCTTTTTGTATGATGAAAATGGCGATTTTATTGAAGGTTA	EDA@7-/AAA90DGGFGCF?@C>FDCDE?CAEA/HHHHHCC8	0	30:T>A
No name	+	gi|15640032|ref|NC_002505.1|	77588	TACCATTACCTGAAAAGTCGTGAGTATCACCACCATCA	FFFFHIIII@CFDFG?EGDH;E=C/AFFGH@BC@CFGH	0
No name	-	gi|15600771|ref|NC_002506.1|	757072	TTTAATTTGCCTCTTATTTACCACCTA	FDACHFFEHFFFEFGGFFEEFFAHFCF	0	25:C>T,26:A>T
No name	+	gi|15640032|ref|NC_002505.1|	20869	GACTTATCAGCCAACCTGA	?????BBBDB?DDDDDGGG	0	3:C>T,9:C>G,13:T>A
No name	-	gi|15600771|ref|NC_002506.1|	512041	GAATAGCTGTTGATGCATTATTA	@GFFFFFGFBHIIHIHHHIHFFF	0	18:G>A,21:T>A,22:T>G
No name	+	gi|15640032|ref|NC_002505.1|	1069537	TACATGACCATCGACGAGCTCATGGCACAGGTAT	CCCCEB>A/C;FDFCCCE+CCFD0CA?E@CC8C?	0	33:G>T
No name	+	gi|15640032|ref|NC_002505.1|	924208	TAGCATCAATGCACGTTG	FGGFHHHFBEFFFFF7CE	0	7:T>A,13:A>C
No name	+	gi|15640032|ref|NC_002505.1|	535409	TAGTTCTCATGGGTCAAGA	GBFECFFHFCFHHFFFFFB	0	17:T>G,18:T>A
No name	+	gi|15600771|ref|NC_002506.1|	91204	TACTGCTATTCCAACGCGTTAAGATCTCAAAATAGTCCCAATTT	FFFFF?FHFFCBFHF:CCCCEFGHHFHF/C==ADG=E/CC-5AE	0
No name	+	gi|15640032|ref|NC_002505.1|	2531107	TATCTATGGTAGATAAAGCGCAACGTTCGCGTGGTCTTTATACG	GGGHIIHHHFFHFFFGFBD@FCFEAAEC@>C7>CF=EB?B=EB5	0
No name	-	gi|15640032|ref|NC_002505.1|	284392	CGGCGTTAGGGCTGTA	7>C>76BE>CFC;FFF	0
No name	+	gi|15640032|ref|NC_002505.1|	482859	TAACCCAGCGACATGAT	FFFHHHHHHH@HEHHDG	0	10:G>A
No name	+	gi|15600771|ref|NC_002506.1|	182909	TATGCTGCATGCCAGCATGGTCGAACTGTCTCGCTGTATGACAG	GGGIHIHIIIIGHHHIHHFHFFHFDDFFGDFFFDDDC=DFGDDA	0
No name	+	gi|15640032|ref|NC_002505.1|	479329	TAACTCGCGGGCGAGTTTGGTGAGAGTTTGCGTACTATTGTGGC	GFFHHHHHHHHHHHH>FEGHDFFF@?5CED=CEHBD=ACD?5=5	0
No name	+	gi|15640032|ref|NC_002505.1|	2380114	TACACCATCCATCATGCCAATACCTGAACG	FFFIIIIFFHIIIFFHHHHDGDCE?F8C=E	0	20:G>T,26:C>A
No name	-	gi|15640032|ref|NC_002505.1|	1243066	TTGTCTTCAAGTAATTTGTGTACGGTGAAAATATCCTTA	CADE?/ECBEFEAFDFFFDEFCEDE=IIIIIIHHFFFFF	0
No name	+	gi|15640032|ref|NC_002505.1|	1214491	TAAGCCAGTCGGTTCTTTCCTGTTTGCAGGTCCAACTGGGG	FGFHHIIIHHHHCEDGHFGDDF9CDDGHD@DACEEDCAAC>	0
No name	+	gi|15640032|ref|NC_002505.1|	2945741	TATAATGTTATTTAGCTTGTAGCCAATCACTGTAAAGATGAT	ACCCBEE/AEEGFFBF=@EEGFACFEFDA=@=.9A.@.9EGF	0	37:T>A
No name	-	gi|15600771|ref|NC_002506.1|	959463	CGTCAACAGAGCAAGAAACGACGTTCAAACAACGTTATA	EFFC/8=A/FDDD9HF@5C,AFCC/FFA>FCCEBFCFFF	0
No name	+	gi|15600771|ref|NC_002506.1|	141996	TACATCAGCCATGAAGCGTTTAAACAACGCACGCTGCA	ACE.C/AEEE>FFF=CDCEECEGFDF+7CDDCC>CE7E	0
No name	+	gi|15640032|ref|NC_002505.1|	1466543	TAAGGTGATCTGAATGGTTGGCAGATCGTCTAGTTCATCATTGG	CAFHHFFBCFFHA=ACFCEDEHHHFHFHHFDHFDEEFGGDEB?8	0
No name	+	gi|15640032|ref|NC_002505.1|	1955354	TATTGTTACCGAGCCGAATCACATCACCAT	C>8EEEEEE.@DCC+55>EEFFBFF=8CC=	0	23:G>T,25:G>A,28:T>A
No name	-	gi|15640032|ref|NC_002505.1|	2921833	GGTGGTTTAAGAGGTGCGGCCCAGCTCTTAGAGCGTA	CDDDCCAABF;EAFEC>@E>AHGFGFFBEFHIHHGGF	0
No name	+	gi|15640032|ref|NC_002505.1|	2188676	TAGCGCAAGAATCACATCTGGTTGGAAGCTTTGCATTGCTGCAG	FGGFHHHHHEFCFFGFCBFFGFDEHFDF;EFAFH@CCDDFHFF5	0
No name	+	gi|15600771|ref|NC_002506.1|	547090	TACATGCTGGCAGAGAATATTTCCCAAGCCGCTTCCGGTATCGA	GGGHHHHHHFHFEDFC=C0CFDCEBFHDFD7C>>C?EAC7FFE5	0
No name	+	gi|15640032|ref|NC_002505.1|	2686525	TAGTTCTATTTGTCTTCA	FCBFB0A080AFA0090A	0
No name	-	gi|15600771|ref|NC_002506.1|	71186	AGTGCGGATGGTTATGGCGCTGCAGATATTAACGACAAGTA	>7CF@DEDCDCCFDDEFEFFHGFHHHHHFHBFHFCHHHFFF	0
No name	-	gi|15600771|ref|NC_002506.1|	1052807	AGTATCGAAATTGAATCATCTA	GDHGDFBEGF@HHHHFIIHFCF	0	19:A>T,21:C>A
No name	+	gi|15640032|ref|NC_002505.1|	2916080	TAAAAGAGTGAGTCAATTTCATAGCTCATCATTGTC	FCCF;F>-CCFHFFGDFCG=?DGHF@F=0D09A0AD	0	30:C>A
No name	+	gi|15640032|ref|NC_002505.1|	2291691	TACGCTCAACCAAGTTGGCAAGTTCACGCACATTACCCGACCAG	FF?C9CEHHEFEFFA?EDDHDFADGHH;C7D>?AF85?C>CEC5	0	39:G>A
No name	+	gi|15640032|ref|NC_002505.1|	2620710	TAGGTATTACGATGGAAATCCTTGCGAACTACGGCAC	FCCF/A>A8CCFHH,EGFGGHHFGD>+>+7EB@DCCC	0
No name	-	gi|15640032|ref|NC_002505.1|	2046995	GTTTCGCAGCTACCACTGGCCAATTTTTGTCGTAGAACCCAATA	5>55CBDC=GGEBEBFHGE?AEFDFDHC:EHGC?E>@CHFIGGG	0
No name	+	gi|15640032|ref|NC_002505.1|	458346	TAAACTCGACAAAGTCGGTCATCACTAAACCAATCCCAGTCAGG	FFCFHHHEHHCEFHHBEAEEEGHHFHE?AFHHDFD5-AED?E55	0
No name	-	gi|15640032|ref|NC_002505.1|	224737	CATGCTGTGGTGGCCGATGAAGTA	GFHHFFFA@CCEHEFFHHHIIGGG	0	22:T>A,23:T>C
No name	-	gi|15640032|ref|NC_002505.1|	24502	GTTTCGTTCCTGACAGCGCCATACCTTGGGCATGATTA	>>>C@F?FFF=HEEA@AFFC?A9C7,=FFEE?HFHFCC	0
No name	-	gi|15640032|ref|NC_002505.1|	2642167	CGTTGATGTACATAGCAGAATA	EHHHHHFBC9DCFBHHFE>>FF	0
No name	-	gi|15640032|ref|NC_002505.1|	466178	CGTAAATCCGGCTGAAATAAGAGCGTGTAAGGCATTTA	@CC->9=C>DDFCCEEC=FC>+CC.FFCEB;BEEC>CC	0
No name	+	gi|15640032|ref|NC_002505.1|	2869671	TACTACAAATCACCGTCTATCACCCTGCGACTGACCAGAT	F>CFFFFFHHFGEEED:FFFH=0-7?-?>DCEEHFC-CD5	0
No name	+	gi|15640032|ref|NC_002505.1|	482930	TAACCTTCGATATGGACTTCTTTACCTTCAAACAGGA	FCFFHHHHHFBFCGHFFHHDGHHGEFHFGDED=?DD?	0
No name	+	gi|15640032|ref|NC_002505.1|	2360189	TAGAGTGAGGTGAGATCGTCCACCAACAGCCGAAAACTT	FCF/A8AAE>EDHDGFFHHF@>9EFDE>=?,>>>CC=C?	0
No name	-	gi|15640032|ref|NC_002505.1|	493691	GTGATCTTGGGCTATCGTCCCAACAAACATCCGATTTATCTGTA	A==DD5,A5-C@E:DEE,>;C?7EBEACEE>EDIHFHHHFCCFC	0
No name	-	gi|15640032|ref|NC_002505.1|	313468	TGGAGTTGTGATGAGCTTTACTGACAT	CE9-DEAD=FFFFBC/C=EEEEEEECC	0	22:T>G
No name	+	gi|15640032|ref|NC_002505.1|	2015350	TATGTGTTATCAGCCAATGGTCAACGCAGTCCTGTTAACGAC	FFFHHHECFFFHHHFHDFFCACFGGHHHHEDBC=A?8CGD:>	0
No name	-	gi|15640032|ref|NC_002505.1|	2455866	TACAAAGGTAAACTGAACACTTTGCCACCGTA	HGDCGE@EFFCAGGFA9FFHFIHHHHFHHGGF	0	30:G>A
No name	+	gi|15640032|ref|NC_002505.1|	955462	TAGTTGGCCGGGCTTGCGTGCCGATAAATTGTATCAGGAGT	GFGFFHHIFHHHHHFHFHEHCFF=CCC-A5?E=EFFFF=E=	0
No name	+	gi|15600771|ref|NC_002506.1|	767126	TACCACGATTGTCGATGGCGCTGCCGAGCCAAGT	ACFFFBCECFFGFE;>A,A7@CCC@D7CC7-CFC	0
No name	-	gi|15640032|ref|NC_002505.1|	834772	TAGGCCTTTCCGGCGCGATTTTTCAGTCGATCTCTCGTA	EECC;ACCD>C=CADDFFFGGCGHEBHHHHHHHHIHFFF	0
No name	-	gi|15640032|ref|NC_002505.1|	170303	CTAGGGATCTGGATTCCCGCATAAGGAGTTA	FFC=AFBGDDFFC>+>+EBFBHHHFHHFC>C	0
No name	+	gi|15640032|ref|NC_002505.1|	64456	TATGCCGCCGAGCTAGCCCGAGAAGCCTTAGCCACGAAC	FFFHFFHHHHEHHHHHHFBC7>CDDFFGBDFC=CD>>>C	0
No name	-	gi|15640032|ref|NC_002505.1|	812695	GTGGGGCGAATTGGCTA	CEHHHHHHHIHHHHGGG	0	2:G>C,12:C>G
No name	+	gi|15600771|ref|NC_002506.1|	1036124	TACATGAGCCAATTGAGTGGCTGGCTCTCTGAAAGCGGCATC	CFCE;>>EFFBHFBE/C/ADAC,C@F/A?CD9A?D=>CHHHB	0
No name	+	gi|15600771|ref|NC_002506.1|	1023692	TAGCAGTTGCCCACTCGAGCATGTTTTTCAATCCAGCGATACGT	F?BFFFHFFFFGHIHHHHDEBCF99DBADGDEFFGD=C@DEEF5	0
No name	+	gi|15640032|ref|NC_002505.1|	2171935	TATCGTCAATCGTTGTTGACCAATTTGTGTGACTGGAGCAACCT	AFBFCFHCEFFFHH@ACFDGF=?E/A?0AAAFFF?E/C=F=AA5	0
No name	+	gi|15640032|ref|NC_002505.1|	2686514	TATCTACCATTTAGTTATG	FFFHIIII?FHF=E9ABEF	0	16:C>A,18:A>G
No name	+	gi|15600771|ref|NC_002506.1|	676557	TACCTTAAAGACCTTTAGACGATTGACATTGTCTTCTCCAATCT	GGFFHFHEFHFFDFHFFHHHHGFFHFFFEDCE@DC=CA/A=A=8	0
No name	+	gi|15640032|ref|NC_002505.1|	1135626	TAAGCTATTGCTACTTCCTACCCTCGGTTCTACTCATTTTTCTA	FFGIIHIHHFHIIFHHHGHHCFDFDFD7@;EGFGHFCE8CA?E8	0
No name	+	gi|15600771|ref|NC_002506.1|	61154	TAATGTTTTGCTTCACTCAATCCAAAGTTGTCACACGCCAATGT	FCFFHEHHHFHHGHIDDGEDFCBFFBE9A?FFGFGF7>@C>A=5	0
No name	+	gi|15640032|ref|NC_002505.1|	239131	TAAGGTAAACCGGTAGTGAGGCTTGATCGGA	F>CFHHHFFFCHHC>EDF0EF;E->;BDFHE	0	30:T>A
No name	+	gi|15640032|ref|NC_002505.1|	181093	TATGTTGCAGATTCAATTACTGACGATAGTGAAACTTATGAAT	FFFHEFFHHIHGGGHHGHHFHHGHHF@EH=EFGF@A=EEFE?C	0
No name	+	gi|15600771|ref|NC_002506.1|	1012238	TAAATTGCCAGCCAAGCAGTGAACCGGTACAAGATACTATCGCA	FCFBFCHFFFHFHFEFFFHDDBGGE>7CDEHFG=CFDFFBBDD5	0
No name	-	gi|15600771|ref|NC_002506.1|	1059678	TCATGGTGAATCATTAGGTGAAAATGGCCTGTTTTTGCATGGTA	8D=C?A=FFCFFBBEEBDBHIHGC@FHHHHHHHHHHGIHHHFFF	0
No name	+	gi|15640032|ref|NC_002505.1|	104815	AAATGTTTTTGAGATGGCAG	=====7><@@@9<9<-8;CC	0	5:C>T,8:A>T,13:T>A
No name	+	gi|15640032|ref|NC_002505.1|	282021	TAATCGTGCGCATTCACCACAATGGCCACATCTTTA	FF>C>CFFFE@>CEGHB/AEC;??C=?AA@C/AE?C	0
No name	+	gi|15640032|ref|NC_002505.1|	2199592	TAATTCAGCGGCTTTTTGCTTTTACGCACGGCCATCATTTCGCG	FFGHHGHHIHHGHHHIFEFDFHFHFDEH@DFCCCFF@CEE==:5	0	43:T>G
No name	-	gi|15640032|ref|NC_002505.1|	934745	GCTGATCACTTGTGGTGAGGAAGTCTTGATTGAGCGCTCTCGTA	5GDHFFGC?@ECC7,BBDDHGHHHHFHHGGCEEBHFEAE;C;FC	0
No name	-	gi|15640032|ref|NC_002505.1|	2793767	TGAGTGGTACTGAGAAATAGCTGTA	EEEBC.ACA9/FGGEAEECBEC/EC	0	14:C>T,20:C>T,24:A>T
No name	+	gi|15600771|ref|NC_002506.1|	84114	GACTTATCAGCCAACCTAT	?????BBBEEEEDDDDFCF	0	8:T>A,14:A>C,16:C>T
No name	+	gi|15600771|ref|NC_002506.1|	733043	TAGTTCATCCACTGAGTGTAGTAATCTC	GGG0ACFHHIHDEC//AE09A009C??9	0
No name	+	gi|15640032|ref|NC_002505.1|	1464864	TAGATGAAGGAAATAAGAGCGCGCTGCGCCACCACCGATTTTGA	FFFCFHFBFFFHFFHHFHFFCAAAEACAEEHHFCFDE7>?@CD5	0
No name	-	gi|15640032|ref|NC_002505.1|	2087085	GCTCATTCTGGCGGCCTTATCGATTCAAGCGCGTTTACTGTGTA	5==EC=A=CCC>DA=FDFFFFFF=HFHH@HEHHHIHHHHHHGFF	0
No name	-	gi|15640032|ref|NC_002505.1|	2216654	CCGGTCAAAATCATGGACAGTA	HC=GEHGFFC@HFHHIIIHFFF	0
No name	+	gi|15640032|ref|NC_002505.1|	225636	TATATTGTTTTTGGATAACCAACATCGTGTCATTCGTGATGAGA	GGGIHFHCFHHHCEEDGBEFGDDFFHE@CFHFGHGHDFFEFFF5	0
No name	-	gi|15640032|ref|NC_002505.1|	351783	TGAGATCAGCCCAGGTAATTTGTATTACCACTTTCGCAATA	AB==FFEB@D7?C@FGDF?CEHFEFHHGGFCCCCHHHHFFF	0
No name	+	gi|15640032|ref|NC_002505.1|	64456	TATGCCGCCGAGCTAGCCCGAGAAGCCTTAGCCACGAAC	FFFF>EE7>CE>EHHFFAACEE>E=5,-5ED5CFHE>C>	0
No name	+	gi|15640032|ref|NC_002505.1|	1878472	TAATGCCATTTCAATCACTCGTATCAAACAACTGTTTGAA	GGGIIHIHHIHHIHGHFFFGHF@FFHFBDD?CBB999CC8	0
No name	+	gi|15640032|ref|NC_002505.1|	391371	TACAAGGTGTGATTTGGAACATCTTCAGTTTCGATCAATGGGGA	FFF>AEFFFFEDGHDFGCFFFF@GDGFF9ADBE@EFE/8887@7	0	43:C>A
No name	+	gi|15640032|ref|NC_002505.1|	2317551	TAACCCAGCGATCATGACTTGGGCG	FCFHIH?ACECFIHGHGBFFE/?CC	0
No name	-	gi|15640032|ref|NC_002505.1|	2487060	AGCGTATTGCGGGCTA	EE@BFECCCCCEECCC	0
No name	-	gi|15640032|ref|NC_002505.1|	1143362	GGCAAGAGAGCAAATAAAGGCACTA	DF@CADGFIHHGHHHFIHHFFFBFF	0
No name	+	gi|15600771|ref|NC_002506.1|	948355	TACAGCGCACACTGCCACCGCCGATGGTTTCTATGGTCGGCACC	FGGIIIHHHHHHHDHFDGFDCEEACE@55,AD=BEDF=5>>>>5	0
No name	-	gi|15640032|ref|NC_002505.1|	2163292	CGATCCAGCGCCCACTGCATATTCATATA	:D@HHCC=C@FFE9A=HGFFCCCFBFFFC	0
No name	-	gi|15640032|ref|NC_002505.1|	2743781	TTTATAAAGCCATGAATCCGCTAGGTTATGATGTGGGTAACATA	5A5?=?CA@DEDFHDDBHDDFHFFGHGHHHHEHHFFFHHIIGGF	0
No name	+	gi|15600771|ref|NC_002506.1|	1069773	TACAAAGCTTAGGTTATGCCCCTGAT	GGGFHFFHFHFFGACEFGFFHDDFFF	0	20:T>C,24:C>A,25:C>T
No name	-	gi|15640032|ref|NC_002505.1|	449686	ACACGATTTTGATCGTAAATTCCATCAATGGATGCCTAACCTTA	5??CDA/BC:HFFHFDEAA=FHGGFCACGDEC@HHFCC8>;AAF	0	41:C>A,42:A>C,43:C>A
No name	-	gi|15640032|ref|NC_002505.1|	102086	GTTGCAGAAAATGAGAGCGAATTGCTAGGTTTTAAAATGGGTTA	888@DC=?FEA=FC@EDFFGGFGFDFECHHHHFHIIHCFFFFCF	0
No name	-	gi|15600771|ref|NC_002506.1|	83920	GGAATAAGAACCAGATCGCTTGGTTAGTATGCGAAGAGTA	C8?8/CA/88CA?,C,@AA;FFFC=GFEHHHHFFHCHFFF	0
No name	+	gi|15640032|ref|NC_002505.1|	2087522	TACAGCACATTTATCAATTCCTTGCGC	FFFHHHHI@FHHFFHH=EGA=FDFFA>	0	21:A>T,26:G>C
No name	-	gi|15640032|ref|NC_002505.1|	1617781	GTAAAACGGGCACGCTGCTCACTGTATGGAA	ABCA,>@-EEE@CEC=FFC./C-AC8/EAC>	0
No name	+	gi|15640032|ref|NC_002505.1|	2344767	TAGTAGGTCTGCCATGTATTAGCTTGATTCATATCTTTCAAGTA	FFGHHIFHIFHHGHHFFGFHFFFFDFFGFHFD@F=9DAE9?DB9	0
No name	-	gi|15640032|ref|NC_002505.1|	2241639	GCCCCAACGGTGCAGGAAAATCAACCTTAGTGAAAGTCATTTTA	555777-C=DBBCA/EEGFCDA99FFDIHHHFDHHHFIFFFFFF	0
No name	+	gi|15640032|ref|NC_002505.1|	719399	TACGCATCAAGATCCACGCT	FFFHHHHDHHHDGFFHFCDE	0	1:T>A,6:A>T,19:G>T
No name	-	gi|15640032|ref|NC_002505.1|	1002967	CTGCATAACCCAGTTGGTGAATATCTA	GHGFBFCA;IHHHHGDEFCBEF@HFFF	0	21:A>T,25:C>T
No name	+	gi|15600771|ref|NC_002506.1|	733043	TAGTTCATCCACTGAGTGTAGTAATCTCGCAAAGGATCATTGAC	GGGCFHHHFFHFFH@FDFCEGFGHHDDD@FDE>DFDCFFC?DG8	0
No name	-	gi|15640032|ref|NC_002505.1|	2650239	TTGGCAATTTTATGAATGCAGACCGAGAGCATCAATGTGATGTA	8F=EDCC?AAE?@HHHGHFEHEHHHHFHGIHIIHIHHHIIIGGG	0
No name	+	gi|15640032|ref|NC_002505.1|	110320	TACTGTGGTTGTAACAAGGTGATCACTCGTCATTCGCACAAAGC	GGGIHHHHAEHHHHHHHFD?EFFHFFBDFFH@FGFFD@7CCFB5	0
No name	+	gi|15640032|ref|NC_002505.1|	2206245	TTATATTATTTTTCAGCTTGTGATTTTATTCATACTGCTTATCA	FGGHIIIFHIIIGHHHFHFFDG@FAFDFGHI@CF@DD@EF=ED9	0
No name	-	gi|15640032|ref|NC_002505.1|	2554086	GTACTGAAGTGACGGATGCTTTGGCATCCGCCGTGTGTGACATA	5FFHFGCA>>?+@A-??C-HFBCCDHHHCC7CHBFBFFFBFFFF	0
No name	-	gi|15640032|ref|NC_002505.1|	872308	GCAGCCAAATTTGAGCAAAACATA	CC=GC9/C?A/E?HF>BFC8F?FF	0	21:T>A,22:G>C,23:C>G
No name	-	gi|15640032|ref|NC_002505.1|	1257040	GAGTCGATGATGTTACGTTCTCACCCCAATACCCTACATA	@DBFD@GDGFFEC7FFFFADFEECHGHGGE>IIHHHHGFF	0
No name	+	gi|15600771|ref|NC_002506.1|	61154	TAATGTTTTGCTTCACTCAATCCAAAGTTGTCACACGCCAATGT	FGGHICFFHHFHHIIFHHFFFFFG/AE99?CDDDFF7>@E7=B5	0
No name	-	gi|15640032|ref|NC_002505.1|	2500679	CGTTATCGGTTTAGTACGCCAGTACAAGTGAGCATA	F@E>>7DA/DDBDEECEFFFGHHGGCIHIHHFHFFG	0
No name	-	gi|15640032|ref|NC_002505.1|	1143362	GGCAAGAGAGCAAATAAAGGCACTA	DCBFF@GDGGHHIHFFIHFFFFFFF	0
No name	+	gi|15600771|ref|NC_002506.1|	591555	TATCTCAGAGAGATATATCCCACTATGCGAAGA	GGGIIIHHHIHHHHGHGHCA?AC;DFB@E@CH:	0
No name	-	gi|15640032|ref|NC_002505.1|	633037	TTTTTTGATTATCGACACGACACCTTGGATGACTTTAGCTTA	>E?CEADFDDFFHFE>>DFEEAFECHFHGGFFHHHIIHIGGF	0
No name	-	gi|15640032|ref|NC_002505.1|	412867	GTTATGCGCGCTGGCGCCATAGCAAATCATACGGAGGTTGTA	CC?:CC*C7FFEEC7A/CHFHFDCGGFFFHFHFHHCFHHGGF	0
No name	+	gi|15600771|ref|NC_002506.1|	73642	TACCTATGTTGAGAGTGGTGTTTCCCTTGCACCTGCTGATAG	FFFHHHFBEBCGH@C?F;977@B9??FDCDD/C=E;?FD=EF	0
No name	+	gi|15640032|ref|NC_002505.1|	127044	CACTGACACTGAACAG	5?E=CDGF=?C-5?EC	0
No name	+	gi|15600771|ref|NC_002506.1|	773777	TATTATGTCATCGACTACACCATTGTGGACGCCAAGCCACG	CGAFFHIFFHIHFHADFFFFFHFFD?DFH@7>>CCFAC?BF	0
No name	-	gi|15640032|ref|NC_002505.1|	2592954	TTAACACATGTGATATCGGTAAATA	=FC9?=FHHHHIHHHHHFCBFIGGF	0	16:C>T,21:C>A,23:A>T
No name	-	gi|15600771|ref|NC_002506.1|	993743	TGCAGTAGCATAAATGGGGGTACCTA	BBFHHHHFGFDDGHHCFHFEBCFFFF	0
No name	+	gi|15640032|ref|NC_002505.1|	842505	TAGAGATTGGTATAGGGAGTGGCACCGATGATTGGTGTGCCATC	FFFFFFFFFHFDGGHFDFEDFFHFE@DCBHFF=AF?>A>55AF5	0
No name	+	gi|15640032|ref|NC_002505.1|	1442475	TATGAGCGAATTAACTATATTTCCATCAGTTTGAATCAAGAACT	FGGFHHHHCCHHHFHHFGDGFGCDFGHDF9ACBE=CDF=?8A=A	0
No name	+	gi|15640032|ref|NC_002505.1|	887796	TAAGGTACTGTGAGTGAGATCAGATGCAAATACATTAAAATTCC	FF;FHHHHFB0C0ACCDFHHHHH@GGHF9/A=DBG0A09?EB?8	0
No name	-	gi|15600771|ref|NC_002506.1|	993743	TGCAGTAGCATAAATGGGGGTACCTA	FFFFHHFFHGFFGF>CHHHHFFBCCF	0
No name	-	gi|15640032|ref|NC_002505.1|	2727891	GCATGGTCAAGGTTAAATCAGGGATCACCTTGACTCTCACCATA	8FFFDCFDCD=FDFCFEFHDCFGFGEDHHGHGFHHHHBHIIGGG	0
No name	+	gi|15640032|ref|NC_002505.1|	2445794	TATCTGCTTTTACAGCA	FFFCF0AF>FBCF0/9A	0
No name	-	gi|15640032|ref|NC_002505.1|	2122648	GATAGAGAATAGCGACGCCAGAG	@CA=F=DFCEE>5+>>-EECE>A	0	6:A>G
No name	-	gi|15640032|ref|NC_002505.1|	477261	CCTGTTGAACTTGATGGATTCCGAACTTAGGAGCCTGAAATATA	77BB=FGCAC/HGFDFAEDC7A?A9HGFFFIHDC>FFBFHHFFF	0
No name	-	gi|15640032|ref|NC_002505.1|	110072	GTCAAGAATTGAGCAAAACGGAAAGATTCATTATGTCGTCGTA	DDFC5=CA?FGEBAAA89C=?FGGFFGDFHHFE=ECC?F?FCC	0
No name	-	gi|15600771|ref|NC_002506.1|	857871	TCGATCACCGCAGTTTGGTTATCTCCCAAAATTCCATA	:@DFFC7>DFEF?AABEAEAA:CF:C?CHFFHHHFGGF	0
No name	-	gi|15640032|ref|NC_002505.1|	1620682	ATGTTGCTGCTTGATGTA	HHHHIHFIHHIIHHHGGF	0	16:A>T
No name	+	gi|15640032|ref|NC_002505.1|	2230817	TACTACCAAGATTGACGGAAAAAGGTGAAAATTTCCTGTGTTTCA	GGGGHHHHFFFFCFGHDFEHHIDEE=AE8C/AFDC-CD=?5ACD5	0
No name	+	gi|15640032|ref|NC_002505.1|	1551510	TAAGGTGGATGTCAAAGCGGTAAAATACAACCGC	ACC080/6AFF/AC?F/A,>@C;CEF/9AF/:C>	0	26:C>A
No name	-	gi|15640032|ref|NC_002505.1|	784285	AAGATGATAGGTTGGATAAA	@8.FFFA-EEEFFFGGFAAA	0
No name	+	gi|15600771|ref|NC_002506.1|	738379	TAAACACAGTAAGCGAAACCAC	CCFBFFHHFCFCCF=CCC>DC7	0	20:T>A
No name	+	gi|15640032|ref|NC_002505.1|	1004452	TATGTTGGCGCAATACGTGGACTCGGTGATTTTGGTGATTGAGG	FFFH8AEFFHHH>EHDFDFDEFF=E:>@@CCGAEACE@-?C=A5	0	42:T>G
No name	+	gi|15600771|ref|NC_002506.1|	883801	TAAGCTTTCTGTCGCCAAACTTTCCGTTTCTAAACCTTCA	GFGHGIHHHFHFHFHHHHHFHGGF=>A9C?F0ACG/A8A=	0
No name	-	gi|15600771|ref|NC_002506.1|	304515	AGGCAATTCGTTGCTCGATTTAGGCTAAAAATTGCCTAGCTA	EA/DE?;FEFEEDD?>BE=HGDGDFCFHGHBFFBC8AEA0CA	0
No name	+	gi|15600771|ref|NC_002506.1|	531970	TAAGGTAAGTTAGTGATGATGTCTCGCTCCG	888AFC>C/ACG=EEDBF0E99C0987ADC7	0
No name	+	gi|15640032|ref|NC_002505.1|	1055254	TACGCCATCAGAAAACTGCTCCTTTTGACGCCATGCAAT	FFFH9>CE;EH/E/7CFFH=/9/909AC/D@>>,C@A?E	0
No name	-	gi|15640032|ref|NC_002505.1|	374028	GTGGCACTAGGTATAGTGTTGATCGTTGAAGGGCTA	8FC@FFFFCC9A.EFC@=FEEEEEE8--AC>A>ECE	0	23:T>A
No name	-	gi|15640032|ref|NC_002505.1|	208678	GATTTGTTGTTTTTATTGAATGTCAATTA	FDAFC?C,CCA9A0??9C0;>A/CCCFFC	0
No name	-	gi|15640032|ref|NC_002505.1|	159700	AGCGGCATGCATGACAGCCTCAATCCGGCTGAGTTTGTTGTGTA	57>=5FFDHHFFFFDF@DE=HDHDHHFGFFHGFIHFHHHHIGFG	0
No name	-	gi|15600771|ref|NC_002506.1|	913771	GTTGCTTTAATCCACGGTCAATGGCGCGAATGGCAAGACTACTA	AA5?=BCC?A@CA,CAAFHHHEC>CEGDFHDDCE8>BFFCEBFC	0
No name	+	gi|15640032|ref|NC_002505.1|	1136214	TACCCATCAATGACTTAG	FF>ECFFFHBFHFF?CBG	0	2:T>C,5:C>A
No name	-	gi|15600771|ref|NC_002506.1|	137374	TTGCTTGATTGGGGCAAGGGATTGCTCAGTGATAAGAGTTA	DE@G@GFC@EA/A9C9CFFGHFGFE@FHHFHHIIIIFFFFF	0
No name	+	gi|15640032|ref|NC_002505.1|	196612	TACGCTGCAATCCGTCAGCTCAATCCTTGCATCGCCATCCTAGC	FGGHHHEHFFFFB@@DDFHHHHGHEFGGBDFHGDCD@:CDDB=5	0
No name	+	gi|15640032|ref|NC_002505.1|	2504300	TATGTGGAGTTGCCATGTTTTCGTTCCTTTGG	CFFHBCFFFFBBGFHHFEGFF=+7EA?A00A=	0
No name	+	gi|15640032|ref|NC_002505.1|	1163916	TAAGTCTGGTGTTCATCGCGCACGATCTCTCGGTGGTACAGCAC	CCC./888ECE,@@F@/97CCCC>@C+7.AACD+5>C=-5C@E5	0	38:A>C
No name	-	gi|15640032|ref|NC_002505.1|	941643	GTATTATTTCTAACACGGCATCTGAATTAGGCTACGTGGTTCTTA	5C=C8/A8/GEA7C>CBCFHGHHHHGDGFCFFHFHHFFFFHGGGF	0
No name	-	gi|15600771|ref|NC_002506.1|	16800	CGCGTTACTGAGCGTGCAGTTGGAAGATTGGTTAGAGATGGATA	57@BFFBFHEEBDFDFFFDCFHGGGHGFGFFDIIIIIIIIIGGG	0
No name	+	gi|15640032|ref|NC_002505.1|	462256	TATTGGTGCCGCTGGCGGCATTGGTCAAGCCCTTGCTCTGTTAC	FGGHIHC>CFFCHHH,CFHECG=EFDGD-55+55E-C=E=A?E5	0
No name	-	gi|15640032|ref|NC_002505.1|	146971	ATTGGTTACCAATATGTAGGTAAACGCCCAGATTTGGACTA	C?A/EDC/=?A9?D=FFFFCDCECEFFFGFFBFCF;BHFFF	0
No name	+	gi|15640032|ref|NC_002505.1|	2791740	TATAGCTGTAGCTCACAACCCCTTCGAGGCCTGAAACCGTATCA	FGGHIHHHFFHGIHFHHFECEDFFHFFFBC@DE7A?C;C>?EF5	0
No name	+	gi|15640032|ref|NC_002505.1|	2803030	TATTGACCCGCCTTAACCTTGACCACACTCCCTGCCAGCGTTTG	FGGIIIHHFHHBHDHDFBFGHFGFBDCDFEB,ADCDDG;>5555	0	36:G>A
No name	+	gi|15640032|ref|NC_002505.1|	528171	TAATCCCACACCTCAACCAAC	F>FFHHCCHHHEHHDFFFHID	0
No name	+	gi|15600771|ref|NC_002506.1|	1061212	TACTGTTCATATGGGTGGCCAAAGAGCGTGGCGACATCATCACT	GFGIIHFHHHHHIHIFHBHFHHFHFDFC>CA>CCEEEHHHFFF?	0	11:C>T,41:G>A,42:T>C
No name	-	gi|15640032|ref|NC_002505.1|	517329	AACCGTGAAATAAAAATCCCTTAGCGCGACTTATTA	>5D?/FHFC8CHFE=AHFFACCBCCCAFFHHBHFFC	0
No name	+	gi|15640032|ref|NC_002505.1|	2221491	TAATGTCCATCAGCACGCTGTGATACTGCTCTAGTGACATGTTA	FFFHHFHHHFHHHIIFAADHEFGGGFHH@D?FBEBDFGFF=8=8	0	43:T>A
No name	+	gi|15640032|ref|NC_002505.1|	511677	TACTCCGCTTTTTTGTCGGTAATAGCTTAATTTAACCAGTGATT	GGGHBFEEHHIIIHEHGHHCFFDGGFGF==EBA5C55EF?E=AA	0
No name	-	gi|15640032|ref|NC_002505.1|	1472342	ACAGTGGCCTTGAGCGTCACTCTTCAAGCATA	BDFD@DDFHHHHHEEGFFFIIIHFHIIIHGGF	0	29:T>A,30:A>C
No name	+	gi|15600771|ref|NC_002506.1|	674970	TAGGAGTATATTCACTTGAGGCCAGCTCCCCTAACCAACG	F?FHHHFFFFHGHHHHHH=9?ADFD@F/A,@=ADA;CF:C	0
No name	-	gi|15640032|ref|NC_002505.1|	2373183	GCATCGGCCATATCGACTAAACCCAGCAGCGATTGCATCGCATA	?@>C>EA-AC@;FDDGEA,EAEDFHEHFFHFHHHFAFEBFFFFC	0
No name	+	gi|15640032|ref|NC_002505.1|	748233	TATGCAAAGATTTTATTTCATCGTTCGCGATAGTGGGAAATTCA	FGGHHIIIIGHIIHHGHFHHHHHFFF@CFDCEE=CE;CF;CE=C	0
No name	-	gi|15640032|ref|NC_002505.1|	2960601	TGGCATGAAATTTCAGGCCCATCTGAGTCACAACACCACGAATA	A?CDF@GEEA/A7CC?DDDEHHHHHGGFEFFCAFFHIHHFHFFC	0
No name	+	gi|15640032|ref|NC_002505.1|	2907340	TACATTAGGATCGGTCAGATCTAGGCCATTCAGTGCCACTGCCA	FGGFHHHHGIHFHDEHDF@GFFDEDFDDCEGDDBF8??DFFCF5	0
No name	-	gi|15600771|ref|NC_002506.1|	499366	GCTCGCTGATTTGGCCTGCTTGGCTTTGTGCCAATTACGACCTA	5>7E?=DDC-FC@>?D=HFFFFFC?ACA/EDC9CBFEEFHEACC	0
No name	+	gi|15640032|ref|NC_002505.1|	2887964	TACGCAGCAACTGGCCGGGCAGAGAATCGATCTTCATCCAC	FFFHHHHHIHHHFDFHBHACFHHFFFGHHHH,AAFFB5?BE	0
No name	+	gi|15640032|ref|NC_002505.1|	395117	TATATTGAGCGTGAACTTTCACAAGGCACCCATCATG	CC0CCE?EC;C>C7A?E?EGHH=/AFF;ACE>EF@G=	0	34:T>A
No name	+	gi|15640032|ref|NC_002505.1|	31690	TACTTGCTCCTTACGCTGAATGTGAC	FFFCFHFHFFF/CEFHHEHHFD0CG=	0
No name	-	gi|15640032|ref|NC_002505.1|	761885	CAAGACCAAGTGATGGACGTA	FBGFGFCAHFIIIHHHHHFFF	0	15:A>C,20:A>C
No name	+	gi|15600771|ref|NC_002506.1|	61154	TAATGTTTTGCTTCACTCAATCCAAAGTTGTCACACGCCAATGT	FGGIIHIIHHHHHHHFFHHHHGFHHFF99AEFFFFF7CF@>??5	0
No name	+	gi|15640032|ref|NC_002505.1|	689962	TATCCTTCCTCTAAGTAGTTTATACTATT	FGFFFHFFFFFFHFGFFC9ACGFFDFBDD	0	28:C>T
No name	-	gi|15640032|ref|NC_002505.1|	172489	GATCATGCTGATGTATGTCTTCTCGATTGAGTTA	CFGEBG@FBBDHGCA/A/7,?E?A/;>BFFE;AC	0
No name	-	gi|15640032|ref|NC_002505.1|	1733423	CACCGTATCAGTGATCGGCTGAATTTGGCTTTGTACCGATTGTA	A?DCFHFFGFFDHHBFFFHHHHHFHHFFFHIIHHHHIHFHHGFG	0
No name	+	gi|15640032|ref|NC_002505.1|	1280617	TAGCTCAGCTCGGCAGGATGTTCGATA	EEEEEEB;8ECE7DCC+CEDAC.>@CE	0
No name	-	gi|15640032|ref|NC_002505.1|	1185816	AGCTTCTTGTTCACTGATACC	FDEE@C@FFFC//EBEEEAC8	0
No name	+	gi|15640032|ref|NC_002505.1|	274638	TATGGATGGGTACTCACCCGAATGGTTGCTCATACGTCGAATTTT	FGGGIHIIIHHHFHHFGFFHHBFFF9A@@FGFFGGHDFC>;CAEE	0
No name	-	gi|15640032|ref|NC_002505.1|	2492513	TCGCGAATCAAGCCAAAAGCCATA	BHDHHHHFCCFFHHFGIHHIHFGF	0
No name	+	gi|15640032|ref|NC_002505.1|	2206284	TATCAAGCACAACGTCAACAGGCTCACCTGTTTTCATTGTGGGA	GGGIIIIIIIIHHHHHHDGFFFFFFDEDDD/ACEF@CB?/A5@5	0
No name	+	gi|15640032|ref|NC_002505.1|	2588390	TACTCTTATTCTTCTTGCTGGCAATTGGTAATACCAATTT	FFFHHIIHHHHHGDGFHFFGHHFGEBFFBEDDGDBE?AA?	0
No name	+	gi|15640032|ref|NC_002505.1|	2743823	TAGGTAACCACGAATTTAACTACGGCCTTGAGTTTTTAAAAGAG	FC>E8AAAEHCE>DCFCACDGG@E>5+7ACE=8/8C>;5A?EFA	0
No name	-	gi|15640032|ref|NC_002505.1|	821915	ATGCTCAGGTAAAAATTTCTGGCGAATCGGCGCTATTTA	BDA-EC=CA?5-?A8/8-C@C,A0@7C>6+>>E0FCCFC	0
No name	-	gi|15640032|ref|NC_002505.1|	147007	GACTACAACACTTACCCCACTCAAAACATAACACTTGATGCGTA	5?BECA-5??BDE>+?7E=HEEADC9DHFA9FCIIIHHHHHFFF	0
No name	-	gi|15600771|ref|NC_002506.1|	41700	GGGTGATCACACCAGTGATGTGTTCGCTTGGGACCTCTA	555=FGC>?-?-CDIHHFHHHHHEEDFFF?>C>FHHFFF	0
No name	-	gi|15640032|ref|NC_002505.1|	2879279	AAACCTTGGTATTGGCCTTCAAAAAACACCACCGAAAGCAAGTA	A55;?DE=CFBFHFHEAGEBCHFF>AC>DF@HHHIIHGHHIGFF	0
No name	+	gi|15600771|ref|NC_002506.1|	61154	TAATGTTTTGCTTCACTCAATCCAAAGTTGTCACACGCCAATGT	FCFFHFHHHHHHHHFFFHFFFFFHFE?09AFCFFDFA>>@>B=5	0
No name	-	gi|15600771|ref|NC_002506.1|	698661	CTTGCTTTTCCGACCCAAGCTTAATCTAAGCTTCATA	=FE;=FEE5C>?7A,/9/DCCEE=F?;HHHFCACCF?	0
No name	+	gi|15600771|ref|NC_002506.1|	206213	TAGCGGCGAAGGAATTGCTGGTGAAGCACTGGTGTTATTGAG	FCFFEBEH>>CCCEFCFFDDGCFFBCFFF=?=-55>-55E=?	0
No name	+	gi|15640032|ref|NC_002505.1|	460177	TAGTATTTCACTGCAAATGA	FFBCEFCFCEFFGFFC??GG	0	15:C>A,16:C>A,19:G>A
No name	+	gi|15640032|ref|NC_002505.1|	2686514	TATCTACCATTTAGTTCTG	CFFHHFHH?EFGDF9??DA	0	18:A>G
No name	-	gi|15640032|ref|NC_002505.1|	47727	ATGCGCTGCAATCTTCCCCTTGTCCGCAATGTGGCGCAGCATTA	5BDC==DFFDA,DEE>DHF@C>=C:DHGHDHHHCHFBB@HHFFF	0
No name	-	gi|15640032|ref|NC_002505.1|	322564	TATGACCTATACCGTCCGCATCGTGCCTAATGATAGACAATTTA	5C=DEA5BA,DHCCCBC@FHEHFGFFHIHHFHFHHFFHFHFCFF	0
No name	+	gi|15640032|ref|NC_002505.1|	398567	TACGTATGTGGTGATGCATCACGCATGGACT	CCFHHH?FFHFAEFFHFGFGFFDFCD:?9AA	0	28:C>A,29:G>C,30:A>T
No name	-	gi|15640032|ref|NC_002505.1|	1898515	TGGTGTAACAACAGCATCCTTCAGCAACGTTTTTTGGGTAAGTA	5A5?-?;55/8/?DC/;GDGCGG:C?CC:C?FDHHFCFBFBFBF	0
No name	+	gi|15640032|ref|NC_002505.1|	2419119	TACTTGGTGTGTTTAACCGTCGCTGACATCTGCGCCACCAACCC	FFFCFCHHH?EAFFB?CDCEECEEHEHHHHGHD>CD:EF;CE?5	0
No name	-	gi|15640032|ref|NC_002505.1|	659735	CAAAGATGTGCTCCAGTTGTTCTGCCGGAATCCCTTGACCTGTA	5555=ED@@D;C=AFFDFFFD>CEFDHGFHHHHFFFFFHHFGFF	0
No name	-	gi|15640032|ref|NC_002505.1|	779782	TTGCTGACCCCAGATGGTAAGACCCTGTA	ADD-EDEC7/FA/9A80=C-CA,;ECA08	0
No name	-	gi|15640032|ref|NC_002505.1|	1847106	CCCACTGATCATGATGATGAAACCAGGCATGGGTA	A8.A=EA9.DBGGGGGGFFAA-EFCB>EEEA88@C	0	26:G>T
No name	-	gi|15640032|ref|NC_002505.1|	1436808	AGCGTATGCTAGCACTGGCAATGAGCGATGGTTGCGTATGTTTA	5E;FGDDGFGGDDDHFGEFGGEHFEEHGEHHCEHHHHHFIHFCF	0
No name	-	gi|15640032|ref|NC_002505.1|	250820	ATTATGGCCGTTCACATATA	GGGHCC+DF;E0C>HFFCCA	0	19:G>A
No name	-	gi|15600771|ref|NC_002506.1|	502789	TGGTATTCACCCAGTCGCTGGGCGTTTGCCAGGTCATA	CAACADECFA,>+ABCE;E>=E@DE?CFEA>AAF?FFF	0
No name	+	gi|15640032|ref|NC_002505.1|	2487010	TAGAAACATTGCTTGCATCAGCTCCTCTCATCAAATTGAGGATG	FFG>FFIFHFFFHFHHIHIIIHFHFFFHHFHFG=BE?BBA-BB8	0
No name	+	gi|15640032|ref|NC_002505.1|	612614	TACACTGCTTCTTGTTCACCTAAACGGTTCACTTGTAAGAA	FFFFHCF/8EB9CA9CG=?FDFC9/E,777A/9ACCE=CFB	0
No name	-	gi|15600771|ref|NC_002506.1|	462315	TTAGAAAGCATACTGCTCAAGATTGCAGGCATTCCACAGGCGTA	8A/=CCADFDBDFGHHFFCCDFHFFFC@GHHHGHFFHHCEEFFF	0
No name	-	gi|15640032|ref|NC_002505.1|	223642	GTTTACCTCATGATGGGGGTGACGGCGGTGAAACCCTTATA	??EFFFDBFDDHFCCEFE@EHHCHCHDECB@76IIHFFFGF	0	35:T>C,38:C>T,39:C>T
No name	+	gi|15600771|ref|NC_002506.1|	869803	TACACCTCGCAGCCAGTCTTTACCCTTCTCTTTCTGGAGG	FBFFCFFHHBADCFDHH=FH@=9C=FFDFDFAED?A?=A:	0
No name	-	gi|15640032|ref|NC_002505.1|	1034094	GCGTCATCTTTTCAACTTCTCACATTA	CD/?CC>BADA0C?9DHIHIHFF;FFF	0
No name	-	gi|15600771|ref|NC_002506.1|	80384	CAAATAGTGACAAGCTTATGGATAATA	EA0F@GFFDCA/BDFBBIHHFCFBFFF	0
No name	+	gi|15640032|ref|NC_002505.1|	76976	TATGTGAGTGAAACCGGTGCATTGCCAATCCTTGTAGCGATCGG	FGGIHHIHCFFHFG@CCCCEFHFDAEFFFE-CBDEGF@CEFD>C	0	34:G>T,35:T>A,43:C>G
No name	-	gi|15640032|ref|NC_002505.1|	2663690	CCAACATACCTTGTGCTCGGTCGGCAAAAGGGTTGGTTTTA	DA55?A--FE@FHHHECCACEHFFHGIIHFEEFHEIHFFFG	0
No name	+	gi|15600771|ref|NC_002506.1|	134293	TATTGGCAAAAATCCTTCTCAGGTCAGTGTC	FFCCCCFFFFHHEDFFHHHHFH=CEFC9ACD	0	27:C>T
No name	-	gi|15640032|ref|NC_002505.1|	2668929	TGACTTACTGAGCCTCGCGACTCGCGTATTGTACTTATGCTGTA	ADC?-==HHHHBEC+ECCFC>BEEFDGFFCE=F>;FHFHFFFFF	0
No name	-	gi|15640032|ref|NC_002505.1|	2827473	TATTCTGATGACCGAAGGTTGTCGTGGTGAAGGCGGTATTA	HFDEBCBGDED>A8?CE777HED@FBECGEEECEEA>FFCF	0
No name	-	gi|15600771|ref|NC_002506.1|	957127	CTCAAGCTGGTGGTATTGGCCTAAGCCCGTAAGAAACGGGCTTA	5DC?ADD@CADDADCDFFGDGFFFHHFFFFDHHFFCHHIIIGGG	0
No name	-	gi|15640032|ref|NC_002505.1|	2879093	GAGAAGAAAGCGATGGTATCGAGTGCATTACCAAACAGCGTCGA	5C=?A-CC?DEFGEGCDFHFFGDHHHGFHFEHGF@HHDHHIGFF	0
No name	+	gi|15640032|ref|NC_002505.1|	2516086	TAAGGAATGATGGCGGTCAACGCGGCTAGCCAGCTTACCTTTTG	FC?FFCHCFHFFDDHHHHHG@ECHEBEHFHH@?;ACGEB?5555	0
No name	+	gi|15640032|ref|NC_002505.1|	528303	TATGTCTAAAAATTTAACCATCA	CC;C8EEEEEEDEEFGFA@FF==	0
No name	+	gi|15640032|ref|NC_002505.1|	130905	TATAGTGTTGGTCGGCATTGGAATTGACGCTTC	FCFBFCECCFFEHHHHDHDGHH=FDFGDH:@>@	0	26:G>A,32:T>C
No name	-	gi|15640032|ref|NC_002505.1|	356534	TCATACCAACCGCCATGGCAATA	=??9,C>>5HHFHHFIFFHHGGF	0
No name	-	gi|15640032|ref|NC_002505.1|	1164603	TCGCACCTTGATTTTTCGTGCTCTCAAAGGGCTGCAAACGCATA	5AE?=?A?CDC,CEE@EDBFDFFDHFHHDDHHHHECECHHIGGF	0
No name	+	gi|15600771|ref|NC_002506.1|	921220	TATTGAACTCAGAGCAGATTGCACTTCCGTCAAACCCTCTCGCA	CCFFFFHHFCFHHFHDFHHHIIIDGGC=>FD,D?AA>7,A?EC5	0
No name	+	gi|15640032|ref|NC_002505.1|	61303	TAAAGCCAATATGGATGAGCAGCTTAAGCATTGTCATGAGG	FCFHHEHHHFHGHIIFFHIHHIDE?FGHIFFFDEGFDG@AE	0
No name	-	gi|15640032|ref|NC_002505.1|	207894	ACGCGGGTTTGATGTA	5>C>,?C;F;BFHFFA	0	14:T>C
No name	+	gi|15640032|ref|NC_002505.1|	2869776	TAGTGGATCTCAATCATGTCGATCTCAAACCTGAGGGCTGG	FFGFHHFHHFHHHFHHHHHHHDFFFHFEDFCDDBEAC:?@C	0	18:C>T
No name	+	gi|15640032|ref|NC_002505.1|	2344767	TAGTAGGTCTGCCATGTATTAGCTTGATTCATATCTTTCAAGTA	FFFAC;FCCFHFFF0EGFHHHGF=CDF9DCGBFF@099CE0?0A	0
No name	-	gi|15640032|ref|NC_002505.1|	1932994	CATTAACTGTACTTCCGTCGCTTCTATTCCTA	GCA8//HFC=C@@75++EEE=;EF>;CACA0C	0
No name	+	gi|15640032|ref|NC_002505.1|	2256808	TAATCAATGCACACCGCGAGGAAGTGATTCGGATTCATCAACCC	FGFHFHIHHIIIIHEEBECHHHFH?EFCDCEHDCEGDGDF?A55	0	41:G>C
No name	+	gi|15640032|ref|NC_002505.1|	456385	TAGGCACAAGTGTTGATGCTGGGTTCAATCATCGCCATCAA	FFFHHIFHFFACCEFHGDFFFGDFHFHDGFDHDFCDDE@AE	0	40:C>A
No name	+	gi|15640032|ref|NC_002505.1|	1119197	TACTTGTACCAAACTGCCATCCTCAAGAAATTCACGCAGCATCA	CCEEEEEEEECFEEDFFDBE-,--.A=EE=9=A@E;ED7DEDFF	0
No name	-	gi|15640032|ref|NC_002505.1|	2611821	GATTTGATGGATGTCAACGCAGGCCTAAAAGTCGCGAAGAAGTA	5C??BDDDFDFGFFD@7CDFFBF@FGFIHHHHHEFFFHHHHFFG	0	40:G>T,41:C>T
No name	-	gi|15640032|ref|NC_002505.1|	2500042	CGACAACCAAGATAAGATCATTCGTGCCCGTACTCGTGGCTA	>??55-GC?A-FFFC@FFC,,DEDCEC+>=HEHC>>FHF?FF	0
No name	+	gi|15600771|ref|NC_002506.1|	733043	TAGTTCATCCACTGAGTGTAGTAATCTCGCAAAGGATCATTGAC	FFFFCFHHEFHFDF=FBDEFGBFFGFGDFHHH7DCDFHFCDDDC	0
No name	+	gi|15640032|ref|NC_002505.1|	2922471	TAGAGGATACGTCTGGGTTGTCGATGATGATAGTTCCATTCGC	FFCECBFFFFCGFF>BF87CEGHH@DDGE=CF=8?A???=/AE	0
No name	-	gi|15600771|ref|NC_002506.1|	182870	GCAAATTTATATTCGTAAAAAGCAGGAACAAAACGTACGTA	=EC8CDCA/>;FHDFA?EA?/FFHGE?-;EC/A>FCCEGFF	0
No name	-	gi|15640032|ref|NC_002505.1|	506718	GATGGCCGCCGCTACTGGTTGGGCTTAGACATCGCCTTCTA	B?<<5>>>>CFGE?FFDFDFFFHFGHHFHHHHHIIHFIGFG	0
No name	+	gi|15640032|ref|NC_002505.1|	161724	TATCATGGCTCTTAGCCAAGGTAACTTTCGCGATATCACCT	CFFFHHFHHHHHDDFDFGDEDEEGGEAE=E:CB7:CD=AEG	0
No name	+	gi|15600771|ref|NC_002506.1|	49090	TATTCAAAACGGTGTGGGCGTTTCGCTTGCAGCAG	CE;EEEEC>CCE@C>>99A>5>C=+@7+EEFFFEE	0
No name	+	gi|15640032|ref|NC_002505.1|	2652333	TAAATTCTCACAGCGGCCATGTCCCATCACCCAAGCAAACA	FGGFHFHIFHFHF@CEECFFFDFFF/CFFH-EF;F;CFF@?	0
No name	-	gi|15640032|ref|NC_002505.1|	399623	GAAACCGTTCTAACCGTAAAAATGCCAAAACCAAGTACACCTTA	5555@C=CADCA7DFDDCHGFGGGCEAHECFHGHFFFEEIHFGG	0	42:G>A
No name	+	gi|15640032|ref|NC_002505.1|	76976	TATGTGAGTGAAACCGGTGCATTGCCAATCCTTGTAGC	FFGGFGHHHHHHCEFHCCCHFHHDEGHDD?=DCCFFH@	0	34:G>T,35:T>A
No name	+	gi|15640032|ref|NC_002505.1|	130905	TATAGTGTTGGTCGGCATTGGAATTGACGCTTC	FFGFFEFFFHF@DEHHHHHHHFFHFHDFED@E@	0	26:G>A,32:T>C
No name	+	gi|15640032|ref|NC_002505.1|	2553431	TATGATGCATGGCAATTTTCACCACATAACGACAGAGAAATATT	GGGIHIIIIHIFHH=FHHFHHGHDFFFCFFEHHCCDBCE-?=A5	0
No name	-	gi|15640032|ref|NC_002505.1|	926795	GCGACCGATATTGTCTCTGGGAATGATGTTTCACATCCTTTCTA	5>>>>A@FBDFFFFFDFFCAA=@IHFDGFHFGFFFHFFFIHGGG	0
No name	+	gi|15640032|ref|NC_002505.1|	2611181	TAAGCTTGCGGTACTCGATACCAAACGATTTGCGGCGAGTCGTA	GGGHGHIIFHHCCFGHHGHFCFHGFDEHAAAB=>DB>CC=BCD5	0
No name	-	gi|15640032|ref|NC_002505.1|	1415518	AAGGTAAGTTGAGAATCAGCAGTACGATGTTACCCACGTA	FE?CECC=HEGE=HGFHHHHFHHHHHGDGFHHEEC6>;CF	0
No name	-	gi|15640032|ref|NC_002505.1|	1115133	ACTCGGTACCGGAATGTCGATTAACACGGATGCCTACAGCGTTA	5C@C-@>558/EGEDEHFFHFEA7C@FFFHFGGECCHEHHHFFC	0
No name	-	gi|15640032|ref|NC_002505.1|	573567	TGGTTTGCTGTATGTGCGCAGCCATGAGTTGGCGCTGTCAGATA	A;ACFDFGHFFGBHEHEFFBC/EFHHFHHHEHHIHHHFHFFFFG	0
No name	-	gi|15640032|ref|NC_002505.1|	556253	TGCTGAATTTCTGCTCAGAGTTGTCTGCTTGGCATCTCATGTTA	8E/FHDAA/-DDHHFEA/B?AAFHFBFEBDGHHFCFHFFHHFFF	0
No name	+	gi|15640032|ref|NC_002505.1|	204574	TAAATCCCTTTGTGCGCCAGTAGCTCTTGATGCGTGCCTTG	F>CFF>EEEHBGHFFHHHDEGBGHF0A/CDDDDD:@>@5?D	0
No name	-	gi|15640032|ref|NC_002505.1|	2079443	CGAATGATGAACATCAGCATGATGGTCAGCTTACCTGCATCATA	8=BAB=0??90DGDDGEC0FGEGBCFFGDCA9-C;HHHFFHF?C	0	42:C>G,43:G>C
No name	-	gi|15640032|ref|NC_002505.1|	146187	TCAGTATCAAAGTGAACGTTGGGTATCTGAATTGCAGCTAACTA	AFFGE=C/CADBDFA7DE?F?A9BDIHHHGEHIIIHFBFC8FFF	0
No name	+	gi|15600771|ref|NC_002506.1|	284008	TAATGGGGATAGGTATATCTATAAGCCCAGTGCTAGGGATGTTG	FCFFFHHH,@-ACA?CFF@G@FFBEA9A;;AC@F?A-CFBE/88	0
No name	+	gi|15600771|ref|NC_002506.1|	725581	TAAATAGGCTAAATTGCACCCGACTCCCCGGCTGAATCG	FFGIIHHFHHIHHHCFFDCE:>CACE/A>>C7CCFFG@@	0
No name	-	gi|15600771|ref|NC_002506.1|	910242	TAAAGTTATATGATGGTA	GFFGFFHHFHHHFHHFFF	0	0:T>A,8:C>A,9:A>T
No name	-	gi|15640032|ref|NC_002505.1|	1993465	CCAAAATTAGTTTTTACACCAAGAATGTGGTTACGAACATA	CC?FAABCDDAHGDE?CC@EDCFHIHIHIHHHFHFFHIGGF	0
No name	+	gi|15640032|ref|NC_002505.1|	754092	TACGCTTGCCTTAGTGTGTCG	FFBFEHFFACFFGG?AACEDF	0
No name	+	gi|15640032|ref|NC_002505.1|	1330142	TAGTGAGCTTCGTTTCAGTAAGAATTTGGCTATACCGATCGGA	FACA/A>FFH?>787C0ACDGH0?ED==?BBDBEG@E@C7C:E	0	29:G>C,40:A>G,41:A>G
No name	+	gi|15600771|ref|NC_002506.1|	557068	TATCTGACCCTCATCGGCAGATAAGCCCAACGAATT	CFFFHHHEFFFHFHDFE>CC@D?DDGAE7A:EA>F;	0	34:A>T
No name	-	gi|15600771|ref|NC_002506.1|	735193	CAGGAACCGATTGATAAGCTTA	FDDFEC@F=HHHHIHHIHHFCF	0	18:A>G,19:T>G,21:G>C
No name	+	gi|15600771|ref|NC_002506.1|	776146	TATTGCACTGCACCGAATTCGATCCTCAGGCATACCA	FFGIHHHGHHHIIHHH=FHIIFDFHDFGEDHFDFE=C	0
No name	-	gi|15640032|ref|NC_002505.1|	460918	CCGCCAGTCGATTCAACGGAACAACGAATGTTGTGATCTTTA	>>?;CDHHFGDCD:D9>BFEAFFFGFG@HHHHFFHFFFFGFG	0
No name	+	gi|15640032|ref|NC_002505.1|	2924822	TACGTCAATCAACAGCGCATTA	FFGHBFHHHHGHIHHFHHHEHF	0	18:T>A,19:A>T,21:T>A
No name	-	gi|15640032|ref|NC_002505.1|	526678	AAACCCAATACAACTGCTA	EC7GHGFHFCEAAFHHGFG	0
No name	+	gi|15600771|ref|NC_002506.1|	677287	TAATGCAACGGCGCGCTTTTCCGTTTCCATTGTCG	FFGHFFFFHCAFHBF@HDFEG@C5ACEB?CBBFDE	0
No name	+	gi|15640032|ref|NC_002505.1|	557930	TATATCATATCGCGATTGAGCGGATAGTACGATTTTTTCATCGG	GGGIIIHHIHIIHHHHFH@FFFHBEEHDFFH@AEFHFCFFH=C5	0
No name	-	gi|15640032|ref|NC_002505.1|	506323	GTATTGATGAAGCGGAAACCTATGGTGCAGAAGCTACGTTA	8GGDA@FFE@7,@0DAC9HGF?@FDGGE==FEE>HHHFFFC	0	40:A>G
No name	+	gi|15640032|ref|NC_002505.1|	2284249	TAAGTGAAGCGCGTT	FFGHFFHIHFHHH>C	0
No name	+	gi|15600771|ref|NC_002506.1|	677540	TAACTTTGTCGCATTACTAAAATCGGATCAATA	AAFFHHEEA>EFC@EHGHH=EDGDD7@EDD=EF	0
No name	+	gi|15600771|ref|NC_002506.1|	191333	TAGTATGGGGTTTACCTGTTCGTGCGGTGACTCGCCAATCAATC	CCFCA8A--6>C:CCE?CADFD:AAD+,+7C=DFECHCG@EHHC	0
No name	+	gi|15600771|ref|NC_002506.1|	917270	TACTCTCTCCATCTTGCTGGCTGAAGCCAAGTGACTTTACG	CCCFHHHHHHFGHFEDBC?CDFFFFFH;FF@/?CDA8/?EC	0
No name	-	gi|15640032|ref|NC_002505.1|	1054449	GGTTCAGGAGCCGTTATTCCCTTCTTATA	CBHFE/E>C>+CBDEE;A,>CFF>A0FFF	0
No name	-	gi|15640032|ref|NC_002505.1|	163314	GCTTTTTAAATTGGCTCGTTCTACCGCTGAATCCAGTAGCACTA	5EAGCCA-F?BFACEDHFEEHEEHEFIHHFHHHFHHHHHFHGGF	0
No name	+	gi|15640032|ref|NC_002505.1|	1788258	TAGTCGATGGTACTGGCCTTATCATCTACTTTGCAATCGCC	FCFC>CA>>,89ADCDDDGHHGGDDFH@FFD9C/0DCDD>>	0	33:A>C
No name	+	gi|15640032|ref|NC_002505.1|	2131619	TATGATGCGCGATCACGGTGGCTTTGAAGGCAATGCGCAGACTT	FFGFHIFHHHEDHHHHHHFF:DCFFFF@FDDE@FDD:EACE@AA	0
No name	-	gi|15640032|ref|NC_002505.1|	2080633	ATCGTCGGTTTCGTACCAAGCACGTTCAGTA	C7D7>EC>>A,ECA?DDFA?C6CCAAFCAFF	0
No name	-	gi|15640032|ref|NC_002505.1|	954649	TACCGGCAATTCCAAGCTGTTAGGGTATATA	>C=C/9GDFC9DB?C@EBHHBHHHHHHFFAC	0	26:T>G
No name	+	gi|15640032|ref|NC_002505.1|	984349	TAAAACCTATCTGCATTTACTGGTTACCCTTACTTTTCCAGCTT	FBFFCFHFHHHHHGHGHGGGFGD9??DA/A?EF9EDGEDBF/88	0
No name	-	gi|15640032|ref|NC_002505.1|	2944055	GCGAAAAAATTTGGCCAGAAAAATGGCAGCGGCTTCTATCAGTA	57DDBDC8A-CC?/==DBGGEEFGFCC>>C?E@FFHHHHIIGGG	0
No name	-	gi|15640032|ref|NC_002505.1|	2127129	GCTTGCTCACGCCAACGCTGAACAGGTTGTAAATAGGGTTGATA	5FBF@D:EDC=F>C@DFFFFCAFDDFIIHHHHIIIHHFFIHFFF	0
No name	+	gi|15640032|ref|NC_002505.1|	2620991	TACGGCATGATGTCAGCGCTTCTTGCCGCAGGCACTTGGTTACT	FGGEHHHHIIIIIIHHGDC@EDEBBFFAEE>CDF@C?5-55AC5	0
No name	+	gi|15640032|ref|NC_002505.1|	2357552	TAATTGATCGAGTGGTGTAACGTCAGGTACTCCATCGGCGAATA	FFFHFCFH@CCC9CD0CCEFGHHDFDDEBDDFGDGFC@>CC775	0
No name	+	gi|15640032|ref|NC_002505.1|	398567	TACGTATGTGGTGATGCATCACGCATGGACT	FFFECFHHFHHHFHIHHHHHHFEHDDFHHFF	0	28:C>A,29:G>C,30:A>T
No name	+	gi|15600771|ref|NC_002506.1|	921802	TACGTAATGCGTTGAGCTTGGCTT	>C/9A8AECC>7+>;E-AEDEDCE	0	16:T>C
No name	-	gi|15640032|ref|NC_002505.1|	417361	GCGCTTGATTATTCGCCAACTGATACAGACCAATCGCCAGTGTTA	5>=BDGHFDE>+DC=FCA0FGFGDCFE9AA7A>CAFCFBFBBBFC	0
No name	+	gi|15640032|ref|NC_002505.1|	2766238	TACCTTGGCCGCGTAGCTTACGACTAGTTTCGACCAATTCAAAG	FCAFFFHFHHEHHCCEFGHHHHFHEBF5AEBEFEAC+CGDAA?5	0
No name	-	gi|15640032|ref|NC_002505.1|	441084	GATGCGGCATGTAAAACCGGTAATGCCTTTAGTTA	BHHEC=EGFGDBCC55CC/EHGHHHHFHHHHIFFG	0
No name	-	gi|15640032|ref|NC_002505.1|	489054	TATATCGCGCCATGCTGCAGCCATTA	HC@C>E@CHEFIHHHFHHHHFCBFCC	0	22:T>A,23:C>T,24:C>A
No name	+	gi|15640032|ref|NC_002505.1|	418062	TATCACAGGTACGGGGTCAAAAAACTCGCGTGCGTCTTCAACGG	FGGIIIHIIFFGHHHHHEFHHIIEDGFDBCACDEE7EFFCFBE5	0
No name	+	gi|15640032|ref|NC_002505.1|	1633761	TATTCGTCGTAGTTGCCTGGGTAAATACGCAGCTCACCG	FC>CFHFE>CFHC?GH=99,C??CA?FDFH:C+CDGA5C	0
No name	-	gi|15640032|ref|NC_002505.1|	2298351	TCAAACGACTTGGTTGAGAAGGTA	BCC>ADFFDFEHFFHFIFHFFCFF	0	21:G>A,22:G>C
No name	+	gi|15640032|ref|NC_002505.1|	2785845	TAGCCACTTCCAAAATGGTGAATT	GGGHIIGIHFHHHH@EGFDCG=EF	0
No name	+	gi|15640032|ref|NC_002505.1|	1069537	TACATGACCATCGACG	CCCA>>CCFHCFEF=E	0
No name	-	gi|15640032|ref|NC_002505.1|	1721635	AAAAAGCGTTCAGCCAAGGTTTATCCACCTCCGTCGATGTGGTA	C5555:;FHFDC=FF=E@EBFDGDDF@DHHHHDHHIIHFFHF@F	0
No name	+	gi|15640032|ref|NC_002505.1|	2014952	CTATCAGTATTTTTG	<>>A@<<55<<>/A>	0	4:G>C
No name	+	gi|15640032|ref|NC_002505.1|	652329	TACGTCGTTGATGGCACGCATCATGAATTA	GFFHCFCCFHFHHFHFHEEHHHHFHA?CBD	0	25:G>A,26:G>A,29:G>A
No name	-	gi|15640032|ref|NC_002505.1|	60610	CATCATCCCATGCAATAT	=GFEFDEAA/BBEECEEC	0
No name	+	gi|15640032|ref|NC_002505.1|	2540012	TACGTTCACGGTGGCGAATACCACGCCTACAACCCAGATG	GGGHFFHIHIBEFEFHH7CFHHFGEDFFHFGDG5@C@;BB	0
No name	-	gi|15640032|ref|NC_002505.1|	1675615	TTTTTTATGGCAAAACGTTGGACACTTCTTGCAACCTTAGTA	>A8899?@FD;AEEAEFHGDDGFBFDCGEAFFEEFC>CFFFF	0
No name	-	gi|15640032|ref|NC_002505.1|	1886346	AGGGACCCTGCATCAAATGAGAGATA	CAAFDBFHHHGHHFHHHFIHHHHFGG	0	20:T>C,22:A>G,23:A>G
No name	+	gi|15640032|ref|NC_002505.1|	1056513	TACCTGACCAGTCTGGACCGCGATGGCGCAGTTTTTTCGACATT	GGGIHHHHFHFFGFHFFFECCHHBEE=DECE55A-A>EED>@?5	0
No name	-	gi|15640032|ref|NC_002505.1|	2326220	GCAGACCGGATTTGTTTTCCTGAGTTCGTGAGATCAATGATATA	5B@>>7C?8E?EDDFB?DFDHHFCDEHHHHHHGFHHHHHHHGFF	0
No name	-	gi|15640032|ref|NC_002505.1|	2590579	TGCCAGCGCTGATGGCCGTTACACCAATATTGAATCAATTA	CC7>C+C@DBA/CHEC>FEA->/GBGEGFFFE;;HHHHFFF	0
No name	+	gi|15640032|ref|NC_002505.1|	131444	TATGAGCTGCTGTTTCGAGATGGAACAC	FGGIHHIHIGFG9CFFHDFDDFGEEBFF	0	24:G>A,25:A>C,27:A>C
No name	+	gi|15640032|ref|NC_002505.1|	887463	TATAGGCCTGCGTTCTTTTAT	GGGHHHHHHHHH7CCCGGFGH	0
No name	-	gi|15640032|ref|NC_002505.1|	288234	TGTCAAAGGTGAGTTTGACCGCGAGTCGTTCAACGAAGCCTTTA	5FAA5-GFHFGGBDDDEECCCDEHCECBHFECCCCC8FCAFCFF	0
No name	-	gi|15640032|ref|NC_002505.1|	460871	CGAAATCCAATTCGCCAGAACGGATAGTGTTGACGTTGTAAATA	A=CA-@DC5>C5C@FDDFFCCBEHFFDFHHHFFCHFFHFHFGGF	0
No name	+	gi|15640032|ref|NC_002505.1|	719585	TATGCATCCTGCGGTGGTGATGGCACTGAAGCAGATCCAACAGA	FFFHHIICFBHHEDDCE7CFFFGHDBEFFFHIHHDD85A?DDB5	0
No name	+	gi|15640032|ref|NC_002505.1|	271397	TAAAGACGGCGGTCATCGCACCTAAGTCGCTGAGCAGAATCACT	FF?CFFFHHDHDFE@GFHEHCCDAF=ECFBDCDFHH=AEGFFF5	0	26:C>T
No name	-	gi|15640032|ref|NC_002505.1|	824296	CATCAATGGTGGTATTGAGTGCGGGGAGCAAAACAAAGATA	GBDFBAA>8/FEFHHFC7CC>>@F?AC/HFFCACABCFGFC	0
No name	+	gi|15640032|ref|NC_002505.1|	2925428	TACCTACCCGATGTGAATCAGCAAGATGATTTAAAAAGT	F;8C>>EF;CEEE;FFHHHEFG/7-ACFHHG09088878	0
No name	-	gi|15640032|ref|NC_002505.1|	1396720	TCAAAGTCGCGTGAATAACAACATCCTTATCTGCGACAAAGTTA	5C5?>ACADFFFFEA=?ABCCGFFHGDCHBEDHF?FHFHHHFFF	0
No name	+	gi|15640032|ref|NC_002505.1|	161515	TACGATGGTTTTGATAACCTCGTGGATCGATTCATTGATCGCAA	FFGEHIHH8EHFHDGHFFFHHHDFFEFFEDFGH@ECBFHF@@@5	0
No name	-	gi|15600771|ref|NC_002506.1|	25715	GCGAGCTTGGGTGACGATTGCTGAGCAAGGGTTGTTAGATCGTA	>DBFD@DE?FCFFHFFGFHHFHFDFHFF@EFEFIHHHHIGHGGG	0
No name	+	gi|15640032|ref|NC_002505.1|	36124	TATCAGCAGAATTATTTGTCAGCAGAATTATTTGATGATGCCTC	;FFF?C/ACC>ECFHHFHHDDBFD@7/AA=990AE?CG@=DDCD	0
No name	-	gi|15640032|ref|NC_002505.1|	2945528	CGCGATTGCGCTCGGTCATCCACTGGGTTGCTCGGGTACACGTA	>@DDHCC=C=CCC=EHHFHFC=HDHFEFHHHHHHHFFFECHGGF	0
No name	+	gi|15640032|ref|NC_002505.1|	1723611	TACTGCGCTGGCCTATGTTTGGTCACTTTTCCACTTTGCTGCTT	FFFHHHHGHHHDFGFHFCFEFEFFDDGGG?CDBBAEDFGFFBA5	0
No name	+	gi|15640032|ref|NC_002505.1|	2156316	TAGCCACCGCTTACCTTTTGCCAATCAGAGTCTGGATGGCG	GGGIHIIHHHHHHIFHIHFGEFHFGHHHBEGB?DFFFF;=C	0
No name	+	gi|15640032|ref|NC_002505.1|	1320556	TACCACTGTGTAGCGTGATTCATCAATCACGAACATGTAGTTGT	DDFFFFFFFHHFBFHHHHIIGGHHGHGDGHHEECHFGEGB88?8	0
No name	-	gi|15640032|ref|NC_002505.1|	273777	AAGCTCGAAGAGCTGATCCCAACTTCGGATGCGTTTGATTTGTA	A>:C;@DHGDFDHHFFC7A?97>C@EFHHHDHIIHFBFFHHF?F	0
No name	+	gi|15640032|ref|NC_002505.1|	742283	TATTGATGGTGGAAAACAGCTTACGTTTTGGCTCGTAGAG	GGGHHHHHIFHEHHHHFHFFGHHHFAEFCE>@DGC>DFDB	0
No name	-	gi|15640032|ref|NC_002505.1|	519402	GCTTGCTGCCTGCTCTTGCAGAAGTTCATTGTTGGCTTGGCGTA	5DDE@EDDDE=HF@GDFFFFFGEFFFHGHFFFHHIIHHHFHGFF	0
No name	+	gi|15640032|ref|NC_002505.1|	2791740	TATAGCTGTAGCTCACAACCCCTTCGAGGCCTGAAACCGT	GGGFIFHHHBCGGHIHHFHEHDHFFFDEHE;?D78CAADC	0
No name	-	gi|15640032|ref|NC_002505.1|	322522	TAGTCGCGAAAATCGATTCGTTATGGGATGAGTTAGGCATTGTA	5EAEDC7?8,97-C,@;ECA9/HGAA/FDE=HHHFFBFFBFCFC	0
No name	-	gi|15640032|ref|NC_002505.1|	275572	TGATTGCGATGCTACTTTAGTTAGTCCTTGCGGCACCGTTCTTA	AGE@CDD@FFHFGDDFGEFDFFFFFFHHHHHHHCEHHHHHIGGF	0
No name	-	gi|15640032|ref|NC_002505.1|	817952	CTTTTCACTATATTCTGTCTTA	AAA9=A0GC?DEA8FC;FFC>C	0
No name	-	gi|15640032|ref|NC_002505.1|	2025498	GACGCGATCATTGGGTTGTAACAGTAAAGGGGCACTTAAACGTA	5CC:@DDDDDFE@ECFEDD?A@GGC=IHFIHGFHHFHFFECFFF	0
No name	+	gi|15640032|ref|NC_002505.1|	2786301	TAATGATGTGAAGCCATGGCCG	CCCEFFFHFBFIIFFFFGHFFH	0
No name	-	gi|15640032|ref|NC_002505.1|	1780989	TGTTACAAAACGCACCAATTCCATGGCCGATTTAATCCCTA	=A55-A557,CFED/E/9=FA/8>C+>7DDFE8EEA6A0FC	0
No name	+	gi|15600771|ref|NC_002506.1|	531970	TAAGGTAAGTTAGTGATGATGTCTCGCTCCGT	CFFBFFFHH08?EGHGHHGHFH=FGDD@AC>;	0
No name	-	gi|15640032|ref|NC_002505.1|	2036031	TGAAATGGCGAGTCAACAACCTATCTAACCCAGGTGGTAGCGTA	AGECC>C>@FC=F?A7=?9=C0E=F@@8FHFFHHFFCHIHHF?F	0
No name	+	gi|15640032|ref|NC_002505.1|	2482949	TAGCGGTTACTATGTTTCCTTGATGGCCGAAGCCCGTGGCCACC	C8C;6C@>?FBDGHCFGCBFB?DD==A/+5>CC?F+5555C?55	0
No name	-	gi|15600771|ref|NC_002506.1|	497490	AGCGAGGTGATGTAGGTA	ECFFFBFCC;HHFCCFFF	0	4:G>A,11:T>G
No name	+	gi|15640032|ref|NC_002505.1|	2637662	TAAATAGCAAACTCATCACCACCGAGCCGTCCGACCACAAAATC	GFF?FFFHFHHHHHIHHIIIHID,C7CCCHCEAEC7C@AC;?C5	0
No name	+	gi|15640032|ref|NC_002505.1|	110113	TATGTCGTACCCAGCCAACATTT	GGGHFHFHHIIHHHHHIHHFFHG	0	20:G>T,21:A>T
No name	-	gi|15600771|ref|NC_002506.1|	4354	TTGGTATCAGAGATATCGATGAAGGGTGACTTAGGTCACCCTTA	CGFGGDC=A/90EFCC9BEAA/AC9/GEC/?GC8/,6AA/CFCC	0
No name	+	gi|15600771|ref|NC_002506.1|	823569	TAACACTAAAATCCATCTCAATAACGGGGGCTATTTTATCTGGG	GFGHHIIHHIHHHIFHFFHHFFGGFEFHH>>C;ACE??E@B555	0
No name	+	gi|15600771|ref|NC_002506.1|	682054	TAAACTCACTTTTCGTATCCAGATCCATCAATTTATGTTG	F?FHFHHFF>FFHHC-AF;=CBF=AFDDGCBAD0D0A988	0	37:G>T,38:G>T,39:T>G
No name	-	gi|15640032|ref|NC_002505.1|	63542	GGTGGTTGCTCGGGAAGTAGATGAGCTGATCCTGAACTTA	:E>;FFCEC@E=AAGGHGGFHFHFGHFHHHHHFFECC?CF	0	35:A>G
No name	-	gi|15600771|ref|NC_002506.1|	747501	ACGTGCAACAACGTCGGTCGCAACCAGAATA	;HHF?;C,?A5HHEFCCCHFEA8FFIHHFGG	0
No name	-	gi|15640032|ref|NC_002505.1|	2608397	AGTATCCGTTCGAGTTAAAATCAGGTAAAAATCGGCCTTGTTTA	5HEDD:7@DCDGEBDABHHFDHFFHHFHIHEBEFHHHFHHHGFF	0
No name	+	gi|15640032|ref|NC_002505.1|	2245518	TACATCATTGGTAGGTT	FGGIHHFFFHHEFHF9A	0	11:C>T,15:A>T
No name	-	gi|15640032|ref|NC_002505.1|	372245	GTATTGCCGATCCATACAAATA	FGHHEACC/=GACFFHFBF>FC	0
No name	-	gi|15640032|ref|NC_002505.1|	1402115	GGTCCTCCAATTAAGAGCTTA	FHHHFGHHGHHFFHFCCFFFF	0	16:T>C,18:C>T,19:T>G
No name	-	gi|15600771|ref|NC_002506.1|	347770	GTGATATTCAGGTTATTACCAGTGGGTTGGTGGACATA	8DDFCDEC@?9/=CC=A/FHHEDEC7EFBFEFC>A0C;	0	2:C>A
No name	+	gi|15600771|ref|NC_002506.1|	73642	TACCTATGTTGAGAGTGGTGTTTCCCTTGCACCTGCTGATAGCG	FGGHHHHHACFHIFGCCD=>7@A?A=DACGBD/AC@GFF=GF=5	0
No name	-	gi|15600771|ref|NC_002506.1|	353723	TAGGGTTGGCTGATAAGTC	GFGDDDDDDDDBBB?A???	0	0:A>C,5:A>T,17:G>A
No name	-	gi|15640032|ref|NC_002505.1|	1309765	CGATCAGCGCAGAAATCGCAGTAGTCACCAGCAAAATACCGATA	A=DECC7CDDA/DEA7E=GFFDGHFFBGFDFDFFFCCCHIHFFF	0
No name	-	gi|15640032|ref|NC_002505.1|	2442760	TTGATGCAGTAACTTGCGATAGTCCGCTCGCCTTA	@CFFBFFB@A-5>>9DCFFC7C7CCCAC>>C.CEC	0
No name	-	gi|15640032|ref|NC_002505.1|	407973	CCAGAAGTGATCGAGATGCTCTTCACTCTCTTTTGAGAAGCCTA	58BBDE=DHFFHGD@GDFDFFFFGFHFFDFDIIIHIHHHHHFFF	0
No name	+	gi|15640032|ref|NC_002505.1|	2828701	TAGATAAAGATCTTTCTTACCGCTGGTCATGCCGTATGGCGATT	FFFHHHHHFFHDGHGHHFFGFDACEH=FHDD/?CDDDE-5C755	0
No name	+	gi|15600771|ref|NC_002506.1|	155455	TAAGGTTTGACTCATCGCATCTAACGCATTTGACACCAAGT	A>>FF0ACCFHHFFHBFHHHBHHHF@CE@,8C=/?A>A?FA	0
No name	+	gi|15600771|ref|NC_002506.1|	182909	TATGCTGCATGCCAGCATGGTCGAACTGTCTCGCTGTATGACAG	CFFHIFHHFCA9CFGFDGC;EGC5A;EGGFH0AEFD,/CFH=EA	0
No name	-	gi|15640032|ref|NC_002505.1|	2092480	CCGCGACGAAACCCGTACAGTGCCAAAGGAAACAGCAACATATA	5>7A@FEC7757DD=FCDFFFFBGFGGDFFGCHFGHFEFHHGGG	0
No name	+	gi|15640032|ref|NC_002505.1|	25507	TATGTACCGCTGGATCTTGGGTTTGTT	FGGIHBFBFCHHHGHFFFEDD77@>77	0
No name	-	gi|15640032|ref|NC_002505.1|	571541	TAGAAGAAATTTCCCGTGAAGAAGAAGAAGCGGGCATGACGTTA	A==CA=BEA,C@7DFFFGGEFGHGHHDHHHHHGFFFGIIHIGGF	0
No name	-	gi|15640032|ref|NC_002505.1|	1822541	CAATTGTCGAATGCGATTTCGAACGATGGTGATGCGTTA	5BE>DDFFFHDEFF@F@DEEFECDFIIHFFHEHBHHFCC	0
No name	+	gi|15600771|ref|NC_002506.1|	667734	TAGCTGAAGTGGCCGCAGCCCTCTGTTTAGCTGGTGAATC	FGFHHHFHHFFHFFCEHHCC@DD?B8CDFGFDFF=CACFF	0	39:T>C
No name	+	gi|15640032|ref|NC_002505.1|	536726	TATCCAACTGCTTATCTTTATGAATGAGCATCGAGTGAGCAAGG	GGGHIIFFFFFGFGHFGHGFHHHHGGHHHFHFEFF?DDDDBCC7	0
No name	-	gi|15640032|ref|NC_002505.1|	579716	GGGTTTTCAGGGCATTAATGAAAATGGGGATATCACTA	>78AGBD;DBFFFHGFDDHGFHGHFFIHHHIIIHHGGG	0
No name	-	gi|15640032|ref|NC_002505.1|	1048141	AGTTTTGACCTTGAATA	E@BHHHFCHIHIIHGGF	0	0:T>A
No name	-	gi|15640032|ref|NC_002505.1|	437394	GCGTTTAGTGATTTCTCCCAATGATCCTGCTGCGTTA	C@GCFFBB=FBC?HFDHIHHGFFGHFFFDHHFEFFFF	0
No name	+	gi|15640032|ref|NC_002505.1|	2310242	TACGTGGGTCGTAATCTGCGTTTGGCTCCCAACCATCATCATTTT	FGGGHHHHHFHHHFFGHGHHEFCED@DGFFFCEEDFGFGGDAAEC	0
No name	-	gi|15600771|ref|NC_002506.1|	467071	ACTGAGACGCTTGATTTA	HHHHHHEEHIHIHHHGGG	0	4:G>A,12:T>G,13:G>A
No name	-	gi|15640032|ref|NC_002505.1|	1515193	TTAATAGTGATGATGCTTA	HGDHHFFHHHHHFIGHGFF	0	1:A>T,3:G>C,11:G>T
No name	+	gi|15640032|ref|NC_002505.1|	2688544	TATAAACTCTATCGACAAGCAGGTTATCAGCTGCAAACTGTTGA	FGGIIHHIIHHHHHHDHHFFHFH7?CFGGGFGHFFECDDD85?5	0
No name	-	gi|15600771|ref|NC_002506.1|	933727	GTGTGGTGTCTAACCACGGTGGTCGCCAGTTA	DFFFFHGFFFFCAAFDEHFFCFECHFHIIGGF	0	31:T>G
No name	+	gi|15640032|ref|NC_002505.1|	1056050	TAGTAGCGTGTCACCGCTTGATCTTTTGAACTCAAGTAGCTGCC	FGGEFHHHEFFHHHHEDHHHGH@FGHCFDDFGHFBF/CFDDD55	0
No name	+	gi|15600771|ref|NC_002506.1|	793163	TAGGCGTCACATTGAGTGTGAACTGCCCTGTGTGTTCAACGGGT	GGGHHHHGHHGIHHFGGHHHFFGHDCEDFFFD??ACDDEF@>>>	0
No name	+	gi|15640032|ref|NC_002505.1|	898774	TCTAATGAAGCTACGGATTCAAGG	C>CE>>EAFABDFFDE+CEFGDEF	0
No name	+	gi|15640032|ref|NC_002505.1|	2217438	TAGTGATCACATCAGGCAGGAGTC	FFFFFFHIIHHHIHIHIFDCHC7A	0	13:T>A,17:T>A,18:T>G
No name	-	gi|15640032|ref|NC_002505.1|	309723	TTATCAGGCATGAGGTGGCACTCATCATCGGGACAGGTTCACTA	55B@GCBC@FGF@@FDDDBDEGDF@ECDCDIHHHFHFFFFHGGF	0
No name	-	gi|15640032|ref|NC_002505.1|	225720	ACGAGAAGTGGTTAAGCGGGCGCTGCACCATA	>@FC-E@DBA.FEDC>>CC7CC>CA8/ECCCE	0
No name	+	gi|15640032|ref|NC_002505.1|	1320556	TACCACTGTGTAGCGTGATTCATCAATCACGAACATGTAGTT	FFFHFFCFAFFGFHHDFEHHHHHHGDFGFFF@DCACDCDD55	0
No name	+	gi|15640032|ref|NC_002505.1|	637968	TATTGACCGCGTTCATCTATCCCGTTGAAGGTTACT	F>CCE>FBC=E6CEFHH=CDAEF:7AEFGAC88CB=	0
No name	+	gi|15640032|ref|NC_002505.1|	2828916	TACATCATAGGTAAC	FFGIHHHHFFFAFFF	0
No name	+	gi|15640032|ref|NC_002505.1|	647212	TAGGTAAATTGTCCCGGCTGCAAAATCACGTCAAAGCCTTGTTTGGCG	??FFFFFHHFFFHHHHHHBCFH=EFGGHF@CFF>AFC@CCB55-5>=5	0
No name	-	gi|15640032|ref|NC_002505.1|	1048141	AGTTTTGACCTTGAATA	GFCHHHCEFHHIHHGFF	0	0:T>A
No name	-	gi|15640032|ref|NC_002505.1|	1087008	TACGCAATAAGTGGCAAATGGGATGCGAATGGCAGGGATTGATA	5>C=DAA/FE=FCABAHGDHFCHEHFHHHFHHGFFFEFHIHGFF	0
No name	+	gi|15640032|ref|NC_002505.1|	418168	TAGCGTTTACCTTTACACACATCACAAGGCACATACACATCGGG	F>ACCEECF8CAEEFFBGFD:EE/A/A-7ECFBBF==CBGD@E5	0
No name	+	gi|15600771|ref|NC_002506.1|	182909	TATGCTGCATGCCAGCATGGTCGAACTGTCTCGCTGTATGACAG	CC>EFFHHFFFAFGHFFBDF?ACEFHHFA/A0/>@EE=EFG=E5	0
No name	-	gi|15640032|ref|NC_002505.1|	942587	TCCACCCCGATGATGAGCTA	FHC>HHHIIIHIHHHHHGGG	0	18:T>C,19:A>T
No name	-	gi|15600771|ref|NC_002506.1|	435083	ATTTCTGTGCCTAAGATTTTTATAGGAGACAGTTATGGCATGTA	88/8BF@FB=DBFE=A/FECAGDDBDFHHHHHFFFFHHFHFGGF	0
No name	-	gi|15640032|ref|NC_002505.1|	37564	GGCGTGAAGTTGAAATCGTGGCTTATCGTGATCCTGAAGCCTTA	5CA?=C/A=GDE>A7BED?CA/DHHE@FHFFHHHFHFIIHFFFC	0
No name	+	gi|15600771|ref|NC_002506.1|	1018628	TAGCTTAAAGCGTGAAATCTCCTTATTCAGCTCTTGTGCCATCG	GGFFFFCA>FC>EE,ACGDGDHFE0ABD@DDD=A?A9CED=EF7	0
No name	-	gi|15640032|ref|NC_002505.1|	2910400	CGCCGATACTCGCTTA	7AAE=EEC+9CC>>CC	0
No name	-	gi|15600771|ref|NC_002506.1|	601353	CCGCCGCGTATTTCTG	>CCCCC+>EEA8.;C;	0
No name	+	gi|15640032|ref|NC_002505.1|	1004452	TATGTTGGCGCAATACGTGGACTCGGTGATTTTGGTGATTG	FGGIEFHHIHHH=DHHHFHHHHFFFH:E;CFGBCF;A@ACE	0
No name	+	gi|15640032|ref|NC_002505.1|	487990	TAGATGCCCGGCGCGCCGTTTAGGTAATCCACTTCCAAAC	GBGHFHHIIEEEHBEECCCFFDAGBG?ECFG=CCA?5A=E	0
No name	-	gi|15640032|ref|NC_002505.1|	2718325	CATCATGATGAAGTA	EA9.8/88/C8/EEE	0	1:A>T
No name	-	gi|15640032|ref|NC_002505.1|	2115797	TAGGAACCGATTGATGGTA	HGFFC7HFFHHFFBHHFFG	0	16:T>G,18:A>T
No name	-	gi|15640032|ref|NC_002505.1|	868846	TTGTTGCAGGTGATTTTGTTTACCTA	@FHHFFFHFHGFEFHHIIIHFFIGFF	0	24:C>T,25:G>T
No name	-	gi|15640032|ref|NC_002505.1|	2378794	AGATGTGGCGGTTATACCGTTTTTGATATTTCTCGACTA	=GEFE7CC>FGEBCA,CE@HFDGEHGHFFECCHCFFFFC	0
No name	+	gi|15640032|ref|NC_002505.1|	652333	TCGTTGATGGCACGCATCA	66CC>EC=C-ACF@CC@C=	0
No name	-	gi|15640032|ref|NC_002505.1|	872768	AGTTGTAAGTCAAAATTTGTTGATGAGCAGGATGGATTGTTTTA	8=E/C/=CBE?AFCD;EDFGCFGDHGBC?DGGBFHFFHFBCFFF	0
No name	+	gi|15640032|ref|NC_002505.1|	127821	TACCATCGCGACATTGCCCTTGTTCTAACAGCAGTTCACCACCA	GFFHHHHHHHDHHHHFFGBGFFA?B?CDFGHHFDACDC5??5>5	0
No name	+	gi|15640032|ref|NC_002505.1|	2245518	TACATCATTGGTAGGTT	FFGIHIHIFHHEGHHAC	0	11:C>T,15:A>T
No name	+	gi|15640032|ref|NC_002505.1|	61303	TAAAGCCAATATGGATGAGCAGCTTAAGCATTGTCATGAG	FFCFBACFFBFDBDH=EGDGHH=8AAACG=/090A0AD08	0
No name	-	gi|15640032|ref|NC_002505.1|	157225	ATGCATTGCAGAAGCGGTTTTACTGAAATTTTTGCAGTCACATA	5BFGCFGFFC:ED=C@ACHHHGHHGFIHHIIIIHHHHHHHHGGG	0
No name	-	gi|15640032|ref|NC_002505.1|	2940851	GCTAACCAGAAAGCGCTGGCGCAAGCGATGGTTAAGCTTAAATA	5;A55DDE=EE@7AFEEDC>D@FCDDHHHHHHHHHFFHIIIGFF	0
No name	-	gi|15600771|ref|NC_002506.1|	950245	GTGGTGCAAATGTATTACGTGCCTA	FFDCFHHFGGHHHFFFEHHHHHGGF	0	23:C>T,24:A>G
No name	+	gi|15640032|ref|NC_002505.1|	2514230	TACCTTTGATTGGTTAGGTGTATTCACTCTCACTTTTACGAACA	GGFHFHHHIHHHIE@EFHBEEBGGFDDF=DGF@DDE0AE@A@75	0
No name	+	gi|15640032|ref|NC_002505.1|	2675673	TACTTAGTAACGCAGCACATACCTTTATCAACATCAA	CFFEC>FFFCFHHD7CFHDBDEF=CFFHF99DBDDAE	0	33:G>T,36:G>A
No name	-	gi|15600771|ref|NC_002506.1|	303684	TTATCTACTGAAGCATTCAAAGACAGAATACAAGAAACAGCATA	90B@GE=GDGDD=FA?EGFDD@FFDBBC?CDFGCFFCHFFFCFF	0
No name	+	gi|15640032|ref|NC_002505.1|	1214491	TAAGTCAGTCGGTTCTTTCCTGTTTGCAGGTCCAACTGGGGT	FFFHHIHHFFCECD@EHGGFFGAECDHHFFFFFEEDBAA@>5	0	4:C>T
No name	+	gi|15640032|ref|NC_002505.1|	1784819	TATATCAGGACTTTCTGTTTGTCATAGCCAAAATAGACTGTGAC	FGGIHIHHIGHHIGFGGCFFFHHHFHDDDFFF?AEDFFFD?DF8	0
No name	-	gi|15640032|ref|NC_002505.1|	611487	GACAGATAATAAAACCGTGCCAAATGGTGCTCCAATTCTTTATA	5DBDB?=?A/AE77BFFFGBFFGGFFHFHFFHHFHFFIHIHGFG	0
No name	+	gi|15640032|ref|NC_002505.1|	1060267	GGTCGCGTTTGTGTGTCCAAT	8CEECC>5+C7-7AEAEF=@@	0
No name	-	gi|15640032|ref|NC_002505.1|	768248	CGCATATCGTTGAATCGCTAGT	EC.DEE9EDBE.A>7CEEE;CA	0
No name	-	gi|15640032|ref|NC_002505.1|	1275985	CAGCAAACAGCAGATCGCCCGGTACGCAGAAACGTTTACTA	C?=C?C5A---C;=C>7>+@FCE:E@HHHHHFHFAFFBFFF	0
No name	+	gi|15640032|ref|NC_002505.1|	961585	TATGCAGTGCCATTTCTGCATAACGAACGATATCCTGATTT	CFFHFHIIIIIFFGFFHHHHFCCFHDFDHEFDCCFGGDFC=	0
No name	-	gi|15640032|ref|NC_002505.1|	98925	CCGGCTGATCAAACTCAGCTTGTTCCATGAATTGCACCATA	7>/=GCFE=FAA9-=GGFHFEEBFGE?=FGCC/C>EFHFCC	0
No name	-	gi|15640032|ref|NC_002505.1|	1358389	GCTTATTTTGCGATTCAGTTGGGCTTTGTCGGTATGGGAGTA	BBDAA->ECFF@GFGFDC?DFHEFHHHBHFFFFHHIHHIGFF	0
No name	-	gi|15640032|ref|NC_002505.1|	2202476	CGCTCGCGCAAGGCTAGGTTTTTCTGCAATAAATA	EC7>CC>=CFCC?FHHEEFHHHHHHHHHHHHHFFF	0
No name	-	gi|15640032|ref|NC_002505.1|	190900	GATGAAAAAACAGCTTATTCTGGTACCACCCACTCGACTTTATA	5EBBDCA888FBD=CA0?AGFGCD@C@C,>FFHFEFEFHHFF?F	0
No name	-	gi|15640032|ref|NC_002505.1|	256497	TGGTTATTCTACGAATGCCCAACTCTTGAATCAGAACTTCTATA	A=E/?A0@FFFFFFEFE7CA?0F?HHHHECDGBCA8FCEHHFFF	0
No name	+	gi|15640032|ref|NC_002505.1|	1996510	TACCGCCTCATTTGGCTTTGGGAACCAATAAATTAGCTGCGACG	FGGHHHHHHHII@GHFHHFGHDFHHFF@C8AC?8E=DFDBCD@>	0
No name	+	gi|15600771|ref|NC_002506.1|	606344	TAAAGTGAATGCGTTTGGCTTCATTCTTGCGGGCATCATATCGT	GGGIHFHHIHHHH@EEHEFFDFFGHFEDD@DC>F7BEF@BFBF5	0	39:G>A,40:G>T,42:T>G
No name	+	gi|15640032|ref|NC_002505.1|	961175	TAGATTGCTTAGGCGC	FC?F08AE>C09CF>C	0
No name	-	gi|15640032|ref|NC_002505.1|	559536	ACTTCATTTATCAGTGCTTA	DGFIIHIIHHHHHFFGIGGG	0
No name	+	gi|15640032|ref|NC_002505.1|	156263	TATCCTAGGGTTCAAATCCCTATCTCTCCGCCACTATTAAG	FAC;8CF;/,877CAEGFCFG@/A09DA/,7D>CD=//AA=	0
No name	-	gi|15640032|ref|NC_002505.1|	873938	AACGCTCGCAGAAAACAGATAAAAGTGAGTTCTATCCGACCATA	55E=D>>B=??79A9DC=EFGDECGFHDGFDGE?EBECC>B?FF	0
No name	+	gi|15640032|ref|NC_002505.1|	1772994	TAACCATGTCTGATCTCAATTTATTGCGCTATTACGCTAGGCTG	GGGIHFFHHHHHFHFFHE0CFEDGCBBE@C+@=EB@DF:>;=?5	0
No name	-	gi|15640032|ref|NC_002505.1|	1965923	GATCCCCCATGTGATGTTTGCAGACATA	D@D>EFDGGGFGHHHFBHHFFBFCHFFG	0	24:T>C,27:T>G
No name	+	gi|15640032|ref|NC_002505.1|	1214491	TAAGCCAGTCGGTTCTTTCCTGTTTGCAGGTCCAACTGGGG	GFGHHIIHHHHHCCCEGFFFGF9CCDGHFDFDDGFBE88A>	0
No name	-	gi|15600771|ref|NC_002506.1|	939415	AGTCGGTTGTGGTGATGTTA	>7ECDEFHFCBC;FFE>CFF	0	1:C>T,2:C>T,19:T>A
No name	-	gi|15600771|ref|NC_002506.1|	799940	GGTCAATCGGCTGGCTGAGAGTGGTTGTGATGGTGAGATTA	FFFEE>+C>,HFED=FD@FB@HHHHHFHHHFHFHFFC;FCF	0
No name	+	gi|15640032|ref|NC_002505.1|	282021	TAATCGTGCGCATTCACCACAATGGCCACATCTTTATGGTTTTT	FGGIFHFHHHHDHHHIIIFHCDDFFCFGF@C=CCA/?E@55ACF	0
No name	+	gi|15640032|ref|NC_002505.1|	849861	TACATCATCAATCGCATGCAT	FBCFFHBHHHHHIFHHEHHHG	0	17:T>G,19:T>A,20:C>T
No name	+	gi|15640032|ref|NC_002505.1|	2553431	TATGATGCATGGCAATTTTCACCACATAACGACAGAGAAATATT	FFGHHHIIIHIIIIFHIIFGDEDDFFFFGDFHHEBD=78A?=A5	0
No name	+	gi|15640032|ref|NC_002505.1|	2619852	TATGGTGTATGTTATTTCAAGGTTATAGTTATTAGGTTGAATGA	FFFHHCFFHFFFHFHHFHH=EG9A?FBE99=AE=EDAAE8?AE8	0
No name	+	gi|15640032|ref|NC_002505.1|	1080265	TAGCCAATTCGCCGAC	FFGCFHHHHGIEECFD	0	2:T>G,7:A>T
No name	-	gi|15640032|ref|NC_002505.1|	1507057	GTCATGGGCGTGATGTATA	FHHFEFHHHFHFHGIIGGF	0	2:T>A,5:G>T,16:A>C
No name	+	gi|15600771|ref|NC_002506.1|	283892	TATCTTGATGTTAGCACGAGTATTCAGCGCCTTTGGTATCGCTG	CFFIIHHIBCA?EDHHFHHHDDEFFH@D@D7@E/CD;??D:D;5	0
No name	+	gi|15600771|ref|NC_002506.1|	648334	TAGCATCAACCCCTTGCCC	GGGIIFHHHFHHDFFFCFD	0	0:A>T,11:T>C,17:T>C
No name	+	gi|15640032|ref|NC_002505.1|	211655	TACTGCAACGGCTGATTTATAACCCGTTAGCCAGCCC	FFGIHHIIFHHDHHFHHF@FFGHCCC7?CFAFBDA5@	0
No name	-	gi|15640032|ref|NC_002505.1|	517318	GTGATCCGTGCAACCGTGAAATAAAAATCCCTTAGCGCGACTTA	5DAE>7EDFD>AADFFHHHHGFHIIHHFHHGDHHDHHHFFHGFF	0
No name	-	gi|15640032|ref|NC_002505.1|	528228	CCCCTACCCAAAGAGAGACTTAGAAAATAACGTCACTATCAGTA	CA7@/>CAA0AD=DBFHHHGHFFGHGE=FEHHHHHIIIGHIGGG	0
No name	+	gi|15640032|ref|NC_002505.1|	1023721	TACGACTTCACCGCGCGCGGGTAAGTGGCCGAATGCCGTCATCA	GGGHIHHFHHHHHHBEBCHHHEHFGBBFFDC><DBCBDHHDFD?	0
No name	-	gi|15600771|ref|NC_002506.1|	789777	CTGGGGTGTTTCTCTGTTTAGGCTGGTCAATGCTATACGCTCTA	5@5@57E=DA-=@FGGGBC?EAFCCCFFHHHHHFHECEFFC>;F	0
No name	-	gi|15640032|ref|NC_002505.1|	146887	AGTAAAGGGAAAACATTACAGCGTCGTGCTGAGCATATGTA	C=A5A5/AA-CA8DDDA,@E7C5,>@FFHHFC0HFFHFC?F	0
No name	+	gi|15640032|ref|NC_002505.1|	2361476	TATACGCTCGCGGAACCGGTTTATGCTCTGGCCAAATGACTTTA	CGGIHIHHHHHHDFCHEFH5C>DFGFF@FE=C?EE=EGHDCE=5	0
No name	+	gi|15640032|ref|NC_002505.1|	1810523	TAGTGCCATCATAAGGGGCGATCAATTGGGTATAACGCAGATTG	FGGHHHFFFHIHFGFGHA>C@CHHDGCECCC=-DFD:CEB@A?A	0
No name	-	gi|15640032|ref|NC_002505.1|	584563	TTGAGCCGTTATTGCTGCTGCCGATTGGTTTTGGTGCAGTGTTA	AE@D77E@FA-=HHFHEHCC:FFFFHEHHIIHIIHHFHFIIGFF	0
No name	-	gi|15640032|ref|NC_002505.1|	2254207	CTGTCTGATGAGTACTTTATTGAGAAGAAACTCTATCCTA	@FFHFDHG@GBEA=FDFABBFHHGEACA9A>;HFE;BFCC	0
No name	-	gi|15600771|ref|NC_002506.1|	860795	TCCAGTATCATGACGACTCCCTATCCACTCTGCGTAGACTTATA	ABAD@FFFFFDHECFEEFFHHHFHFGDFHHHHFFCFHFHHIGFF	0
No name	+	gi|15640032|ref|NC_002505.1|	241431	TATCATCAATTTTTTGTT	FFFHHIIHFHHHHIAEAC	0	1:T>A,16:C>T
No name	+	gi|15640032|ref|NC_002505.1|	187386	TACATACTTATTTGCCCTAGGCTTTAAAACACTTTGCTCAAACC	FFGIIIHHIHHIHDGDEDEEHFBEE?EFDDF@AEC?@DDD8?A7	0
No name	+	gi|15640032|ref|NC_002505.1|	2638902	TAAGTGTTACCCACCACGCGATTACGTCCA	CA>AAFAEFFFFH>DFHDDCCCFE=E?ED>	0
No name	-	gi|15600771|ref|NC_002506.1|	233378	GAGCGCAATCAAAGAACCGATAATGTA	:D7EC/FFHGFACA77>CFFFECCCCF	0
No name	-	gi|15640032|ref|NC_002505.1|	993270	CTGAAAAAATAGCTGGGCTAAACAGAACAAGTGAAATAAATA	C=D>GFDEA=GDFD?EFHHFC9C?=EAFHIIHHFHFFHHCFF	0
No name	+	gi|15640032|ref|NC_002505.1|	2292931	TATTCTATTTAAATCAGCAAATAAGGCAACCAAGCATTTGCTGG	FGGFHHIIIGHHGHHHHHGHFDFFFHFHFF@EEFH=DAC===A8	0
No name	-	gi|15640032|ref|NC_002505.1|	526731	ATTCTTGTATTTTATAACCAAGCCAAGAAGAAACTGCACTTGTA	8?A?=FDE?AEDA=??9DC@EDFFDE@GGFFGCHHHHFIIIGGG	0
No name	+	gi|15600771|ref|NC_002506.1|	620836	TACTTGCTGGTGAACG	FFFFCFFFC>/AEBEF	0	12:T>A
No name	-	gi|15640032|ref|NC_002505.1|	458529	AGAGAGCCATCAGTGGACGTTGCGTGAGTAGGATGAAAATCATA	A=C-E?/8CBDCGEEHFCCC>FHFFHHHHIIHHHFIIHFFFFFF	0
No name	-	gi|15640032|ref|NC_002505.1|	2835325	AAAACTCGAAGCTTTGGTTACCCTGCGCGAACAAGAAGGCTATA	EA55DDCDFC@DDHHFGDFDHCCCHCCEFCAHGIHIHFHFHGGG	0
No name	+	gi|15640032|ref|NC_002505.1|	349696	TACGTGAGTTATTGGGTGTGGATGAGGCG	FFFHHFFE8A>F?AB?,@>>E=F?EFH;C	0
No name	+	gi|15640032|ref|NC_002505.1|	2893247	TAGCCGCAGCATAGGCACGCTGATGTGTTGCAGCTCATCACAC	FFFC>>>EEE?=C?A?C;EEHHHDD/A8/AEGFHFDDHHF=CF	0	41:G>A
No name	-	gi|15640032|ref|NC_002505.1|	1764767	TAACCCTGAGAAAGTGATTTCACGCACTGAGCTTGTCGAACATA	555DAADFB=CA?DFHGDE@D@FDC@IHHFHHDHHHHHHFHGGF	0
No name	-	gi|15640032|ref|NC_002505.1|	1257192	CTTTATTGATGGGCAAGTGGTTGAGTTGGACAAGCATGACTTTA	8FC8=EC=D=FCC?DA;C;FCFBB@DFGFCDHGFEFFE>ECFFF	0
No name	-	gi|15640032|ref|NC_002505.1|	990037	AACGCTATACATGCCTGAGCGGGATCAGTTTGTCTATCAACGTA	55CB=BFDCDDDF@HHHFADCAHHHHGFHIHHHHHHFFC7HFFF	0
No name	+	gi|15640032|ref|NC_002505.1|	871728	TACTTTCAGTAATTTTTTCTATGAGAGTTCGGATTGTTGATTCA	FFFHIHHFHFHGHIIIICDGDGHDFDD9AADF:@>?8AE=ACD5	0	39:T>A,43:G>A
No name	+	gi|15640032|ref|NC_002505.1|	819735	TACCATCAATAAACGAACT	F;CFHHHCE>EFHFECFCF	0	1:T>A,5:G>T,6:T>C
No name	-	gi|15640032|ref|NC_002505.1|	249153	CAGCCATTGATGGTA	@FFDA0CCFHFFFFF	0	13:T>A
No name	+	gi|15640032|ref|NC_002505.1|	742283	TATTGATGGTGGAAAACAGCTTACGTTTTGGCTCGT	FFFHHF@HFCEDAEF=EHFFAFFDF-/AC?5A?AD>	0
No name	+	gi|15600771|ref|NC_002506.1|	625605	TACATACGCAAGGCAGCGAAAGCCAAGCCTGCCAAATCCTCAAA	GGGIIF@FHFCHFHHHEHCC>DFFHFE7>CEACCG=?ABEBAEA	0
No name	+	gi|15640032|ref|NC_002505.1|	398567	TACGTATGTGGTGATGCATCACGCATGGACT	FFB?EFEFFCFHFFHHHHHHHF:FEH:;FFH	0	28:C>A,29:G>C,30:A>T
No name	-	gi|15640032|ref|NC_002505.1|	2722712	GGCTGATGATAAAAGCCCGGCGCAGCAGGCATGATA	=C@HDDCDBC=E7>+HEC:ECHHHFFBFAFBFBFFF	0	21:A>G
No name	-	gi|15640032|ref|NC_002505.1|	65511	GCGATGATGGTTTACCAAGAAACGTA	DC0BDGGFDDDEA/GFFFHFFCHGGG	0	22:G>A
No name	+	gi|15640032|ref|NC_002505.1|	825299	TAAGCTAGCCAACCCAGCACCACTCGGTCTGAT	AE/CEEEB-AE=7+77EEEEEEE=C+EC9CEDE	0
No name	-	gi|15640032|ref|NC_002505.1|	92314	GTGCTGCGCACGCTGCGTAAGCTGCGCAATTTTGGCCAAGGTTA	5FBHHCC:D@ECBHEFFHGF@DHHHFHHGFHFHFFHHFFFIGGG	0
No name	+	gi|15640032|ref|NC_002505.1|	316997	TACCACCACATGTTCAGGTATT	F?ACFACFHHFH9CDFGF=C?A	0	18:A>T,19:T>A,21:G>T
No name	+	gi|15600771|ref|NC_002506.1|	950485	TACTTATTGGTGTTTACCATTGCTGCCCTGTCGATTTATCTG	FFGHHIIIHFCFFHCFGHHHHFFHFDEEDDDDFDAAA=EBDB	0
No name	-	gi|15640032|ref|NC_002505.1|	497908	CCGTGAGCGCCGCCGTTTCTGTGCGTA	9;EC97CCACC>+7-FCCE>>>9ECAC	0
No name	-	gi|15640032|ref|NC_002505.1|	278902	CAAAAACCGAGCTCAGCCTCAGACTACGTGACCTCCGGTGACTA	555555=EDGDE;FF;FCFDFFEFFFFDHHHHHCFHHHFFFGGF	0
No name	+	gi|15640032|ref|NC_002505.1|	479436	TATCATCGCTGACTTGGGTTTGCTCAGCGG	GGFHHHFHBFHH@GBFG@@CEDEGFGH@EC	0
No name	+	gi|15640032|ref|NC_002505.1|	66712	TACCATGATCGTAGTCGTAACCTTGTGCCCATAAGTGCTGTCTG	GGGHHHHFFFHHHIEHHHHFEFHFFFDAEDDBEBF?C@BDFBDA	0
No name	+	gi|15640032|ref|NC_002505.1|	2712611	TACATCAATGATATAGG	GGGIIIIIFHFHHFGFF	0	6:G>A,12:T>A
No name	-	gi|15640032|ref|NC_002505.1|	1189449	CCGAGCAAGATACTGCGCCGATTTACCTA	CC/FC/?A0EE>HCF7C,CC>FHF>EC>C	0
No name	-	gi|15640032|ref|NC_002505.1|	1070085	CAGTGGAAGTGCAGTGTGCTGGGCGAACTGATGCGGGGGTA	CDBCBEDCDFFFFFFFFFFFCEHFFGEHHHEHHHHIIIGGG	0
No name	-	gi|15640032|ref|NC_002505.1|	260076	CCCTAGAAGATTTTGTAGGTGTA	FCA90C90C9-9//8/;FA>>FF	0
No name	+	gi|15640032|ref|NC_002505.1|	2288310	TATTACCCAAGTTATACTGGCATATTCATCAGTTCTTTGTACGC	FGFFFCFFHHHGGGHHHFGHHFHDEFGFFHHF9A0A99?0?C@5	0
No name	+	gi|15640032|ref|NC_002505.1|	887840	TATCCATCATCATAGACATCTC	GGGFHHFHHHHGHHIHIHHFFH	0	5:G>A,14:A>G,20:C>T
No name	+	gi|15600771|ref|NC_002506.1|	1035996	TAGTAGATGGCATCAATAAGATGTCTGAACAGGTCGAGAAAGCG	GGGHFHHHHHHIIIIIHDDG/CFDFFGCDFFFFGFEB7A>???5	0
No name	-	gi|15640032|ref|NC_002505.1|	1774983	TTTGGCTCAATATGGCTCGACTTTGGTCATCAGTACTACCGCTA	ADC=CFDDCEB@FCC=FDFDHFFDHGGIHHGGFCEBFEHHHGGF	0
No name	-	gi|15640032|ref|NC_002505.1|	2609893	ACATCCAATTTTTCAGAACATCCCCCAGAAGAAGGATAAT	AFD@A8/A7CA//GE?A9,DHC+FDFHHHGCA0FCFHFFA	0
No name	-	gi|15640032|ref|NC_002505.1|	2213103	GCCAGAGGATTTCCCCACACTCACACTCTCCAAGACCCGCAATA	5BABD?=?CADF7HDC?DBGFF?C?HGFDHHHHCCHHHHHHFGF	0
No name	-	gi|15640032|ref|NC_002505.1|	1776111	CAAGAACAGCAATATCATTGCCCATTGAAGCAGTAATATAGCTA	8AA=CABDDFCAB@FGDDFDDFFHHGHGFHHHHHIIHIHHIGGG	0
No name	+	gi|15640032|ref|NC_002505.1|	483765	TAATGCCAAAGCTGGCTTTCGACACTTTTTTGCCCCGC	FFF?F;CEFFBDF/?,-7/E@FD@7E/99A5>55A>>5	0	15:T>C,37:G>C
No name	-	gi|15640032|ref|NC_002505.1|	1374767	GATACGTCCTGTAGTCGGGGAGCCTGAGAGCGTATATA	@D?DDC7/8D?5+AECEEA-7/80EBE>>E;BFFFCC>	0
No name	+	gi|15640032|ref|NC_002505.1|	329702	AGCGTTGATTATAAGAT	AA.>@@CA>@EEC@AE9	0
No name	-	gi|15640032|ref|NC_002505.1|	2213103	GCCAGAGGATTTCCCCACACTCACACTCTCCAAGACCCGCAATA	ADCDC?-AC?DDEFEA=EDIHGDDDFFHFIHGHEEHHHIHIGGG	0
No name	+	gi|15640032|ref|NC_002505.1|	2089413	TACTTCGCTCATCTTAAGCTGATGGAAGAGTTACAACGCACTCA	GGGIFHIGHHHHHGGFFFFGHHFH=FGFFF99CBDGFACCCCDA	0
No name	+	gi|15640032|ref|NC_002505.1|	234793	TAATCCTCTTTACGATTAAAGTGATAAAGCCCGGTACTACAG	FF?FFBFHFHHFFDFFFH?FG0CB=EEEGGD,>>CE@FF==?	0
No name	-	gi|15600771|ref|NC_002506.1|	826045	TCATTACCCCTTTCAGCGTGCTGTCTGGCGGTATTGGCGTATTA	AFCDE>*>A5-EEDDCD;FFFFDDCCCCEDFFHBECHHFHHFFF	0
No name	+	gi|15640032|ref|NC_002505.1|	1320556	TACCACTGTGTAGCGTGATTCATCAATCACGAACATGTAG	FCFHHHFHFHFBFDC@EDFGHHHHIHHIF@C@EE>CGHFF	0
No name	-	gi|15640032|ref|NC_002505.1|	1265430	TGTCTTGCTCAGTCAGCCAGTAAACCGAGCGAACTTTACCGCTA	5BDDDFB@DGGFHFD@FFFFECE@BEHEADGECCFHHFHHFFGF	0
No name	+	gi|15640032|ref|NC_002505.1|	6736	TAATCGCTTCATTGCCTTTACGCACCGTAATTTGTGCACCATCA	FFFHFF?ACFFHBDBCDGGHFDF:C7>A,,C/8A??D=ACFB=5	0
No name	+	gi|15640032|ref|NC_002505.1|	130414	TATAAACATCAAAACCTTGGCGGAATAGGTCATAACACAGCTCT	FFFFHIIIFICHGDF>ACCGFCCC>FF?BFFB?DFHDFFHHF=5	0
No name	+	gi|15640032|ref|NC_002505.1|	990712	TAGGGGTGTTATTTGT	CFFFFH6>CEFHHCFB	0
No name	-	gi|15640032|ref|NC_002505.1|	514368	CTAAAGTCTAATATTGCTGATTTATTGAGCTAGACTGAGTAATA	8A0CE=HGGEA/BDFHFHHFDHFDHHHGDFGFHHFHHHFCFFFF	0
No name	-	gi|15640032|ref|NC_002505.1|	135811	CTTGATCTCAGCGTCGATCGTGTTTTAGTCATATTCACGGTCTA	55AFBD;DDE>@HHEFDCDFFFGFEFHFFFGDFFCFEAFIHFFF	0
No name	+	gi|15640032|ref|NC_002505.1|	190915	TATTCTGGTACCACCCACTCGACTTTATAGTGTCCAGTAGCTGG	FCFFFH>F8EFGHFEDFHFFHHHEH?B=?C09EFGF?AD/A/85	0	41:G>T
No name	+	gi|15640032|ref|NC_002505.1|	2590472	TATGAAGGTAAACCGATGCAACGCTGGAA	CA>.A88>8EEFFECC>@E==C>>9ED@C	0
No name	+	gi|15640032|ref|NC_002505.1|	2747777	TACGAACTACTCAAACTGCGTGTCGATGTTTTTGTGGTCGAGCA	FFFHIFHIFFHHGGGDFFFH:EEFHFFF78AC>>?CFFGHC>E5	0
No name	-	gi|15640032|ref|NC_002505.1|	1551454	GAGGTGTCATTGTCGGATGCCAAAATGGGCGGTCATGCGATTTA	5C;CBFFFF>>CEFFFFFGEFBGFFDCHFEFHHHHHHHFHHGGF	0
No name	+	gi|15640032|ref|NC_002505.1|	231827	TACAGAGGGAGTGTGGGGCA	FGGIFFHHHACEFDFCFEEH	0	19:T>A
No name	-	gi|15640032|ref|NC_002505.1|	958577	ACAGTAGATCCATACTGCCGGCTGGGCTGACTTGAATAATCATA	5DDBBB=?@EAB@DEEEEFDFHHHHGHHHHGGHFIIIIHHHFFC	0
No name	-	gi|15640032|ref|NC_002505.1|	1452812	ATGTCACTGGATTCAGCATGTTTATTCATCACACTGGTTAGATA	CFBE9@FDA.GFFFFFFD9-@BE@./FFFC/DF=EEEA/EECC>	0	24:T>G
No name	-	gi|15640032|ref|NC_002505.1|	445505	CAAGATATTGTGGTGCAAGTGGTCAAAGACCCGCTTGGTA	F?ABC?F@CFHFCDHGCADGDFD?A9FHCECE@FFF;FFF	0
No name	+	gi|15640032|ref|NC_002505.1|	1111825	TAGTGCCAGCCATCTTGCCACTCAT	FFFFHHHFHHFFHFGFHHFHHHI=C	0
No name	+	gi|15640032|ref|NC_002505.1|	427839	TACCGCCTTCGGTAGAGGCTGATTTGATGCCTGATATGGATACT	C;CF?CHEHBFECE:ECF,?C-99A/A=AA???BDBC5?E=FF5	0
No name	+	gi|15640032|ref|NC_002505.1|	2514592	TAATGTGCCATGTAGTGGCGG	FFFHFFHFBFCECAEE?-A>C	0
No name	-	gi|15640032|ref|NC_002505.1|	198503	CCTTGTCCCACTTGA	;C;CEEC-9.FFFDC	0
No name	+	gi|15640032|ref|NC_002505.1|	1227324	TATGCCGTTTTAGGCGATTTTCAAAAATGACCAAGGTATCTTCTA	GFGFIHHCFHHHFHHH@FHIGGGECG@EFGGHH?EHB-A=?E=?5	0
No name	-	gi|15640032|ref|NC_002505.1|	45833	AAGATTCGTCTACTTTCCTGTCTGAGCGTTCGAACACGGACGTA	55:DADEDC-A?F??-HFDHGFCEEHCFFFDFFEA,CCCA9?FF	0
No name	-	gi|15640032|ref|NC_002505.1|	528137	GGTAATTAATAATATA	FHIIHHHHFFHIIGGF	0
No name	+	gi|15600771|ref|NC_002506.1|	43414	TACTTAACGCATTCTGCAGGCAAAGAGGGCTTTCTATTCACATT	FFGHHFHHHHDHEFHGHGEFEH?;C87A>:EF?BD=ACEDD=C5	0
No name	+	gi|15640032|ref|NC_002505.1|	6736	TAATCGCTTCATTGCCTTTACGCACCGTAATTTGTGCACCATCA	GGGIIIHFFHHGGGGDFHHHHDEDC=C@;@CEBFBFFBA?CFDA	0
No name	-	gi|15640032|ref|NC_002505.1|	2554353	TACCGTGAGTCGCATCCAACTGGTAACCCAGTTTCACTAGCTTA	CDDEDDE=CHDC/DDFE?AFEE9A,8DCFHGDIHHHHIHHIGFF	0
No name	+	gi|15640032|ref|NC_002505.1|	742283	TATTGATGGTGGAAAACAGCTTACGTTTTGGCTCGTAGAGCTTG	FCFFFCFHH>FDAEHHFHF@EFGHFAFE,?C=ECDA@AEF=555	0
No name	+	gi|15640032|ref|NC_002505.1|	1521069	TAAACAGAGCTATCTCTATATCGCGATA	A>ACA>CEBB;EDFF0?FGDBEFDHEEE	0	27:T>A
No name	-	gi|15600771|ref|NC_002506.1|	994180	CCCCCCCCACTAATA	4::>>AEEAECBEEC	0
No name	-	gi|15640032|ref|NC_002505.1|	2425244	GGTGGTGACGTCGCTGCCTTTA	HHFGHFHHHHHHHEHHHHGGGF	0	20:A>G
No name	+	gi|15600771|ref|NC_002506.1|	714576	TAAGTCAATCTGCCCCCC	FFGFBCFHFHFHHGFHHC	0	15:T>C,16:A>C
No name	+	gi|15640032|ref|NC_002505.1|	2288322	TATACTGGCATATTCATCAGTTCCTTCA	FFFHF;EFFFFGBFFFFGF=ACFCD?C?	0	23:T>C,26:G>C,27:T>A
No name	+	gi|15600771|ref|NC_002506.1|	682054	TAAACTCACTTTTCGTATCCAGATCCATCAATTTATGT	FFGFFFHIFFHIFFC;?CEHHIIHHGGGHH=AD===A9	0	37:G>T
No name	+	gi|15640032|ref|NC_002505.1|	1538286	TATGTCAGTGTGCCGTCAGAGTTCACTGCA	F?0A80AA088A09+@>C>/A09CB/CA?C	0
No name	-	gi|15640032|ref|NC_002505.1|	53301	AACTCATCATTTCACCCTTTTATAAGCAAGTGGTAGGTATAGTA	88D@GDFFCAAAA-DEF@FAFFFFGFFHFHHHIIHHHHIHHGFG	0
No name	+	gi|15640032|ref|NC_002505.1|	789654	TACCTAAGCTGCAAGCTTATCAAGAGGCGCAGTGGTGGAGTGAC	FGGHIHHFHHHHHFHFGGFHHHDF@E?D=CHE:DF=CC?FBCFA	0
No name	+	gi|15640032|ref|NC_002505.1|	637775	TATGTCGATAACACGGAA	CCFHF0CFF@?FGDECCC	0
No name	+	gi|15640032|ref|NC_002505.1|	451142	TATTACGCGCCCGAGCCATTGAAACGCAATGCTGGGTGATTG	CFFHFHHHHCHCEAECAFHFF?CFFF@CADGD=ACC?E@AAB	0
No name	+	gi|15640032|ref|NC_002505.1|	148385	TAGTTGTAGTTATAACTACGATTGAGCGGTAGATCGCGCT	FFGFFFHHH8CG=FFGHIIHHHHFHDDDCDCEFHG;>7CF	0
No name	-	gi|15640032|ref|NC_002505.1|	1665151	GCTATCAAGCAAGGACAACTACACATCGCAGGCAAGCACTGTTA	8FBDFFAC@BCE==FBAAFFGF@HFDHFFGFFFFHGIHHFFA0G	0	43:T>G
No name	-	gi|15640032|ref|NC_002505.1|	2727050	AGCAGATCTACGGCGCTGTCGACACCGGAGACGGCCTCCAAATA	5FC?=F@>>*>>>>;7@EFC?@>7CDFHFCCEFEEAA;08>FFF	0
No name	-	gi|15640032|ref|NC_002505.1|	2874579	CTAAATGAAATGAGCTA	@FCA@GEBEECEBE8>C	0	1:G>T,11:A>T
No name	-	gi|15600771|ref|NC_002506.1|	1046359	CCTGTTTTAGTTTGCGCTTAGTGGCAAGTTTACTGTCTGACATA	5A?=DF?A@D>CDE>BFFFFC=DF@FHDFCE?FHHFHFIHFGFF	0
No name	+	gi|15600771|ref|NC_002506.1|	100974	TAACTGCTGGATCTTAGGGACAATCGATGCCCCTTTAAGGGGGG	FFFHHHHHFIFDGFGFGHHHFHFFGHFHGEA?,7AAA?CAC>7@	0
No name	+	gi|15600771|ref|NC_002506.1|	545005	TAATACTATCGTGGTGTCCACTCGC	GGGIHHHH@FEFHEDEFHHHHFHFA	0
No name	+	gi|15640032|ref|NC_002505.1|	2162098	TATGCAGCCAACCACTTAGAAGGCGTTAAAGCCATGGTCACGTT	FGGIIHHIIIFFEEFHH@FFFF@@C7>>A?DEDB?ADDBCB@55	0	42:C>T
No name	+	gi|15640032|ref|NC_002505.1|	909982	TAGTGTCAGACACCTTCATATTTACTGCACCTAAAGC	AF0AEEF>0>CF?@F@FFBFF09=?FA?EA/8AE?EH	0
No name	-	gi|15640032|ref|NC_002505.1|	437411	CCAACGATCCTGCTGCGTTA	C?7A,?FDFFFEAEBEF?CF	0	15:T>C
No name	+	gi|15640032|ref|NC_002505.1|	2523768	TAAAGTGACTTGCGATTCGTACTTATCGCAAAGATCTGG	GFGIIHFHHHFFHHHFHGFFFFFGFHHFEEE+CDG=?85	0
No name	+	gi|15640032|ref|NC_002505.1|	129130	TAAAACCAGAGTCTTCATGGAAGTCGCGCAGGATCTCAT	FFFHBCEFH?FGGH@GGHEFC?DHHD>DEBEDEF=C==E	0
No name	-	gi|15640032|ref|NC_002505.1|	358413	GTGCTAAGTTGTTATCCAATTCGTATTTAGATGCGGCGATGGCTA	5BDGD?AFGDBCC@FFCACFHHFFGHIHHHHHHHHHHHHFFFFGF	0
No name	+	gi|15600771|ref|NC_002506.1|	487516	TACTTTTGATGGGCGCACTAGCTATTGTATTTGAGTGGCGT	FFCCF>E8608/,-6>CECCF/909D/0/88/C/A//5A>E	0	21:A>C,28:T>A
No name	-	gi|15640032|ref|NC_002505.1|	146896	AAAGCATTACAGCGTCGTGCTGAGCATATGTA	EC8//8/97EDCCEC+FF=CDCBE8>88FFCF	0	28:A>G
No name	-	gi|15640032|ref|NC_002505.1|	1176592	AGCAAGGTTTGGCAGATTTTGCGGAAGGCTTTATGCAATTA	5=FCC;CBE?CDFGDGCHEEHEHHFHFHHHHIIHIIHHGGF	0
No name	+	gi|15640032|ref|NC_002505.1|	2792004	TACGGCGCGAAGCATAGTCATAACCAAAGGTGCGAGTCACACGC	GGGHEHHHHCFDHFGFFGHFFHFFFGH;CB?=CC@DCFF=CD>5	0
No name	-	gi|15600771|ref|NC_002506.1|	499366	GCTCGCTGATTTGGCCTGCTTGGCTTTGTGCCAATTACGACCTA	5C7D==DFA-;FEC?AFFFFHFFFFFHGFHHHFFFFHFFEFFFG	0
No name	-	gi|15640032|ref|NC_002505.1|	352842	GCACAAACCGATGCCCTTTGTGAATTAGGAACGCTGATTA	=E?C>@7@EBHFFEECEAFFHHHHFGFFFCEHHFHHFFCF	0
No name	+	gi|15640032|ref|NC_002505.1|	2217438	TAGTGATCACATCAGGCAGGAGTC	GGGFFHHHIIFFGFFGHDFC@FFH	0	13:T>A,17:T>A,18:T>G
No name	-	gi|15640032|ref|NC_002505.1|	2893467	TTAAATGCGGTCAGCACATCCGGTTGAATA	=CBHE7AC@HFHHFIHCEEEE@FBFIIFFF	0	24:C>T,29:G>T
No name	-	gi|15640032|ref|NC_002505.1|	2617803	ATCAGTTTGTTATCGCTAATTCTCTTATTCATCACGCTA	=HGDEA/AFEEFBDBDFDE=FD@FGDHHHFFEEECFFFF	0
No name	-	gi|15640032|ref|NC_002505.1|	1029719	GACTATTTTCATCGCCTATCTCCTTGGTATCAACCGATA	CAC-ECA8=E>+>A?HHHHF@FEFHHHHHFEEEHFHFFF	0
No name	-	gi|15640032|ref|NC_002505.1|	298656	GGCGAGCTTTATTGTTTAACCTTGGGTA	7>EB=C0BEGBDGECAAA/FCCFFFFFC	0
No name	+	gi|15640032|ref|NC_002505.1|	200728	TAAGCCGGGATAGCTTACCTCGGTAGCGAGCTCTAACGTGCACG	FFFFHHHHHDHDD=FFHGDDGEEDF:CEAC=C@BCFFDD@;@D5	0
No name	+	gi|15640032|ref|NC_002505.1|	2735668	TAACGTGACCTTACCATGCCACTT	FBFFHFHHHCFHHIHHGGEDHFGF	0
No name	+	gi|15640032|ref|NC_002505.1|	1067703	TAATGATGAAAGTGACCTTACTGC	A>CFCH?CAAACE?EH/E==E@C@	0
No name	+	gi|15600771|ref|NC_002506.1|	601532	TATACCATCGTTGTACTGTCAATTTTCATTGGCGTGCTGGTCGA	FGGFHHHHHHFFHHHHHGGHHGHHHFGGGFFD=CDFDDABFFH5	0
No name	+	gi|15640032|ref|NC_002505.1|	2810515	TATTCATGCCAAACGTATCGTGATTGCGACGGGTTCTCGCC	GGGFFHHHHHHIHHHFFFFEDFHAEDDHHDCA=>>;CC:5>	0
No name	-	gi|15640032|ref|NC_002505.1|	653164	GTCTCACTTTGAAATAC	BFCBGGFBFEBFFE>CF	0	13:G>T,16:A>G
No name	-	gi|15640032|ref|NC_002505.1|	2728191	CATGAAATTGTACATCGGCATTAATATTGGATTTCGCTTCACTA	5DDFGEA=FDC?ECE>FDGGGGDEDHFIHHFEHHEHFHHHFFFF	0
No name	-	gi|15640032|ref|NC_002505.1|	1066214	CCGAATTTGATGCTCTAAATGAAAGTGCCAACGGCATTTCTGTTA	57/C8/AAGGFE=BBCCFFFGFIHFHHHEDCCDFFFHHFHHFFFF	0
No name	+	gi|15640032|ref|NC_002505.1|	211655	TACTGCAACGGCTGATTTATAACCCGTTAGCCAGCCCCG	FGGIHHIIIHHBEHHGHGDFFFECD>@CEFDDGFF5C>C	0
No name	-	gi|15640032|ref|NC_002505.1|	2894900	GGAATACCCTTTCAGTGGCTTTTCTGCCTATGTTGATGAACTTA	8A?A87ECC?AAFFBFA?=CA/A@C?/?HHHHHHHFFECCHF>F	0
No name	+	gi|15600771|ref|NC_002506.1|	182909	TATGCTGCATGCCAGCATGGTCGAACTGTCTCGCTGTATGACAG	FFGHIFFHFFHGFFHHHHGFHHHHHFHFDDDFFDDDD=EDDBG5	0
No name	+	gi|15640032|ref|NC_002505.1|	676872	TATCTATAGCTTCGCAAATTAGCCAATCATTTTAGGAAAAAGTA	GGGHIHHHFFFGHDHFHAGGHFFFHDFH@EEHCC?B?C8E?CCC	0
No name	+	gi|15600771|ref|NC_002506.1|	717290	TAGCGTAATACTCCAGTCTGGATTGGCTTTTTGAAAATCGGTCA	FGGFHEHHIHHHHHHHHDFGHIDCED=ADEFCD,AAAED@DEDC	0
No name	-	gi|15640032|ref|NC_002505.1|	1108567	AGCCAAGAAAGAAGTGGATCGCGGCGTGGAAAAACTGACCGATA	A=BA?A-DEA=CCBDDDHDEBADCDGDFHFIHFCHEHEHHFGFF	0
No name	-	gi|15640032|ref|NC_002505.1|	2725194	GCATTCAGTAAAGAGCTCAACAAAAATGCCAAATA	9??E0?FFFFEA=F==GA7-C0E?>AEE88EC>FF	0
No name	+	gi|15640032|ref|NC_002505.1|	2168773	TAGAATCCCAGCTCCATCGCAGCTTA	FGGFGFHHFHIHIIHGHFHHHHGHFF	0	25:G>A
No name	-	gi|15640032|ref|NC_002505.1|	806728	CGTCGAGTGGAAAGCTTTAGCGGCTGCTGAACAAGTA	DCFFBFDBA90A/GDDDEEHC@HHFHHECEAHFCFBF	0
No name	-	gi|15600771|ref|NC_002506.1|	499366	GCTCGCTGATTTGGCCTGCTTGGCTTTGTGCCAATTACGACCTA	5C>DGFGGC?FFFFDAHFFHHFHFFFHDFHIHHHHHEEFCFGFF	0
No name	-	gi|15640032|ref|NC_002505.1|	45833	AAGATTCGTCTACTTTCCTGTCTGAGCGTTCGAACACGGACGTA	55:F=FEFGDA?C?FAFEFFHFCHHEBHHHHFFFFFHEHFHGGG	0
No name	+	gi|15640032|ref|NC_002505.1|	231827	TACAGAGGGAGTGTGGGGCT	FFFBFFFHEEE7A0CCDC@E	0
No name	-	gi|15640032|ref|NC_002505.1|	616229	CTACCTATCAGGGCCGATGATTTTCAGTGTCTCGAAAGCCATTA	5FBFEBFD@C>7C:CGFFHGFGEEIHHHHHFHEFHIHFHHFFFF	0
No name	+	gi|15640032|ref|NC_002505.1|	528151	TATATACCCATCTACTCATCTAATCCCACACCTCAACCAACGAC	AFFFH;EEC;/?ADGHGGGDGA=CD999?>@,AA/EFFEFDD;5	0
No name	-	gi|15640032|ref|NC_002505.1|	1492466	GGGATTCCGGTATTCTTAATACTTCACTGACGGAATCGACGATA	AA?DCC7DFGGDFDFBBFE=CD@FDDDDFGHHFHHHHFHHHFFF	0
No name	-	gi|15640032|ref|NC_002505.1|	2193594	TACTGCCGGTATTGCCATGATGGGGATTGGACAAGGCCTTGGTA	A?CC>5,?8?/EA7/9DFFCEAGBFFEHFFGGEAEFCAHHFFGF	0
No name	-	gi|15640032|ref|NC_002505.1|	446703	CCCGCCTCGGGCGGATCCTTA	BFCFACAEEHFFFFHHFFFFF	0
No name	-	gi|15600771|ref|NC_002506.1|	1046359	CCTGTATTAGTTTGCGCTTAGTGGCAAGTTTACTGTCTGACATA	5CBBD=?CDDCD>EAFFFHFFGFGDHHFHIHFHHHHHFHFIGGF	0	38:T>A
No name	-	gi|15640032|ref|NC_002505.1|	2827552	GGTATGGGCCCTGAAACTCCAGTGGGTCAACCAAAGAACAAATA	5AA->>@E?A=FEAD9FEDGFEIHHFFDEEHHHIHFFFIHIGFG	0
No name	-	gi|15640032|ref|NC_002505.1|	750652	GCATTAGCTCAACTGCTTATGCCGCCTCCATCCTCAGAAGCCTA	A=C?A=@BBC55FFHHGE7AC>CC@FFHFFFHGHFIHFIHHGGG	0
No name	-	gi|15640032|ref|NC_002505.1|	352838	TGCCGCACAAACCGATGCCCTTTGTGAATTAGGAACGCTGATTA	5C7C=DBE@77DEBFDF@FEEFGHGHGHHHGFEE@HHHIHHGFF	0
No name	+	gi|15600771|ref|NC_002506.1|	945284	TATATCACAAGCAGATT	FFGH?EFFHHHHFFFFE	0	1:T>A,12:C>A
No name	+	gi|15640032|ref|NC_002505.1|	2863251	GGTCGTGCCGTTTGGATTTGCACGA	A;ECC>>EE>7+87@AAAEFFFEED	0
No name	-	gi|15640032|ref|NC_002505.1|	1825550	AGCAGGCCTTTACCGGAGTAGGAACCGTA	D@FE;E@HDIHHDHDFHHFFHHHFHHFGG	0	27:T>G
No name	-	gi|15640032|ref|NC_002505.1|	2373183	GCATCGGCCATATCGACTAAACCCAGCAGCGATTGCATCGCATA	?@C>CDE=CC@FFHFFGFEEADGGGBDHFFHHHIHHIHHHHFGG	0
No name	-	gi|15640032|ref|NC_002505.1|	2357754	GAGGTCAAACTGATGACGATA	FFFFHGFGCGFHFFHHHHFGG	0	16:C>T,18:A>G
No name	+	gi|15640032|ref|NC_002505.1|	1134835	TACCGATAACCTTACTAAGTTGCGCAATCGTCGT	GGGHHHHHHHBHHHFHFAFCCD=CCCAEFHHFCC	0	33:C>T
No name	-	gi|15640032|ref|NC_002505.1|	2361603	GGGGAATCCAATTAAATCCTCACCAGTCAGTGTCACTCGAAGTA	CA/C?AD?CCA0ECA/FFD?A/FGFFGFGGGDFCBF?HFHHFFF	0
No name	-	gi|15640032|ref|NC_002505.1|	149544	GCCAAACCCACGATA	FFFEC6HHFCFFFGF	0	7:T>C
No name	-	gi|15600771|ref|NC_002506.1|	462315	TTAGAAAGCATACTGCTCAAGATTGCAGGCATTCCACAGGCGTA	8A=?8AADDC=DFHHFGFDF@HGFHFHFGFFGG?HFHFHHHGGF	0
No name	+	gi|15640032|ref|NC_002505.1|	965441	TAGCTGGGCTGCATCTAACTCGAGGATCTCAAGTTTCTTTG	GGFHHHIHHHHH@BEFGHHHIDFFCDF@DGH@C/888AC?A	0
No name	-	gi|15640032|ref|NC_002505.1|	185123	GGTCATCTTCGGTTATTAAAGCACCCGCTTTCTCGCATA	GFFFFECCDCEAGDD@HHFC:C>=CEDDFECHHHHF>FF	0
No name	-	gi|15640032|ref|NC_002505.1|	2670769	TTCTCCGTGCATTGTCATGACGACTTA	FEECHFHIIHHHHHHHHFIIHHIIGFG	0	26:A>T
No name	-	gi|15640032|ref|NC_002505.1|	283492	TTAACTTGCTGCATTTTCTTGCGGAGCATGCCGGAGAGGTA	?5?FFECDDD==ECA8-7>+C:FCEGFEC>C>EBHHHFFFC	0
No name	+	gi|15640032|ref|NC_002505.1|	1892215	TAGTGCCAGATAACCAAGGCAAACAATTTGTGTGGGTAGTCAAT	FGGFHFEFHHHHGGFHFFFHHFFDFDGHD=AD-?CCCEDDDE?5	0
No name	+	gi|15640032|ref|NC_002505.1|	1741383	TAATACTTTTGAGTGTATTGATAATTGACACTCTTCCTTCG	FFFHFICFFFFDF/A0AADG@DFHEGGBDFFD=AACBDB?@	0
No name	+	gi|15640032|ref|NC_002505.1|	1862939	TACATGACCGCAGTTTGGGATTTCATACAGCTCACTTTGTGCGT	GFFHHIHHHHHAF@FFGHHFGHDFFDFFHFFFHFDCCDDC=AE5	0
No name	+	gi|15640032|ref|NC_002505.1|	233219	TATATAGTGATCATGATTTCGAC	FFFIIFHFFHFFDFHHHG?FFD@	0	11:T>C,20:A>G,22:A>C
No name	-	gi|15640032|ref|NC_002505.1|	2453589	AATCAAGAAAAAGCACCGATCTCGGTTGCGAATTTCTTACGCTA	5A=E-A-DECAA7C>:EC>7C+C;C@DEDFHHFFCFHHEEFFFF	0
No name	-	gi|15640032|ref|NC_002505.1|	2540945	TGGGTGGTGATGGGGTGTAAATTCTTGCGTA	HEEDFFEFFF@CDHHHHHHIHFHHHHHHGGF	0	23:C>T,29:T>G,30:A>T
No name	+	gi|15640032|ref|NC_002505.1|	1451178	TACATAAAGCCGCCCGCATTCCAGAGTGCATTCACACCGCGGTC	FFBFHIHHIIHHHHH=CAEHHHHDGHBGHDEFHFFFC:C7CAD>	0
No name	+	gi|15640032|ref|NC_002505.1|	2813864	TAGGAAGGGGATAAGGATCGCAGTGCGATCCTTATTAT	FCFF;/EECC,@?ACBBFF:E@EEHFE:?E:ED-AC=?	0
No name	+	gi|15600771|ref|NC_002506.1|	176052	TACTTACTCGTTCTT	FFGHFHHHHHFFHHH	0	12:T>C
No name	+	gi|15640032|ref|NC_002505.1|	1338253	TCATTGCCAATACTGCACTGGCCATTGC	FFFBFBHFECFDGFHHHFDFDFF@A=0C	0	20:A>G,27:G>C
No name	+	gi|15600771|ref|NC_002506.1|	941024	TATGTCCGAGTCGGCAGCATGTC	FGGHCFHHFC?FHHHHEHHHHHF	0
No name	+	gi|15640032|ref|NC_002505.1|	637566	TATCAATCACAGTTACTGAGCTGCGTTACGCACTCGATACATTT	FFFHHIHH@FF@CGGGDACEFDBD>@>CEDEECCFH;FF=@5AD	0
No name	-	gi|15640032|ref|NC_002505.1|	2802847	AAGTCTGTGCGACATAAGTTTTCAATCCATTTTTCATCGTTATA	5A;DDC>BFDFHFF?BFBDGEEHEHHHFC;GFEBFAFCHHFGGG	0
No name	-	gi|15640032|ref|NC_002505.1|	386360	TTCATTGGCTTGCGCTACTGTTGACAGCATCAAGCTAATGCCTA	5EBCCA>CCC>C>DFHGHDGDCHHHFFFHHHFGFGIHIIIIGFF	0
No name	+	gi|15640032|ref|NC_002505.1|	234793	TAATCCTCTTTACGATTAAAGTGATAAAGCCCGGTACTACAG	FCFFFBFFFHHHHHFEECCDD=C0ACC/?/7,>DCCDGFGDG	0
No name	+	gi|15600771|ref|NC_002506.1|	869803	TACACCTCGCAGCCAGTCTTTACCCTTCTCTTTCTGGAGG	GGGIIIIIIHHDHHFFGFHIFGCFCDFDG=CFG=CAB/7@	0
No name	-	gi|15640032|ref|NC_002505.1|	146884	GATAGTAAAGGGAAAACATTACAGCGTCGTGCTGAGCATATGTA	5DBFFFC?A/CC?C88DFFHEHHGHHHHGHIHHHIGIHIIFGGG	0
No name	-	gi|15640032|ref|NC_002505.1|	2748246	GGCAGTCAAAATGCTGCAAGGTGAAGTCGTACCTTTTCAATATA	5CBDFEC8CEDFHHFHGDEBGDHHFHHEGFAEECCFEFFHFGGF	0
No name	+	gi|15640032|ref|NC_002505.1|	1926287	CAGCATCAATACCATGTAACTGCA	7ACCEDFFFFF=EF--CEDBCEAC	0
No name	+	gi|15600771|ref|NC_002506.1|	972838	TAGGTAACGATGGCCACATCGCCTTTAATGAACCAGCGTCTT	FFGH/EEFHEFHDHHFFHHHHE:EFDGDFGHHF@EF;C>:5A	0
No name	+	gi|15640032|ref|NC_002505.1|	2440745	TAAATAGGGCTCATCCTCCACCACCATTGTA	F8AFFFC/AFF@GDGDFCFBAC,C@EG@CGB	0	27:A>T,28:T>G,29:A>T
No name	-	gi|15640032|ref|NC_002505.1|	2793767	TGAGTGGTACTGAGAAATAGCTGTA	FFDGDGEFGHGHGHFHHFHFHHFFG	0	14:C>T,20:C>T,24:A>T
No name	+	gi|15640032|ref|NC_002505.1|	734044	TAAGCGGTGGCTGTCCACAGCATCATGACTGCGGTCGCTT	FFFHHHHHEHHHIHIIIHHFHFHHHFGHFFF@EEHEB7?A	0
No name	+	gi|15600771|ref|NC_002506.1|	985972	TAAACCCATGAACCTATCCTCATGATTCAATGACAAGATACG	CFFHHHH9/AAFHFFHFHFEFF??EBGDDH?EC/9/7-AE=C	0	33:A>C
No name	+	gi|15640032|ref|NC_002505.1|	2686514	TATCTACCATTTAGTTCTATTTGTCTTCAGG	>CCECC>>EC8E9@9A9A@A@/99/ACAEAF	0
No name	-	gi|15640032|ref|NC_002505.1|	1261394	ACAACAAAGCAGCTTA	A7?AHHHEFFFFFCAF	0
No name	-	gi|15640032|ref|NC_002505.1|	1164535	GAATCGCAACTTGCTGCAGAATCTGGCCGTTATCATCTCTA	BDF@D?=8/BFFHFFGBHGFC@F@HHHHHGEE;E>/FCFBF	0	31:T>C,37:G>T,38:T>A
No name	+	gi|15640032|ref|NC_002505.1|	306661	TACAGACAACATCACCCTTGCGTACGCCTTGCTCTTTCA	FFFFHFFCFH?FHHHHDEEDBCHHH@D+A@FDF=AACE=	0
No name	+	gi|15640032|ref|NC_002505.1|	2315372	TATTTGGGTTGCTCGGGTCTACCGGCATTTCTGACGCACTATTT	FFGHFFFH>CFFHHEC>C>EGC=CCCADGDBFFGG@DA>C-A5A	0
No name	-	gi|15640032|ref|NC_002505.1|	1067671	CCTGAGTCGGAGCCGTTGGCTGCAGAAGCATCTA	=?FECC+C>7>>+EFCCEAFGFE/C0FHHHHCCC	0
No name	-	gi|15640032|ref|NC_002505.1|	1815360	TATAGCAAATCATTAACGGGCATTCGCATTAGTCCATTTA	C?/GF=C88=E=D>DC>?AF?C>,CDGDFFHFFHFBF>FF	0
No name	-	gi|15640032|ref|NC_002505.1|	724819	TTGAAACTCATCGGACATGTGGATGAGATTAAAGAGGAGTATTA	8DDCA8C=FDBHFEDFFDFFFGHFHG@FFHGHHFIHIIHIHGFF	0
No name	-	gi|15640032|ref|NC_002505.1|	2375559	GAGGCTTCAAGTGAGATGTTGATAAAGCAAAAAGGCCCCAGCATA	5C?A=?-=CBFFFHDHFFFHHHFDCFHHFHHHFEHHHFFFHFFFF	0
No name	+	gi|15640032|ref|NC_002505.1|	966639	TACAGTGTTTGCCATGTGGCGGTTAACAGTAGGT	GGGIIHHFHFFHFGHFFHDDFH55,88A/88/85	0
No name	-	gi|15640032|ref|NC_002505.1|	928404	CCGATCAAAGCAATGTCGGCCACCATGTCTACCATGGGCGCGTA	5CDHFGCFA@DDE=EFFDC7?BHFGHHHHHIHFE9HHHHHHGGF	0	42:T>C,43:G>C
No name	-	gi|15640032|ref|NC_002505.1|	1345469	GTGATGTGAAACAGCTCGCGATGTTGATCGCGGAGCTAGGCGTA	ADGFFFE=?55=CAC7DD@IHGFHHFCBHDDHHHIHHHDHHGGF	0
No name	-	gi|15640032|ref|NC_002505.1|	2741229	CTGCTCTTTGACTGCATTGTTCATACGCTTTCCTTCGATCCTTA	5FDDFB?CFFHHFIHFFHFHGFEEEHFHFHFHHHEHHFHIIFFF	0
No name	+	gi|15640032|ref|NC_002505.1|	996454	TATGGACTGGCGGTT	FFFHHFFHF?CCH5C	0
No name	-	gi|15640032|ref|NC_002505.1|	2554357	GTGAGTCGCATCCAACTGGTAACCCAGTTTCACTAGCTTA	EBD>CE>=CDBA/A9DGC=E@8FBEHHFGEA/HHHHFFAC	0
No name	-	gi|15640032|ref|NC_002505.1|	807769	GCAGCTTGTATAGCTGCCTTGTTTTTATTAATAAGAGTA	CFFDHFGFFDDHGHFD@EFFDCIHHGHGHHHHIHIHGFF	0
No name	+	gi|15640032|ref|NC_002505.1|	1905358	TAAACTAGAACTATTAAAAAAATAGTCAGCATCAAATGTGTT	FFGFFHIIFHFHFHHECFGDCCFFFGHBDHDFHA???E??55	0
No name	-	gi|15600771|ref|NC_002506.1|	462315	TTAGAAAGCATACTGCTCAAGATTGCAGGCATTCCACAGGCGTA	88==DFFFHFDDFHHF=HFFDGDHHHGDGGF@HHFCFCACHGGG	0
No name	+	gi|15640032|ref|NC_002505.1|	130851	TACACGCCACTCATTAGGGGCGATTATCGGCCTACAAATCGGTC	CCFFHA7AE>CEF@C=EB?ECEHE@DD=A7>>EFFFC?CD:@>5	0
No name	+	gi|15640032|ref|NC_002505.1|	1315271	TAGATTTGCACTGTGCCATTCGTGGCTCGAAACACTATTCGTTT	GFFFHIHHHHHHHHFHGFGHHHDC@CHFAE=CFHDDDACBB555	0
No name	+	gi|15640032|ref|NC_002505.1|	395682	TAGGAGATGACAAAACCCTATATCGAGAATAGGATTGTGTTACC	CF06EFFBFFHAFFHFEDFFGFFG,D,A,EGDE/88A?/755A5	0	33:T>A
No name	-	gi|15600771|ref|NC_002506.1|	23120	GGTTCCCGGATTTAGCGCAGCAGTGGCAGTCTGACCCTGAACTA	555>D>CBAA875+7D?9?B=FA=FC??C9A-FEFC0>CCFC;C	0
No name	-	gi|15640032|ref|NC_002505.1|	1054452	TCAGGAGCCGTTATTCCCTTCT	DE8C@+C7CFDC=EE@,;A888	0
No name	-	gi|15640032|ref|NC_002505.1|	1127255	GGCATTGTGTAATACGCCATCCAAACGGCCAAATTGATCTTCTA	AFFF>EF@FGE@+EHFDGDEC787+>FC90DGGFCHFFBEF?FF	0
No name	+	gi|15640032|ref|NC_002505.1|	1408278	TAACTGTGTTAATACAA	GFGIHFFFC>CGHFGHF	0	15:C>A
No name	+	gi|15640032|ref|NC_002505.1|	2180507	TATTGAGGATGAGTAAATGATCGTCTTCATAGACAATACAGTGT	FFGHHFHHHHHHIHHH=CFDGHFHDFHHFFGDGBF@BFFHH/A8	0
No name	-	gi|15640032|ref|NC_002505.1|	928404	CCGATCAAAGCAATGTCGGCCACCATGTCTACCATGGGCGCGTA	5EDFDGAC5=DFEAEEFDEDGDHGGFHHGFFHHHHHHHHHHGGF	0	42:T>C,43:G>C
No name	-	gi|15640032|ref|NC_002505.1|	714896	TTGAGATATTTACCACTTAAAGCACCAAAGGCGAGTGGCGAGTA	5ADDDC?--CABBC/FDCACCF@FHGFFCEHHHHHHHHHFGGGG	0
No name	-	gi|15640032|ref|NC_002505.1|	1259760	CGGTTCAGCCAGTCCACTAGGGCAATATCAATTGACCTTA	CDC/@HFFFC=HGFGCFHHHFHDDFHHFBHFFFFFC>FCF	0
No name	-	gi|15640032|ref|NC_002505.1|	197673	ATCACGCCAGTTTTA	A@C>C>?F;CCHFFF	0
No name	+	gi|15640032|ref|NC_002505.1|	1242414	TACCAAAACCTAGCA	ACC>EEEEE9E=@@9	0
No name	-	gi|15640032|ref|NC_002505.1|	1634182	CACGCTCTTGTTTTACCTTCCACAACTCTTTGTGACCCATGATA	5C>=F=C?EE?DFD/EA9/E@?C99E=E7AHHHHHFFFFFBFFF	0
No name	-	gi|15640032|ref|NC_002505.1|	830269	GAGCGCAAGTGATGGCGGCAGATTGTGAGTGGCAGTTGTTGCTA	?>>>=@DEBFDC7DCAFGDHFGDGFFFFFHHHFFHHFIIHFFGG	0
No name	+	gi|15640032|ref|NC_002505.1|	2241915	TATTGCTCGCCAGAGCTTTATTACAAAGACCCGACTTGCTT	FGGIHGHHHHHHHIHGGHHFFFFFFGFFFFE?CEB>CDD5C	0
No name	+	gi|15640032|ref|NC_002505.1|	2867755	TATTTAACCACCCATTCTTTATTCCAGGTGTGGTCACCATCGCC	GGGHHHHIHHHHHFHGFGHFFFFCAEA=?=?@CFFFEDGFF:@5	0
No name	-	gi|15640032|ref|NC_002505.1|	934745	GCTGATCACTTGTGGTGAGGAAGTCTTGATTGAGCGCTCTCGTA	5=FGFDGDC,FFHDCFFBB?GHFGHFHHFHHEHDEFCGHHHFFG	0
No name	+	gi|15640032|ref|NC_002505.1|	1412667	TAATCAACTACGGTATGACCTACATCGGCGTTAGCCCATACTGG	F>?EFFHHIIHHHIDFHHHFGHIFHH:@C>DCE;EFB+AE@BA5	0
No name	+	gi|15600771|ref|NC_002506.1|	248686	TATTGATAAGAATTGGCGAGGGTTTGTGCATTTCTAAATTG	GGGIHHIIIHHHHGHFFF=FFH7ACEBFFDEFF-A-5?A=?	0
No name	+	gi|15640032|ref|NC_002505.1|	2166849	TACCACCGAATGCGGCAACCAGATCACCAGCCAGCTCATCACCA	GGGHIHHHFHHFFHHHHAFFEHFHHFCDFDEFFDDDDDGFFAC5	0	39:T>C,43:G>A
No name	+	gi|15640032|ref|NC_002505.1|	2766238	TACCTTGGCCGCGTAGCTTACGACTAGTTTCGACCAATTCAAAG	FFFFCHHFHHDACCEH;C=FFFDEEH=55A-CE?C>A-?-AE=5	0
No name	-	gi|15600771|ref|NC_002506.1|	1053768	CAAGGCGATTACCGCGCAAAACGATCAAGTGGTGATTGAACTTA	5:?:A;FC;>,C>7>FFFFC7FG@FHGFFHHHHHFFHFFAHFFF	0
No name	-	gi|15640032|ref|NC_002505.1|	2592956	AACACATGTGATATCGGTAAATA	CA=CDDFGBC>>+>EBFFHFFFA	0	16:C>T,21:C>A
No name	-	gi|15640032|ref|NC_002505.1|	779354	TGGTTTTGATGTCAAATGATGGCGTTGGGCAGTTTTGGTCATTA	5>5?AACDFFFBDACCFHEDC>DHFFFHGFHHFIIHHHHHHGFF	0	41:T>G,43:C>T
No name	-	gi|15640032|ref|NC_002505.1|	2809758	GGCGACCCGTTCAAAGTATCGGACGCCGATACCATGCTCAAATA	557AC@>DFHGDFFC=HDDECHHHC=EHGDFIIHHHFHGIIGFF	0
No name	+	gi|15640032|ref|NC_002505.1|	205849	TACACCGCGATATAGACCGACAGATCGACCAATTTCAGCACCGTT	FGFGIHHHHHHAHDGHHHHEHDHHGFHHH>C;CEFHFG@BA?C55	0
No name	-	gi|15640032|ref|NC_002505.1|	1454628	TTGGAGTTGTAGGCAGGCGGTATATGACGAACCTAGATGCTCTA	5A?A@FCCDGF?C@E>DDFFGGDFFHHHGEFGDFHHFFHHHGGG	0
No name	-	gi|15640032|ref|NC_002505.1|	699817	AGTCGAAGTAAAAGACATGGAATTGCGCTGGTTTATCAGTTA	>@FDEA/BEAEA0CAC@GDCDECCC+;FCDFHFCFHHFHFFC	0
No name	-	gi|15640032|ref|NC_002505.1|	2073536	CTAGGCTTGATGAACTGCATAGTA	EBECA==HHFABECCE?F@FFCCC	0	21:T>A,23:T>C
No name	+	gi|15600771|ref|NC_002506.1|	980379	TATGTCCTCCGTGCGTAGAGCGCAAATCAGCTTACTTTCCTCAA	FGGHFFHHHFEFFDFDEHEGFCECFEGHHF@CEF@CFBA-A?A5	0
No name	-	gi|15600771|ref|NC_002506.1|	211676	CGATAAGTACGTCCGGCCAATTTTGCATCATA	DC?C=A?E@77CC6DFEE=FHFFHHHHHHFFF	0
No name	+	gi|15640032|ref|NC_002505.1|	2405546	TAGCCAATTCGCCTACA	FGFHHHFFHHHHHHHHH	0	11:G>C,15:A>C
No name	+	gi|15640032|ref|NC_002505.1|	593851	TATCTTGCACAAAGATAAAACCAGTCAACAAGGTACCTGTGAGC	FGGIHIFHHFHDCE@EFHDGGEHFHFHHFD?DFGGFCDD?/?=8	0
No name	+	gi|15640032|ref|NC_002505.1|	249576	TAACTTGGGCGCGCAGTCCCATGTGGCGGTT	FFFHHHBFFHCEHHDHHHDFDFF?CF@CC55	0
No name	-	gi|15640032|ref|NC_002505.1|	1741498	TTATGCTGTCTCATCTAGCAACAACATAAATCTTGAACTA	EABDFDHFFDFHHFFHFFFFFFFEGGFGIHFIHHFECFFG	0
No name	+	gi|15640032|ref|NC_002505.1|	2793071	TACCTTCTCCTCCCTATTTGCGGTTAACAGACAAAACA	FFFIHFHHFHFHHFHHEGGFDCH,5DFFFFDFF-A@FF	0
No name	-	gi|15600771|ref|NC_002506.1|	45828	CAAACTCAGGAACTTGGCGCATTTTCATCACATCGCCTTCTTTA	5?55B?GE?AAAFCF@DDFFGFHGHHHHGFEBBHIHFHHFIGGG	0
No name	-	gi|15640032|ref|NC_002505.1|	648365	GGATGAGACAGAGCTCAG	AAFEAA.A.A=@=>BC89	0
No name	-	gi|15640032|ref|NC_002505.1|	1352365	TATTGATGCTGACCATGCATGATAACCGCGAGTA	AA/888/GHFEC-0?FDE?HHHEC@C7A?HHFFF	0
No name	-	gi|15640032|ref|NC_002505.1|	86405	GTTAGTGTTCGCACCGCGGCGAATTTCTACTATTCATATA	ADCFDCC>5C>C>CDC7D@FHFFBHHHGFHFIHHHHHGGF	0
No name	-	gi|15640032|ref|NC_002505.1|	2894144	GCGAAAACTGATGTGTGTCGGCGATTACCGCTTTCCACTTA	>>?5A-5DCGFDHFABHHHEFFFFCBHHHHFFHFGHFFFCF	0
No name	-	gi|15640032|ref|NC_002505.1|	1452623	GACTACCATATGATGTA	FHHFHHHGIIHHFBFFC	0	6:A>T,13:A>T
No name	-	gi|15600771|ref|NC_002506.1|	233361	GAATCCTGATGGGCGAAGAGCGCAATCAAAGAACCGATAATGTA	5?A=BABFFC>@C@C?A@EC:GBDEGHDGEEDFBFHFHHHHGFF	0	39:A>C
No name	+	gi|15640032|ref|NC_002505.1|	1898398	TAACGCTTCAAATTGCTGCCAACTTAACTTATCAAGTTCAGCCG	FGGIEFFHHIIHHGFFFFHFHIFF=EFDEGBDGCED88AEB??5	0
No name	+	gi|15600771|ref|NC_002506.1|	620836	TACTTGCTGGTGAACGTGG	CCFHHFFF>CA?EGCFDCE	0	12:T>A
No name	+	gi|15640032|ref|NC_002505.1|	2862070	TATTGATACCAAGACCATGGAGGTGCATTACAGCAAGCACCACC	GGGIIHIIIHIIIFHIFHGFFEED;FFFDGHFFFFF@FDC;?A5	0
No name	-	gi|15640032|ref|NC_002505.1|	2785935	CGATCTCATCAAAAAACGGCATTTCGACATCAAACGACCATTTA	5DBE=DGFDD>DFFC7HFF@FC>DFFDIHHEEC>HFHEEHHFFF	0	39:A>C,40:C>T,41:C>A
No name	+	gi|15640032|ref|NC_002505.1|	612596	TAGCTATCGGCCAACTTATACACTGCTTAATA	GGGIIIIIHBHHHIFFFFHIIGFGHFED=/AB	0	28:C>A,29:T>A,31:G>A
No name	-	gi|15640032|ref|NC_002505.1|	283492	TTAACTTGCTGCATTTTCTTGCGGAGCATGCCGGAGAGGTA	BC=A?=FFHHHGGDFHF>ACEDDG@HDFAEEEFFIHHIGGG	0
No name	-	gi|15640032|ref|NC_002505.1|	441075	GTCACCTTAGATGCGGCATGTAAAACCGGTAATGCCTTTAGTTA	5E=?DA-CB=DAFADFFGGGGFHC>BEFHHGHFHHFHFIHHGFF	0
No name	-	gi|15640032|ref|NC_002505.1|	601774	GAATAGTGATGAAGCACAGGCACGTGCCGTCGATGCCTTAGATA	5DA@FHHFGGGDCDFFFFFFDFHHHCACHHEHHHHFHHIIIGGG	0	42:T>A,43:T>G
No name	-	gi|15640032|ref|NC_002505.1|	2870847	CGAGCCTACGCGCTAACCAAGGCTGGGGTAACGGTATTTA	D?A-C57C7>>B@D,9/99-DF@DHHGE:HF?FBHHHFCF	0
No name	-	gi|15640032|ref|NC_002505.1|	2944954	TGATGGGACTGACCGCAGAGATGCTTGGGAAGCTGCATGGTA	BFEA88CDDECDACDFD@GFDFF@FGFFCCAFIHHHHHECFF	0
No name	+	gi|15640032|ref|NC_002505.1|	2727183	TATAACCACTGACCGTGACCTGTGAATCGTCTCCAGAACCT	GGGFFCFFHIIIIBF>CECCFF?CAA=EFDD;A??A8AC;F	0
No name	-	gi|15640032|ref|NC_002505.1|	1435826	CGACTTTACCTATGTCGTGCAACGGTGCCGCTTTAAAATAAGTA	5?AC-?E?DAADBDHHGFHEECHFFCC7CGFFHFHIIHHIIGGF	0
No name	-	gi|15640032|ref|NC_002505.1|	526665	CGTAAAGTATCTCAAACCCAATACAACTGCTA	EDDBGD@FDDFFEDE@DFBEGCCFE0FFFFFG	0	28:C>A
No name	-	gi|15600771|ref|NC_002506.1|	1040989	GAAGCACTTCAGCAATCACGATACCTTCAAACGCAGCGCGCTTA	A?A@FBHFGFFBDCAC@FEGFCDHGFGHCFEHEDHHHHHHGGGG	0	41:C>A,43:T>G
No name	-	gi|15640032|ref|NC_002505.1|	307012	CGGCATGCGTATGTGCTTTGATGTTCTGTTTGACCGGATAAATA	>DFHHHEDFGDDFE@HFEGHGFFHFFHGGHDDHHEFHFFFCCFF	0	30:C>T
No name	+	gi|15600771|ref|NC_002506.1|	776146	TATTGCACTGCACCGAATTCGATCCTCAGGCATACC	FFFHFB88/AEDD?CC>AE9,097@C=C9?C,?FFE	0
No name	-	gi|15600771|ref|NC_002506.1|	629695	AAGGCTGGGTGACATTGAATACGCTATTGAGGTTAGTATCTA	AA;CC;FGCHHGFE=FHHE@EFE/AFFHIHFFHHHIIHHGFF	0
No name	-	gi|15640032|ref|NC_002505.1|	829579	TTTAGACAGCCCAGAGTGATGAAACATGTTGAGCAGATGGCTTA	8A8GBFC?DF?A=DED=FFFFB?F@FGFDHGIIHHHFF>CCFFF	0
No name	-	gi|15640032|ref|NC_002505.1|	2434318	GAAGACACAGTGCATGATTTCACCAAAGATCCGATCCAGCCTTA	555=BF?FFDFFFFDFBA?HFFHEGHE>DDHFFFHHHHFFHFGF	0
No name	-	gi|15640032|ref|NC_002505.1|	2639620	GTTGATTGACGACTTGAATACCCAGTAGAGAATTACCGTCTA	E8AEA:EFFEAA0CDFC9/C?A?DDDGBBDCCFHHBHHFFFF	0
No name	+	gi|15640032|ref|NC_002505.1|	291850	TAGAGGCAGGCGTCGACGTTGCATAATCAAGC	CFBFFHE>C>EEHCCC>>>A,C=E-5CC???D	0
No name	-	gi|15640032|ref|NC_002505.1|	2115797	TAGGAACCGATTGATGGTA	GFBEEEHHFHHFHHHIGGF	0	16:T>G,18:A>T
No name	+	gi|15600771|ref|NC_002506.1|	596674	TAGAGACTTTCGCTGAACCTGTTTCAAACCGAACGGTATTGTTC	FFFFFHFHFFFHDEHEGHDFHCCCBCFFGDC>C>CED,A=?555	0
No name	-	gi|15640032|ref|NC_002505.1|	141911	CCCAGCACCGTAAATA	DFA=CFA>>FFCFCCC	0
No name	+	gi|15640032|ref|NC_002505.1|	2214687	TACATCAAGCCCTGCATTAAGCATAGCTATCAATGAT	FF?EF?FBCFFFHHFF??B0AAB/9/99A=FGD0DD9	0	35:C>A
No name	-	gi|15640032|ref|NC_002505.1|	740535	GAGCTACTGGCTAAAACAAGTGTTACGTGAAGAACTCGGCTTTA	AD?=CBFC=A/A?A9/FDF??:FFFHHHHFEDAACCEFFFFFCF	0
No name	-	gi|15640032|ref|NC_002505.1|	98732	AAAGCTTGTGCCGCACGCGGATTGTTAAAAGTGGTCAGTA	EAA;@BFC>C7C:>>FD@HHFFHFIIHIIHFIIIHHIGGG	0
No name	+	gi|15640032|ref|NC_002505.1|	1651867	TAAGGAAGAGAGATATGAGAAACTTCACGGAAAAGTCAGTTACCT	FC;FFEFHFFFHDGDGH@GEGHDGDGFFFEDE>AFGGDFA?EA?5	0
No name	+	gi|15640032|ref|NC_002505.1|	2776960	TACATATAGAGGGGATGTTGCAACACCAGCACATCATGTTCACG	FFFHHHHBFFCFH=D:EACGFC=EFDE@FHFHDFF@??5-5DB5	0	41:C>A
No name	-	gi|15640032|ref|NC_002505.1|	1169539	TGCAAGGCATTTGGTGGCTCGGTCACCGTGCCAATACCCAACTA	5DDA55-BE,FCHHFEC+D7A=FCDC@GDAE=FCECHFCCFFFF	0
No name	-	gi|15640032|ref|NC_002505.1|	1006880	TGCTTAAGCGTGATATGAACATCGCTGATTACGATCCGGAGCTA	5HCDC>@;@FFHF@DDDC7EFBEF@HHFFIHHEEHHHFHHFCFF	0
No name	+	gi|15640032|ref|NC_002505.1|	2716888	TACTCGCCCGCGACCTTCATTGATTCAATCAAAATAGAACCCGT	GFGIIHHHHDHHHHAFEG@FFHDGFFG=CFEF--5A=AFA?>>5	0
No name	-	gi|15600771|ref|NC_002506.1|	233361	GAATCCTGATGGGCGAAGAGCGCAATCAAAGAACCGATAATGTA	5CA@BCFFFCC@E@DGE@CBEFHGFFGEEED@7HFHFHFFHGFC	0	39:A>C
No name	-	gi|15640032|ref|NC_002505.1|	2526290	ATCTCCTGACTTGACCTGATAATA	E@HHIIHHHGGHGBIIHIIHFFFF	0	20:G>T,21:T>C,23:T>A
No name	-	gi|15640032|ref|NC_002505.1|	870072	CATGCAGTAGGGAAGCACAAGCCCAAATTCCGTCATAGCGTTTA	5FDGDGFF?BEBFE@F@CDE@@EECGFDCEDHGFEHHHHHIGGG	0
No name	-	gi|15640032|ref|NC_002505.1|	1741326	GCTGCTAGATTTGTTAAAGACAACAAAGCATGAATTCCCATATA	7FDFGFGEBDFD?FACBFDCFEADHHHFHHHFHHHFFHCFFC?C	0
No name	+	gi|15600771|ref|NC_002506.1|	388118	TACCGTGAAATAATTTTTGGTCATTACCGCATCATTTCTCG	FFFECHFA>ACEBFHDFD>ACG0AFHFFDH7EE=ADF-CDD	0	32:T>C,37:A>C,39:A>C
No name	+	gi|15640032|ref|NC_002505.1|	1142195	TATGCCCATGAAGTGTTTGCCGCGGCGAAGCCGATGGATATTCG	FFFFHFFF>CFFH?BEDCFFG77>7CED>7CCE7CED=D-ADG5	0
No name	-	gi|15640032|ref|NC_002505.1|	2088085	TGGTGTTACCAAGCTTAATCCCAGATGCAGGTTCACTGGGTA	A9ECA88.78.@@E.AA9,79=EBC=E@E@F>C-EE>EE>C8	0	23:A>T
No name	+	gi|15600771|ref|NC_002506.1|	135079	TACATGACGGAAGTCTTGGCTTCGGTGGATGAGCTGAAAAGCTA	FGGHHFHHHHC@ECEEGEBBCDF7E:EDFGFF@=ED?AEA=@F5	0
No name	+	gi|15640032|ref|NC_002505.1|	842505	TAGAGATTGGTATAGGGAGTGGCACCGATGATTGGTGTGCCATC	F?CACBFFCF8AFFDDEBDEF;FHGFHBAEFC=CF/A?>A?FGA	0
No name	-	gi|15600771|ref|NC_002506.1|	1044538	CAACCATGGCAGTAATCCAATACAGATAGCGATCAATCCTA	788DDFBFDFFFGFD/GCDC@GGFFHDHEHFIHFHHFFFFF	0
No name	-	gi|15640032|ref|NC_002505.1|	753188	AAACGCTATATGATGTA	CCEHHFIIIIIIIIGGG	0	7:T>A,9:G>A
No name	-	gi|15640032|ref|NC_002505.1|	48167	ACGGTGATGGTGGAAAAGAAAAGTGCAGCAGGCATGCGCTA	5C=D@GDCFFBGFBGEF@FGFFDFD=GFIGIHHHHHEFFFF	0
No name	-	gi|15640032|ref|NC_002505.1|	2373195	TCGACTAAACCCAGCAGCGATTGCATCGCATA	DE@AC9+C8CC=FCEE@E@GFBEEEEEEBCCC	0
No name	-	gi|15640032|ref|NC_002505.1|	2045619	TCAGCCGCCTGAGCCGTCACATCAATAGTCTTGCCGATAACCTA	5CC>7>?=CDDC@AFFHGFFGHHFFFGFHHECHHHFFFFEHGGF	0
No name	+	gi|15600771|ref|NC_002506.1|	234922	TAGCCAGTAGCTGGC	FF0AFHHHHBEAA?@	0
No name	-	gi|15600771|ref|NC_002506.1|	260043	ATGATGGTGATCCGTATCTTGGTGGATAACGCTTTACGCTA	A?C-=CA@C,@E7FFB@FHHFGFHGFHHHEFECCECCFFFF	0	40:C>A
No name	-	gi|15600771|ref|NC_002506.1|	231855	ACAGACCGCCGATCTTTCCAAACAGGTATTGTA	5=EC5>>+:;DE=7/BCC=HGGHFFFHFFC?CC	0	23:T>C
No name	-	gi|15640032|ref|NC_002505.1|	2445045	TTCGTGATCCTTCAGATAGTTTTCATACAGTA	@EHFFDDD???=FFDF@GFC=FHIHHFHHFFF	0
No name	+	gi|15600771|ref|NC_002506.1|	195159	TAGACTATGTATTGGGAT	FFFFFHIIIHHIGFHHDF	0
No name	-	gi|15640032|ref|NC_002505.1|	276106	AAGATGGGGCTGGTAAAGAAAGTA	DEFHEEC,FBBEC?HHHCEFHFFC	0	22:C>A,23:T>A
No name	+	gi|15640032|ref|NC_002505.1|	482859	TAACCCAGTGACATGAT	FFGIIIHIEHFGGHIGH	0	8:C>T,10:G>A
No name	+	gi|15640032|ref|NC_002505.1|	1624979	TACGAATGTTACAGAGGGTGACTTTGGTTTCTTGCATCAATGCG	GFGCCFCCCEFHDEDFFE@EFGEFFG@7AE/AAEH=CBCFF=B5	0	40:G>T,42:T>C
No name	-	gi|15640032|ref|NC_002505.1|	1091166	TGTTGATGATGTGATCGAGATTGCTTATTCACTGCTTAGCTTTA	8A8/HHFGGFFEDFDE0FFHHHHGDHDEFF?FDC>;FHHHFFFA	0	6:G>A,41:G>T
No name	+	gi|15640032|ref|NC_002505.1|	723413	TAGAAGTCACCGTGCTTGAGGATTGAATCAGTGCC	A>>>CAFFBFFE;CCAAEF=DBFHH/AAAE?0099	0
No name	-	gi|15640032|ref|NC_002505.1|	47597	CCGGGTAATGAAAATGCTTACACAGTGATGGAAGAGCTGCTGTA	57/9AGDE=GFGEG@HDGGBGDHHFHHHHGGHHFFC?CHHHGGF	0
No name	+	gi|15640032|ref|NC_002505.1|	752648	TACATGGCGTAAAAACGCGAGGAAAGCCGCCCAATTTCATCGTC	FGGHHEFFHEEHIHHHACECFH7EB@FF7CD>D+AFAFFHFHH5	0
No name	-	gi|15640032|ref|NC_002505.1|	1164712	CTGTATGGCTACACTCAACTA	BGFGDFBA/98/E>A/00>C8	0
No name	+	gi|15640032|ref|NC_002505.1|	1170661	TAAAGCTACACCCACACACAACATCATAAAAACTATGCTTT	FFFFFHIIHHFHEHHHEHHEFEDDGDBECEGF@E=EF@AA5	0
No name	-	gi|15640032|ref|NC_002505.1|	1307097	CAACAGACAGAGAAAAATCAGTCCCATGGAGACACAGTA	9A9DD@GFE=E=CHHHF@HFFHFFGC@HHIHHHHHHFCF	0
No name	+	gi|15640032|ref|NC_002505.1|	249576	TAACTTGGGCGCGCAGTCCCATGTGGCGGT	GFGIIFHIFHHHHHHHHFGEDFFCC=?DE5	0
No name	+	gi|15640032|ref|NC_002505.1|	2620991	TACGGCATGATGTCAGCGCTTCTTGCCGCAGGCACTTG	GGGEEFHHBFFGHHHHFDAEDEG@CEBCF=>CEH@A55	0
No name	-	gi|15640032|ref|NC_002505.1|	463301	ATAGTTTGCCTATGTCTATGCCTATGCTTATGGGGATTCACTTA	8=BA;CAC/A?DGF@E=DCB??DBFFD=DFFFHHFFCFCFC?FF	0
No name	+	gi|15600771|ref|NC_002506.1|	677522	TATCTACTGTTTATGAAGTAACTTTGTCGCATTACTAAAATCGG	>CCHFBFCF8AEGHFB0CFFH@AEEGDD:F77@C/A0A/8CE@7	0
No name	+	gi|15640032|ref|NC_002505.1|	1933699	TAGTTGTTGAGTTTGAAGGGCAAACTGGACGCACCGTTTTGGCA	FFGHIHIHHFFAEFFGGHFEFFFEFGCDFFCEHHEH55E>F7CA	0
No name	-	gi|15640032|ref|NC_002505.1|	2220361	CCATTCCATTCAGGGCGAATCAGCAGCAAGCTTTCATGTA	EEA8-FFFDEAD+E>EFDFFFFDE@CA9A-.BEEEEEEEC	0
No name	+	gi|15640032|ref|NC_002505.1|	356432	TAGTGTAGATCCAAAGCAGTGGT	FFF8AAECFFHHGHHHHBBCFHF	0
No name	+	gi|15600771|ref|NC_002506.1|	533472	TACTCATGCATTCGCTTTGCTTCAGACACCGTCTGACCGAGAGT	GGGIHHHFFFFFGGEEFFBDFFHHFFFFE@CF:DFFABA77>C5	0
No name	+	gi|15640032|ref|NC_002505.1|	849861	TACATCATCAATCGCATGCAT	FFFHHI;FCFFFH@FE@>EDG	0	17:T>G,19:T>A,20:C>T
No name	-	gi|15640032|ref|NC_002505.1|	146909	GTCGTGCTGAGCATATGTATAAGTGGAATGCGCTA	HHCFIGDFFDF@DGF@HGFGFAGFHFEHHHHFBFF	0
No name	+	gi|15600771|ref|NC_002506.1|	236220	TAGTGTGGTTGTATGAAAAGCGAT	FFGCFEFEACEDFHIFHHGFFHHF	0
No name	-	gi|15640032|ref|NC_002505.1|	2453589	AATCAAGAAAAAGCACCGATCTCGGTTGCGAATTTCTTACGCTA	5EBGCA??HGCE7CDDFHHHBDHFHHFEFGGGDFHFHHHHHGGF	0
No name	-	gi|15640032|ref|NC_002505.1|	23499	AAACGCTCGGTCAGTGGTTTGGAAGGGCGACCACCAATCATGTA	>55C>77CFGHGE;HFHFHGFFFF@HFAFEHHHHFHHFHFBGFF	0
No name	-	gi|15600771|ref|NC_002506.1|	977944	GCCCCATCTCTTGGAAAGTGGCAAGGTCAATTATTGGGGTTATA	577/8A=;D/CFDHGGDDFDFFHHHHFDGHHGE>>EFBHHFFFC	0
No name	-	gi|15600771|ref|NC_002506.1|	903059	AAGCCATTCCGTTGCCGATACGGTAATTTCGTTTAGTATAAGTA	55BC5;>@7CDCDC>EFHFEECDHHFHFEHHGFCHFFIIHHGFG	0
No name	+	gi|15640032|ref|NC_002505.1|	2457496	TATCTCTTCCATTACTCACTCCTTTTCATAAATTTACTTAGGTA	FGGIHHHHHIHIHHFHHHHFFDCGHEGG@CC=EF?DDDBDAB=A	0
No name	-	gi|15640032|ref|NC_002505.1|	1503987	CGTTACCTTAACGGCAGATCTGTATGGTGATGATGTGACCTA	CDGGBFA;@77CDFFGDHFFHFHHFIIIIHIHHGIHFFHGFG	0
No name	-	gi|15640032|ref|NC_002505.1|	2692046	CCACCTGACCTTTACGTTCAGCCAACAGCACATGCATA	DC/FDHHGDF@FFFFGC?HGFHGEFFGFFFIHHIHFGG	0
No name	+	gi|15640032|ref|NC_002505.1|	890882	TAAGACTTTGGTTACAAGCGTAGGGGATATGTTTCCATTTATCA	FGGHIIIIFFFCCGHGFFDF>,>>EDE@=EB/8AAB/8DC=DBA	0
No name	-	gi|15640032|ref|NC_002505.1|	2439807	TGGAACAAAGAGAGATAAGACTCCATCTTTGGAGAAATAGCATA	8?ACAD?A9=D@B@FDDFBFEDFGGFFDHHGHHHHIIIHHHGGF	0
No name	-	gi|15640032|ref|NC_002505.1|	234662	GACGTGCGATCAAGTGGTAGTGAATATTTAACCCTTTTTGAATGAGTA	AC>C:HFDC=F?ADFFHHGHHGEA=BFDEA7EE@>FCFCHHFFFFFFD	0
No name	+	gi|15640032|ref|NC_002505.1|	531658	TACATCCAGCGCTGCCCCGTCCAAACATATGTCACATCA	?CFBF0CFHF7CEA7?ED+EEED/8A;F//CCG-AAGHF	0
No name	+	gi|15640032|ref|NC_002505.1|	2619852	TATGGTGTATGTTATTTCAAGGCTATAGTTATTAGGTTGAATG	FFFFHHHHHHHCE0CFGHC=EF,9/DAG0909C?AB/9A80AE	0	22:T>C
No name	+	gi|15640032|ref|NC_002505.1|	2037859	TATCAAAGACAAGGCTATGGTAAGGAAGCACTCACTGCGCT	FGGHIHFHHHIHIHHHFFFFFG@GGFFFHF@DFHFF@=@AE	0
No name	-	gi|15640032|ref|NC_002505.1|	284424	TACTTGAATGTTGCCGATCGTCCGCAGTTCCAAAAAGGCATTTA	5BE?CFDC;HHFCE7HHHHHEHFDFGDFEDCFIIIHHHFFHFFG	0
No name	+	gi|15640032|ref|NC_002505.1|	217054	TATCCTGCTCAGGCGTTTCCATCACGCCC	CFFCFBC;AEFHHFH>55AEFCGHH:7DC	0
No name	-	gi|15640032|ref|NC_002505.1|	1510144	GCGTAATTTACGCTGCGAGAATGTCGCTCACCTTA	ECDEA5,@>CC5,C,:GE=BCCCCC>-;FHC>?FC	0
No name	+	gi|15640032|ref|NC_002505.1|	1055254	TACGCCATCAGAAAACTGCTCCTTTTGACGCCATGCAATCGACT	FGGHHHBHHHH/C=?CFFFDFDEFGDHDGDEEDEHFA?EF;E75	0
No name	+	gi|15640032|ref|NC_002505.1|	1507058	TAATGGGCGTGAGGTTTACCCCATGCTTATCCG	GGGHFFFHEEHHHHFHCEFGHHEFHFDDBDFDE	0
No name	+	gi|15640032|ref|NC_002505.1|	2925428	TACCTACCCGATGTGAATCAGCAAGATGATTTAAAAAGTGTGGC	GGGIIHIFFHEEHFFC=CGHHHGFFDEG=DFC?9AA/@?=?8>A	0
No name	-	gi|15640032|ref|NC_002505.1|	2150462	GTCAACATAACGAGCTAGCGTAATGCGTCAAGAACAGCTAAATA	5FC55=E;C>EDF@CDDD@IIHDHHHHHFHHGFFHFFCFIHFFF	0
No name	+	gi|15640032|ref|NC_002505.1|	2235714	TAAGCTGCGCTCAAGGCACGTCGCAT	CFF>CFFF7CCDC=9EFFFHAECCC@	0
No name	+	gi|15640032|ref|NC_002505.1|	273562	TACAAAACCCTCTACAGCTTCGTCTT	GGGHHHFFECFFHIHHHFEEGHFDFF	0
No name	+	gi|15640032|ref|NC_002505.1|	703232	TAGAAGCTCAGTTTGCCGACCACCACGTTGGAGTTAGGCTGATG	FFFHHHHIHHHGHHFFGEHHHBFEFHH7?A?/A5A?5??EF@F5	0
No name	-	gi|15640032|ref|NC_002505.1|	535790	GGCTAATTTATCATATGAGTATTGTAGAGAAGGCTATCTA	BADDDC=D0GFHGFFFHFFIHFHFHGDFEA/HHGIIHGGF	0
No name	+	gi|15640032|ref|NC_002505.1|	2111192	TACTGTTCAATTTTGTCAAG	FFGIIFFFF;EGHFGHHFDG	0	13:C>T,14:T>G
No name	-	gi|15640032|ref|NC_002505.1|	2945528	CGCGATTGCGCTCGGTCATCCACTGGGTTGCTCGGGTACACGTA	5;;FEADC>=ECHFGHDGDFC?HHHHFFHHHHHHHFHHCCHFFF	0
No name	-	gi|15640032|ref|NC_002505.1|	944038	AAGTGATGAAGGCTGAATAGGATTATTCGGCATCAGGATAAATA	A8=DBC/C=A/E=FFDA=HFFHFCC>7HFIHFFHFIHFHHHFFF	0
No name	-	gi|15640032|ref|NC_002505.1|	2357754	GAGGTCAAACTGATGACGATA	HFGGFDCCAHHHHHHHIFFGF	0	16:C>T,18:A>G
No name	-	gi|15600771|ref|NC_002506.1|	127263	CAAGCCGTCGATATTCTGCGCGGTCTTAACAGTGTCTA	>557>>+F@EE=BC>CEE>C>BGFEA9CAHFF?FEA0C	0
No name	+	gi|15640032|ref|NC_002505.1|	227212	TAGAAGTGTGGTATGCC	FCFACFFFEFHF0CFGF	0
No name	-	gi|15640032|ref|NC_002505.1|	47977	CGAGTCGATGGATTCCCCTTCGCAAGAGGAAACATCGCCAGATA	5DEADDFGFDE?>C+ECC=CCFHGGDHFGGGEEEBHFFCHFFFF	0
No name	-	gi|15640032|ref|NC_002505.1|	121566	GTACTTTCCATGAGTTTA	CEAFGHGHHFFFECCA>C	0
No name	-	gi|15640032|ref|NC_002505.1|	322539	TCGTTATGGGATGAGTTAGGCATTGTATGACCTA	7EFFD9-A..FFFEB@DGFFAFC>E>C8.8BCEE	0
No name	+	gi|15640032|ref|NC_002505.1|	777266	TACAGCTTATTGATCATTCCCTAATT	FGFFHFHHHHHHFGHFHHGECFC?FG	0	16:A>T,22:T>A,25:C>T
No name	-	gi|15640032|ref|NC_002505.1|	708906	ACGTCGCTATCTTACAAACAGTGGGTAGTGATTAATGGTGTA	5>EDCBAEE?0DA-=A999-EC@DHGBDFHHHFFFHHFFCCC	0
No name	-	gi|15640032|ref|NC_002505.1|	1931297	ATGGCAAGCTTCACAAAGGAAACAGCGGTTTAGCGGGACACATA	5D?A=CA@DDBDBDBEC?CEC7HHC=HGDFEHEHHIIHIHHGGF	0
No name	+	gi|15640032|ref|NC_002505.1|	654223	TACGTGTGGTGCCTAGTATGTGGTCAGCTTTTTTCGACATCGCT	CFFE-AC6C-,AEH=CF0CD?DDCGCFDECDDB>ECFED>-@E5	0
No name	+	gi|15640032|ref|NC_002505.1|	2685327	TATTGACCATCAGAACAGCCAA	GGGHFFHHHIHFHGGHHFHHHF	0	13:C>A,14:G>A
No name	-	gi|15640032|ref|NC_002505.1|	1503987	CGTTACCTTAACGGCAGATCTGTATGGTGATGATGTGACCTA	7DAC?A/E>>7CAEBHDFF=HFGFGEHGHGFHFHHFFFF>CA	0
No name	+	gi|15640032|ref|NC_002505.1|	2590979	TATAGCGGCTCAAGCATCAGTTTGAGGTGTTTTTCG	FCFH0ECC>CC/CCEFHF9C0A=E/,D/7/7ACAE>	0
No name	+	gi|15640032|ref|NC_002505.1|	723090	TATGACAGGTTTGGTAATCGGTTTGATAAAGTCAAAACCTTTCA	FGGIIIFEHEFFEEHHBFGFE@EEHDCADEGFECGCAE,AECF5	0
No name	+	gi|15640032|ref|NC_002505.1|	1064989	TATTTAACCAATCTCCGTACTTCAAAATTCAAAGCACATACTGA	FFFHFHFHFHHFHIIFHFDEDGFDFH=DFDF?C?FBB=CFDGE8	0
No name	+	gi|15640032|ref|NC_002505.1|	2405546	TAGCCAATTCGCCTACA	FGGHFFFFFHFHEHHHF	0	11:G>C,15:A>C
No name	-	gi|15640032|ref|NC_002505.1|	2480042	CGAACTGCACAAGAACAACTGATCTTGATA	70CFCEFDGF=E?70990F;FC>F?HFC>C	0
No name	+	gi|15600771|ref|NC_002506.1|	1037046	TAACTTCCAATCTCTCGACTACATCAACGA	F>>CFFFH;CFHDCFFEDCCCBDGG/CDD;	0
No name	-	gi|15640032|ref|NC_002505.1|	6088	TGGAAAAAAGTGATGTA	=FECFFEA.BECECC;C	0	7:C>G,16:C>T
No name	+	gi|15640032|ref|NC_002505.1|	416218	TATACAAGCTGGTGACAATCGGCAGCACTAAGCTGGTAATACGC	FGGFHFFFHHHHEBDFHHHHF:CEBHFDFEDDDFFH=E??GD;5	0
No name	-	gi|15640032|ref|NC_002505.1|	2558231	TTCGGAGTTGGTTCCGGTATTGCCAATGTGAGGATAAGTA	D>@DCDDCFED>DC>DFDFGFFBFGFHIHHHFHHIIIGGF	0
No name	-	gi|15640032|ref|NC_002505.1|	2779895	CGTAAGCCGCTGTTTGTGTTGTTCCACGGCTTA	;GC>C>>5A-HHHFFFHHFECAE7>@CAC;FFF	0
No name	+	gi|15600771|ref|NC_002506.1|	61154	TAATGTTTTGCTTCACTCAATCCAAAGTTGTCACACGCCAAT	FCCFH8CFFFHFGHIFFFFFGGFGGFF90AFGDDFG7>@E>B	0
No name	-	gi|15640032|ref|NC_002505.1|	1088709	GAAAACTACTCACGTTACCTA	GGHGEGDGHFC>EFFFFFF?C	0
No name	-	gi|15600771|ref|NC_002506.1|	460085	AAGGGTAATTAAATAGTTAAACAGCACGCCAAATACGCCAAATA	A555AFC?=ACFE=GFGE=EAHF@CDEFHGGHFEEHHFHFIFFF	0
No name	-	gi|15640032|ref|NC_002505.1|	216205	CAACCGAGTTTATCTTCACTCTCATCGACATCGAGTTTA	>>>@DDDFEE=F@GDGFBHGFDHF@@FDHFFAFHIHFGF	0
No name	+	gi|15640032|ref|NC_002505.1|	490828	TAAATAATTGCTGCGGTTCGATGCCTGATTTTGAGGCTTCACCG	GGGFFHHIIIHIHFEHECFBFHDFFFHDDFGED@E->AFFBA=5	0
No name	-	gi|15640032|ref|NC_002505.1|	159700	AGCGGCATGCATGACAGCCTCAATCCGGCTGAGTTTGTTGTGTA	5A>?=FFBF@FDHFFD@DDDHDHGHHHIHHHHFFHHHF>IIGGG	0
No name	-	gi|15640032|ref|NC_002505.1|	1919950	TATTCTCGGCTATTGAGATA	GD@C7HHGGBHHHHIHHGGG	0	17:A>T,18:C>A,19:G>T
No name	+	gi|15640032|ref|NC_002505.1|	308080	TAAAGGCTTCACTTAAGTTATCGCCAGTCTCTTGTTCTAAAA	CFFHFFFFFHHBGFF=C9?CFHDEE@DB=?=ACB98AC8888	0
No name	+	gi|15640032|ref|NC_002505.1|	1029449	TAGTACCGTTAACAGGAGCTACCATTTTGTTACCAGCAGGCTTG	GFGHHFFECEEFHFGHFFDFHEFFGHHFD77CDEGDFD?C:5A5	0
No name	-	gi|15640032|ref|NC_002505.1|	2065730	TCCTGAATCTTGCTTA	FIHHFFHHHHIHFGGF	0	5:C>T,7:T>C
No name	-	gi|15640032|ref|NC_002505.1|	1408550	CACCGTGGCGGCTAGGAACGGCTAGAATCATTTTAGTTCTCCTA	5;>>EC>C+EA@HFBE>@HFEDGGFFGDFF@IHIHIIIHHFFGF	0
No name	-	gi|15640032|ref|NC_002505.1|	219591	ATAACGGCCTGAATCACTGTTGTAGCATGACATCAAAGGTACTA	A>>5>E==CGHGE=HFFHGGDFHHDFFBGEFDFFFBFBHFFFFF	0
No name	+	gi|15640032|ref|NC_002505.1|	2436347	TACAAAGGCGAAGAGCTAGCCGGTTTTGATGCTGT	FGGFHFFFFEHCEHHDHFDEEFE5>FAF@EF@BFD	0
No name	-	gi|15600771|ref|NC_002506.1|	462315	TTAGAAAGCATACTGCTCAAGATTGCAGGCATTCCACAGGCGTA	88/?8ACDDC=GFFHHFHFE@FBEDFFFHGFFCCCCC?C9C>;F	0
No name	-	gi|15600771|ref|NC_002506.1|	685559	ATACACAGGGTTGATA	FE?FDHFEIIHHHFFF	0	3:A>G,8:A>G
No name	-	gi|15640032|ref|NC_002505.1|	1148321	TTGCTTCGCCAAATTGCAGTATGGACGCGATTGCGGAAACCATA	5E7CC>C=FBBEA=GHHHFHFHHHCHHFHHHHHHHHHHEIIGGG	0
No name	-	gi|15640032|ref|NC_002505.1|	958614	AATCATAGTGTCCTCCTTCAACCTGAGGTTGAGGCCATGCTA	=A=BC/GFDDDCA-A99/C99HGCAE-A/=FEC??FFCF;FC	0
No name	-	gi|15640032|ref|NC_002505.1|	1822537	GGCCCAATTGTCGAATGCGATTTCGAACGATGGTGATGCGTTA	;E?ACBE=HDGFGEFEHHFFEFFEHCEEF@HGGGGEGDDDDDD	0
No name	-	gi|15640032|ref|NC_002505.1|	2102775	CGGCGGGTGATTTTAGTCATAACGTTATCCCTCTACTTA	>>57@FGFGC=E9EHFHGFDDFHGE@HGHHFFHFHHCCF	0
No name	+	gi|15640032|ref|NC_002505.1|	1170313	TATACCAAGATATGGCTG	CCFFFFFFHFH??09E?A	0	11:T>A,16:A>T
No name	-	gi|15640032|ref|NC_002505.1|	2163292	CGATCCAGCGCCCACTGCATATTCATATA	DGHFHCCBCFDFFFHFHFHHHFFHHHGGG	0
No name	+	gi|15640032|ref|NC_002505.1|	890882	TAAGACTTTGGTTACAAGCGTAGGGGATATGTTTCCATTTATCA	FCFHHFHIHHHAEGHGFBDHFDCFHC:D-AB8AACF/DE?=CD5	0
No name	-	gi|15640032|ref|NC_002505.1|	2304357	CCGATATGTATCAAAAAACCTTAAATCATCTTTTAGGCTAACTA	5CBD=BBBGE@ECEFFA9FFBFDHFDFFFFFGECHFHHFFFGFF	0
No name	-	gi|15640032|ref|NC_002505.1|	48164	AGTAAGGTGATGGTGGAAAAGAAAAGTGCAGCAGGCATGCGCTA	5GC55=C=HFDFFE=DDEDF=DECE=BGECA/BFHHECCCE;FF	0	39:C>A,42:T>G,43:T>A
No name	-	gi|15640032|ref|NC_002505.1|	2163297	CAGCGCCCACTGCATATTCATATA	FCC7A;FEBFFHFFHIIIIIIGGF	0
No name	-	gi|15640032|ref|NC_002505.1|	772766	GACACACCAAGAGCGTGTGTATAGCCGCGAGCAGCTACTCAATA	A?>?@?A5A5>:==DFGFHHF@EECCCDGFHHHHHHHFFIIFFF	0
No name	+	gi|15640032|ref|NC_002505.1|	2342734	TAGCGTCTTCGGGAATGATGATTTCAGGTTGTAAACGGTAGCCC	GFFHHHHHFHHHDCCFHFHHFGHGHFFF9AEEFHHFEEEF:AAA	0
No name	+	gi|15600771|ref|NC_002506.1|	254345	TATAGCCCACGCCCTGATATGGCAGGAAGTGCC	FFGIFHIIFFHHH=CHFHGGHFFFFCCCFB/8C	0
No name	-	gi|15640032|ref|NC_002505.1|	714846	GTGAATAGGGTTGATGCAGTGTA	FHHGE=FEFFHFFBFFFFHFFFF	0	14:C>G,17:A>T,18:G>A
No name	-	gi|15640032|ref|NC_002505.1|	2877728	TGGTTCAACCCTGACAGGAACCGATGACTATCTCCTCAATA	A;CA8>7-FFEFHDDC/CFEDFGFBGFG@HFEFFHFHIGGF	0
No name	+	gi|15640032|ref|NC_002505.1|	1743207	TATCGTCCAACTCCACTCGCGAATCAGATTGCGGATCTGC	@A@EEEE=@CEEF=AAFD@7>CC>E.CB@FD=97CC>EDB	0
No name	+	gi|15640032|ref|NC_002505.1|	1023721	TACGACTTCACCGCGCGCGGGTAAGTGGCCGAATGCCGTAATCA	GGGHHHHHHIHHDECEHDEHHEHFH=CBFDC>=DD?DCDD@FF4	0	39:C>A
No name	-	gi|15640032|ref|NC_002505.1|	1069856	GTACGACACTTTAAAAGGCAGCTTA	C?7FDC=AA/C?HIHHHFFHHF?CF	0	22:T>A,24:T>G
No name	-	gi|15640032|ref|NC_002505.1|	1711930	GGAAAAGATATTGGCTA	FHGHHGHHHHFHHIGGF	0	10:C>G,15:A>G
No name	+	gi|15640032|ref|NC_002505.1|	130907	TAGTGTTGGTCGGCATTGGAATTGGCGCTTTGGTGGCACAATCT	CC?A8AEA;@A>CC=C=9CF/A/?=DCDCE,A=,>:?FC-=EF5	0
No name	+	gi|15600771|ref|NC_002506.1|	764642	AGCTATACGACCAAGCCAACGAG	C9AFE=FF@EECD>EEDEEEEE>	0
No name	-	gi|15640032|ref|NC_002505.1|	2856032	GCAAAGCGCCCGATATGTA	D@EECECHFE?FFIHHGGF	0	17:G>C,18:T>G
No name	+	gi|15640032|ref|NC_002505.1|	2144998	TATCAGCATCAATCAGCTCTGATTTTCCATCACGCGGAT	GGGCEFHHHHFHIIIHFHFFFFAEHFEHBBGFF:;>7>7	0	35:T>G,36:C>G,38:A>T
No name	-	gi|15640032|ref|NC_002505.1|	1044243	AGCAGCCAGTAATGAAAATCGATTTGGTCATCGCAATCCTATTA	5;;=@=CFFFED=E=FEDDEFHHFGHHHEF7HHHHF@HFFF;FF	0
No name	+	gi|15640032|ref|NC_002505.1|	2878584	TACATCATCTACTTCAAGTTCATTGGG	GFFHHHIHIIHHHHHG=F9AFFGFFDF	0	24:A>G,25:A>G,26:C>G
No name	-	gi|15600771|ref|NC_002506.1|	305820	ATTGATTTAGATTATGACTATAAGACCAACAAATTAACGGTA	E=FFEA.@A....DGEFE@9.EA@@+,79BCE>C>@+ECC>A	0
No name	+	gi|15640032|ref|NC_002505.1|	2337475	TAAGCTTGCTGAAATTTCATCATGTT	FF?;CCF??F;FB/99CEGHHG0CAA	0
No name	-	gi|15600771|ref|NC_002506.1|	979878	CGGGCTATGATGAATAGCGGTTCATA	HFECFHHHHGFGDHABHHHHIIHGFF	0	24:A>G,25:A>C
No name	-	gi|15640032|ref|NC_002505.1|	1307094	CGCCAACAGACAGAGAAAAATCAGTCCCATGGAGACACAGTA	>=;D?ADD@FFD=F@GIHGE@HFDFEDGDFIIIIHHHHHFFG	0
No name	+	gi|15640032|ref|NC_002505.1|	227212	TAGAAGTGTGGTATGAC	FFFFHHFBEFECFFGHF	0	15:C>A
No name	-	gi|15600771|ref|NC_002506.1|	51221	GGCAGCATTTGCGTCATCGTCCCTAGTGAAAGGGTCATGCTATA	55DF@CA+CEHEHHFD@EFFEAEGHGIHHHFFIHHFHFHHHGGF	0
No name	-	gi|15640032|ref|NC_002505.1|	2163297	CAGCGCCCACTGCATATTCATATA	CCAAFFHFBGFHGIIHFHHHHGFG	0
No name	-	gi|15640032|ref|NC_002505.1|	1973466	TTTTGCCAATGCTGGTAAGACTCTGCAGAACCCCTATCGAGTTA	5A5CDHFFEFFCBFDDF?=DDFHHHHFA>@BFHEFHHHHHFFFF	0
No name	+	gi|15600771|ref|NC_002506.1|	117904	TATGAAGCTGCTGCAATACATGGGCGCACTGGGTGCCATGGCGC	GFFFFHFFFHFHFHDB=AA?E97,A+CF>C?7?C@C?-AC?;75	0
No name	-	gi|15640032|ref|NC_002505.1|	1039178	AAAGCAATTGTAGGACCTGATATTGTAAAAGCAGAGTTAAGCTA	FA8=FDE?EFGEBFBFFGHFFFFHHGHIHHHHIHHFHEHHHFFF	0
No name	-	gi|15640032|ref|NC_002505.1|	1913028	GTGTCGTTTTGTTGTCGAGAAACTTA	DC7CCEA-CEDEDHHEEFHFFAE0GG	0
No name	-	gi|15640032|ref|NC_002505.1|	2870671	CAAGCAAATCAATCCTGATGTTTA	90GGHHHHGC=HHHHHHFHFFFFF	0
No name	-	gi|15600771|ref|NC_002506.1|	284235	GCACTGCTAGTGGCGTTATACAACGTGGCCTTATTTTCTTATTA	5?=DFFDFB@ECFDHGEBBDFFCHHFFF=ADHGCHIFIIHHFFF	0
No name	+	gi|15640032|ref|NC_002505.1|	2241915	TATTGCTCGCCAGAGCTTTATTACAAAGACCCGACTTGCTTGTG	GGGHHHIHHHHEHF@DFHG@EFFFEE=EHFF?CF=5@?BABB@5	0
No name	-	gi|15640032|ref|NC_002505.1|	2735246	AAACTGTAATGCCACCGCTCGGGATAGGTGACTCTCACCTA	A55C=DFACDF@C:CDC=D@GFDFDIHIIHFHFHFHFIGGG	0
No name	+	gi|15640032|ref|NC_002505.1|	2886959	TAACCTGCTGCTACCTGAGGTGCGCCGAGATGAAGACGCC	GFFFHHHHHFFFHGFGFFFD8,?+C>D=77EFF=CDFE7>	0
No name	+	gi|15600771|ref|NC_002506.1|	884948	TAAATGGGCCTGAGCGGGAGGTAAATTCATGACCCGCTGACTGA	FFFHFFHFHFFFFHDCCEEEHEGHFGBFDFHHGAA*>>CE@=C5	0
No name	-	gi|15640032|ref|NC_002505.1|	108062	GTAGGTGGCCTACACTAGTTAGACAAAACGAGCAAAGATGACTA	8FCA7??C=DCDEBGFGDFFGFFFEHFCHGGFFFHHHHFFFFCF	0
No name	+	gi|15600771|ref|NC_002506.1|	976024	TAAGTATTTTTATTAGCGCCATCACCGGCT	CCFHHFFFFFB@FDDDDEEEDEFFE-@E75	0	27:C>G,29:A>T
No name	+	gi|15640032|ref|NC_002505.1|	2924623	TATGAATGCTGACGTTTATGTGATGGACAAACAGCACCGCCTGA	GGGIIHHIGHFHGHCFF;GHHHHHHHDFEFDDFFFFED75>>F5	0
No name	+	gi|15600771|ref|NC_002506.1|	182909	TATGCTGCATGCCAGCATGGTCGAACTGTCTCGCTGTATGACAG	FFFFFH?;C>FEFFDHDDECFFE>C?F=F@?C=@FH,?CFHFF5	0
No name	+	gi|15640032|ref|NC_002505.1|	2321804	TAGCAATTTGATGGCACTGTAGCTGTTGATAAATAAAGCCACGA	F;CE0ACFHFAB=/ACGH@E?DFDBA/C0A99/999/0DCEDC5	0
No name	-	gi|15600771|ref|NC_002506.1|	204856	TCAAATGAACTGATGACCTCGCCGTTTGTCTTTGCGTTGTCTTA	A=DAA=C55FFGGBFHHFBEC@EHHIHFHFAHHHHHIIIIHFCF	0
No name	-	gi|15640032|ref|NC_002505.1|	183500	TCAAAGATGAGAGTGATTGCCTTGTTGTCATTATGGGACATGTA	8EAA8/E@GE=DFHHHDFFFFFEGIHGFGFFHHBFFFHFHHGFF	0
No name	-	gi|15640032|ref|NC_002505.1|	2017847	TTTATGTACTGCTGTACCTGTTCTTAACTCGCACTTA	888A=GGFFDGDFGGDFE@FFADBEECC>HFHFHFFF	0
No name	-	gi|15640032|ref|NC_002505.1|	2910372	TTGTGCTCGATGGCTACTGTGGTGCCAACGCCGATACTCGCTTA	5A;C>+?DDE=FDGDHFC@FDHFFFCCCEC=EHFFHEEHHFFFF	0
No name	+	gi|15640032|ref|NC_002505.1|	2792004	TACGGCGCGAAGCATAGTCATAACCAAAGGTGCGAGTCACACGCA	FGGGHHHHHCFBFDGHHHHDDEFEFCFFFF??BF@DHFD@DD7=5	0
No name	+	gi|15640032|ref|NC_002505.1|	2869671	TACTACAAATCACCGTCTATCACCCTGCGACTGACCAGATTGAA	FGGIHHFHFFHHIHHHEFDGFFEAADFDFHCCHHHF@F;CDG55	0
No name	+	gi|15640032|ref|NC_002505.1|	227212	TAGAAGTGTGGTATGCC	FFFECCEFECEFFGDFC	0
No name	-	gi|15640032|ref|NC_002505.1|	63408	ATCGCGGATAGTGATAGGCTGGAGTTACACAACTTA	>7F@@BEDDHHHHGDHFFFHIHGIIIIHIHFEIGFG	0
No name	+	gi|15640032|ref|NC_002505.1|	617817	TAGTCAACAGTGGTAAGCGAGGTTAATCAGCATGTATCAA	GGGFFFFIHFCCEFGFFGH,>C7-A?FHHDGFFHF=CFAC	0
No name	-	gi|15640032|ref|NC_002505.1|	1812787	GAGCGCGGAACGGGTAAAGAGTTGATCGCCCAGCGCTTGCACTA	?C=>>+FC?@ECECHFFEBHGIHHHHHFEHHHDHHGHHHHFGGF	0
No name	+	gi|15600771|ref|NC_002506.1|	995304	TATGTGCCATCATCGCTTACAA	FCFHFBHHFFHHHHHDHFHHC=	0	18:T>A,20:T>A,21:T>A
No name	+	gi|15640032|ref|NC_002505.1|	827764	CTGTCATCCAAACGAG	5C=EFCF?C/9AA>E:	0
No name	-	gi|15640032|ref|NC_002505.1|	2818503	TGATGACAATGAACGAAAAATACGCTGCGCTCAAAAGTAACGTA	5GFC=FED5D@C5C=CDFAC@EHDHEC7F@@/?CE>EBFAEC;F	0	43:G>T
No name	-	gi|15600771|ref|NC_002506.1|	961947	TACGAGGCCTTTTCTATTTTAGCGAGGAGATTATACCCAAACTA	5DD;DDD>87?8/FAA/D@CFBDIHFIHHFHGFC>HEAFFAFFF	0
No name	-	gi|15640032|ref|NC_002505.1|	2945528	CGCGATTGCGCTCGGTCATCCACTGGGTTGCTCGGGTACACGTA	5;;@FCCACAACCBFFHGFHE?FDEFFFFHHHHHHHHHFFHGGG	0
No name	-	gi|15640032|ref|NC_002505.1|	523417	CGTGGCTGATCATATATA	EFFDFFEC?HHHFC>FFC	0	16:T>G
No name	-	gi|15640032|ref|NC_002505.1|	2095416	ACCCACGTAACTTCTATGCTCATGAGTGGCAAACGGGTGACATA	5>77DDFFA9EA9FDD@D=DGFDFFFHHHDFHFHFIIIIIHFFG	0	27:C>T
No name	-	gi|15640032|ref|NC_002505.1|	556342	CTTTGCTGATTGATGGCCAAAAAATGGCTTA	C?A/FFGFBCAFCBFHCCAHHHHFFEA880C	0	28:A>T,29:G>T
No name	-	gi|15640032|ref|NC_002505.1|	67454	GTTATGGACAATGGCGTGAGAAAGCAACACGGGTAAGCGAGATA	5BC=FGCFDBEDDFFF=G@ECCIHFDHHEHHHHCCCHFHHHFFF	0
No name	+	gi|15600771|ref|NC_002506.1|	892889	TACCCTAGATAAAATCACCCTCACCGAGACGACCCTAACTAACC	GGFHIIHIFFFCG@FHHHH@FHFFFFCAFDEHCC>C-ACDADEA	0
No name	+	gi|15640032|ref|NC_002505.1|	231827	TACAGAGGGCGTGTGG	FF0E;A8?E,66CCCC	0	9:A>C
No name	-	gi|15640032|ref|NC_002505.1|	63542	GGTGGTTGCTCGGGAAGTAGATGAGCTGATCCTGAACTTA	CA7-7E>DC>D7/9EADCB@HFFGE??DFIHFFFBEFCCF	0	35:A>G
No name	+	gi|15640032|ref|NC_002505.1|	2426538	TATCTAGCACTTTCAGCTGTTCCATCAACAATTTACC	GGFGGGIIIHIIHHIIGHHCE?EBFGFHFHDCGDGGD	0	27:C>A,31:G>T
No name	-	gi|15640032|ref|NC_002505.1|	2503754	CGTAAATGCCTGCCGCTTCCATTTCTACGCCAACGATGCCGTA	CBGECA@E>C>FC+A/8/GEGF=EEBHCBFFCEHGHHHHFFFG	0
No name	+	gi|15640032|ref|NC_002505.1|	2887964	TACGCAGCAACTGGCCGGGCAGAGAATCGATCTTCATCCACAGG	FGGHHHHHHHHHFDFFEF=CFD@FFBGHFFF@CFHFFCBDFBC5	0
No name	-	gi|15640032|ref|NC_002505.1|	1212063	CCGGCTTTGAGTGTACGGTATCCGTCCATCTGAATGGTTGAGTA	5>CA?BCBFHFEEFHHFEED@CCFHFGHHHIHHHEIHHHHHGGG	0
No name	+	gi|15600771|ref|NC_002506.1|	761623	TATGCACCGACCAGGAAAAAGCCCATTAGGTATGGCTTGTCACT	GGGIIIIHDHHHEFHFHHHHEFEC@FFGFD?-?A=;5AC@-AB5	0
No name	-	gi|15640032|ref|NC_002505.1|	2600425	TCTGGGCAATTAGACGACATGCTCAACAAGGTCGCGACCATCTA	5C?CAADFC=ED@FFGFGDGFFF@EAGDEEHECHEFFFCBFFFF	0
No name	-	gi|15600771|ref|NC_002506.1|	735193	CAGGAACCGATTGATAAGCTTA	GDDDEEHHFDFHHHIIIHHGFF	0	18:A>G,19:T>G,21:G>C
No name	+	gi|15640032|ref|NC_002505.1|	870560	TAGAAGATGGCATCATGGTTTAACG	FGFGHHIHHFFFFHHHFH9EAFHHE	0	23:A>C,24:T>G
No name	-	gi|15640032|ref|NC_002505.1|	1471618	TGGTTGTCCACAAAGCCGAGTACAAGAATGGAAAATATACTCTA	7>7A8=E>A?FCD7;@CHFHGHHFFFHHGHHHIHFFFFHHHFFF	0	6:C>T
No name	+	gi|15640032|ref|NC_002505.1|	665733	TACTTGAACGGCCAACTCAGGTATTAGATAATCGCCGCCATCATC	FFFCFBAFHFHHHEFFFGFFHGFG??E@DEFGFF>>7CCCEDDB5	0	41:T>C
No name	+	gi|15600771|ref|NC_002506.1|	799138	TAATTGCCGTTAGCATCAACCGATTCCC	GFGHHHHHEHHEHIBDHFHHHHHFEFC8	0	26:G>C
No name	+	gi|15640032|ref|NC_002505.1|	1604348	TAAACGGTCAGGGTATAGAAGTTATTCATTTCAATCACTTTTAC	FFFFFHHEHAFHHBDFHFABE9A?AFG@EEFGFBGHF=C8A?E8	0	41:A>T,42:T>A
No name	-	gi|15640032|ref|NC_002505.1|	2500677	CGCGTTATCGGTTTAGTACGCCAGTACAAGTGAGCATA	>>:FE7C=DBAEAEFCAEHDFGGHHGHFFIHHIHFGGG	0
No name	+	gi|15640032|ref|NC_002505.1|	2924822	TACGTCAATCAACAGCGCATGT	FFBEHFHECCFGFFHD7CEEEA	0	18:T>A,19:A>T,20:T>G
No name	-	gi|15640032|ref|NC_002505.1|	1965923	GATCCCCCATGTGATGTTTGCAGACATA	FEC>C7FEIIHIHHHFFHFIHFHHHGGF	0	24:T>C,27:T>G
No name	-	gi|15640032|ref|NC_002505.1|	201294	GAGAAACAGCATGCCGAGCAGCACGTTGAGTAGCGGATTA	EC=CC5DFDFHCFADGFHFFDDDHFFEHHHHHHHHHFFGF	0
No name	-	gi|15640032|ref|NC_002505.1|	1099405	AAGACACGCTGCGCAGTGATGCACGTCAAGCGGTCGCCGCCTTA	4?=@DCACCEC:F@HFFHHFFHFEGFFECC7FC>AFECFIHGGF	0
No name	-	gi|15640032|ref|NC_002505.1|	1150826	TACGCCAATCTAGAAAACTGTATCGAATCGACGTTGAAAATCATCAATA	5>C?-ACC=E?FBAEDADFCFE=FHHF=HFHEGHHHHIHHHFFFFFFDD	0
No name	-	gi|15640032|ref|NC_002505.1|	1359389	CGATCCCAGTCATACTGGATATTTGCCGAGATATTGAAGAGCTA	5DHF@;ABFFDE/HHFDCC0C;CCFFDGHFGGEFIHHHHHHFFF	0
No name	-	gi|15640032|ref|NC_002505.1|	981932	TCGCCTACATGTTCTGGTTTCGGTTATGTCGTA	DDC/ADEA//CA7?FFCCC>CFFFAE>,FA?FF	0
No name	-	gi|15640032|ref|NC_002505.1|	2038681	CCCAAACCATGATGTGCGCTA	DE@AA/FFA/CFHHEC>FF?F	0	0:G>A,1:A>T
No name	-	gi|15640032|ref|NC_002505.1|	2321875	ACAAAAGTGAGTGCCAAATCGGTACATCTTAGCGCCAGAGTATA	5BAACA@FDDFGGDAA>>@EFHGGFGFGDCHHHHHFHHIIIGFC	0
No name	-	gi|15640032|ref|NC_002505.1|	2870843	GAAGCGAGCCTACGCGCTAACCAAGGCTGGGGTAACGGTATTTA	?A5A>DBC:>C>D>=FFF@FGCFF@HEEIIIHFEEHIIIIHFFF	0
No name	-	gi|15640032|ref|NC_002505.1|	1261393	TACAACAAAGCAGCTTA	=EFBCFFFEBFFFFCAF	0	16:C>T
No name	+	gi|15640032|ref|NC_002505.1|	75524	TAGACCAAGATGCTCCATTGCACTGAGGTCGTCGGGAGCTTTTC	GGGHIHHFH@FFHFHHFHHFHHFFH/9CECCED>>+5>:555AA	0
No name	+	gi|15640032|ref|NC_002505.1|	1651867	TAAGGAAGAGAGATATGAGAAACTTCAC	CACHHHCF;CC>E=BDE=F9E/AAAFFF	0
No name	+	gi|15600771|ref|NC_002506.1|	769443	TACCACCGATTTTCTCTACGGTGTAAGACATCATTTCTCCTT	FFFFHFEH>CHHGFFHH=E@,7ACFFDG@=EF/C8/?BC?FD	0
No name	-	gi|15640032|ref|NC_002505.1|	2860050	GAGATCGATCGGGTGATCGGCTTAGAGCTCGGAGCGGATGATTA	5C;D:7C>7EEAHEEAAAECFEADC7C77ECCDFE?HFHHHFFF	0
No name	-	gi|15600771|ref|NC_002506.1|	466185	TCGGGAAGCGGAGATTG	E>A9CE+E>-AF@9CCC	0
No name	+	gi|15640032|ref|NC_002505.1|	2279830	TATAAGGTATTTTGGTATTCACCAAACTTCATCATCTGT	C>FA>ACCFFHFE?>7A90EGE=A?DF/EEDEGDG==CD	0	38:C>T
No name	+	gi|15640032|ref|NC_002505.1|	743236	TAGGCGAGAACAAGGTAAACACACATCTGTTGCAGTA	CFFHHHHHCCCFFFF?EBCDGHFEEHH==88EGFHBC	0
No name	-	gi|15640032|ref|NC_002505.1|	984764	CTGCTGATGGGTGGCTA	@CE=FEEE>C6-EA>AC	0
No name	+	gi|15640032|ref|NC_002505.1|	1478312	TAGTAGTGGACATTGGCGGC	AFCFEFHH-CF/C09986>C	0
No name	-	gi|15640032|ref|NC_002505.1|	1942209	AGTTGCTGTTAATAAAGGGGACTGGGCATTGTGGGAGTTATATA	8;ECFDDFA999/EFD7GFGHHFHHEHFDHHHHIHHHIHHGGGG	0
No name	+	gi|15640032|ref|NC_002505.1|	1119197	TACTTGTACCAAACTGCCATCCTCAAGAAATTCAC	8CC8EFFF>A>/7C/99//A/7/A/9/9/A?0DDD	0
No name	+	gi|15600771|ref|NC_002506.1|	108593	TAAGCAAAGCCACCATAGCCAGTACCAAAATCATCAATTTTA	FC08CEE/>EFFHF?FHHHHCFGBFHG/DCEF@GFC/88ACA	0	14:G>A
No name	-	gi|15640032|ref|NC_002505.1|	665805	TTGCGGTGTTGTTGTA	DHHHHIIIHIIIHGGF	0
No name	-	gi|15640032|ref|NC_002505.1|	70063	CTTAATGTGGTGATCAATA	HGHIIHHHHHHHHHFHFGG	0	11:C>T,18:G>C
No name	-	gi|15640032|ref|NC_002505.1|	642159	AAGTGCGCCATGAGCTGATCATTGAGATTCGTAAGATCTTTA	B>>>C+?=FFFFDB=HHGHHFHHFDDFFHFIHHFFFFFFFFF	0
No name	-	gi|15640032|ref|NC_002505.1|	267643	GCGGATGCCCTTAAAGCGTATCGTGATGTGAATA	@>/FC;7-AAGFAAA:FCEE,>=FFHFFFHFFFF	0
No name	-	gi|15600771|ref|NC_002506.1|	933727	GTGTGGTGTCTAACCACGGTGGTCGCCAGTTA	DFFFFFFFFHDCAAFFHHHFBHHHFBCHHFCG	0	31:T>G
No name	-	gi|15640032|ref|NC_002505.1|	267083	AAACTCTGGGAAGCTAAACGTGAATGCTAAAGTATCTAAGCGTA	A88DD=CDCEED=BC?E7FFGGHGFHFHHIHHHHGHHIHHHGGF	0
No name	-	gi|15600771|ref|NC_002506.1|	947861	AAGCAGTTGCAAGCACGAGATA	C9=@CDCCCEA+9EEEEC/CCA	0
No name	+	gi|15640032|ref|NC_002505.1|	482859	TAACCCAGCGACATGAT	FGGIIIHHIHHHHHIGH	0	10:G>A
No name	+	gi|15640032|ref|NC_002505.1|	479440	ATCGCTGACTTGGGTTTGCTCAGC	CEEEC;CEEFBC=E77@+C=FFE@	0
No name	+	gi|15640032|ref|NC_002505.1|	48731	TACACCGACATAATTGAGCTGCTC	AC@AEE=CC+@CF@A.AFFFFF=E	0
No name	+	gi|15640032|ref|NC_002505.1|	1058768	TACACGAACCAACGCTTGTTTCGCCAGTTCATCCCCAGCA	FFGHHH>ECCFFEDAFFFFGFFEDEDC5CBBDACC>?>FF	0
No name	-	gi|15640032|ref|NC_002505.1|	2504119	CCCATACCATGCCCCATCACAGAGATCTTGCGGCCTTTGTA	FCADDBCADC@:FDEFGHDGGFFFGFHEFEDHHFHIIHFFF	0
No name	-	gi|15640032|ref|NC_002505.1|	446707	CCTCGGGCGGATCCTTA	7C7CCEFA6CBFFFBB?	0
No name	-	gi|15640032|ref|NC_002505.1|	783208	GTGTTGAAGGTGAGGTGAAATTGCATGGCAAAAACATCTA	FBBCAGFE;FDFCBFHFFHE@FGFHFGGBHIIHEHHHGGG	0
No name	+	gi|15600771|ref|NC_002506.1|	659825	TAAGTCACCCACACTTTCTCTTTGGCACGAGTCAACGCGACACA	GGGIHHHHHFHHHEHHGFHFCEFGFGFHDECEFGDG:CCA=7>5	0	42:T>C
No name	-	gi|15600771|ref|NC_002506.1|	1046359	CCTGTTTTAGTTTGCGCTTAGTGGCAAGTTTACTGTCTGACATA	55;DEAA8?;C5DC7BD@HFFEBFDHHFIIHHHFHHFFIHHFBF	0
No name	+	gi|15600771|ref|NC_002506.1|	758048	TTTTTGGTAATGGGATATACATTCCCCAACATG	77CFCCBCFGGGGF@GDBFGFEFA8A?CEDFF5	0	7:C>T
No name	+	gi|15640032|ref|NC_002505.1|	161515	TACGATGGTTTTGATAACCTCGAGGATCGATTCATTGATCGCAA	FF@9>>C?/8E@-7AE?FH@?>,75>/C:CAGHF-D-5A?A>E?	0	22:T>A
No name	+	gi|15640032|ref|NC_002505.1|	198699	TACCAAAATCTTAAGCGGTGAGTCAGAGCTTGTCTTGTAAAAAA	FFGIHIIGFFHHHGFFCBCCFHBFFHF@@A??C=ACFDCCGHHD	0
No name	-	gi|15600771|ref|NC_002506.1|	698300	CTGACCGTGTTTGATGATTCGCTGCTCGTACTGGGCGTTAGCCTA	AEHF=CFFFDCCGGDEC>>HHFBEDDHHHGFDHHHGIIHFHGFGG	0
No name	-	gi|15640032|ref|NC_002505.1|	2924320	CAGCCTAATGCTCAAAGATGCACGCACTGACGATAAACTAGTTA	5C=/FDFFFHFDFDEE=HFE:@HFFDHGIIHHHIHHFIIIIGCG	0
No name	-	gi|15640032|ref|NC_002505.1|	136102	CCAGCCATACAAAACCAATCGCCGCTTTCGCTAACCAGAGTA	EAB;=CCBFCAFA5FFFE@EC>CC:CCCEGFFFHIHIIFFFC	0
No name	+	gi|15600771|ref|NC_002506.1|	640929	TAATGTGTGTCAGTTGCTCCCAAGGAATGTCTTTAACCAAGTA	FGFHHEFFHFFHHEFFFGHHFFFHFHFGFF=9EBC?ACF@F=E	0
No name	+	gi|15640032|ref|NC_002505.1|	1723611	TACTGCGCTGGCCTATGTTTGGTCACTTTTCCACTTTGCTGCTT	GGGIHHHHHHBEFHFFHHHHFEHFHBGGDAAEFBFCA==EDBA5	0
No name	+	gi|15640032|ref|NC_002505.1|	1962522	TAGGTATCGCACTAGGCTCACTCACCACTGTCCC	FCFHE;EFHHHHHHF@DGHHGGFHFHHFFGH=AA	0	30:C>T,31:A>C,33:T>C
No name	-	gi|15640032|ref|NC_002505.1|	146884	GATAGTAAAGGGAAAACATTACAGCGTCGTGCTGAGCATATGTA	5D=???A55/887888=HFFD@E=HHHCDFD@GHFHFHIIHFFF	0
No name	+	gi|15640032|ref|NC_002505.1|	1913504	TATACAGCGCTTTTTAACCTATAAACTTCCCAATGAGCGGG	GGGHHIFHHGHHIIGFFHDFGFCFDDCBEFDG=CEB=?555	0
No name	-	gi|15600771|ref|NC_002506.1|	57702	TCGAGATCTATGCTGTCAATTTTTTGGTA	=FFFFGFGFFFHFHHHIHHEFFIHFHGGG	0	25:T>A,26:A>G,28:G>T
No name	+	gi|15600771|ref|NC_002506.1|	883801	TAAGCTTTCTGTCGCCAAACTTTCCGTTTCTAAACCTTCATTGA	FFFFFFHHHHIFFFHEHHI@FHFGFD9DE=CAACE=CBF=AB?5	0
No name	-	gi|15640032|ref|NC_002505.1|	1058690	GATTTGCCCAGCAATCACGATCTTTTGTGGGTTGAATAGGTTTA	5E?EA@>AADDECA=FCFHHFF@FEFEHHHHGHHHHFHHHHFCG	0
No name	+	gi|15600771|ref|NC_002506.1|	135353	AAACCTTCCAAAGCAAGCTGGCTGGGCGTTATCCATTC	AEEEEEEEEFFFDEC@-CC-C9=A@+7+5>>E5A@5EC	0
No name	-	gi|15640032|ref|NC_002505.1|	506319	AAGAATATTGATGAAGCGGAAACCTATGGTGCAGAAGCTACGTTA	58/A8A/?ADBBE>>DE0AA99=?FGHFFFC=?FC0?F?F?CFFF	0	43:T>A,44:G>A
No name	+	gi|15640032|ref|NC_002505.1|	2204755	GTAAGGTGGCACTCATGGACATAAAAAGTGCAATAATATTAATT	FFFFHHHHFBFHFHFGHFFHDF9CCCFH/0AE/99/A=A=A/A8	0
No name	-	gi|15600771|ref|NC_002506.1|	77168	AGTGACCGAGGTGGGCAACTATGCCGCTTATTTATGGAGTAATA	5GE@C,5CC>788CA/?DFF>7C7EFHHGDDIHF?IIIIIHFFF	0
No name	-	gi|15640032|ref|NC_002505.1|	2261981	CCCGATCTCAATACGGTTGCCCTCGATCATTACCCCA	>:ADDDGFDFFFCC;EFHHECFHFHGHHFHECCCC8F	0	1:T>C
No name	-	gi|15640032|ref|NC_002505.1|	71099	TCAGCTTGACGAAAATGTTATAAGCTCCGGTGGTGTAATA	DEA=HDF@EC/A/?CHFCGB=EA>7C>@>;FHCFFFC;CF	0
No name	+	gi|15600771|ref|NC_002506.1|	950485	TACTTATTGGTGTTTACCATTGCTGCCCTGTCGATTTATCTGTG	FFGFHHHHHFEHHHHDGFHGFD@GFGFC=FDDFD>A>?EDBD?8	0
No name	-	gi|15600771|ref|NC_002506.1|	62267	AAAAAATATTTGTACAGTACAAAATCACGTGCTATA	C900DA0A9900=9@GFCDBCGFECFACC0BCCCAA	0
No name	+	gi|15640032|ref|NC_002505.1|	419090	TAATCTCTTTCATCACTTTTTCAGCGATTTGTGCACGTTGGCCT	FACEFHHHHHFHFGHFFHHHHHHFFH7ACAB?EGGHF-77AC=C	0
No name	+	gi|15640032|ref|NC_002505.1|	2383176	TACATTGGCGCTCATGCCGAGCAATTCACACATGGTTTAAACCA	FFGHFHCBFEEHHHIFHFHCCBHFHGGHHFHEDC@5A5A555C5	0
No name	+	gi|15640032|ref|NC_002505.1|	2116113	TAGAAAAGTCTCGGTATATTCGTTGGGTTAAATTGCTTGAAATC	GGGFHIFHCFHGHIHFF=EDFHACEF>7>AD0DCDDEDDCC/A5	0
No name	+	gi|15640032|ref|NC_002505.1|	282021	TAATCGTGCGCATTCACCACAATGGCCACATCTTTATGG	CF@F;E,ACC>7C>CDGGFEC@?9C7/CE-8??FD=CA=	0
No name	+	gi|15640032|ref|NC_002505.1|	436602	TATATCCACGCTCCAAACAGAGTGCTGAGCAAGTGTTATCGGTG	FFGHIFFHHEHHHHIIHFHBFD0A0EDFFFGFDB/888A/7>55	0
No name	-	gi|15640032|ref|NC_002505.1|	453499	CCAGAACATCACCACCCTCTA	GGGCA9FGFFEHHEHHFBFCC	0	16:C>A
No name	-	gi|15640032|ref|NC_002505.1|	779779	CCATTGCTGACCCCAGATGGTAAGACC	999-AD@DEC=DBEDFGFEFGEEEEE8	0	25:T>C,26:T>C
No name	-	gi|15640032|ref|NC_002505.1|	191741	GGTAACTTAACAAAATA	FFEA9?C8FEFFFFFCC	0
No name	-	gi|15640032|ref|NC_002505.1|	984755	AATTCGGCACTGCTGATGGGTGGCTA	CC>>CFGFHHHGDGHFAHIIHFHFFF	0	24:T>A
No name	+	gi|15640032|ref|NC_002505.1|	1490554	TAATGCTGACCTTAGGTATTTAACCGTTTGATAGCCACATCAAA	FFGHIIIHFHCGH=EDE0CD=FFFFC7@?E=DHDFFBFDGFAA8	0	42:C>A
No name	-	gi|15640032|ref|NC_002505.1|	2358038	TGCCAATGATGCTGACGAAGTGATCTGACTCAAGCGATGATGTA	5?/8CADHGFHHIHHHFFFFFHHHHHFFHDHHHHIIIIIHFFFC	0	43:G>T
No name	+	gi|15640032|ref|NC_002505.1|	1163916	TAAGTCTGGTGTTCATCGCGCACGATCTCTCGGTGGTAAAG	FFCFEFFFHEFEEHDGGFEDHHHEHHFFDDDEH,@D:CCB=	0
No name	+	gi|15640032|ref|NC_002505.1|	2810515	TATTCATGCCAAACGTATCGTGATTGCGA	FFFHBHB>EBFFDA,CDBFE?EFD0/AE5	0
No name	-	gi|15640032|ref|NC_002505.1|	2056414	CTACTGTGTAGCCAATATGCCCGGCGCTGTGGCGCGCACTTCTA	5CDEEDD@FFD@ECA-HEDHECEHBHFHHEHEEECCBEFHHFFG	0
No name	-	gi|15640032|ref|NC_002505.1|	616580	GCGGCATTTTTGTCTCTGATCTTTGAATGCAGGGCAAGCCTATA	5C??=A,FDD7E=BD=FFDDFGFDHFFDFFFHHIHHHHBFHFFC	0
No name	+	gi|15640032|ref|NC_002505.1|	2171824	TAACAACATAAAAGTAGCTGCCTGCCACAATACCGATCAGA	CCFFEFFAHH?BEGFDDDGDCEFDEDGFC,CGACE:CEEB=	0
No name	-	gi|15640032|ref|NC_002505.1|	573152	GTTATCCAGAGCAGCTGTCTGGTGGTCAAAAACAGCGTA	A55/?/AC/ED?=A-C,A-FC;C/A7C,FBFEE;ACFCA	0	22:T>G
No name	-	gi|15640032|ref|NC_002505.1|	48166	TAAGGTGATGGTGGAAAAGAAAAGTGCAGCAGGCATGCGCTA	5?A-CFGFDFCBDCFIHGFHIHHFHIHHHHHFFBHHHHIGGF	0	39:C>A
No name	+	gi|15640032|ref|NC_002505.1|	2810515	TATTCATGCCAAACGTATCGTGATTGCGACGGGTTCTCGCC	FFGBFHHFHHIIIHHH@DFEDF/8CDFEHDC5+>?;?D:A5	0
No name	-	gi|15640032|ref|NC_002505.1|	389694	TTACGTGACCTATCGCAAAGTGGGTGTCAATGAGTTCGCTCATA	5E;E@E-?C5>;ECCDDHFHEEFGFGFHGGDHHCC>HFBFHFFF	0
No name	-	gi|15640032|ref|NC_002505.1|	1733423	CACCGTATCAGTGATCGGCTGAATTTGGCTTTGTACCGATTGTA	5?EEFGE@HFDHDC=EFDFHHFF=FFFHFFHHEHHHFIIHIGGG	0
No name	+	gi|15640032|ref|NC_002505.1|	1387576	TATTACCTCTCTCGTCAATCAACTGCTGCATACGTCCAGCCATC	FFGHIIHHIIIIHHHHHEFHCFFGDDFHHFFHIIHF@DB8C;E5	0
No name	+	gi|15600771|ref|NC_002506.1|	629731	TATCTATGACCTCTTTCCATGCTTGATGGGGCATTTTTTTG	FF?FFBFHIHIHHIIHBFFFHFG?GDD???CE=ADAAED>C	0
No name	-	gi|15640032|ref|NC_002505.1|	77913	GATTGATGTGCGCAGCACAGGCGGCGCGACGCGGCCGTCAGGTA	?FB?,DBEC7=?A-DCA;>AC7EC7C>CE=EEHHCCBHCF;FFF	0
No name	-	gi|15640032|ref|NC_002505.1|	2885076	GCAGCGCGACTTGGAAATTCGCGGCCCCGGAGAGCTATTA	C7C=7>@FCE=GBCCFC7C>C=CCBC>CHIIIHFEFHFCF	0
No name	+	gi|15640032|ref|NC_002505.1|	1352433	TACATGCTCAAAGAAATCTCAGCACTGAAAATGGTGCAAGC	FGGHHHIHIFHGHFH@EDGHHGHHFGH9D??A?DBD@CBB?	0
No name	+	gi|15640032|ref|NC_002505.1|	1515746	TATACGTGCATTGATTAAAGATAGCTATCATCCTCCAGTATTGCG	GFFGIIIFHFHFFFHHGF0CDFGFHF=AFFG=??AE?EG/8D/?5	0	4:A>C
No name	-	gi|15600771|ref|NC_002506.1|	234811	GGTGGTTTGATGGGGAATTAAAACCCATA	CEFECGEGFFEAE=FGFGFHEC8HHFFFF	0	26:C>T
No name	-	gi|15640032|ref|NC_002505.1|	204381	TTATAGCTTATTCATTGAGACGGTGTTTTTTGTCTCCCTTGCTA	55=B=FGBA?=FFFDGFFDFEHHHEHHFEFEFDFCHHHHIHFGF	0
No name	+	gi|15640032|ref|NC_002505.1|	2332686	TAAACAACCTAGCTTCGGCTAGGTTTTGTTTTATCTGGGCTTTA	FCCHHFHHHHHHFGGFHEBFEFDACGCF77EA=DBDA??@5A?5	0
No name	+	gi|15640032|ref|NC_002505.1|	851702	TACATAGCCCTGCTGTAATCGAAGCTTCAACAGGGTAGAAGCCC	FFFHHIFHHEB;FDEFGHGHDCF:>CGFG?GBC7,ACDFBB=E5	0
No name	-	gi|15640032|ref|NC_002505.1|	1507057	GTCATGGGCGTGATGTATA	HHFHEHIHHHHHFFHIGFF	0	2:T>A,5:G>T,16:A>C
No name	+	gi|15640032|ref|NC_002505.1|	2721863	TAGATCACTTTCAGATCATCACG	FFFFFHFFFCF0?9A?FFHHG@C	0
No name	-	gi|15640032|ref|NC_002505.1|	1466341	CCCGAAGGATGCCGCTACTGTCTTGTTAATGTTGCTGTGGTGTA	555??A=DEACC>FHHGHHFFFBGHHHHHIIHHC@HIHHHFFFF	0
No name	-	gi|15640032|ref|NC_002505.1|	714911	CTTAAAGCACCAAAGGCGAGTGGCGAGTA	8DC=FA@FE=GDHECED?;?CCCEFF?FC	0
No name	+	gi|15640032|ref|NC_002505.1|	2031756	TATGGTGATAATCAAGTTGCCTTGATTTGTGAGAGCGATTTACT	FGFHIIHFHHBDGHBFCEFGDGGHFGGCF?BBE=C@F=7AACF8	0
No name	+	gi|15640032|ref|NC_002505.1|	2374401	TAGCAATCCGCGTTACGCAAAGAAAGCCGATCGACATCACACAG	GGGIIIHHHHIHCCEEEHEHDDFHFDEFHBEHEEEEHGFDFBD5	0	43:A>G
No name	-	gi|15640032|ref|NC_002505.1|	221553	CTGATTGATGCGATCGCGCAAGCGCTCATTTTCAAACATTA	GDHHHHEEDHCFHED7>@>DCAAFHFIHHHIHBFEAHHFFF	0
No name	+	gi|15640032|ref|NC_002505.1|	2766238	TACCTTGGCCGCGTAGCTTACGACTAGTTTCGACCAATTCAAAG	GGFHHIHIIHHHHHBEFHIIIFHHHHI5ACFEHHHH@FGFCEC5	0
No name	-	gi|15640032|ref|NC_002505.1|	2740849	ATCACCGCCAGATCACAAGTCGATGCGCCTGTTGCCATATTA	BD>C7>-FABBBDFFHEFHIHEEBHCFFFDDFCFFFFHFBFF	0
No name	-	gi|15640032|ref|NC_002505.1|	2688575	GGCAAACTGTTGAGATTCAGTATCCATAACCGTCCATCCTTATA	55??A8CBFHFGF=B=DGFDHHFFFF@FFBEHHHHFFHHFHGFF	0	43:T>G
No name	+	gi|15640032|ref|NC_002505.1|	2307437	TAAGATGCCCTCAATAGATGGC	FCFACFHHCFFD@DGDHDFFDD	0	16:A>G
No name	+	gi|15640032|ref|NC_002505.1|	536726	TATCCAACTGCTTATCTTTATGAATGAGCATCGAGTGAGCAAGG	FFFHHHFF?;CGFDGFCGG=BEFDGDBFDGHFE=>?F=?=C/77	0
No name	-	gi|15600771|ref|NC_002506.1|	715112	AGGGCGAATTGGCTA	CC7E>;FEAAFE8AC	0	0:T>A
No name	+	gi|15640032|ref|NC_002505.1|	1718098	TACACTGTCATTCGAGTACCTTGCGCTTTGCTGTGCATGTCCAG	FFGHHHIIIFIHGHGHHHHHHHDDCCDHFFDFFBBGDFHFC?DA	0
No name	-	gi|15640032|ref|NC_002505.1|	669833	GGTACAACCTAGCGCTAGAACTCCCAGCCATTGAACAGGCACTA	A?FE?A8;5C@=BFFDE=?7FFEECD@FHHHHHFEFCFHHFGGG	0
No name	+	gi|15640032|ref|NC_002505.1|	196612	TACGCTGCAATCCGTCAGCTCAATCCTTGCATCGCCATCCTAGC	FFGHHHHHIHFGFHFHEHFHHHDDF@FFFHFHH:CDCEA@CD=5	0
No name	-	gi|15640032|ref|NC_002505.1|	1510135	CCAATCGAAGCGTAATTTACGCTGCGAGAATGTCGCTCACCTTA	5A=A@CEA5:@HGCA5,EEHCEHHEHHGFHBHHHHHFCFIHCCF	0
No name	+	gi|15640032|ref|NC_002505.1|	957829	TACAGTAGCTCTTCTGCCGTACCTGGACCTCCGGGGAAAATGATG	FGGGHHHFHIFHHIHIGHHEEHHFFFHDFBA,C5CC5?@-AFBB5	0
No name	-	gi|15640032|ref|NC_002505.1|	170070	GATTGGCCTGTGATCCGCTATA	DHFF@F;F=HHHHECCFFCCCC	0	1:G>T,3:C>T,17:T>G
No name	-	gi|15600771|ref|NC_002506.1|	41701	GGTGATCACACCAGTGATGTGTTCGCTTGGGACCTCTA	CCDGG@C-?/FEDFDFDFFCBHHEFFFFCBCEFBFFBF	0
No name	+	gi|15600771|ref|NC_002506.1|	711437	TATTGACCCTACTTAACGCGCTTTTTTACCGCGCTGCGCATGG	FFGHHHIIHHIHHHFGHEE@CCEHIICFHF@>A=CAA7DCDCF	0
No name	-	gi|15600771|ref|NC_002506.1|	637745	CGAAGAACACATCAGCAAAAATGCCACTTTAACCATTGCCTGTA	7=A8.88@.DC@.E=>.A@CE@EA@@CA.EAAFE;C6A-C.EEC	0
No name	+	gi|15640032|ref|NC_002505.1|	147651	TATACAGCAGCTTATTTGGTGTTCCTTGAGTGTCGCTGACTTTG	FFFHFHFHHHFFGDEGDDG,A7>FDFFHFDC=E?D;EDEF/8C5	0
No name	-	gi|15640032|ref|NC_002505.1|	872308	GCAGCCAAATTTGAGCAAAACATA	FDHFFFFGFFIIHHFFFHFEHGGG	0	21:T>A,22:G>C,23:C>G
No name	+	gi|15640032|ref|NC_002505.1|	2011368	TAATACGCGGCCTATCTGTGTTAACGCTTTAGATAGCGAGAAAC	FFGHHIHH>CCCDBDDGF=EACCCBE7>AEC@=?C==C7>5555	0
No name	+	gi|15640032|ref|NC_002505.1|	2828792	TAAGAGCTTCTTACGTGATTACCCAGAAGGCGTAAAGATCGAGC	GGGIIGFHHHFBFHIFFFHFFFAAFFEFC@CCDCF@=CFF;C;@	0
No name	-	gi|15640032|ref|NC_002505.1|	536594	AGTCGCTTTCTAGTAACCAGAAAACCTCATTTTTGGCACGAGTA	5=E>?=CA/E=DFD99/?DCAA7/B?DBA,FHHFFFFCEE?FFF	0
No name	-	gi|15640032|ref|NC_002505.1|	309734	CTGGTGGCACTCATCATCGGGACAGGTTCACTA	FFFD=FA?BFGIIHHHHFFHGHHFHHFHIHGGG	0	31:A>T,32:G>C
No name	+	gi|15600771|ref|NC_002506.1|	656427	TATTACGGAAATCTTGTGGGCGGTCAAC	FFFFHFHHEHEFHGDGFHFE@CCHEHHF	0	23:A>T
No name	+	gi|15640032|ref|NC_002505.1|	2165743	TATGACCGTGTTGATCAACTGTGGTTTCTCCGTACTGGCTG	CFCEFFHHHF6-AEGHFEFDB0A?77A=?A?E@D@FCBDB@	0
No name	+	gi|15640032|ref|NC_002505.1|	870560	TAGAAGATGGCATCATAGTTTGT	FGGIHIHHHHHIHIIHHHAEDFD	0	16:G>A,21:A>G,22:A>T
No name	+	gi|15640032|ref|NC_002505.1|	130851	TACACGCCACTCATTAGGGGCGATTATCGGCCTACAAATCGGTC	FGGIIGHIHEHHFGGFGGHACF=CF:DGA7C:CFFE-5EBE:>?	0
No name	-	gi|15600771|ref|NC_002506.1|	233522	TGCTGGTGAAACCAAAAACTCTTGCGCCATGTAACCAATA	A;;FFEBDC7,C>CCC90E=ECCC+CDDFFHFCFHFF?CC	0
No name	+	gi|15640032|ref|NC_002505.1|	1651867	TAAGGAAGAGAGATATGAGAAACTTCACGGAAAAGTCAGTTACC	CACAE/AAC>EEFE=EFHBF=EBFHFGFHEHH+7AAEBF8ACD5	0
No name	-	gi|15640032|ref|NC_002505.1|	477261	CCTGTTGAACTTGATGGATTCCGAACTTAGGAGCCTGAAATATA	77BFFEFCCDFHGGFFFFCEBHFFCFDGFFHIHFFHIIIIIGGF	0
No name	-	gi|15640032|ref|NC_002505.1|	984360	TGCATTTACTGGTTACCCTTA	HFHGFHGDDBECFCCHFF?FF	0
No name	+	gi|15640032|ref|NC_002505.1|	249576	TAACTTGGGCGCGCAGTCCCATGTGGCGG	DDDDDGGGGGGHHHHHEHIHHHHFGFFHH	0
No name	-	gi|15640032|ref|NC_002505.1|	932571	AAAAACACCTTTGAACAGACGCCGGATTA	>EA@88/FFCFGGGFFEHHHGHH@HFFFF	0
No name	+	gi|15600771|ref|NC_002506.1|	705706	TAAAAACATGGTTTCGTTGGGCAGTAGCTTATTCAAATCGTCAC	GFGHHHHFFHFACEGEFFFF>DFH@FGFBB/AFDGGBEFEFFD5	0
No name	-	gi|15640032|ref|NC_002505.1|	267440	CTGGCTTTGTCGGTTTGCGAGTACTCACCCAAGCGCAAAATATA	5??5-BC>=ECFFCECC@HFFGGFDDDHHHEHHDHFIIIIHGGG	0
No name	-	gi|15640032|ref|NC_002505.1|	2453589	AATCAAGAAAAAGCACCGATCTCGGTTGCGAATTTCTTACGCTA	A5=GCA-CHGFC=DDHFFFBFDHFFDFEFGGGEC0HAHHHHGFF	0
No name	-	gi|15640032|ref|NC_002505.1|	1651719	ACTGAATGCTTTAACTGTTACTCATTGATTTTTCTTGGATCATA	8HGFBD=E=AA?CEFHHFHFIHGHGGGEFHHFFHFIIIIIHGFG	0
No name	-	gi|15640032|ref|NC_002505.1|	1411700	CAGGCATTGTGAATACCAAACAAACTTCTCAGAACGAAATTCTA	8FAADF?FDGFCA0FDBCEADCCAFBCGDHFFDEIHHHHFFFFF	0
No name	+	gi|15640032|ref|NC_002505.1|	2765198	TAAGAAAAACGGGCACTCTCAAGTGCCCGTTTACGATGATGG	CFFHBFHFHC7:ECA@FHHF===CBF9?E+7?EFHFFFG@?=	0
No name	-	gi|15640032|ref|NC_002505.1|	146884	GATAGTAAAGGGAAAACATTACAGCGTCGTGCTGAGCATATGTA	5DB@FE?EC/AA7A88CDDE@DECBHHHGHHHHHHGHHHIHGFF	0
No name	+	gi|15600771|ref|NC_002506.1|	972863	TAATGAACCAGCGTCTTCTCTCTCTTCACGCACTCGTATCAAAA	FFFHHHHHHHHHHHEFFFFDFFF@EFFGFFHHACFFD@ED5ACC	0
No name	+	gi|15640032|ref|NC_002505.1|	1801713	TAAATCCAAATCGAGAGC	FFFFFFFHHHFHHFHHHF	0	17:G>C
No name	-	gi|15640032|ref|NC_002505.1|	1995273	AATGGTTGGCTGATAAGTC	GGGDDDDDEDDBBBAA???	0	4:G>A,13:C>T
No name	+	gi|15600771|ref|NC_002506.1|	793163	TAGGCGTCACATTGAGTGTGAACTGCCCTGTGTGCTCAACG	>C>;A>@>6>/AA00A/AFG0A?AC98DCF//87//8EE=>	0	34:T>C
No name	-	gi|15640032|ref|NC_002505.1|	1900563	AACCTAAATCAAGATCGACTAAACTCGCATCAATATATGCTGTA	55BCC?FAFEFE@@DEFHHGEA5CDHFHIIHHIIIIIHIFIGGF	0
No name	-	gi|15640032|ref|NC_002505.1|	780204	ATAGGCGTATTTGGCGAGTTA	G@HCHFHGFDHHHHCHHHFCF	0	17:A>G,19:C>T,20:T>A
No name	+	gi|15640032|ref|NC_002505.1|	6736	TAATCGCTTCATTGCCTTTACGCACCGTAATTTGTGCACCATCA	FFGHHHFFFH;CEGHHIIFGH@D@CACEC,C8ACCD@C5AFGHA	0
No name	-	gi|15640032|ref|NC_002505.1|	1164673	ATGCTCTCACATGGTTGGCAGTTTGGCATACCAGAGCCGCTGTA	5BDDDDDDCFBDHHGGFFFGDFGGDFFGFDIHHEHGHHHFHGGF	0
No name	+	gi|15640032|ref|NC_002505.1|	2895356	TATTCACATCAGCTTTTTGTT	FFFHFHHFFFFFFEFGHE=AE	0	18:T>G,19:A>T
No name	+	gi|15640032|ref|NC_002505.1|	1704657	TATACGAGGAGAACTGATCATTATCGGTAT	GGGFFHFHHDHFFHIHHHHHGGDGFFCE?D	0	27:G>T
No name	+	gi|15600771|ref|NC_002506.1|	341788	TAGCTCACTAGTCTCGA	FCCFFHHH;BFAFDGF@	0	11:G>T,15:A>G
No name	+	gi|15640032|ref|NC_002505.1|	1111825	TAGTGCCAGCCATCTTGCCACTCAT	FFGFHHFHHHHFGDGGGHIHIFFDD	0
No name	-	gi|15640032|ref|NC_002505.1|	150071	TTAGGATCATTCGCAATGCGAACTTTTAACGTTCGCTGCATA	5?CBCHFFDCCE//,>>7F?E9/0AC-C7>C>+AFB?FEBFF	0
No name	-	gi|15640032|ref|NC_002505.1|	300317	AGGTACCAACTCACGTGTTTGCGCGCAATTCGTGGGCCTAAGTA	5DCBDFECAD?E;EFFDCCCCA=DD@FHEHHFDEHFBFHIIFFF	0
No name	-	gi|15600771|ref|NC_002506.1|	807648	TTCGCTTGGCAGCGCAAATACAGGCCAAGCAGATAAGCTA	CEDFFDEFDAC=AF@GGEBGHGCHDGGGGFHHFHIIIGGG	0
No name	+	gi|15640032|ref|NC_002505.1|	398567	TACGTATGTGGTGATGCATCACGCATGGACT	CFFEFFBCAFBAEGHHFFFHFGDF@>EHBDD	0	28:C>A,29:G>C,30:A>T
No name	+	gi|15640032|ref|NC_002505.1|	456388	GCACAAGTGTTGATGCTGG	AEBCBEECE/9A=@CC@DC	0
No name	-	gi|15640032|ref|NC_002505.1|	1934058	GCGGGTGCTCTGAGTAATACCAATGACATA	CAEHFHHDHHHHHHHHFGGHHHIHHFHFGF	0	27:C>G,29:C>G
No name	-	gi|15600771|ref|NC_002506.1|	981741	GCTCCTCTAGCGCTGCTCAATCTTGCGCAGAACTCAGCCAGCTA	A:C=A=>CDA=FDHHHHGDFFHEFEBGFHFFFIIHHHHHIHGGG	0
No name	+	gi|15640032|ref|NC_002505.1|	239131	TAAGGTAAACCGGTAGTGAGGCTT	GGGHIFHHBFFEHCEHBF=F@FAC	0
No name	-	gi|15640032|ref|NC_002505.1|	182674	ACTTTAAGCGGCTAGGTGTGACCAGAGCTGATCGAGACACTCTA	5C55@>5>7DE=DFDGFFFFFFCGDFD@DFFDFHHFHHHHCFGG	0
No name	-	gi|15640032|ref|NC_002505.1|	224741	CTGTGGTGGCCGATGAAGTA	A@FAA,>EC@/C>C>CA?FF	0
No name	-	gi|15640032|ref|NC_002505.1|	1115694	CGCAGCAAACTCAACCCCACTGACGGATGGCGCCGCCGCGATTA	4;B@DC?44?,844CFCDCHHHFDFGEDHHHFACEC7FFHFFCC	0
No name	+	gi|15640032|ref|NC_002505.1|	430254	TAGCAAAGAGTGCGCAGCGAAGTCACTCACGCCTTTCGA	FFGIIIHHFHFFHEHHDHH>CFHHGHHFHF@A;5CCBD5	0
No name	-	gi|15600771|ref|NC_002506.1|	85432	ATAACTACCGCTGCCACCAATCCCGCTAAACAGACTGCACCATA	5A55DCEFC@EFC>A=FFBHCCCCFFGEFGFFGFF@HHHHHGGG	0
No name	+	gi|15600771|ref|NC_002506.1|	406724	TATTAGCTAATGCCGGTTTGCTGAAAGGACTTGCTGTTACGACT	FFFFF?>FCBFFHHHDCEC:?FGFGFDCF;CBD=E=AAFFD;D5	0
No name	+	gi|15640032|ref|NC_002505.1|	2798128	TAGGCTGAGCATTCTGCACTTGTGTTTGCTCT	FF>AFH@CEFFGH@EDDHF=E/9?7/7C@=?D	0
No name	-	gi|15640032|ref|NC_002505.1|	235402	GGCGACGATCATCGGCATGCAAAGGCAACATGGAGAGGAATA	D>>DFFFFFECBD@FFHGGDCEGBGFCAGHHHHHHHHHFGGF	0
No name	+	gi|15640032|ref|NC_002505.1|	498992	TAGGTGACGCCATCAACGCCAATTC	CFFFAEFFHHHEEFFGHDCCD=DDF	0	21:T>A,23:C>T
No name	+	gi|15640032|ref|NC_002505.1|	867029	TACTGGTTATCCCCCGTTTCATCTTGAGTTTCTATAGCCATGGT	FGGIHHAAFHFFGHCECFFHGDBEDGHH9DC=D=?DDCB??8C5	0
No name	+	gi|15640032|ref|NC_002505.1|	2392894	TAAGTGAAGTTGACTGCGTGCAGATTGACTACGACTAACTC	F>CF0A>CCACGHHHHFHDHHHGHEFHHH0AAEEHDDGD=E	0
No name	-	gi|15640032|ref|NC_002505.1|	2645843	TCTGTGGGTATTGAGCACTTCATACACTA	FFHHFFCAGFGHF@HFCBEHFFECCAFFC	0	19:C>A,23:T>G,27:T>C
No name	+	gi|15640032|ref|NC_002505.1|	437373	TAAGTCGATCCAAGCGGGAGAGCGTTTAGTGATTTCTCCCAATG	FFFHHHHFHHHHGGFEEH=CHDFF5@>EFFG@CEEBD?A?EBC5	0
No name	-	gi|15600771|ref|NC_002506.1|	137371	TTTTTGCTTGATTGGGGCAAGGGATTGCTCAGTGATAAGAGTTA	HFCDE@BCCFE>,CEAE?A9/7FHFIIIHHHHGFFHHIIHFFGF	0
No name	+	gi|15600771|ref|NC_002506.1|	614705	TACTGGCCGTGTTCTTGAGCACTGGCACACTGGCACTATGA	8ACFAAFFC7CC?CE=A==CB@=/ACDGFH@CFFCB==F=?	0
No name	-	gi|15600771|ref|NC_002506.1|	41699	AGGGTGATCACACCAGTGATGTGTTCGCTTGGGA	C@EEFFFC77-.EEBFC=FEECCCCCEA@ECCA8	0
No name	-	gi|15600771|ref|NC_002506.1|	950122	GTGATGAAAAGTCTCGATGTGTTTGTGTA	EDGEDFA9AA,@C/,=HHHHHFCFBC?FF	0
No name	-	gi|15640032|ref|NC_002505.1|	629199	TGAACAAAATCGAATCATTAGAGCAAAAACGCGAGCTA	A?55BDHHGFHGFF=FCDCFFF@=FFCCCHHEHHHFCF	0
No name	+	gi|15640032|ref|NC_002505.1|	2322707	TAAATGGAATGAATCCAGTGATGAATATCAAACCGGTACTT	FFFHHIIHFFHHHHHHHIHIGHHHFFFDGEGGH;DCCFDCB	0	35:A>G,39:C>T,40:G>T
No name	-	gi|15640032|ref|NC_002505.1|	1880361	TCGTTGATGCCGACAATCCCCGCTTCAAGTGCTTCACTCATA	>CHGE=>C>7:ECE->D>+>>C=HHHGCFEDECB;FHFF>C8	0
No name	+	gi|15640032|ref|NC_002505.1|	1191534	TACGCACTGACGTTGCAACACTGGCGTGACCGATTTGAGCAGCAA	FGFGHECEFHHHACDDFHHHHFFF@A>CDA=C7C55?B@F=E=C5	0
No name	+	gi|15600771|ref|NC_002506.1|	725485	TAGTACGGCTGCCACTTTCTTGATCACGCCAGCGATCGCTCGCC	FFGFBECFHHAFFD@EGHHIGHIIFGF:DFECFH@DDC+ACC75	0
No name	+	gi|15640032|ref|NC_002505.1|	61303	TAAAGCCAATATGGATGAGCAGCTTAAGCATTGTCATG	GFGIHFFHHIIGIHHHHHHIHIFFFHHFHFGDFFGGFE	0
No name	-	gi|15640032|ref|NC_002505.1|	1957449	AATTGCGACTTTGATTA	FFDCEDFFHFFFHFBFF	0	13:C>T,15:C>A
No name	+	gi|15640032|ref|NC_002505.1|	742283	TATTGATGGTGGAAAACAGCTTACGTTTTGGCTCGTAGAGCTTG	FGGIHHHHHCHDHHIFFHFFEGHFH7A87A>=CCC7CE:-?5A5	0
No name	+	gi|15640032|ref|NC_002505.1|	2791779	TATCATCAATTCGAATCTA	FFFHCCFFF>CFD=FEDGH	0	13:G>A,16:A>C
No name	+	gi|15640032|ref|NC_002505.1|	785559	TACATCATTTCTGTAGG	A>FHFFHH00EFGGDEF	0	9:A>T,10:A>C
No name	-	gi|15640032|ref|NC_002505.1|	2455866	TACAAAGGTAAACTGAACACTTTGCCACCGTA	FFDDHEFEDFAAFFEA9A?FDBFHHFHHHGGG	0	30:G>A
No name	-	gi|15640032|ref|NC_002505.1|	1466354	GCTACTGTCTTGTTAATGTTGCTGTGGTGTA	DDA/?FDD=FGC=E?C@?CC??FFCFHHFFA	0
No name	-	gi|15600771|ref|NC_002506.1|	398822	GTGCGAGAAATGATGGTGGTA	BBHFGGFGIIHHFHHHFFCGF	0	15:C>A,16:T>G
No name	-	gi|15640032|ref|NC_002505.1|	48267	GCATACAAAGTTAAAGCCGCGTTAGACGCGGCTTTATTGCATTA	5=C=DBACA@FA?C>7CCCDHGFECEHEDHHHGFHFFIHFHGFF	0
No name	-	gi|15640032|ref|NC_002505.1|	190900	GATGAAAAAACAGCTTATTCTGGTACCACCCACTCGACTTTATA	5D=E>CACA8C/@C?0A8-90EAFEEC+FDFFCHHFHF?CAFCC	0
No name	+	gi|15640032|ref|NC_002505.1|	2618252	GACTTATCAGCCAACGTA	?????BBBBBBDDDDB>C	0	3:G>T,4:A>T,17:T>A
No name	-	gi|15640032|ref|NC_002505.1|	2805294	AAATTCCAGCTCGCGCTGCTCAAGATCGCTATCTATTTGTAATA	AC5A5BCEBHAEACDFFFC=HFFDIHHFHHHHHFFFFIIIHGFF	0
No name	+	gi|15640032|ref|NC_002505.1|	2915328	TAAATACACCCAAACAAAGAGGCTAGG	FFFFBCFBFFCFHHFEF@F/CCEF=EF	0	22:A>C,24:G>A
No name	+	gi|15640032|ref|NC_002505.1|	2783896	TATGATTAGAGTTCAACACCCGGGCTCAAGGTAACAGGAAGCAG	GGGHHIIHIIHAAFGFGFFEDCCCCEHHDGGBGDG=FF,5?CF5	0	33:G>A
No name	+	gi|15640032|ref|NC_002505.1|	876546	TATTTGATCTTTCTACTGCACTTGTTGTAGACCATGATTCAAGT	FGFIIIIHHIIHIHIIIHHGFGFG9CDDFGFECEGHFAEDDDF8	0
No name	-	gi|15640032|ref|NC_002505.1|	616229	CTACCTATCAGGGCCGATGATTTTCAGTGTCTCGAAAGCCATTA	5C?DADD=FC>>>:DHFFGFDHGGHHFFEFFIHHFHFFGIHFFG	0
No name	+	gi|15640032|ref|NC_002505.1|	762051	TAGAGGTTGATGATGAGGCGCTGGATCTGATTGCTCATGCCGGCTA	FFFFFFFFHHIBFHIHGFD>A>CE@D=CCFABBBBDFFH=?C5C75	0	39:T>C,45:T>A
No name	+	gi|15640032|ref|NC_002505.1|	624647	TACCCTAGTGGCTTTTGTCACAATCGCAATCCCCTTCATAC	GGHHHHHICCCDFFHFFFFFGFFDDFFEDDECD,7?CF=?5	0	37:C>A,40:T>C
No name	-	gi|15640032|ref|NC_002505.1|	2025498	GACGCGATCATTGGGTTGTAACAGTAAAGGGGCACTTAAACGTA	5CC:;FDFFEFE>@DBEDC=CFGGCFFF>FCGDCFEHFFCHGFG	0
No name	+	gi|15600771|ref|NC_002506.1|	182287	TACAGTTAATTGCAGCGAAATGGCAATGCTTACGAGCGGAA	FFFHH>CFHIFDGFHFHCCC@G=F?9CFFEHHFFF@7CCC>	0
No name	-	gi|15640032|ref|NC_002505.1|	1898515	TGGTGTAACAACAGCATCCTTCAGCAACGTTTTTTGGGTAAGTA	5BA=BA55?88BD@GFE=ECAHFEHFFCDHHFHHFHHIFIIGGG	0
No name	-	gi|15640032|ref|NC_002505.1|	1039095	GTGGGTTCAATGATGTA	EEDFFHFHFFFFFFFFC	0	0:G>A,13:T>G
No name	+	gi|15600771|ref|NC_002506.1|	182909	TATGCTGCATGCCAGCATGGTCGAACTGTCTCGCTGTATGACAG	FFFHHHIHIIIHFGFHBDFFHHDEDFDGD/DD=DFHE=BDGDD5	0
No name	+	gi|15640032|ref|NC_002505.1|	2676100	TAAGCATCAAAATAGACGG	FCFHFFHFHCCDGHHH=ED	0	8:G>A,16:T>C
No name	+	gi|15600771|ref|NC_002506.1|	995054	TACTTATTGCCACTGTT	GGGIIIIHIFHHHHHCE	0
No name	-	gi|15600771|ref|NC_002506.1|	35587	GCTGCATCTGAGCTGGCCTCAGACGTAACGATTCTCAACAGATA	A=E=E?/=E?GEA7@FD9/FF@CHHFCAFAFA,;EAAAA0E;AA	0
No name	+	gi|15640032|ref|NC_002505.1|	770439	TACATAGAGCGCCATGCACGAACACTTCAATTTCGGTATTCGGG	GGGFHHHHHHCHHHHHHHHHHHHHFFFFH=CCC?CC@?CD=555	0
No name	-	gi|15600771|ref|NC_002506.1|	454217	ACGACGAAAATGAGCCGAGGCCGCTA	>CEHHHHIHHFFFFEHHHHHHHHFGG	0	21:T>C,24:T>C,25:C>A
No name	+	gi|15640032|ref|NC_002505.1|	2444070	TAATCACCCGGTTCGATGATCTCTTGTACACTACGCTGATCAAC	FFCFFFFHFHECFHHHIIIIIH@FDFGHFFHFHHDCFHGHFEF5	0
No name	+	gi|15600771|ref|NC_002506.1|	779067	TACCTTCCTCTTCTCGTCGTAAATCGACATTGCGATTCCCCC	GGGHIIIHHHFGFHHHFEHHFF;CGFHH,CF=ED7ED5ACFC	0
No name	+	gi|15600771|ref|NC_002506.1|	135351	TAAAACCTTCCAAAGCAAGCTGGCTGGGCGTTATCCATTCAACC	GFGIHIHIHFFHD?FHHFFFDGDDFEED@>5C:CEFFGFFEBA5	0
No name	-	gi|15640032|ref|NC_002505.1|	2526290	ATCTCCTGACTTGACCTGATAATA	FEA?-EDCDHGGDF?FFHFFHFFF	0	20:G>T,21:T>C,23:T>A
No name	-	gi|15600771|ref|NC_002506.1|	913274	TGTAAGCAGATGACCGGATAAAAAATAACGAGTAATA	EDBBD=GF@HDEHHDFHHFHIIIIHFHFHHHFHHGGG	0
No name	+	gi|15640032|ref|NC_002505.1|	2783896	TATGATTAGAGTTCAACACCCGGGCTCAAGGTAGCAGG	GGFFFHIHFFFAAFDGGFCEE7>CADHHHFC/AEG=EF	0
No name	+	gi|15600771|ref|NC_002506.1|	69089	TAAAGCGCCTCCGCCTGCGCTTATCTACGCAAACCAGCAGTACA	FFFFFHHHHHHHHHHEHHHFHH:FGGHFFAECCEEDDFFHBC=5	0
No name	-	gi|15640032|ref|NC_002505.1|	273991	AAAAAGAGAATGAAGCCGTGTGCGCCGAGTGGGATGTA	CA55A=CA-CDFC5>7CIHHCC+A@CFFIIIIIIIGGG	0
No name	+	gi|15640032|ref|NC_002505.1|	1884770	TAAGCGAGGAACATAATGGCCTGATTTTTACCAAACGCC	FFCHHFEHF>FFFE?/AEGFFEFDBFFHFFCDC/A?>C5	0	37:A>C,38:G>C
No name	-	gi|15640032|ref|NC_002505.1|	2602736	GCAACGGTTTCTACCAAAGTGATGCGGAAGATGCCAATATCCTA	5E@5778//EFD?=FD9AFFEDHEEEAA/FDFHFCBFCE;AC>F	0
No name	+	gi|15640032|ref|NC_002505.1|	677436	TATGTTAACGAAGCAAAGAAGAAAGGCTATCGTTCACGTGATCG	GGGHCFHHFHFFDHGHDFFFFFEDF@DD=FFE7CDFFF?DFFFA	0	40:C>A,42:A>C,43:T>G
No name	-	gi|15600771|ref|NC_002506.1|	462316	TAGAAAGCATACTGCTCAAGATTGCAGGCATTCCACAGGCGTA	GDDFCA=AA/GDHHGGCA0GFBFHHHHGEACEA8/FCC?AFFC	0
No name	-	gi|15640032|ref|NC_002505.1|	454201	GTGTAGGTAGTGATGCCTA	HFHHHHHGFHHFFFFFGGF	0	0:T>A,3:G>C,8:C>T
No name	-	gi|15640032|ref|NC_002505.1|	1612141	CGTGGCCGGGTGCTGCTGTA	CDHCCHEDHFFCFFHHHFFF	0	2:T>G,8:C>G,11:T>G
No name	+	gi|15640032|ref|NC_002505.1|	2858222	TACCAATCACGTCAGCC	FFCFCAACFE67AF:A?	0	11:C>T
No name	-	gi|15640032|ref|NC_002505.1|	654721	AGCGGTCACACTTGGCAGTAGAGCGTTA	>>>/?=A90/C/HFE/HBHFAECE;CFC	0
No name	+	gi|15640032|ref|NC_002505.1|	2068064	TACCTGCTCAGGGCGAGTAAAACGCTCGG	GGGFFHFHF08CF,6+>CC?09EC77CFH	0
No name	+	gi|15600771|ref|NC_002506.1|	169396	TAGGTCACAAGGCTGGGCAGTTTGCGTACTTAAAGTTTG	GGFHFFHHFHFHFFFHDEFH8CCBEFCEAFFCA=C88A?	0
No name	+	gi|15600771|ref|NC_002506.1|	977161	TATGTTGTTTTTAAAACTTAGATCACGTTATTGTA	FFFFCFFCCFHFHHHHFHFEDHGGFFE7A?ABBCF	0	32:T>G,33:A>T,34:G>A
No name	+	gi|15640032|ref|NC_002505.1|	1840887	TATGAAATCGAAGGTCAACGTTACACTCTCATTAGCGT	FFCBCCFHHHFFEAFFGFFD7AFHFDDD@EB9C=E=CC	0
No name	-	gi|15600771|ref|NC_002506.1|	790645	CCGATTGAGAGTGCTGGTAACCATTGTCGGCACATA	@FFHFHHFFDFFHFHFCCAAHGFCHHDHHHHFHFFF	0
No name	-	gi|15640032|ref|NC_002505.1|	784085	CAAAACCATTACCGATCTGGAACGGATTGGCGATTCTGCGACTA	5A555=A?@DDDE@GDFFFFFEHHHHCEEFHHFFHHHHHFFFCF	0
No name	+	gi|15600771|ref|NC_002506.1|	1052647	CACCGCTTTTACAAACTCAAAACCTGTCATC	@E>CCCCE>CFEEAC@FF9ACAE>-7AEDC=	0
No name	-	gi|15640032|ref|NC_002505.1|	560771	GCCCCAGCTTTGATGTA	FHHHHHFHHIIHHIGGF	0	11:G>A,13:A>C
No name	-	gi|15600771|ref|NC_002506.1|	959458	AGGAACGTCAACAGAGCAAGAAACGACGTTCAAACAACGTTATA	AECAAEFFGCA=E/FHFDE/>@5CFFFFGDHEFEHFFHFHHFFF	0
No name	+	gi|15640032|ref|NC_002505.1|	2360189	TAGAGTGAGGCGAGATCGTCCACCAACAG	F;F?E8AEF;,6+>C>CF-CC,8AECEEF	0	10:T>C
No name	+	gi|15640032|ref|NC_002505.1|	1069537	TACATGACCATCGACGAGCTCATGGCACAGGTAGAATCGG	FFFHHFHAEHFDDHEEC+>CFGHHFHHHHB;AA-55AD?:	0
No name	-	gi|15640032|ref|NC_002505.1|	2921831	TGGGTGGTTTAAGAGGTGCGGCCCAGCTCTTAGAGCGTA	A>ECFDDE5-BE@A>+>+7C;CA/=HHHFBBFCHAEFFF	0
No name	+	gi|15640032|ref|NC_002505.1|	1788258	TAGTCGATGGTACTGGCCTTATCATCTACTTTGAAATCGC	FFFFEAAFF@BFHFEGHFHHDGHHHFGH@DEEDDE?EF:A	0
No name	-	gi|15640032|ref|NC_002505.1|	2722704	TCATCTGTGGCTGATGATAAAAACCCGGCGCAGCAGGCATGATA	5A==F?BDBE@GFHHGFE@FCC7EHCC>7FFBFFHFFFFHFFFC	0	39:T>C,40:A>T,41:G>A
No name	+	gi|15640032|ref|NC_002505.1|	456385	TAGGCACAAGTGTTGATGCTGGGTTCAATCATCGCCATCACT	FFFHHHIHFFEHEEFHHHFFGGDC@ECBDGFGFFCD:>CF@F	0
No name	+	gi|15640032|ref|NC_002505.1|	2668036	TAAACCTAAATGGTACTGGGCTGGCGCAAAAGGCCTCAAGATCG	CFFHHHFF/C>EF0A?CFGFHHD>EC@DE>78@E,5?E??FGHA	0	31:T>G,35:G>T
No name	+	gi|15640032|ref|NC_002505.1|	227212	TAGAAGTGTGGTATGCC	FCC/AA0888@-9EE9C	0
No name	-	gi|15640032|ref|NC_002505.1|	2434552	GACATTCTGCTCAATACCGACTCTGAGCAAGAAGGTGAAGTCTA	AAA8/7EBB==EAD,CFCFHGDHFHFFFGGFFIGIHHFIHHFFG	0
No name	+	gi|15640032|ref|NC_002505.1|	1117968	TACAAAGGCAGCAAGAAGAAAGAAGTCGATAAATCCGTT	GGGHIHHIIIHHHHFHFFEFFDFEFCDHDDE>?AACD55	0
No name	+	gi|15640032|ref|NC_002505.1|	1898249	TAACCATCATTTTGTCGTT	FFGIIFHHHHHIHGHHEEE	0	10:A>T
No name	+	gi|15640032|ref|NC_002505.1|	1929428	TAGTTGAGGTTTTGCTTAGCATTCGGGACTCGAAGTTTTAACCC	FFFAAFFEHAFHDFFEBFHIHGHHFFCACHF@?B:78A8-?55A	0
No name	-	gi|15640032|ref|NC_002505.1|	453499	CCAGAACATCACCACCCTCTA	GGFDFAFDFFEEF?EHF;C;F	0	16:C>A
No name	+	gi|15640032|ref|NC_002505.1|	1113034	TATTCACAACAATGCGTCAGTGTCATGTTGAGTATGCAAAAATC	GFGIIHHHFHHHIIFHHHHHFGFFFDF9CBFGD0CD@E8AD7?5	0
No name	+	gi|15640032|ref|NC_002505.1|	52333	TATACCGTGTTTAATCAATATGCG	C@/>EEEE>C>-99AC9-E/EFF9	0	19:G>A,20:G>T
No name	-	gi|15640032|ref|NC_002505.1|	2035568	GACGGACTGATTGAAATCGTCTCCACCAGCGCGTTGACACCTTA	AFHFHFHHGDDCCAE@>ECBDFDFBHECBDHHIIIHHHFHFCFF	0
No name	+	gi|15640032|ref|NC_002505.1|	1315271	TAGATTTGCACTGTGCCATTCGTGGCTCGAAACACTATTCG	FFGGGIHFHFHHHHFGGFHHHHFFDCFG7DHHHIHHDAADD	0
No name	-	gi|15600771|ref|NC_002506.1|	254621	GCCGCGCACCGTAACCAAGTAAGCTATGGTA	>7C7>7EA:CEA79=BBFGCCBHHHHFHFCA	0
No name	+	gi|15600771|ref|NC_002506.1|	566659	TATAAGGCGCAGGAATGCCGAGTAAGGTGGAAGCTTTACCCAGT	FCFE;EFFEH7CC,7?ECCC+CH@/AC/AEC-CFEGAE55C=C5	0
No name	+	gi|15640032|ref|NC_002505.1|	975104	TAATGTGGTTGTCAGATGTATCGGTAAAGCGCCCTGTCGCAGCGTTA	FFFFGCFHHHHHHFHIIIFDFGEHDFHFDFDDCCCFGF@FC:CC5>5	0
No name	-	gi|15640032|ref|NC_002505.1|	2069618	GTCATGGCGACTTCCGCTTTGACTGGGTTACCGGTCAAACTA	CGDE>D>E??@C>C@-DA?DGGDD@HHHHEHBFCCBFFEFCC	0
No name	-	gi|15640032|ref|NC_002505.1|	2372600	TTTATCCACAAAGCGTTTGGAAGAGTCCAAACATGGATTGATA	?A8DC@-??>D7AEE=E/FGEFFHGF>A9C9HHHFFCHHIFFF	0
No name	-	gi|15640032|ref|NC_002505.1|	2733523	ACCCTACAAGACAATA	?A/A0FFFFFACCA0C	0	14:T>C,15:G>A
No name	-	gi|15640032|ref|NC_002505.1|	768236	GCGCAGTAGAAGCGCATATCGTTGAATCGCTAGTCCCTACCTTA	5@BFFFGD@C>DC?FC@DFHFHHHFEBHFIHFHFFHEC0HHFFF	0
No name	-	gi|15600771|ref|NC_002506.1|	41699	AGGGTGATCACACCAGTGATGTGTT	>;C5DBA.7,7.7.FDFFFEC7C>7	0
No name	-	gi|15640032|ref|NC_002505.1|	146098	TATGAAAATATTTATCAGTACGACAACAGCTA	9990A0GE=CEAA?FGDFFDEBHF>AHFHFAF	0
No name	-	gi|15600771|ref|NC_002506.1|	650364	GGCCACAAACTTATGGTA	FHEFFGEE8HHIHIHFFG	0	16:C>G
No name	+	gi|15600771|ref|NC_002506.1|	238914	TAAGCACTACTATGTGGTCGGTGCTCATCAGTTCTACCATGGCT	GFFHHHHIIIHHGHFGDFFCCC@CDGFHHHH8A=DFACBDCB;A	0
No name	-	gi|15640032|ref|NC_002505.1|	1261394	ACAACAAAGCAGCTTA	DFFFIHIHHIIIHGFF	0
No name	+	gi|15600771|ref|NC_002506.1|	769443	TACCACCGATTTTCTCTACGGTGTAAGACATCATTTCTCCTTAT	FGGIIHHHBEHIHHHFHHHFHFHDHFDFFDFF@AED@B?-A?=5	0
No name	-	gi|15640032|ref|NC_002505.1|	284424	TACTTGAATGTTGCCGATCGTCCGCAGTTCCAAAAAGGCATTTA	ABF=HDDC,FEHFD>HHGHHHCCGDFFFGCCDIHIHHHHFFFGG	0
No name	+	gi|15640032|ref|NC_002505.1|	2452532	TATGGCGATCGCCTCCGCACAAAAAAACTTACACGA	FB?/8>CE+AC@EEHF@DEE>E?EFCCDGEDB=ED>	0
No name	+	gi|15640032|ref|NC_002505.1|	1859984	TAGCATCATCGATAACTC	?CFHHBFHHFFH@FDFDG	0	2:A>G,3:A>C
No name	-	gi|15640032|ref|NC_002505.1|	535791	GCTAATTTATCATATGAGTATTGTAGAGAAGGCTATCTA	CDGCA/90A09099/A09/A/009?9//CFEAA0;HFFF	0
No name	-	gi|15640032|ref|NC_002505.1|	2785939	ATCATCAAAAAACGGCATTTCGACATCAAACGACCATTTA	BHFCCC>FAA7,DBDGFDFEHFDFFFDEECEFFIHFFGFG	0
No name	+	gi|15640032|ref|NC_002505.1|	2089230	TACAATTGCCATTTACCGTTAGAATATTTGTTCTAATCACAACA	CCCEEEEE@BB.ADEFDDAC++C=EBFDCC.-9..9CAE=EFD7	0
No name	+	gi|15640032|ref|NC_002505.1|	1058768	TACACGAACCAACGCTTGTTTCGCCAGTTCATCCCCAGCATTTG	GGGGHEHHHHIFEEBEFFAEEF@EDDC5AFDG?AE>CDF@C555	0
No name	+	gi|15640032|ref|NC_002505.1|	2924067	TATCTTATCTGACTGATAGCATCACACCACGATT	GGGIHFHHIIIIHHIHGHHHFHHFFFDDFFH@ED	0	23:T>A,27:A>C,31:C>A
No name	-	gi|15640032|ref|NC_002505.1|	114657	GCTCTGCGCCTTGTTCATCAGGACGAGTGACCAGTACTGTCATA	5DC7C>7?,7FGFGGFHFHEDEHFHHHGHGGHHHHHIIIHHGGG	0
No name	-	gi|15640032|ref|NC_002505.1|	1900586	CTCGCATCAATATATGCTGTA	CDCCCCA9//ECEEA->E/@E	0
No name	-	gi|15640032|ref|NC_002505.1|	20942	ATGCTGACTCGTTACATGGGGATGACACCAAAAAGCCAGAGTTA	5BHHHHEE@DDEE?FC=CFGGHFFDD@CFFIIHHHFFGIIHGFF	0
No name	-	gi|15640032|ref|NC_002505.1|	480530	AGCACATCTTGAATTAAGCGGCCAACACTATTGCCTTTA	C8/?F?E=EFF?A/@7CEC?/7C?AA9BCCA-FFFCC>F	0
No name	-	gi|15640032|ref|NC_002505.1|	2038680	GCCCAAACCATGATGTGCGCTA	DDHEEFAFIHGHHDHHHHIGGG	0	0:G>A,1:A>T
No name	+	gi|15640032|ref|NC_002505.1|	1892215	TAGTGCCAGATAACCAAGGCAAACAATTTGTGTGGGTAGTCAAT	FFFBFHFFEHFFFEFHDFDFFFFFDFEG??9?-777CBDC=CFA	0
No name	+	gi|15640032|ref|NC_002505.1|	181151	TAAACCTTGCTCTTCGTGAACG	GGCCCFCHHFHHFBFFFFHFHH	0	20:G>C
No name	-	gi|15640032|ref|NC_002505.1|	970815	AATTTGGCTCTTGATCGCGCTATCTA	BGBFHHHHGFFEHHECCHHF>HHFCF	0	16:A>C,17:C>T,25:G>A
No name	-	gi|15640032|ref|NC_002505.1|	2635044	CCGCCACACCGGTGATGGGTTATA	C>FDEC>+BFDFHFHHHHHFFGGG	0
No name	+	gi|15640032|ref|NC_002505.1|	1056509	TAGATACCTGACCAGTCTGGACCGCGATGGCGCAGTTTTTTCGA	GGGHIIIIHFFHFHIDCFEFGHFHBHHDED=CEEE55ACFCDC5	0
No name	-	gi|15640032|ref|NC_002505.1|	2637498	GCAGTTTTTCTAAGTCAATGTGCAGACTGTTCATA	BFD>AEAADFGHHHHFFHFHHFHHHHHFFCBHFFF	0
No name	+	gi|15640032|ref|NC_002505.1|	2808443	TAAGGCTAGCTCAGGCAATAAGGTGATCCCCGCGCCTGCAGCCA	FFGIGHIHHGIHHHFHHDFHDEFDGGHDEA>>>>C7CFFF=CDA	0
No name	-	gi|15600771|ref|NC_002506.1|	999030	ATGCGGCGACCGATGTA	:>>HECBE>,9@FFCCC	0
No name	-	gi|15600771|ref|NC_002506.1|	948196	CTAGCCCGATCGGATTTGCTCAATCCTCGTCACTTTACGCCGCTA	5?7A>EC=DDDDFHFHFHHDFDEBHC;HHHGHGFHHHHGHHFGFF	0
No name	-	gi|15600771|ref|NC_002506.1|	41700	GGGTGATCACACCAGTGATGTGTTCGCTTGGGACCTCTA	@C5=GC?7--A-?=HHGBFF7C7@,,?CACAA8BCFGGF	0
No name	-	gi|15640032|ref|NC_002505.1|	564385	CGTGGTCAGGCTGTCGTTGCTACTGCAGATGGAACCGTAGTGTA	5E?=CHFE;EAEDHHFGGHFHHIHHHHFHHHFDCEHHHIIIGFF	0
No name	+	gi|15640032|ref|NC_002505.1|	2516086	TAAGGAATGATGGCGGTCAACGCGGCTAGCCAGCTTACCCTTTG	FCFHHCCFFHHHIFC=CCHHDDACEBAEDBFGH@-CFED-A?55	0	39:T>C
No name	+	gi|15600771|ref|NC_002506.1|	707236	TAACGCAGCGCAAATTCGCGGATCACCTCATGCACCACATCATA	>CFF9>CE7C7>C>/09C,+5C>C;A-ACEGC==-C5E?FGH=5	0	43:G>A
No name	+	gi|15640032|ref|NC_002505.1|	1343343	TATGATGTGTTAGCGACCGACACTTTACTGCAATACCTCAGCTA	GGGIFHIHIFEGDGCEHHHHHHBHHFGFHDFG@FGC=CFFFFD5	0
No name	+	gi|15640032|ref|NC_002505.1|	161515	TACGATGGTTTTGATAACCTCGTGGATCGATTCATTGATCGCAA	GGGHIIHHCFHHFEGGEEFFFHFFEEDFEDEFGDFFDDGBFDC?	0
No name	+	gi|15640032|ref|NC_002505.1|	2491949	TATATCAACCCGTTTGAC	FFFHIHFFCBCC@FFEFG	0	16:G>A,17:A>C
No name	+	gi|15640032|ref|NC_002505.1|	2620991	TACGGCATGATGTCAGCGCTTCTTGCCGCAGGCACTTGGTTACT	F?CEB>C>EF0E0AA?BE=C,7/CGF=>CH>CC?D--5B55?55	0
No name	+	gi|15640032|ref|NC_002505.1|	637566	TATCAATCACAGTTACTGAGCTGCGTTACGCACTCGATACATTT	FGGIIHHHIIIHEGGHGHHHHHFFEDEFHHFH@CFHFFFBD5AA	0
No name	+	gi|15640032|ref|NC_002505.1|	211655	TACTGCAACGGCTGATTTATAACCCGTTAGCCAGCCCCGAT	GGGIGHIIIHHGHHHHIFGFGHCGFF@DEDGGFFEAC>C77	0
No name	+	gi|15640032|ref|NC_002505.1|	825299	TAAGCTAGCCAACCCAGCACCACTCGGTCTGATGGGTTTCGGTA	FGGHHHHFHFHFFFHEFFFFFFDFFFDE:DF@BCCD55@?CA@A	0
No name	-	gi|15600771|ref|NC_002506.1|	746074	ATCTTCCAACTGAGGAACCACAACGGTGTACAACATGGTATA	8C?/CBA8AA/EC=CA-:>DE7-CF?HHFFC>AF>/HHHFFF	0
No name	+	gi|15640032|ref|NC_002505.1|	1038165	TAAAGGCAGCACGCTTGGTGCTCGTGATACTTTCCTCGGCCTAC	FF>CHHFFHEHFHHEF@EDFHIFE>F=CG@EDGFBD=@ED@CE5	0
No name	-	gi|15600771|ref|NC_002506.1|	99927	CGCAGCCAAACAGAGCAGTTGCAGCAAGTTCACCAACGACATA	F@FDD>C?A9FDDGDFE@FFHHHHFGGFHGFEHHCFFFHHCAF	0
No name	+	gi|15640032|ref|NC_002505.1|	1048647	TACTCGGCTTTCATCGTGGCGGATGCGGTGACG	GGGIHHHGHHHHGHFFDCDAFC7>7FCDECFD?	0
No name	+	gi|15640032|ref|NC_002505.1|	211655	TACTGCAACGGCTGATTTATAACCCGTTAGCCAGC	CFFHFFFHFEHHDCHFGFH=C?G9C+@E@F?CF;C	0
No name	+	gi|15640032|ref|NC_002505.1|	181931	TATTCTGCAGCAACCTGA	FGGFIIIHHHHHFHDFFD	0
No name	+	gi|15640032|ref|NC_002505.1|	2853975	TAGAAAGCATCATGTTCGATTT	GGGHIIIHHGHHHHEGGHDFGF	0	17:T>G,20:C>T
No name	-	gi|15640032|ref|NC_002505.1|	1993462	TTACCAAAATTAGTTTTTACACCAAGAATGTGGTTACGAACATA	5?@>??CCC/=BEFFEAB?C?HHGF@HIHHHGECFCHFFFHGGF	0
No name	-	gi|15640032|ref|NC_002505.1|	352838	TGCCGCACAAACCGATGCCCTTTGTGAATTAGGAACGCTGATTA	5C>>=DDD@77DE=B@FCA8;FCFFHFGFFFFHFEHHHFFFBGG	0
No name	+	gi|15640032|ref|NC_002505.1|	468322	TATAACCATAAAGACGGATTGGCTGGTCGTGAAGTGATCAC	FFF?BCCFH>8ADCDDE,7@AFH=,>AF7>E/,88C?-CDH	0
No name	-	gi|15640032|ref|NC_002505.1|	640280	GCTGCAATGGGCGCTTGTCCTCCCTTTGGCGATGCCTGCTTA	A@GFFDC:CCC@FFHFDEEFDHHFFHHEHHHHHHHHIIIGGF	0
No name	-	gi|15640032|ref|NC_002505.1|	909557	TGAAGTCACAACAAGATCAGGTGGAGGGGATA	FDA.DBECDEAC.C.FEEACCEECEA-EBECC	0
No name	+	gi|15640032|ref|NC_002505.1|	2863190	TAAGGTATTATTTCAAACGGTGCTGGTCTTGATCGTCTTTGCGC	FFFHHAAFFFHHIIIIDG@E@CCFGHD?A?EGHFHE;AC?C=75	0
No name	+	gi|15640032|ref|NC_002505.1|	1451178	TACATAAAGCCGCCCGCATTCCAGAGTGCATTCACACCG	F?FHHHHFFIHHHCCHD=EDGHHFFF8AFGFFHHDDC@C	0
No name	-	gi|15640032|ref|NC_002505.1|	144775	TGATAAAATATGATGTA	HGFFHHFEHIHFBFFFF	0	8:C>T,12:T>A
No name	-	gi|15640032|ref|NC_002505.1|	669833	GGTACAACCTAGCGCTAGAACTCCCAGCCATTGAACAGGCACTA	5EBDD?8->C@==DFGE?A7E@FECDDBEHGHGFFHFFFBFGFF	0
No name	-	gi|15640032|ref|NC_002505.1|	2392992	CGGTTCAAGCTGAGTA	>E/CHHFCC;FBHFFF	0
No name	+	gi|15640032|ref|NC_002505.1|	1675182	TAGGTTCGAAACAGGATGTAAAAGATCTGCTTGAGTATATTGCG	GGGHEEFHFHHHHHHGHHFHHGDGFHFFGFFDGFG???=AD=?5	0
No name	+	gi|15600771|ref|NC_002506.1|	117904	TATGAAGCTGCTGCAATACATGGGCGCACTGGGTGCCATG	FGGIIIHHHFFHHIIHDAAEFA7??CFCACBC@B>CBCDC	0
No name	+	gi|15640032|ref|NC_002505.1|	1723623	CTATGTTTGGTCACTTTTCCACTTTGCTGCT	7ABE@A@.8@7AC=.A-9.8.A8.8.ACFFF	0
No name	+	gi|15640032|ref|NC_002505.1|	282021	TAATCGTGCGCATTCACCACAATGGCCACATCTTTATGGTTTTT	FFGHHIFFHHHHHEHFGFDDFFFFDFFDF@B/8AA/ACB-555C	0
No name	-	gi|15640032|ref|NC_002505.1|	389694	TTACGTGACCTATCGCAAAGTGGGTGTCAATGAGTTCGCTCATA	5E;HGGFFFCDD@EDFFGDDFEFGHHIHHIHHHHHEHHHFHFBG	0
No name	-	gi|15640032|ref|NC_002505.1|	234669	GATCAAGTGGTAGTGAATATTTAACCCTTTTTGAATGAGTA	FGFFDD=CFFGFFHHHFDFDFCA7EHHHIIHHIIHHHHGGG	0
No name	-	gi|15640032|ref|NC_002505.1|	666922	TGGTGATAGAGGCTGATGTCAGTGAGCGACACATTCAACATGTA	8BC=FGDFFDDGHHHHHHHHFFCHHHHDFE=GGFFFEEHGIGFG	0
No name	+	gi|15640032|ref|NC_002505.1|	427839	TACCGCCTTCGGTAGAGGCTGATTTGATGCCTGATATGGATA	FFFHEHEHHHHHHDHBEB:DFDFGFG=CBDDDF@E-D5?=BF	0
No name	-	gi|15640032|ref|NC_002505.1|	1847103	AGTCCCACTGAGCATGATGATGAAACCAGGCATGGGTA	?FC7/0A/EEA99HGGECGFEE@CCE?;>FE/FCC0FF	0	35:G>T
No name	-	gi|15640032|ref|NC_002505.1|	2075374	CCAGAAAACCAGACTAATGAGCGATATCTTTTGGCAAAGGTA	?8C?AA89=A?0FGFBF7HFEFHIHHHHFIHFHFHHIHFFGF	0
No name	-	gi|15640032|ref|NC_002505.1|	2624799	CGGTGCCAAGTGCTGCGCTTCATCAATCATCAAAAGCACTTGTA	>>ADD=CDEDFEBEEAFFFCHFFHHHGHHHHGIIHHFFHFFGGF	0
No name	+	gi|15640032|ref|NC_002505.1|	234793	TAATCCTCTTTACGATTAAAGTGATAAAGCCCGGTACTACAGAGATCG	BGGGGGGIHIHFFHHIGHHFHD?DDEGHFHH?CC>CDDGF@BBDDFD5	0
No name	-	gi|15640032|ref|NC_002505.1|	463304	GTTTGCCTATGTCTATGCCTATGCTTATGGGGATTCACTTA	FCCD??9C@FFGFA/FCA/GDGGDFE=FFHHHFFFA8CFFF	0
No name	-	gi|15640032|ref|NC_002505.1|	531500	AGTGGCTTCCTTGGTCGCTGTGGAACATCACGCCTTTGGGCTTA	AE?FC;CA;?DCC>7>DDDGE?AA9BFHHEBFHFHFFFFFFCFF	0
No name	-	gi|15640032|ref|NC_002505.1|	829581	TAGACAGCCCAGAGTGATGAAACATGTTGAGCAGATGGCTTA	?D=E>C;EA?DBGDFHGCBBA9DFDIIHHHFBBHFFFIHGFF	0
No name	+	gi|15640032|ref|NC_002505.1|	594466	TAAGGGTTAAGTGGGCGAATTATACCTTGCTCTGTGCTAAT	FFBEFHCACFHDG?@CECAEF=GFEFFHF@FBBD//CF=CB	0
No name	-	gi|15640032|ref|NC_002505.1|	2818503	TGATGACAATGAACGAAAAATACGCTGCGCTCAAAAGTAACGTA	5GF@GDFDADFDECFEGCFE:DFCAEEC@FEHIIIHHFECHGGG	0	43:G>T
No name	-	gi|15640032|ref|NC_002505.1|	482449	TGATGATCGCATTGCGTAAATGGGCTTTAGGATCGATA	FDFD;FEEBBDDEE:HHHGEAFDHHHHFCE>HFHFFFF	0
No name	+	gi|15640032|ref|NC_002505.1|	2548562	TAAGCCAATTTCCCAAATCGGCAAACCAGCGATTAAGAAGA	GGGIHHFFFHHGGGDHDFFEHBHHFFDFH@D7ACC-?5=?5	0
No name	-	gi|15640032|ref|NC_002505.1|	840976	TGCACAAGGAACATGCCTTCAGCGGCACCGTGAACGTTGTA	ADDBBBC-?DC@DDFDGGEHHHHFFDDHHIHHFFHFFHGGF	0
No name	+	gi|15600771|ref|NC_002506.1|	1013440	TACAAAGGCCAAGTTCGCTTCTTGTGGGTTCATTACCGCACGTG	FGGFHICBACFFDAECFACFDCGBDDEE5@AC?DFF=CCCED?5	0
No name	-	gi|15640032|ref|NC_002505.1|	1261394	ACAACAAAGCAGCTTA	?DCAHFHIIIHIHFFC	0
No name	+	gi|15640032|ref|NC_002505.1|	1758649	TACTGGTATGCCATGATGCCAGCGCATCTGTTTATCTTTCG	FFFFHHFFFFFGHHIFHHIHFHF7CCEAFB8AA/CB8EFFE	0
No name	+	gi|15640032|ref|NC_002505.1|	2774248	TACTTCCAGCTCATCCACTCCTTGGAACAAC	CCFHHIHHHFHIFHIIFHIHDGDGFF@DFFD	0	29:C>A,30:G>C
No name	-	gi|15640032|ref|NC_002505.1|	427809	ACGAGACGAACAGTCGTCAAATTGACCAATTACCGCCTTCGGTA	5CFC:HEGEC>DBHEHEBDF???FFDGCEA>CCCHHC>CCFGFF	0
No name	-	gi|15640032|ref|NC_002505.1|	1311411	TTTGTTTGCGTTGAGAGTGTGGTGTA	E;FFAHFHEHHIHGIIHIHFHHIGGF	0	15:C>T,23:C>T,25:G>T
No name	+	gi|15640032|ref|NC_002505.1|	2431924	TAACCCATACACTGAGAGAGACGCTGCGTCCTTTACCACTGAAA	GGGIIIHHHIIIHHHFGFFEHH@EDDCEHE7CF?CABD@DDA5C	0
No name	-	gi|15640032|ref|NC_002505.1|	513096	ACATGACGAATTGCACAATA	9HF@EACEC8/>C80>FFCC	0	18:T>C
No name	-	gi|15640032|ref|NC_002505.1|	883444	AGAAAAAATATGATGGGTGATA	FBC9GGHGCCGCA,FFHFEAAC	0	7:A>G,10:A>G,20:A>G
No name	+	gi|15640032|ref|NC_002505.1|	205849	TACACCGCGATATAGACCGACAGATCGACCAATTTCAGCACCGT	FGGIIIHHHGHEHHHHHHHHDHHGHHHEDCH;CFDFFDDDE@>5	0
No name	-	gi|15640032|ref|NC_002505.1|	120307	GGGGGATTTACTGGCGGTGCGCTCTTCTGGTGCGTATGGGTTTA	>A555?--AGC>CC>7CEC+C;@FFFFFHEDHHHFHEHHFHFCF	0
No name	+	gi|15640032|ref|NC_002505.1|	243550	TACTAATCCAGAGTCATGTAACGCTTTAACTTGCTCCGGTGACATCA	FFGGGGHHHHIIIFGHHFFHGHDBEAACEDEFDFDD=EBCFFDFGFA	0
No name	-	gi|15640032|ref|NC_002505.1|	176562	GCGCAATTTCTTCGATAGCACAGGCTGCTAAAATTGAGCTCTTA	5E=C?AAEC@FEHHFDHFFFFFFFFHHHHHIIHHHIIHIIIGGG	0
No name	+	gi|15640032|ref|NC_002505.1|	1536372	CCAATTGTATGTTTTCAT	=====>5/5@9<5<<@C;	0	7:A>T,10:C>G,16:T>A
No name	-	gi|15600771|ref|NC_002506.1|	454217	ACGATGAAAATGAGCCGAGGCCGCTA	CFFHHHHHHGDHHFHE?CBC7>FBCF	0	24:T>C,25:C>A
No name	+	gi|15600771|ref|NC_002506.1|	93162	TACTGCATCAAAAATATAG	FFFH>BCFHFHHHHHHHFD	0	15:T>A
No name	+	gi|15640032|ref|NC_002505.1|	68445	TAGGTGCACAAACTGGCTGCACTATTGAAGTCTGG	ACCC.8ABBEE@@BFDEEEDDFCFFF=FFFE@CA=	0
No name	+	gi|15640032|ref|NC_002505.1|	2267602	TATGTGTTCCTTGAGCAGAATCATCTCCCACAAAGATGGCACAA	GGFHCFCFFFHHFFHFFDACGGFHGHCCCC@@AD=BDABDD=7A	0
No name	-	gi|15640032|ref|NC_002505.1|	2733523	GCCCTACAAGACAATA	=@FE?ABBFFC;C;FF	0	14:T>C
No name	+	gi|15600771|ref|NC_002506.1|	1005726	TACAGTTGACGATAGACTGAGTTTCTTTTTGTAAGCGATCA	GFGFHFFFHFCCF:CGGGH=F9ACBEF?GB>C==A=CEFFD	0	12:C>T
No name	-	gi|15640032|ref|NC_002505.1|	1126658	GTTTATGAAATTGATGTGATA	DCGHHIIIIGHIIIHHHIGGG	0	0:T>A,9:G>T,11:G>A
No name	+	gi|15640032|ref|NC_002505.1|	231827	TACAGAGGGAGTGTGGG	FCFAF/AC@6>7AAF@E	0
No name	+	gi|15640032|ref|NC_002505.1|	2766122	TACCTGTGGTTTCAACTCTGATTTCGTTGGTGATTTGCCACAGG	FFFHHFCBCAFCDFGGH@FH@FGGG?-8D;CFFHGC=CBF/C77	0
No name	+	gi|15640032|ref|NC_002505.1|	2828792	TAAGAGCTTCTTACGTGATTACCCAGAAGGCGTAAAGATCGAGC	GCFHFFFHHIHHHHIDF;EFHCEDFDE@D;AD@>@C?/CFDE@@	0
No name	+	gi|15640032|ref|NC_002505.1|	2688615	TATAGTTAAGCTCTCTTATCCAAGAGAACTCACTTATAGCGATA	FFFFHHFFFHFFFG@FGFHCGGDGFFEFHFHH@FD=BEDDEE;7	0
No name	-	gi|15640032|ref|NC_002505.1|	1091166	TGTTGATGATGTGATCGAGATTGCTTATTCACTGCTTAGCTTTA	8DCCGGDGGFFDFFHFD@FFHG@FFHHHFC=FHF?CHIIHFFFF	0	6:G>A,41:G>T
No name	-	gi|15600771|ref|NC_002506.1|	735056	CAATAACGATTGATGAACTTA	BEFDC7HFFFHHHFFCAFFGG	0	10:A>T,13:C>G,18:C>A
No name	+	gi|15640032|ref|NC_002505.1|	2217438	TAGTGATCACATCAGGCAGGAGTC	FF0EBEEF;EFDG?99C@@>EH??	0	13:T>A,17:T>A,18:T>G
No name	+	gi|15640032|ref|NC_002505.1|	2241915	TATTGCTCGCCAGAGCTTTATTACAAAGACCCGACTTGCTTGTG	FGFHHIIHHHHGHFFFGHFDFHHHFHDFFEF@DHACDFDA?=?5	0
No name	+	gi|15640032|ref|NC_002505.1|	211655	TACTGCAACGGCTGATTTATAACCCGTTAGCCAGCCCCGAT	GGGIHHIIHHHGHHHFHFF=EFEACC7?E@EDDFC5C>C7C	0
No name	-	gi|15640032|ref|NC_002505.1|	2727050	AGCAGATCTACGGCGCTGTCGACACCGGAGACGGCCTCCAAATA	5FD?BE@>C>*7D>,AE7F>?@5+7EHHFCC>DECA;>A8A>FA	0
No name	+	gi|15640032|ref|NC_002505.1|	2049280	TAGATCGCGTTTTTTAACGAAAGTTTAGTAACTTTTTATCATCA	GGGIHIIHHCFHIICHHHHECCE8AAEGBGG@AFGFA,CFFGH5	0
No name	+	gi|15600771|ref|NC_002506.1|	556207	TAGTTGGATACCAAACCTGCAACTTGTTGGCG	CCFFHHFHFHCGBC,7AA?EAFF?=C997A?C	0
No name	+	gi|15640032|ref|NC_002505.1|	611455	TATATTAATCGTTGATGTGATGGTAAACAAATGACAGATAATAA	FGGIIHHIFFCAEFHFDCFDFG@DFGDFGFFFHDF@DD/8C=A8	0
No name	-	gi|15640032|ref|NC_002505.1|	984360	TGCATTTACTGGTTACCCTTA	HHHHFIHGHGFCCE-FIIGGF	0
No name	-	gi|15640032|ref|NC_002505.1|	1993534	TCCACTTTACCTTGTAACGCTAAGCTATCGTTAACGGTGTA	AA5-FC?EBFF=EDDE@FB=GHHFEEHDHHHHHHHIIIGGF	0
No name	+	gi|15600771|ref|NC_002506.1|	995054	TACTTATTGCCACTGTC	GGGIIFHHHIIIHHHHH	0	16:T>C
No name	-	gi|15640032|ref|NC_002505.1|	791557	CATTGACCAAGCGATTTCTCGCGGCTTGGCTTA	FCBGFDEF@FFEFFFHFHEHDHHIHHIHIHFFC	0
No name	-	gi|15600771|ref|NC_002506.1|	204856	TCAAATGAACTGATGACCTCGCCGTTTGTCTTTGCGTTGTCTTA	AFCDA=EA5FHHHGEDHCEBEEHHHIHHHHEFHEHHHHHFHGGG	0
No name	-	gi|15640032|ref|NC_002505.1|	2281626	TCAACCATGATTGATGTA	FFFEHHHHIHIIIHIGGF	0	1:C>T,14:G>A
No name	+	gi|15600771|ref|NC_002506.1|	284619	TATCTTTTGATTGGTAGTGGTTTGGCGCTCAC	FFFHIHIHHECDCFFDD?F@AC-,>BCEHHH=	0
No name	+	gi|15640032|ref|NC_002505.1|	2646265	TACCTAAGTGATCCACACCCCAAGTTTGGCCAGTGCTCATC	GFFHHIHHHHFHIGFHFFFFCEDF9ACF:FCEC?EDBFGGF	0	8:C>T
No name	+	gi|15640032|ref|NC_002505.1|	145578	TAGATTAACGGGTGTTCAGATCACGCAAAATGGTGGACGTGGTC	FGGGIHHIFHHHEHFEHHHFHIIHEHFFH@DEF-E@CDC@>EFA	0
No name	-	gi|15640032|ref|NC_002505.1|	2542201	CATCCGCAAAATTGAGTTTGTCGAAATTTACGAGCCCTTTACTA	5C7C>BBCGCC=CHFFHFEDHFHHHG@HHHHHHGHIHFHHHGFF	0
No name	-	gi|15640032|ref|NC_002505.1|	506376	TACTAAAGCGTTGAGTTATCGTCTA	HIHGFHEBEHGHHHFHHHHHHIGGF	0	21:G>T,23:C>A,24:A>T
No name	-	gi|15640032|ref|NC_002505.1|	287992	AGCTACGCGGTGATCACCAACTCGACTTACGATGGCCTACTGTA	5@EC>C7:FFFHHFD7BD>AC;HHIIHHHHFFHFF?FHHFBGFF	0	5:G>A
No name	-	gi|15640032|ref|NC_002505.1|	1129059	CGCTTCATTTCGCAGGTGAGTTGCAGCGC	C=@CF=EC>CCC=C>E=FEFFE>+7CCC6	0	12:C>T
No name	-	gi|15640032|ref|NC_002505.1|	494268	GAAGTCATCGTAAACGCATCTA	HHFGHHHHHFFHFEHIIHIGGF	0	18:A>G,21:A>G
No name	-	gi|15640032|ref|NC_002505.1|	2241607	TCTCACCAAAGGCAATA	FFDFDFHFIHHHHHGGF	0
No name	+	gi|15640032|ref|NC_002505.1|	2165743	TATGACCGTGTTGATCAACTGTGGTTTCTCCGTACTGGCTGTGA	GGGHHHHHCF6CFFHGHIFFFBCC7AC?FE@CFFDDCFF@F?E5	0	41:G>T
No name	+	gi|15600771|ref|NC_002506.1|	714004	TACTGCATTGCTGATGGTAGAAATCCACCAGTACGCGGATAAAG	FGGIHIFHHHIHIIHHIHFFEEDGDDECF@FHHFE=>CA>>AA5	0
No name	+	gi|15640032|ref|NC_002505.1|	2360358	TAGTATGCACAAAAGACTCCACCTCATCTGGCTTCCATTGT	FFGFFHHHHIIHIFHHDDDFFFFDFFG=DAB=AC?C/A?C=	0
No name	+	gi|15600771|ref|NC_002506.1|	862845	TATGCCTAAAAGCACTGTGATCATTGTGCCTATCAAAGTGACAT	FFFHIHIHHIHFHHFFFGHFHHHHHGFBFBE=EFEF=CBFFDDA	0	41:A>C,42:G>A
No name	-	gi|15640032|ref|NC_002505.1|	1965929	CCATGTGATGTTTGCAGACATA	7=EFGHFFE?A/>FFFEA8;FA	0
No name	-	gi|15640032|ref|NC_002505.1|	1202541	AACAAAGTGGGTCTGTA	CAHHIHEIIHHHIIGFF	0
No name	+	gi|15640032|ref|NC_002505.1|	1352433	TACATGCTCAAAGAAATCTCAGCACTGAAAATGGTGCAAGC	GGGIGIHIHIHHHFHFHFHGDGHFFGFED?DB=D??=EFG@	0
No name	+	gi|15640032|ref|NC_002505.1|	2907629	TAGTCTAACCCTTCAAGCATCAAGGTTTCATCACGCCCGGAGTT	CFC>EFBFAFHCFHHFFEFGG/AA=99?ACD@E=E;,55C7C55	0
No name	-	gi|15600771|ref|NC_002506.1|	145532	GTGGAAGCTTACATCCCAGTCGCTCTGAAAGTGATTGCAAAATA	5FBCA8=?C8/EA-D,+>HCC=EE=@FHHHHG=C0HFFBFEBCC	0
No name	+	gi|15600771|ref|NC_002506.1|	1069773	TACAAAGCTTAGGTTATGCCCCTGAT	C?FFHFFHFHCDD9/CDGCEFFDDFF	0	20:T>C,24:C>A,25:C>T
No name	+	gi|15600771|ref|NC_002506.1|	406724	TATTAGCTAATGCCGGTTTGCTGAAAGGACTTGCTGTTACGACT	FFFIHBFFACBDEBC7>>7CGGCADB9AF@88?/?C8/?->CD5	0
No name	+	gi|15600771|ref|NC_002506.1|	761623	TATGCACCGACCAGGAAAAAGCCCATTAGGTATGGCTTGTCACT	FGGHHHHHHHHHBHHHIHHFHFAACFDFFFDBBEB@ACC?-A?5	0
No name	-	gi|15600771|ref|NC_002506.1|	697590	ATTTGGCGAGTTGGCTA	FFHHFEFBCEFHFHFGF	0	0:G>A,9:C>G
No name	+	gi|15640032|ref|NC_002505.1|	528151	TATATACCCATCTACTCATCTAATCCCACACCTCAACCAACGAC	FFGHHIHIHHIHHHIFGHHFHGFHCGCBFD@@BDA9AA@CDED5	0
No name	+	gi|15640032|ref|NC_002505.1|	521029	ATCGTTGCTGATACTCACAG	8AEEEEBEE..CBGFFFF99	0
No name	+	gi|15600771|ref|NC_002506.1|	764625	TAACCGTGATGAACTTGAGCTATACGACCAAGCCAACGAG	GGGIIHFFHHHHGFHHHHHHHFHHIHHEEHFDE@FHFH@D	0
No name	-	gi|15640032|ref|NC_002505.1|	172466	TCGATCCCGGTCTTTTTAACCGCGATCATGCTGATGTA	?DC>77C>BFFFDHHEE>@CFHFGFHHFFIHHHHHGGG	0
No name	+	gi|15640032|ref|NC_002505.1|	451245	TAGCCCGTGGGGTGAAGTGATCGCCAATTTAGGCG	FFGIIFHBFHHA>CFFFFDEFFFDDE=AE-?A?DC	0
No name	-	gi|15640032|ref|NC_002505.1|	1482110	GGTGTTTGGCATTAATTTACCGCTGGGAATGGTGGCTCTGTATA	5A;;ECE=EDE?B?E=HDCBC@FGFFDGHFHHHHHFIIIIIGGF	0
No name	+	gi|15600771|ref|NC_002506.1|	485908	TACATGGTTTGGCCGTTCACCTTACCTTGAATGTGCTTTG	FFFFFFHHFFEHI@EHHHFFDGGHHDGGFFDFDBDDAC=A	0
No name	-	gi|15600771|ref|NC_002506.1|	795934	TCCTGCACTTGACCGGTTGATAGGTTAACCGTGTCTTTCACAATA	5FA=DDCD@EAC@D@FFGFFFGFGHHFEBHIIHHHHHHFHIGGFF	0
No name	+	gi|15640032|ref|NC_002505.1|	2489186	TACCAATCCCCGATTCATTGCCGAGCGACCAAATGATCACACAA	FFFHIHHFHIFH@FEHGGHFGFHDBCHHFCHH;CFFFFF@BB?5	0
No name	+	gi|15640032|ref|NC_002505.1|	1772726	TAGTAGGCGGCCATCGTCTGTTCGTTAACGGGTCG	FFFBAC/C>CECEFGEF@AEEFEEEFFFG,555>>	0	33:G>C,34:A>G
No name	-	gi|15600771|ref|NC_002506.1|	681673	GCGTGATATCTTGCCCTTGAGTA	FDGHHHGHGHHHFHHFHIHHGGG	0	21:G>C,22:T>G
No name	+	gi|15640032|ref|NC_002505.1|	69256	TATCATGTACCGATCTTTAAAATTCAGTCGGAGTGTGAAGTGAA	FGGHHHHIHHFHEHCFGDCCE?FFGFHHFFA>D@C=AA?FD=CA	0	7:C>T
No name	+	gi|15640032|ref|NC_002505.1|	2342716	TACCAATCGTGATGGAAATAGCGTCTTCGGGAATGATGATTTCA	GGFFIIHIIFFHHHHHHD=FGDEHDDFFFEA>>CF=FH@5DEF5	0
No name	+	gi|15640032|ref|NC_002505.1|	398567	TACGTATGTGGTGATGCATCACGCATGGACT	GFFEFHHHFFFCFGHHIHIHHFDHHEEHHDE	0	28:C>A,29:G>C,30:A>T
No name	+	gi|15600771|ref|NC_002506.1|	473226	TAGTAACCTTGGTACATATTAATATCCAGTTTTTGCATCGCAGC	GGGHHHIIFHHIFDGFGFFD=FDFFGHBB99AF>CDEGG@:E:5	0
No name	+	gi|15640032|ref|NC_002505.1|	110320	TACTGTGGTTGTAACAAGGTGATCACTCGTCATTCG	FFFHF08;EFBCFD0A/7?/AA?FFDDGDA>?EFFB	0
No name	-	gi|15640032|ref|NC_002505.1|	190900	GATGAAAAAACAGCTTATTCTGGTACCACCCACTCGACTTTATA	AFFC5EC888DDBCBDC87HHHGDDEE>HHHFHHHHHFBIIGGG	0
No name	+	gi|15640032|ref|NC_002505.1|	410556	TATTTTGGTCGATGAGGTGGGCTTCCCACCGGAAGATATTATTT	FFFHIHHHFEEHFHGGHFFHEDACCGFDFDEHC>EDB-AD-5AC	0
No name	-	gi|15600771|ref|NC_002506.1|	38882	ATTGATTCAGGCTGGTGGCCGTATCGCTAGTATTTTTGGCGTTA	5CAGFCAEA+FFFFECAEE,CDFBHFHHHHIIIHFHHEEHFFFF	0
No name	+	gi|15640032|ref|NC_002505.1|	1223520	TATCTAAGCCCGCGAA	CFFHHFFBEFAC=>5C	0	15:G>A
No name	+	gi|15640032|ref|NC_002505.1|	698698	TAAGATCAACTGCGAAAT	GGGHIHHHFFFHHHHHHH	0	15:C>A,16:T>A,17:G>T
No name	+	gi|15600771|ref|NC_002506.1|	955414	TACCCGCTGCCCGAGCAATTTGCCACGGTCGCCAAAGAGATC	FFFIIHFHDHIHHBHHH/ECEGC=CBC=FDADEEE?=C==DF	0
No name	+	gi|15640032|ref|NC_002505.1|	217054	TATCCTGCTCAGGCGTTTCCATCACGCCCGGCCACTGCATCACT	GGGIHIHIIHIHHFHEF>EGGHHFFDFA>>>C>>FFDGHFFDF5	0
No name	-	gi|15640032|ref|NC_002505.1|	2442251	AACGATTTGCATTAGGCGACGAAAGGATAACGCTCTTTA	55DGFBGCHFFDHHHC=HIHHIIHGHHHCCEHHHHFCFG	0
No name	-	gi|15640032|ref|NC_002505.1|	2378789	GAAATAGATGTGGCGGTTATACCGTTTTTGATATTTCTCGACTA	5EAA=DDFFDCCD>BDDEE?@ECE?IHHFGGHHFHFEFCFFFFF	0
No name	+	gi|15600771|ref|NC_002506.1|	440958	TACCATCAATCGGATAGA	FGFHFFHHHHFFHFHHHF	0	9:C>T,15:T>A
No name	-	gi|15640032|ref|NC_002505.1|	450140	AAACCCAAAATGCAGCTCGACTTTA	777DCE?ECC@DGCCC?HIHFFFCC	0	20:G>C,23:T>A
No name	+	gi|15640032|ref|NC_002505.1|	2877217	TACACCCTGTCGCCAACGGCATGGCTACCGCTGCCGACTGGATG	GGGIHIHHIHHHHHHHFECHHHCDFFGFFCAC=CCCCA7CF==A	0
No name	+	gi|15640032|ref|NC_002505.1|	2907629	TAGTCTAACCCTTCAAGCATCAAGGTTTCATCACG	A>FFFFFFEFHFEFHDFFFHFG=?C9ADDGGHHHE	0
No name	-	gi|15640032|ref|NC_002505.1|	460873	AAATCCAATTCGCCAGAACGGATAGTGTTGACGTTGTAAATA	CC5G?AC>7C>/BA@CC7:DBHHFHFFDEFFEFFFFFIHFFF	0
No name	+	gi|15640032|ref|NC_002505.1|	2342734	TAGCGTCTTCGGGAATGATGATTTCAGGTTGTAAACGGTAG	FFGIHHHHIHHHHH=FHDFG0CFGHFGHCCCEAADBE@D@:	0
No name	+	gi|15640032|ref|NC_002505.1|	1918988	TACCGTCTTTATTGTTTCTTC	FFGHHHEHHFFHGHACC?CGG	0	20:T>C
No name	+	gi|15600771|ref|NC_002506.1|	867516	TAACTGAACCTTCTCACTCTTAATGGAAACAAGATGAAAATCAC	FGFHHIIIHHHGHFHGFHDFFGGFGFGGFBFFFFGFADEBDDB8	0
No name	+	gi|15600771|ref|NC_002506.1|	856134	TAACGCTGACCTAATTCGCGGTTATAACTCAGCTTAGCTTTCAA	FGGHHGHHHFHHEFGDGDDFA75>BEDDGHGFDACFFDA5??E5	0
No name	-	gi|15640032|ref|NC_002505.1|	76716	GGCGATGGGTTAGGTGATGACTACAATAACTACCGAACATGCTA	5@:DF>ECACAC@FFGGFHHHGBFEEBCAHHHHHFFFIHIHGGG	0
No name	+	gi|15640032|ref|NC_002505.1|	2012238	TACAAGGATAAATAAGGTGATTTTTTGCTTTTGTGAAAGTTGCG	GGGIHII@FHIHFHFGH?E=EGHIICH@ADGB?CBAAAB88?C5	0
No name	-	gi|15640032|ref|NC_002505.1|	806729	GTCGAGTGGAAAGCTTTAGCGGCTGCTGAACAAGTAGAGCTA	>F;BFFEBCCGFFHFHDCCAHHHIIHGGDCHHHFHIHHHGGG	0
No name	-	gi|15640032|ref|NC_002505.1|	506357	TACGTTAAGTCTGCCGATCACCGAAAGCGTTGAGTTATCG	5=DFCADC5+>C>>A.CA7+CEEEEECDEBAFFEEE>CCA	0
No name	+	gi|15640032|ref|NC_002505.1|	2137067	TAACATTAAAAAACACTCGCAGCTGGGTACAGCTTATGCGCTTT	GFGHHIIHHIIIHHIGHHDEHEBFCDEFHFHHDEB=F@=:@5?A	0
No name	-	gi|15640032|ref|NC_002505.1|	2254930	AAGCTGAGCATTGTTGCCCAACTGTGGATGAATATCCAAAGGTA	8C/HFGC=FB@E?;FHDA/A/HGD=FCFFHFHGHFHHHHHFCFF	0
No name	+	gi|15640032|ref|NC_002505.1|	1713030	TATTTGGAGCTGCTTCGTTCCCATCATGTTTTACGC	FGGGHHHHFFHHFGGHHFFAACEGHFFD99DAFDD:	0	25:C>A,34:A>G,35:T>C
No name	-	gi|15640032|ref|NC_002505.1|	180497	AGGAGAAGAACAATCTAAAGGCATTGCGTAAGATCATCCGCTTA	5?A=BBA-A5??8FCA=FCBEFHHHHFFHHGFHHHEHHHHIGGF	0
No name	-	gi|15600771|ref|NC_002506.1|	602623	TCCTTAAGCTGCTTGGTATCGAGCGCTTTGATAAAACGGTGGTA	5?555?AFFHHFFCFFFFECEEEDFHFHHHHHFHECHHHIIGGG	0
No name	-	gi|15640032|ref|NC_002505.1|	2267524	AACGACGCAGGAACCCCCGTCTCTGATCAATTTGACGATGTTTA	55=EECBDE=5555CC>FFHHFIHHFHHEGDHFFFHHHHHHFCG	0
No name	+	gi|15640032|ref|NC_002505.1|	800627	TAAACAGTGTGGATACGGTGTGATTATGACC	FCFHFHHFFFHH@GHHHH-C>EDGHDDGH9A	0	29:G>C,30:A>C
No name	-	gi|15600771|ref|NC_002506.1|	502251	ACAAACACAAACTCAATCTGGCGGCATTA	?A?A7C=C?99DDGDF@HHHHFFFHHFFF	0
No name	-	gi|15640032|ref|NC_002505.1|	2725185	GAAGCGGTCGCATTCAGTAAAGAGCTCAACAAAAATGCCAAATA	?@C7>ADDEDFGBFHGFHGFG@FFHHHFHHHIIIHFHFIHIGGF	0
No name	+	gi|15640032|ref|NC_002505.1|	250116	TATGTCAGCACGAGAACTAGGCATTGAGTTAGAATTTGTCGGTA	GGGFFHHHHIIHGHHHIIHGFHFGDHFGA?EDD/AC?BF=CCCA	0
No name	+	gi|15640032|ref|NC_002505.1|	2590468	TAAGTATGAAGGTAAACCGATGCAACGCTGGAAACTGTCTGGTT	FGGHFHFHFFHHFHHFHHHHHGHGFFC@DEE?CCBDDC=?CB55	0
No name	-	gi|15640032|ref|NC_002505.1|	410613	CTTTGCTGTTGCGACCGGAATTGATGAGCACAATAAC	A=C5EAEDDCCDC>7C=FFF=DF=F=GFBE>EEEEEC	0
No name	-	gi|15640032|ref|NC_002505.1|	2602736	GCAACGGTTTCTACCAAAGTGATGCGGAAGATGCCAATATCCTA	5E>5>?A?AA/D?DBCHFFHHHHEEHGFGFHHHFFIIIIIIGFF	0
No name	-	gi|15640032|ref|NC_002505.1|	941644	TATTATTTCTAACACGGCATCTGAATTAGGCTACGTGGTTCTTA	5=BC/A88DCA7+,>9A?D@GBGDECCC=FEE?CAHIHFFHFFF	0
No name	+	gi|15640032|ref|NC_002505.1|	272505	TAAATGGGGTTCACACACTGTGCACTGGCGAATTTCCGTCAGCA	GGGIHHIHH>CDFGFFDEFFDHFDDFFFDCFBCE=E->CDEDF5	0
No name	-	gi|15640032|ref|NC_002505.1|	1995274	ATGGTTGGCTGATAAGTC	FEDDDDDDDDBBBA????	0	4:G>A,13:C>T
No name	-	gi|15640032|ref|NC_002505.1|	1097562	TTGTGCTTGAATCCGCTTGACCTTGAAGTTGACTCCAAGGTGTA	5E=FFDDFDCC7C@BFGFCCDGDHHFHFIIHHIIIHHHHHHGGG	0
No name	+	gi|15640032|ref|NC_002505.1|	2482949	TAGCGGTTACTATGTTTCCTTGATGGCCGAAGCCCGTGGCCACC	GGGHHHFFEHHHHHEG=F@FGHHHDFFD>CC7>E?>>>7>;?CA	0
No name	-	gi|15600771|ref|NC_002506.1|	367095	ACATGCTCATTTACAAGATA	EGC??/?0EFFFHHFFFFFF	0
No name	-	gi|15640032|ref|NC_002505.1|	2722706	TACAGTGGCTGATGATAAAAACCCGGCGCAGCAGGCATGATA	FEA-BCA-FHHHFGECAC77,AEC@>C=C?AFCA;HHFFBC?	0	38:T>A,39:T>C,41:G>T
No name	-	gi|15640032|ref|NC_002505.1|	449686	CATAGAATTTGATCGTAAATTCCATCAATGGATGCCTAACCTTA	8F?=@GFDGEFHFEDC=ECDFFDFHGCHGHHHHHHEC>8HF?FF	0	37:T>A,40:C>A,41:C>T
No name	-	gi|15600771|ref|NC_002506.1|	948197	TAGCCCGATCGGATTTGCTCAATCCTCGTCACTTTACGCCGCTA	AACC>5>HEEBBF=FCDDFHFC@HE@HGGFBHFEC>HHHHHFFF	0
No name	-	gi|15600771|ref|NC_002506.1|	233361	GAATCCTGATGGGCGAAGAGCGCAATCAAAGAACCGATAATGTA	5A5DE=FFC>@7CC/DD:DCC=CA0BEEC?C77=?HHFFEFC;F	0	39:A>C
No name	+	gi|15640032|ref|NC_002505.1|	1170661	TAAAGCTACACCCACACACAACATCATAAAAACTATGCTT	FGGIIHIIIIIIHFHHHEHHFHFFFGDEAEHFD=BFF@AA	0
No name	-	gi|15640032|ref|NC_002505.1|	719551	GTAACAATGCGCGTGTGGCGGATGTGTA	@GEAE:E@HC7C:HEHEHE;FHHHHFFF	0
No name	+	gi|15600771|ref|NC_002506.1|	437242	TATGCAATCCCGTTGGGATATTTTCTTTATCAGTATTATGACCG	FGGIHIFFHFFEACEFCFH=EGCE@EEFBFHFG=?D=?E@BEB5	0
No name	-	gi|15640032|ref|NC_002505.1|	2163292	CGATCCAGCGCCCACTGCATATTCATATA	E@FDBHHHHFFHGCGFIHIHIHFEFFFFF	0
No name	+	gi|15640032|ref|NC_002505.1|	61303	TAAAGCCAATATGGATGAGCAGCTTAAGCATTGTCATGAG	FFFCFFFHH;EDDDFHHHHIFF@C=FGHF?9A?DDEH=C8	0
No name	+	gi|15640032|ref|NC_002505.1|	1772726	TAGTAGGCGGCCATCGTCTGTTCGTTAACGGGTCG	FFGFFEFHHHHHHIIGHFHFCGFD@CDFF>CDHBD	0	33:G>C,34:A>G
No name	-	gi|15600771|ref|NC_002506.1|	50444	GGTATTGGGAATGGAGAGAAAAGCCATGGGAACCGGCTCTTGTA	AEGDC?/8BEA/CEFGBBHFDFFFCBFDFF>CCCFCFBFFFFFF	0
No name	-	gi|15640032|ref|NC_002505.1|	2631002	GATGTCTTTCAGTAAGCCACTGCGCTCCATCGCTTCAACACGTA	5DDBE?5-CHGDFEADFE@DDHHHHFHHHHHHHFFHEFFFHGFF	0
No name	+	gi|15600771|ref|NC_002506.1|	624585	TACATTCTGAACCGAGTAGAAGATGGTGAGTACGGCATCGCTAT	FBCFHHFFHFF9CCAHHHFEDGHFD=/9C@AECCEHEE=ED;?5	0
No name	+	gi|15600771|ref|NC_002506.1|	491337	TATACCGCGTTCGGTAGGTTTGCTTGCACGCTAGCGATGTTCGT	GGGIIHHHHCEEHHHFHFCFFEFFGFFHFFEEEB@FBDDADBD5	0
No name	+	gi|15640032|ref|NC_002505.1|	2521856	TAACGGGGTCAACCAAATTCGCTGGCAGACCTTTGGCTTCCATC	GGGIHHHHCEHGHHHIFGGGFEEFAEHHFF@CE?A?BA?CBCE5	0
No name	-	gi|15640032|ref|NC_002505.1|	283238	GATGGTTAAACAACCTAAGTTTGCAATTTTTAGCCTTATCAATA	8FCA8A8-77A9999/AA-A9DGEC7A99/EHHHFCCC;HFC?F	0
No name	-	gi|15640032|ref|NC_002505.1|	1314981	TATGGTGATCTCCTGTGGGATACATGGTGATGAAACCGCACCTA	5BBA5@FDDFDFEDFFFGGGFFHHFHHHHHHHEC@HHFFEHGGG	0
No name	+	gi|15640032|ref|NC_002505.1|	2651350	TAAGCAGTTGTATGCGATTGGCGAAGTGAGCTACACCGGCTTAC	GFGHHHIFFFFHHHGHDFFH@FHHBEFHDDDBFFGC=C7>C>F5	0
No name	+	gi|15640032|ref|NC_002505.1|	211655	TACTGCAACGGCTGATTTATAACCCGTTAGCCAGCCCCG	FFGHFHHIFHHHHHHDFEGHIFE9A>@?EDCCEFD5@>D	0
No name	-	gi|15600771|ref|NC_002506.1|	481517	AATCGAGTAATCAACGTGGAAATCTTGCAGGGTGAATGGGTATA	88FHFFCC0CDA77>=HHHGDEDFDDHHFHFDHHHHFFEEC>FF	0
No name	+	gi|15640032|ref|NC_002505.1|	2872208	TACCTCTATCAAGACAGGATCAGCATCAG	E;A.8A>EEE>/A@EDDE;-=AD=C.DCF	0
No name	-	gi|15600771|ref|NC_002506.1|	16802	CGTTACTGAGCGTGCAGTTGGAAGAGTGGTTAGAGATGGATA	:=BE?DCED+,C=DC=FCC?CCABFHGFHHHFFFHHFBFFFF	0	16:T>G
No name	-	gi|15640032|ref|NC_002505.1|	2529990	CTCACAATTTGATACCTAACGCTCTA	DGGFE=FA0DFAA/FE9HCCFFBGFF	0	19:C>A,24:A>T,25:T>C
No name	-	gi|15640032|ref|NC_002505.1|	144849	CACTGGCGACTCAAACACTTCCAGCTCAGGCATGGAGTA	A?>C@CAGCFBDCCABFFCAFFGDFDGGFFBFHIHIFFF	0
No name	+	gi|15640032|ref|NC_002505.1|	277727	TATGGTTTTGGGCACGATTTCCGACCGCACCAAA	FGGHI>EHFHHHCDEEE;AEDGECCECACCCFE?	0	25:A>C,32:G>A
No name	+	gi|15600771|ref|NC_002506.1|	877827	TATCATCAACATCGGATAT	FGGIIHIHHHHHHHHEHEH	0	5:C>T,11:G>T
No name	+	gi|15640032|ref|NC_002505.1|	2785845	TAGCCACTTCCAAAATGGTGAATTGCCATCGGCATCGGAAACGC	GGFHHIFHHHHFFG;EFFBBE=EGDHHDGG@:D>FF@@5A>D;>	0
No name	+	gi|15640032|ref|NC_002505.1|	652333	TCGTTGATGGCACGCATCAT	6AC>>-AC@9CCCECCDC=9	0
No name	-	gi|15640032|ref|NC_002505.1|	77558	CATGGTTATGTGACTAAGCAGGTGCGTTTA	DGFEA?CFFFGHHFHFHFHFHEHHHFFCCF	0	23:A>T,24:C>T
No name	+	gi|15640032|ref|NC_002505.1|	36086	TACTTGCCGCCTACCTGCAACTCCAAGTTGTTTGGGTATATCAG	GGGIIIIHHHHHHIFFFFHFFFCFGDDA??8A7A7>C-?=EFD5	0
No name	-	gi|15640032|ref|NC_002505.1|	60813	GCGAGTGGATCTTACGTAATAGCCCCGTACCAATTGGTACTGTA	5@FFFFFEDBC;=HFFGFE@ECCACFHHFFHGHFFHHHHHFGGG	0	15:G>A
No name	-	gi|15640032|ref|NC_002505.1|	2346280	TGGCCATCTCTTCCATCACATTGACGTTGGACTTGTA	D=F=E@FFFFDFDHFFHDGGEHHHHFHHFHFFFHGGG	0
No name	-	gi|15600771|ref|NC_002506.1|	626086	CGATCCAAGGTATCGTTAACCCAGTAACCATA	:@F=D99FHEHFCE=A,@/FFC>CCEABFCA8	0	30:C>G,31:T>C
No name	+	gi|15640032|ref|NC_002505.1|	2800772	TAGATCATTAATAACGGCTTCTTCGCGCTTGCGGAAGCCTT	FGGFFHHIIIHHHGHECACCFCFDFDB@>DD@C>CC:A?A?	0
No name	-	gi|15640032|ref|NC_002505.1|	2805504	CGCATAAGTGTCGCCCATAGGTTTGAGCACCGCAGCTTTA	@=DC=AACCCCCC-/BFFHFGC?HHHHHFC>HHHHHFFFF	0
No name	-	gi|15640032|ref|NC_002505.1|	2876100	AATAGCCACATCGCGAGCAAACCAGTA	FBDFFBA-:>>5CC/EBEE8/FFCCFB	0
No name	+	gi|15640032|ref|NC_002505.1|	772265	TATGTCTAGAAGGATTCTGGTTGTTGAAGACGAAGCACCGATTC	FGGIHHIIICFGHFHDFGHFAA@@EFGBFGFHDADADEFH@5>A	0
No name	-	gi|15640032|ref|NC_002505.1|	2122630	CTCCGACAGCAAGCCAGCGATAGAGAATAGCGACACCAGAGATA	5C>;BGFB@>AA@>,@E@DEE=HGFGEC:FEGFC8CCFFCFFFF	0
No name	+	gi|15640032|ref|NC_002505.1|	1490554	TAATGCTGACCTTAGGTATTTAACCGTTTGATAGCCACATCAAA	FCFHHFHFHHHHHHHHD?FGDGFFFC77ACDDFDGDDDFFFC88	0	42:C>A
No name	-	gi|15640032|ref|NC_002505.1|	463301	ATAGTTTGCCTATGTCTATGCCTATGCTTATGGGGATTCACTTA	8A/C7-DBA9E=DFFFGGDFDCHFHHFHHHFHHHHHHHFCIGGF	0
No name	-	gi|15640032|ref|NC_002505.1|	1466353	CGCTACTGTCTTGTTAATGTTGCTGTGGTGTA	5=HHHFBDFFFGGBEEBDFFFHHHHHFHHFGF	0
No name	+	gi|15640032|ref|NC_002505.1|	1712789	TATGCGGCCTAAGTTTCTTTTGGGCTTTGATCGCTTTCTTGATG	>CCFHHEHCHFFF9CEBEGH=ACEHHDCDBF=EE,A>-A?CGFA	0
No name	-	gi|15640032|ref|NC_002505.1|	642161	GTGCGCCATGAGCTGATCATTGAG	C57CC=9@9-.-FDECD@FFEEC>	0
No name	+	gi|15640032|ref|NC_002505.1|	2837238	TATGGAGATATTCCTATGCGTCGTCCTGTTGTGATGGGTAACAA	GGGIFHIIHHFDGHHGHFFEEFHAFDDB88C?EFGEAE=E?BA5	0	42:T>A,43:G>A
No name	-	gi|15640032|ref|NC_002505.1|	2075307	CATCCTTGTGATGTGCCCGATTGAACACTGATA	BDDFFDDFFIHHHECEEHFHHGCC8FCCFFFGG	0	22:T>A
No name	+	gi|15640032|ref|NC_002505.1|	245645	TATCAAATTGCTGCTTCGAATAGCCGTAAACGTTGAGTGCA	CFFHCFHHBFHGHHFHFCE-CFB/9>@DDEB>77C,CA?=?	0
No name	+	gi|15640032|ref|NC_002505.1|	624800	TATAATGGCCGCCCGCCCGAGTCTGGGTATCTGTTTTTTGGTAA	FFGIHIHFHHHHHHBCHHHDHFDFFFHD=E=DDA5CFF5>CD?5	0
No name	-	gi|15640032|ref|NC_002505.1|	47597	CCGGGTAATGAAAATGCTTACACAGTGATGGAAGAGCTGCTGTA	>@89DFFCDGEGFEFHHHGBEBHHHFHHHHHFHHHHFHHFIGFG	0
No name	-	gi|15600771|ref|NC_002506.1|	127997	TCCGAAAGGGGCATTCCTGCTGGTGGGGCCAAGCGGTGTAGGTA	57>CACA,E5A-A->FFFHFFHHECHHFDFEFDHHIIIIIIGGG	0
No name	+	gi|15640032|ref|NC_002505.1|	2217687	ATGACCATCGCTAGTGATAGTCGCACCAGACATACCT	8>CC8EFFFCD;C>AE=DF@G0ECBH=@;EHDGFHFF	0
No name	-	gi|15600771|ref|NC_002506.1|	675267	CAAGATTACAAGCGGAGTGGCAATGGACAGACACAGGATAGATA	8?8DFBBDFDE@DDHHFHFGBFE=HFHHHGIIHIHHIHHIHGGG	0
No name	-	gi|15640032|ref|NC_002505.1|	2442409	TAAGCGAATTTCTCGTCCTTGCTGGCGAGTTAACACTTGCTCTA	5D>D@EAA5,C>=HFIHFFHHBEHHEHHHHGFFFFHHFFFHGFC	0
No name	-	gi|15640032|ref|NC_002505.1|	221553	CTGATTGATGCGATCGCGCAAGCGCTCATTTTCAAACATTA	HHGDDFHHEECFHDHBCFFEFBHFFGIHHIIHHEFEIHGFF	0
No name	+	gi|15640032|ref|NC_002505.1|	323643	TAGAGCACAACATTAAAAAG	FFGFFFHIIIHFHFEFEGBE	0	7:A>C,10:G>C,11:C>A
No name	+	gi|15640032|ref|NC_002505.1|	30364	TAAGCTCGAAAGTTACGAATTTATCGGCGAATTGGCGCTATCGG	FFGHIHHHHHHHAEGHEFDFDFDGHF@>CCC>CABB7>7>DD55	0
No name	-	gi|15600771|ref|NC_002506.1|	103235	TGATGTATTAGGCTTATACACCCCAGATACTGCGAAAGGGTTTA	5GC=F?A--A=F=FCD=C>>>=CDFDHFFE@HHHHIHEIHFCAF	0
No name	-	gi|15640032|ref|NC_002505.1|	800467	AAGCTCAAGAAATCAATATCTTGCGTGGGATCTTAACGTCAGTA	5A=BBDEC=EE8/GCA/FDCACHBHHHIHGHHFHFFHHHHIGFF	0
No name	+	gi|15640032|ref|NC_002505.1|	1611334	TATGGTGCTGAGTAATCCAAAATTCGTTATTTTGGATGAAGCCA	FGGIIHFFHHHIHHFFGHHHD;FFGFFF;EEGBDCBFBAC=A;A	0
No name	-	gi|15600771|ref|NC_002506.1|	233361	GAATCCTGATGGGCGAAGAGCGCAATCAAAGAACCGATAATGTA	5?AFBBGFE>>CC@FFFDC=DDDGFGGFGGDECEFFHHFFBFFF	0	39:A>C
No name	-	gi|15640032|ref|NC_002505.1|	25232	GCCAAGAATGCCGTTGACCGCGTCTTCCTGACTTTCATA	?=CA5=EC7FCE=FECCCCDEHHFDGIHFHHIIIHFGGG	0
No name	+	gi|15640032|ref|NC_002505.1|	2862016	TATGCCCCATCTATTTCCCGATCTACCTTACGCTTACGATGCGT	FGGIIIIHHHHFGGHGFHDFECCHHHDFDGFF@C;EDFFFD:C5	0
No name	-	gi|15640032|ref|NC_002505.1|	827352	CTGCTCGGGTTTGAGTACGATCACCGCGCAACTGCGCTCTCCTA	5>7=C>5A-E?=DF;FEFA?A5C>C>CDA9,C7C>;?A8EC;FF	0
No name	+	gi|15640032|ref|NC_002505.1|	2493976	TAATAAAGCCACTGCGCATGTGTTAGCAGAGCGTCCTAATCTTA	FFFHHIHHEFFFFC=EHHHH=A9AF@GHIFFFCD:7>A-?=A=5	0
No name	-	gi|15600771|ref|NC_002506.1|	957127	CTCAAGCTGGTGGTATTGGCCTAAGCCCGTAAGAAACGGGCTTA	5;C?AD@@DGGFEFC;CDF=EDD>>7EFHHGFGFC>HHHHFFFG	0
No name	-	gi|15640032|ref|NC_002505.1|	1900565	CCTAAATCAAGATCGACTAAACTCGCATCAATATATGCTGTA	AAC?EA@E?A;FFE@EDACA5FDHFHGHHGIHHHIIHFHGGF	0
No name	-	gi|15640032|ref|NC_002505.1|	2944055	GCGAAAAAATTTGGCCAGAAAAATGGCAGCGGCTTCTATCAGTA	57C>HHFCA-@FDEBDD=GHHGHFFCHEHBHHDFFIHIHFFGGG	0
No name	+	gi|15640032|ref|NC_002505.1|	292033	TAGTAATCCTTATCGAGCAGGTTTTCTACACTCAGCTGAG	FFF>8A>EFEFHHFF;EEHB@-99A?ED=EFHHHF/888A	0	29:G>A,35:T>C
No name	+	gi|15600771|ref|NC_002506.1|	123831	TATGTACTGACTCCAGGGCAGTTCAAATTCGTCAACGCTTTCGA	GGGHHHHHHFFHGHFIIEHHHAEFGH=DCDDFDED@@7@AA=C5	0
No name	-	gi|15640032|ref|NC_002505.1|	1261394	ACAACAAAGCAGCTTA	=E?ABBFFIHHIHGGG	0
No name	-	gi|15640032|ref|NC_002505.1|	2692048	ACCTGACCTTTACGTTCAGCCAACAGCACATGCATA	GFCFFCA0,-A77//7C/DECFA90BC/HFF?HFA8	0
No name	+	gi|15600771|ref|NC_002506.1|	769443	TACCACCGATTTTCTCTACGGTGTAAGACATCATTTCTCCTTAT	ECCCAECCCC>>E.A.AF.7C@;+AFF@FDFF@E@D.@5-55C5	0
No name	+	gi|15600771|ref|NC_002506.1|	144411	TACTGCGGGTATGGGCTATGAGTTGGATGCGATTGCGGCTG	FGGIH?EHHEEHHHDFHFGHGHACEFHHFBCECCD=CCA>C	0
No name	+	gi|15640032|ref|NC_002505.1|	2893247	TAGCCGCAGCATAGGCACGCTGATGTGTTGCAGCTCATCACACT	GGGIHHHHHHIIHGFGFHHDHHEHFBC8AEHHHFFFFFFFDDD5	0	41:G>A,43:A>T
No name	-	gi|15640032|ref|NC_002505.1|	1070085	CAGTGGAAGTGCAGTGTGCTGGGCGAACTGATGCGGGGGTA	AFDDFFFEFGHGFHDFDD;EHHCDGFGIHHHHHHFIIHGGF	0
No name	-	gi|15640032|ref|NC_002505.1|	284428	TGAATGTTGCCGATCGTCCGCAGTTCCAAAAAGGCATTTACTTA	ADFE@DCDADC@E=EBHECBFFHGF@CDIHGGDFBFHHFEHFFF	0
No name	-	gi|15600771|ref|NC_002506.1|	121433	TTGATTAATTTGGTTTATCGCGTTTGGCGTAAATACCGTTACTA	5CDE==CC;FECEBFECDHCDHHHFEHEGHHHHFEHHFFHFGFF	0
No name	+	gi|15640032|ref|NC_002505.1|	61303	TAAAGCCAATATGGATGAGCAGCTTAAGCATTGTCATGAGGCGA	FGGIIHHFHIIHHIHHHHHHHGFFBFHHHDFFGGGFGH@8?@C5	0	43:C>A
No name	-	gi|15640032|ref|NC_002505.1|	2163292	CGATCCAGCGCCCACTGCATATTCATATA	EFHFFF>EBFFFB?FGHFHFHHFHFFFCC	0
No name	+	gi|15600771|ref|NC_002506.1|	620836	TACTTGCTGGTGAACG	C@CEC.AE>ECEEFFE	0	12:T>A
No name	+	gi|15640032|ref|NC_002505.1|	2853975	TAGAAAGCATCATTTTCAGTCT	GFFAEFFFHHHIHHIGHHHHFF	0	13:G>T,17:T>A,18:A>G
No name	-	gi|15640032|ref|NC_002505.1|	2887586	CGCTGATGATGCTCTCAGCTAGGTA	@BC=GFDFE@>A.C-8/>-8CCEEC	0
No name	+	gi|15640032|ref|NC_002505.1|	1474632	TACATCGGACAGCAGCAAAAAGCGTTGACCAGTAACCAGTTCCG	FFFBFFEEEHEHHFHHHH?FFHFD@:>FDDDDDGFDGF@5-AA5	0
No name	-	gi|15640032|ref|NC_002505.1|	1220743	CATAAGTAGCTGATA	FHHHFFFHHHHFFGG	0	14:G>C
No name	-	gi|15640032|ref|NC_002505.1|	2186528	GCCTCGCGCTGCCTTGTTCACGACGGCCAGCCATCGATGATTTA	57>=CC7@@FD@CDGDFEEEHEEHFE:FFDDHHHHHHHHFHGGG	0
No name	-	gi|15640032|ref|NC_002505.1|	470321	CGCAAATTGGTTCTAGACACATTTGTCACTTATTTTGCCGCCTA	5BBDCA@E@GDC=FFBCBBHGFHFFFHGFHHGEAHHEHFFHFFF	0
No name	+	gi|15640032|ref|NC_002505.1|	349696	TACGTGAGTTATTGGGTGTGGATGAGGCGCTGTTTCTTGCTGCA	FGGHEFFE8CFHH0AE>@>EHHFHFGDDC7>>55?=ACCDDFDA	0
No name	+	gi|15600771|ref|NC_002506.1|	502429	TAACTCCTATTCTGGTTGGGCAGCGGCAGCGGCGGGGT	FFGHHHHHHHBGGHICCC>>EFDDCACHAD>7C>C714	0	36:T>G
No name	+	gi|15640032|ref|NC_002505.1|	2489662	TAAGGCGCTTCATCAGCCCACAGTA	FFFFF?EHC>EHHHHFGFEFFEHCF	0	15:C>G,16:T>C,24:G>A
No name	+	gi|15600771|ref|NC_002506.1|	191333	TAGTATGGGGTTTACCTGTTCGTGCGGTGACTCGCCAATCAATC	F?FHHFFHHH6>@FBEFGAEFDCDD>>,5EDF@F>>ECG=5?C5	0
No name	+	gi|15640032|ref|NC_002505.1|	2322707	TAAATGGAATGAATCCAGTGATGAATATCAAACCGGTACTT	FFGHHIHHHHHFGFFGFDCGGGHHDG@FFGFGG,>D7>@ED	0	35:A>G,39:C>T,40:G>T
No name	-	gi|15600771|ref|NC_002506.1|	703520	ATACAGCGCATTGACTA	DB>CHEHFHFHHHEC;F	0	3:G>A,15:C>T
No name	-	gi|15640032|ref|NC_002505.1|	932575	ACACCTTTGAACAGACGCCAGATTA	99/FA?0BGC9;@HE7HHFHHFC>F	0	5:G>A
No name	-	gi|15600771|ref|NC_002506.1|	933727	GTGTGGTGTCTAACCACGGTGGTCGCCAGTTA	@HFD@CDHHFE@C>C-DDE>ECCAFFEBFFFF	0	31:T>G
No name	+	gi|15640032|ref|NC_002505.1|	2104585	TATCAAGCGTATCGCGCACTTCGTTAATCAC	FFFFHHHHBCEE@EDCHHHEHFH?/ACFFFA	0
No name	+	gi|15640032|ref|NC_002505.1|	1898572	TACATCAAATGATTCAAATTCAGGGTGATGCAACA	FFFFHFHC>FHHHGFHD@?FGF9AC-A;C0?DBCF	0
No name	-	gi|15640032|ref|NC_002505.1|	1995274	ATGGTTGGCTGATAAGTC	FEDBDDDDDDBBB??A??	0	4:G>A,13:C>T
No name	-	gi|15600771|ref|NC_002506.1|	41695	GCACAGGGTGATCACACCAGTGATGTGTTCGCTTGGGACCTCTA	5FBD@AAADGFB@-E=HGFFFHHHFCCCEHHHHHFHFCFIIGGG	0
No name	+	gi|15640032|ref|NC_002505.1|	1055669	TAAGTTTCGATGTGGTAAATCACATCACGAATCGCATCAAGTCC	GGGIFHFHHHHIHIHFHHFHHHHHHHFHHEEFEDFEDCGFGFCA	0
No name	-	gi|15640032|ref|NC_002505.1|	779354	TGGTTTTGATGTCAAATGATGGCGTTGGGCAGTTTTGGTCATTA	A>55-AEHHFFFDAAAFFEDCCEHHHHHGGFHIHIHFIHFIGGF	0	41:T>G,43:C>T
No name	+	gi|15640032|ref|NC_002505.1|	215216	TACATGCCGGATGATTTGGATATGATCCTGACTTCGGTGGTGACT	FFFFHHFBEFAEHHHHDGFHHHHHHFDGFGH=AAEFD>E@5>ADA	0
No name	-	gi|15640032|ref|NC_002505.1|	821910	TGGTTATGCTCAGGTAAAAATTTCTGGCGAATCGGCGCTATTTA	A=555=FHFFFDA5A-IHHGFHECEHHFGHHHHHHHHHHHIGGF	0
No name	+	gi|15640032|ref|NC_002505.1|	2336679	TAACTGATAGCCATTTTTGCCTTCCGGCATATCGACAAACG	CFGHHIGHFFHHHFHHHEAGFGGGFECEC@DBFDF=ECCF@	0
No name	-	gi|15640032|ref|NC_002505.1|	1848495	AGTAGAAACAAAAGCAAACGCCAACAGCGGCCCAAATA	?FEB=55--5A5GDECC7EE;EA77CBEFFHHFHHFFF	0
No name	+	gi|15600771|ref|NC_002506.1|	776301	TATGGATTTGAGGCTTTGCAGAGTGGCT	AA0CFFHF;>EC-C,7/AEG/AE0/7;7	0
No name	-	gi|15600771|ref|NC_002506.1|	1005026	CGCCTATCGAATTACCACAAGATCTGACACACCATAACTGCTTA	5A/7DD=FDD?A??@C?FFGFHHFHGFE@GDHGHIHHIHFFFCF	0
No name	+	gi|15640032|ref|NC_002505.1|	2457496	TATCTCTTCCATTACTCACTCCTTTTCATAAATTTACTTAGG	FFGIHHHHIHHGGFHHIFHFGFFGHCGF=EG=DF?DBA0?9?	0
No name	-	gi|15640032|ref|NC_002505.1|	147034	AAACCACTTGATGCGTATTCTCTCGTTGATACCTCAGTTAGCTA	555DA-E=HEEDHFHHFDFEEHHHHHHHGFFHHIHHFFHIHGGG	0	40:A>C,42:T>A
No name	+	gi|15600771|ref|NC_002506.1|	191333	TAGTATGGGGTTTACCTGTTCGTGCGCTGACTC	FFFHHHFF;E>CCGHBBB9CFHEH,D7CCDFD=	0	26:G>C
No name	-	gi|15600771|ref|NC_002506.1|	38600	CATGACAAAGCACCTTTAAATCATTTAAAGGTGCGATCAATGTA	8HHGGCCED=C?BACAF=IHFHFDHFGIHBHHHHFFFFHHFFFF	0
No name	+	gi|15640032|ref|NC_002505.1|	305513	TACGTCATCGACACGGCCTGTGATCCAGTAGTAACCGTCTTCAT	GFGHFFHHHHIHFHFHHDDFFHFGHHGGDDGFGGFDCC>?ADF5	0
No name	-	gi|15640032|ref|NC_002505.1|	1352359	CCAAAGTATTGATGCTGACCATGCATGATAACCGCGAGTA	DA?EC@FC@FHHHHHHHHFGGFIHIHHFECCHHHHHIGGG	0
No name	+	gi|15640032|ref|NC_002505.1|	2735651	TATCTGTCGGTGTTAGATAACGTGACCTTACCATGCCAC	?FFF;8086+CE7,9CFGGGFC?7CDD9EEGFEDG/8??	0
No name	-	gi|15640032|ref|NC_002505.1|	539523	TGCTCAATCATAACCACCCCCTTTCAGCAAATGAGGTACAAGTA	5=?=DDCDFC?,5>>7CHEFC=AAIHGHHIHHHHHFIHHHIGGF	0	3:G>A,6:G>A
No name	+	gi|15640032|ref|NC_002505.1|	689962	TATCCTTCCTCTAAGTAGTTTATACTATT	FFFFFFFFFFHHHHB9A?99ACGBBD=DB	0	28:C>T
No name	+	gi|15600771|ref|NC_002506.1|	941024	TATGTCCGAGTCGGTAGCATGTC	FBFHFHFH>CFHHHHHHHHHIFG	0	14:C>T
No name	+	gi|15640032|ref|NC_002505.1|	2162098	TATGCAGCCAACCACTTAGAAGGCGTTAAAGCCATGGTCACGTT	FGGIIIHHHHHFHHFFGFHGGGFDC@>ECEDEDFFCFDDFD@55	0	42:C>T
No name	+	gi|15640032|ref|NC_002505.1|	814160	TAAGGGCACTCCCTGATGAAGAAGCTGTTCAATCAAGTGCTGCA	FFCFBF?C?FFFFFFFHDAFBFFFF@D99EFDGHF@D?FF@GHA	0	42:G>C,43:T>A
No name	-	gi|15640032|ref|NC_002505.1|	136100	AACCAGCCATACAAAACCAATCGCCGCTTTCGCTAACCAGAGTA	55>C=DEAC=?C5C55;F@C@HBHEHEHHHHHFFC8IIIIHGFF	0
No name	+	gi|15600771|ref|NC_002506.1|	284446	TAATCATGGGAACTATAGGCGTATCTTTGACGCTTGATTC	FFGIHFFHIIECFGFHHHHGHDCH@DGGFGDEDC@FDCCD	0
No name	-	gi|15640032|ref|NC_002505.1|	461128	CCTTCGTTCATTGGTA	HFD@HFFFFFFFHFFF	0	10:C>G
No name	-	gi|15640032|ref|NC_002505.1|	5520	CGATCTCTCCGCGTTGGATTTCAAGATCAATGCCTTTTAGTA	DDFFE>7>+5C:FGGBEFC?GHGGDHFHFEFEAFFIIHIGGG	0
No name	-	gi|15600771|ref|NC_002506.1|	71321	GTCGTGATCATCGAAAGTAAAGCGCCGGAAGATTATTTGTA	=DDFDGGDBF@@C?CEBFF>>>>>+>FFHHHHHFFFBHGFC	0
No name	-	gi|15600771|ref|NC_002506.1|	462315	TTAGAAAGCATACTGCTCAAGATTGCAGGCATTCCACAGGCGTA	8A/=CCA@FD=DHHHHHGDGFHHHHHFDGHHGGFHFHHHHHGGF	0
No name	+	gi|15640032|ref|NC_002505.1|	1320556	TACCACTGTGTAGCGTGATTCATCAATCACGAACATGTAG	CFFIH?CF8CCEGGCEEHFFFFFFHFHHI=CEDECGFGFG	0
No name	-	gi|15640032|ref|NC_002505.1|	2692040	GGCATTCCACCTGACCTTTACGTTCAGCCAACAGCACATGCATA	58CA=@FF=HFDFFFGDECEFFHFHHFHGFFHHFHFHFHHFFFF	0
No name	+	gi|15640032|ref|NC_002505.1|	263660	TACACAAGGAAAAATTATAGCGATAGAACCACTCACAGA	FF0CFFFHHHFACFDC?EFHGH@FDE=A/ED@FHFBFB5	0
No name	+	gi|15640032|ref|NC_002505.1|	204423	TACTTTATTTGTCCCCGCTATTCACCGCGTGTTTCACCGTATGC	FFFFHFHIHFHHFHIFHBCCHIHFHFDAE7C55AEFEB:E;@B5	0	11:C>T
No name	-	gi|15600771|ref|NC_002506.1|	883410	CATCAAGCATCGGTTCAAGAATATGATGCACCGCAGGCACGTTA	5FC=?5::CCAC88A/GFC=AC=HGDFHC>7CFFBFHHHEHFFF	0
No name	+	gi|15640032|ref|NC_002505.1|	976286	TATCGATTGGTCTGGT	FGGHHFHFHHFHHIFD	0
No name	+	gi|15600771|ref|NC_002506.1|	611279	TACAGTGAGTTTTCAAACAGAAAAATATGCGCCTTGTAGTCATG	CFFCFEEFBCCFBG=99AFFBACF?CDGF0@,77>8/?ECGF=A	0
No name	+	gi|15640032|ref|NC_002505.1|	1863877	TAGCCAATTCGCCCGAG	FGGHHIIHHHHHHEFBH	0	7:A>T,12:G>C
No name	-	gi|15640032|ref|NC_002505.1|	1574075	GATGACTTAATGGCGTGACCAGCTTGCCTTCGTCGAAGTA	CCCA55-A=C>A-@CA/HF?A,C7-A57>7>C,AFEAFFF	0	18:A>G,33:C>T
No name	-	gi|15640032|ref|NC_002505.1|	928409	CATGGCAATGTCGGCCACCATGTCTACCATGGGCGCGTA	@F?GC=A+CACEC;EA/F@FFDE/CA=ABHCHCCE>?FF	0	35:A>G,36:A>T
No name	-	gi|15640032|ref|NC_002505.1|	1270058	CCGATTGGCACAGCATGAGTAGGATATCTTCCGTTGTTA	E>=?=DFA??DFDFHHGHFHGFGGDF@HEEFCHIIIGFF	0
No name	+	gi|15640032|ref|NC_002505.1|	961175	TAGATTGCTTAGGCGCGA	CEE.CEE>EEE-ED>CCC	0
No name	-	gi|15640032|ref|NC_002505.1|	2921830	TTGGGTGGTTTAAGAGGTGCGGCCCAGCTCTTAGAGCGTA	?EDEFEDGECABE@FAHHEAFFDEGFFFFFFFHHIHHFGG	0
No name	+	gi|15640032|ref|NC_002505.1|	2430240	TAAAACCCTGCACTTTTAGCGACCATGCCATCAATTGTCCAGAA	GGGHHHHHHHHHFGHHGGFDEDCA>FFEGFGGG@AA?EACCG55	0	40:G>A,43:T>A
No name	+	gi|15640032|ref|NC_002505.1|	237228	TACGATAATCTGAAGTATTAGCTTGGGTGAGAGTGCCGTCGAGG	FGGHHIHHHHHHGFGFDGFHGFFDFEF:E;FBF?EABCEHD7>5	0
No name	+	gi|15600771|ref|NC_002506.1|	986088	TAAATTAGGAAGGCTTGGTATGGGATATTGGCCTACTTGAACCCT	FGGGHHIHIHHIEFHFFEDEFFFHFFBEFCBE=CFDEFFFDA5@5	0
No name	-	gi|15640032|ref|NC_002505.1|	482351	GAGTACCTGCTGATA	FGDC;IHFHHHFFGF	0
No name	-	gi|15640032|ref|NC_002505.1|	2855856	TGTGATTGGTGAAGGCGAAATTGATGAAGCGCCTATGCTGTA	?FF=A?AA/AA,,D7BA=E=FGBFFC>6C>AC>FFFE>FFCC	0
No name	-	gi|15640032|ref|NC_002505.1|	1808339	ACTTTACTGACGCCATCAATTAACTCCAATTCACGGCGCAGATA	5FBEEBFEHHFDFGFFGFGDFEAFFHGCE;HHCHHHHFHHHGGG	0
No name	-	gi|15640032|ref|NC_002505.1|	1735630	CCAATTCATAGCTGTTAGTTGCGTTTTCACCCGTTCTA	=C=CDGDE=E;HHHHGDHCCC+CCFEC6+E,>>>88>A	0
No name	-	gi|15600771|ref|NC_002506.1|	107252	AAAAAGGTGATTGATCAAGTA	EFHGFDHHFFFHFIHIHHGGF	0	1:G>T,6:G>T,14:C>G
No name	+	gi|15600771|ref|NC_002506.1|	795386	TACGGTCATCTTCATTACCAGACACAGCATTGTGATAGTTTTCG	FGFHEFHEHIIHHFGHIHGFFFHFFHHIFE??0D=DDD8888=5	0
No name	-	gi|15640032|ref|NC_002505.1|	758283	TGATGGTGGTCGCGAAAACGGTTCCCGCGCAAACACGCTTGGTA	?FF@C5<=D=BDCEEC55CCCCCEHEBHFFCC7C?EHHFIHFFF	0
No name	+	gi|15640032|ref|NC_002505.1|	76976	TATGTGAGTGAAACCGGTGCATTGCCAATCCTTGTAGCGATCGG	GFFIHHHIHHIHEFFCHECFFEFFCDFDDB=C?FGD=CCBFF>5	0	34:G>T,35:T>A,43:C>G
No name	-	gi|15640032|ref|NC_002505.1|	52388	GCTTAGGCATGTTAGTGGGACAAGCGGCTGAAAGTTTTATGCTA	5?E5-BCFHFGEADEA=EDFDEHDHFGDHGEHGHHIHIIHHFFF	0
No name	-	gi|15640032|ref|NC_002505.1|	411734	CCAAATCGCGCCCAGTCACGTTAGAGCAGGCACGTGCTAATA	55>A>AC>7A?7EFDFDAHHFGGGFFFIHHFHHIIHHHIGGF	0
No name	-	gi|15640032|ref|NC_002505.1|	2186440	GTAGGCAGCTTAGTGGAAATCAACCTTAAAGAAGATCCAACCTA	7FC?ADFB@ECDDDFFFGFDFCCHGFGFHGFFHFFHCFFFHFFF	0
No name	+	gi|15640032|ref|NC_002505.1|	437926	TAGTAGCCAACAACTGGTGTCTATGGTGCTTGGTACTCGCG	FFGFFFHHFHHHIHFHHDEDDFFFCFBCDEBDDDE@FF:7>	0
No name	+	gi|15640032|ref|NC_002505.1|	910166	TAATAATCGTCACCATTTCGTCAACGATGCCGCA	FGGHHIHHIHHHHHHHIGFHHEFDFEHF;E@CE>	0	24:T>C,29:T>C
No name	+	gi|15640032|ref|NC_002505.1|	2857858	TACTACTGTTATTTGCACTAAATTCTGTAAGCTTTCTACTTATG	AF;EFHFFAEAA00AFHD?ABD9C0C0AACE//99/09C009C9	0	31:T>C
No name	+	gi|15640032|ref|NC_002505.1|	110320	TACTGTGGTTGTAACAAGGTGATCACTCGTCATTCGCAC	FB?CFHFC6A@CGHGFFF;AEFFFFFHBDDEDFGD=>CA	0
No name	-	gi|15640032|ref|NC_002505.1|	261346	TCTTGATAAAGAAGCGGATTATTTATTGGCGGTCAAAGGTA	5B?EFFA/EA,C@D@DGHFFCBEC?EHEEEFEFFHFCHFFF	0
No name	-	gi|15640032|ref|NC_002505.1|	159700	AGCGGCATGCATGACAGCCTCAATCCGGCTGAGTTTGTTGTGTA	5C7?-FGFFDFDFDDD@@GFHEFBCCFHFIIHFFHHHHIIHGGF	0
No name	-	gi|15600771|ref|NC_002506.1|	270477	TTGATGGTTGATTCCAAACATTCGCCCAACGACCATTATCTTTA	5AGDDFFDGHGGGDFBGCFECCFC7EF@>AGFHHFFHHFBHFCF	0
No name	-	gi|15640032|ref|NC_002505.1|	2122630	CTCCGACAGCAAGCCAGCGATAGAGAATAGCGACACCAGAGATA	5>7ADGFF@=EC@EEFDDHHGHHFFHF@HFEHHFEHFHHHHFGF	0
No name	-	gi|15640032|ref|NC_002505.1|	109679	TCTCTGAAATCAGTATCCGCGTCTATTGCATTATGGATTACGTA	=BBDFGEFA=FFFEE@FCBEIHHFHFHHGHHHIHHHFFGFGGGF	0
No name	-	gi|15640032|ref|NC_002505.1|	758283	TGATGGTGGTCGCGAAAACGGTTCCCGCGCAAACACGCTTGGTA	?DGD<?C=C>CDACCEC?AFC>CEHFCCDFFFEHEHHIIIHFFG	0
No name	+	gi|15640032|ref|NC_002505.1|	200728	TAAGCCGGGATAGCTTACCTCGGTAGCGAGCTCTAACGTGCACG	FFGHHHHHHHEFDGGGGHFGHEH@E@DACEBCDBFGFDBFFFF5	0
No name	-	gi|15640032|ref|NC_002505.1|	2216633	TCACGTCCATCCGCACCCATTCCGGTCAAAATCATGGACAGTA	;E@EFFFDABDC:>/EEGFC>HHGGHHHIIHFHHHHHHGFFFF	0
No name	+	gi|15640032|ref|NC_002505.1|	2018152	TATATCGAAATCACGCGTCGCTCACACCAAACGTTGTGGCACGA	FFGHHFFFHBFHHHHFEHBHDHHBGFED5EF@>ACF>>CDFDC5	0
No name	-	gi|15640032|ref|NC_002505.1|	812695	GGGGCGCGAATTGGCTA	>HFHHHFFFFHHCHGGG	0	2:G>C,15:T>G
No name	-	gi|15640032|ref|NC_002505.1|	1643109	GTTCACTCCCTATACTTGCTTCTCTTCATAGTATGACGTCAATA	55A?>@A-ACDD=DF?DHFDFFFD@HHGFGDDFHHHHF?FFCFC	0
No name	-	gi|15640032|ref|NC_002505.1|	146457	GTGGCAACAATGGCTGTTGGAGGCAAGTCTACGCTTTGATGATA	5C=A;A8BBC;FFDFFFFFEC/C=HHGHEDHHFBCCFHFFFFCF	0
No name	-	gi|15640032|ref|NC_002505.1|	1164603	TCGCACCTTGATTTTTCGTGCTCTCAAAGGGCTGCAAACGCATA	5C??5=A55HFCEDC@>DIHF;DFGDHHCCHFGFEC>EHHHFFF	0
No name	-	gi|15640032|ref|NC_002505.1|	2318579	CCTGTCAGTAAACGCAATTCAACTTTGCGAGTCAAACCTTATTA	55BDHFHGFC@5DC=DD0DC99FCECEDHHGGEEFCHFFEFFCF	0
No name	-	gi|15640032|ref|NC_002505.1|	2639618	CAGTTGATTGACGACTTGAATACCCAGTAGAGAATTACCGTCTA	5B=EA=FDFFFDDDD0BFGECADFF@IIIHFHHFC6@HHBFFFF	0
No name	+	gi|15640032|ref|NC_002505.1|	367174	TAGATGCTGGAGCCACTC	FBCFHFHHFFHFHEFHHB	0
No name	+	gi|15640032|ref|NC_002505.1|	2526175	TAAAGGTGCTGCCAAAACCCTCTTCACTGTTGACGCTGATATCG	GGGIHFFFHFFFDGGFFFEEHFCEGFFFFA0CDFDD>ED-AD=5	0
No name	+	gi|15600771|ref|NC_002506.1|	773777	TATTATGTCATCGACTACACCATTGTGGACGCCAAGCCACGAGC	FFFIIIFHFFHIIHCECHFHHFF?C0A,EG7DAE>?CDCF77C5	0
No name	+	gi|15600771|ref|NC_002506.1|	182909	TATGCTGCATGCCAGCATGGTCGAACTGTCTCGCTGTATGACAG	FGGIIIIHIIHHHHHIHHGHGGHFFFFFGDFFFDFDE/8CFDFA	0
No name	+	gi|15640032|ref|NC_002505.1|	2502135	TAGTCTAGCGACAACTGCTCTTTGAGATAATCAGAGAAGT	FFFHHHHHFCHHHHHHHFHBFD=E0DFGB/?FFF==-CBC	0
No name	-	gi|15640032|ref|NC_002505.1|	2726987	AAGTGCCATACACAAAAACGAGGTGCTGCACATCTCTCTCCTTA	ACBF@C5DBA??>>FDAAFFHFHFHFHHGFHHGHFEFHHHHFFF	0
No name	-	gi|15640032|ref|NC_002505.1|	1352363	AGTATTGATGCTGACCATGCATGATAACCGCGAGTA	F@E?/FHHHFFFGGDDGHFGDCGDC>67CBHFEC;F	0
No name	+	gi|15640032|ref|NC_002505.1|	594473	TAAGTGGGCGAATTATACCTTGCTCTGTGCTAATGGGCTACTTT	FFFHCFHHHHHEHI@DFHFHHIDDBF@EFDDE=EA8-?BFF5A5	0
No name	-	gi|15600771|ref|NC_002506.1|	979879	GGGCTATGATGAATAGCGGTTCATA	?99BGFFHGGGE@+7>>C8FHFFC>	0	24:A>G
No name	+	gi|15640032|ref|NC_002505.1|	2688649	TATAGCGATAGACTGAATTAACCATCACAGCATCCATTAAAGAG	FFFHFHEBHHEHHHFHFGFHGFHFFHFDGHHDGBFFD?C???=5	0
No name	-	gi|15640032|ref|NC_002505.1|	1037221	GTTTTTGATGAGCAAGCATTAATCGAATTTTTGAAATAAGCCTA	7CCACCFGDGFFFFFFGFGDDGFHHHHFHIHHHFIHHFHIHGFF	0	38:C>T
No name	-	gi|15640032|ref|NC_002505.1|	267539	GAGTGTTTGATATCACACCAAATACAGATTGGGAGAGAGCTTTA	8B??=99BFFBBB>-C;FFDCFDEGFFHIIIIIHHHHHFHIGGG	0	38:C>T,41:T>G,43:T>G
No name	+	gi|15640032|ref|NC_002505.1|	976286	TATCGATTGGTCTGGT	GGGHHIIFHHFHGHFC	0
No name	-	gi|15600771|ref|NC_002506.1|	636362	TGCGAGACAATGCCGTA	HHHFHGFFFHHHHHGGG	0	4:G>C,13:A>G
No name	-	gi|15640032|ref|NC_002505.1|	589542	AAGCTATTTTGCCAGTAACCGTGAGATTGGAGCCATTGTATTTA	5ABB??AA/EDDABBEA7EFFFFHFHFHHIHHE>FC;IIHFCFF	0
No name	+	gi|15640032|ref|NC_002505.1|	2759503	TACATCACCTTTCTTTT	GGFIHIIIIIIHHHIIE	0	16:A>T
No name	+	gi|15640032|ref|NC_002505.1|	2607690	TAGTCTGGAAGCCGCCCTCTGATGTCAAGGGCACAGCGCAA	FFFEFFHHFFBECE>5>>FFHH=C0AAAA8,7,EF=AEHC>	0
No name	+	gi|15640032|ref|NC_002505.1|	135699	TAGGATGTCTGGTTTATATCCTCTCGGCCACGTTATTAGCCATC	FFFBFCFFHFFF997A?DBFDDFFFE;CE>E7,7-7?A=5AAE5	0
No name	-	gi|15640032|ref|NC_002505.1|	795957	GCGTGGCGCCTCTGTTGATA	>HEDCC>DEA;HFFCEBFFF	0
No name	-	gi|15640032|ref|NC_002505.1|	2453589	AATCAAGAAAAAGCACCGATCTCGGTTGCGAATTTCTTACGCTA	5FFGEA-DHGEA7@@DDHHBHHHHHHHHHHGGCHFIHHHHHFGF	0
No name	+	gi|15600771|ref|NC_002506.1|	206213	TAGCGGCGAAGGAATTGCTGGTGAAGCACTGGTGTTATTGAGTG	FGFHHHHHHHEHFFGGFFFHHFFHHFHDDBDF-?5??EFBDFDA	0
No name	+	gi|15640032|ref|NC_002505.1|	842505	TAGAGATTGGTATAGGGAGTGGCACCGATGATTGTTGTAT	CCFFFF/ACFAEGH@BFF@,A>FB97DE=7?C?D/8AAAC	0	34:G>T,38:G>A,39:C>T
No name	-	gi|15600771|ref|NC_002506.1|	1004447	ATGTGCAAAATTGATGTA	HHHGHHGHHHIHIIHFBF	0	7:A>T,14:C>T
No name	-	gi|15640032|ref|NC_002505.1|	234453	TTGACAGAATGATGGTCGATTTAGGAAAAAAGCGTCGTA	ECFFC?=FF@HHEECFE=HGEEFCHHHHFA@AC9FHFFC	0	37:A>T
No name	-	gi|15600771|ref|NC_002506.1|	650364	GGCCACAAACTTATGGTA	DFEC=HFC8HHIHHHFFF	0	16:C>G
No name	+	gi|15640032|ref|NC_002505.1|	371750	TACATCATATCAAATGA	FFBFFFHHFHHHHGDDG	0	0:A>T,3:G>A
No name	+	gi|15640032|ref|NC_002505.1|	2786301	TAATGATGTGAAGCCATGGCCG	FFGHIIFHFFFG=FHHHHFFFC	0
No name	-	gi|15640032|ref|NC_002505.1|	1507057	GTCATGGGCGTGATGTATA	HFFDECHFHFHHHHBBFFF	0	2:T>A,5:G>T,16:A>C
No name	+	gi|15600771|ref|NC_002506.1|	182909	TATGCTGCATGCCAGCATGGTCGAACTGTCTCGCTGTATGACAG	FGGIIIIHIHHGHHIIIHFIHHHEDFFDFFFFEFFD>CEFFFHA	0
No name	+	gi|15640032|ref|NC_002505.1|	752491	TAAGTCGATATACATGACCCAGATATGCTGAGTATCGTAACAAC	GGGIFHHGIHHHIHIFHGHFFHFFFGFDFFGHFCFGHFFD@AC5	0
No name	-	gi|15640032|ref|NC_002505.1|	266991	GCAGGCAGCATCATA	CBC;FF>E8AACCCC	0
No name	+	gi|15640032|ref|NC_002505.1|	434211	TAAAAACACTCACGGCACGTATTGAACCTATTTTATTGG	FCFFHHEFBHFHFFHHHEHE?CEGCEBFD/AEA8/8A5=	0
No name	-	gi|15640032|ref|NC_002505.1|	1503987	CGTTACCTTAACGGCAGATCTGTATGGTGATGATGTGACCTA	7A8A/?8A7@7FE?GFHGFFHFHFDFHIIHFHFHFBCFFCFF	0
No name	-	gi|15640032|ref|NC_002505.1|	1037300	ATGTGTGTTCACTCCAACATCGCCTGCCTATGCTTA	FDEE=EE/C@F=F?A0C,>>C>+,HFBA>;FCC0>C	0
No name	+	gi|15640032|ref|NC_002505.1|	1056513	TACCTGACCAGTCTGGACCGCGATGGCGCAGTTTTTTCGACATT	CFCHF@FEFFHHHFFFFEDCCEHACEDCHBA55ACF5CD;EDEA	0
No name	-	gi|15640032|ref|NC_002505.1|	1993462	TTACCAAAATTAGTTTTTACACCAAGAATGTGGTTACGAACATA	AC;D?AECA=EBDEHEGFECBFGFGFHHHHHHFHHEEFEAIGGF	0
No name	+	gi|15600771|ref|NC_002506.1|	884327	TAAGCCTTGTTAGGTCTTATCTGAAGAGTGTGGTAGTTGAGT	FGGHFFHFHCFDGFDBGGFG@FGE=EFF?C?A>CEGAAF=FB	0
No name	+	gi|15640032|ref|NC_002505.1|	2241915	TATTGCTCGCCAGAGCTTTATTACAAAGACCCGACTTGCTTGTG	GGGHHHHIHHHHHHHGGHFBFGGFGHFHHFFCDE@CDD@CB=?A	0
No name	+	gi|15640032|ref|NC_002505.1|	2863249	TAGGTCGTGCCGTTTGGATTTGCACGATCGT	F>8C>CEC?CCCEECEEHFH=FFF=>@@FAF	0
No name	+	gi|15640032|ref|NC_002505.1|	2871833	TAAGTAAGGGGAAAGCTTTCGCATCCTCGAATCAACAACCAA	FACCCFFFFFCEEFFFHHFFDHHHCFGFDDBFDGGHCEC>C?	0	39:A>C,40:C>A,41:C>A
No name	+	gi|15600771|ref|NC_002506.1|	144458	TAGGGGGCACCAGTTTGATGGGCGGTAAAGGTCGCATCAT	FFFH?FCAFFFF@ACGEHDBAD;CF>DF-5BE=>C=@CG?	0
No name	-	gi|15640032|ref|NC_002505.1|	1190780	GGCTGCCAACCTCGGTACGCTGGATAAGCTAGAAAGTCAAAGTA	5?:FC>A57AC:DDDHEEEDGFFGFFGFFHHHHIHFHHHIIGGF	0
No name	-	gi|15640032|ref|NC_002505.1|	2127436	CGGTGAGTTTGGATTCAGCAATGGCTGGTA	D@CFD@HHFHIHFGGGGEFFFHHF?FGGGG	0
No name	+	gi|15640032|ref|NC_002505.1|	52741	TAGGCCAAATTGAGGTCACTAAC	FFFHIIIIFIIIGGCCCF@DCFD	0	14:A>G,20:C>A,21:G>A
No name	+	gi|15640032|ref|NC_002505.1|	1263680	TAATCAACAAGGCACATATCATTTTAAAAATGTAGGTACAGTGT	FFFHHIHHHHHHHHHFHFHHGHGHDFDGH/CCCDFF=EFGH/?8	0
No name	-	gi|15640032|ref|NC_002505.1|	2453605	CGATCTCGGTTGCGAATTTCTTACGCTA	DFA>CEC;HEE@C0E9C;C-E9ECC?>A	0
No name	-	gi|15640032|ref|NC_002505.1|	1785254	TCCGTGTATCTGCCTGTATGGATGAAATATCGGTCATCGACATA	5AC@GDE?;DFFDCHFFFHFHHIIIHF=HHEFIHFFHHHHHFFF	0
No name	-	gi|15600771|ref|NC_002506.1|	35587	GCTGCATCTGAGCTGGCCTCAGACGTAACGATTCTCAACAGATA	5BFFGE=FFHGDFFHHFGFHFFHHHHFFHGEBCFBFEEHHHFFF	0
No name	-	gi|15640032|ref|NC_002505.1|	2944504	AAAGGAATAACAAAATGAATACAGTAGTGATTGTTGATTGCCTA	FA8?AEA?-7CBFHHFGFDFFHFHHFHHHGFIIIIHIHHFFCGG	0
No name	+	gi|15640032|ref|NC_002505.1|	235611	TATAAACCAAGAATCGAATGACTCAGCTTAGCGAGATCGTAGCG	FGFHHHHFH;FFDFGHHHHHIIGHHFFCEDDDEAC=FFHDF;@5	0
No name	-	gi|15600771|ref|NC_002506.1|	468272	CGTTAAGACTCGGGTACGAAAATCAACTAAGGCTGGCATGGGTA	5FA5-A?>>5E/DFDHECFFEAFC99?CCACC/FECFCFCCFFF	0
No name	+	gi|15640032|ref|NC_002505.1|	1191904	TATGCTGCTTGGGTTACTCACCTTTGCCGACGATCAATTTCCAC	GGGIIIHGHHIHHCCFFFHFGFGHGFGFEEHHDHFHBCE?ABB5	0
No name	+	gi|15640032|ref|NC_002505.1|	2353558	TATAGTGTTTCGACATATAACTCATCATGACTCTCAACGT	A;@BCE>EEEB>EDEE.CCFFFFFDFFDFGFG=FDFFDDE	0
No name	+	gi|15640032|ref|NC_002505.1|	2245518	TACATCATTGGTAGGTT	FGGIHIIIGIHEGGD9A	0	11:C>T,15:A>T
No name	+	gi|15640032|ref|NC_002505.1|	2734511	TATTAGGAGTTTTTCATGCATTACCCAACA	A?CAFFHFF68CACFGGH=C0CBEGHFDEH	0
No name	+	gi|15600771|ref|NC_002506.1|	825540	TAGGAGAGAGTATTCATGTTTGAATATGACACATTGCGCCTCAT	FFGHHIIHIHHGGBFFGF9CEFHFDGHHGFDGFDFFD:>:@F=A	0
No name	-	gi|15640032|ref|NC_002505.1|	1993465	CCAAAATTAGTTTTTACACCAAGAATGTGGTTACGAACATA	CAAECA/DD@CGDFDFE?FHFGDFHFHHIHHIHHFFFIGGG	0
No name	+	gi|15640032|ref|NC_002505.1|	2914742	TAACACGAGGCAAATTAAGCCTGTAGCCAAAACGTCAC	GGGHHHHHHHHHIHIHIHFHFGFDGFFDGHHFFEHFDE	0
No name	-	gi|15640032|ref|NC_002505.1|	1640606	TAAAAAGCAGTGATGGATA	@EGHGEFFFHHHFHHFFFF	0	0:T>A,6:G>A
No name	+	gi|15640032|ref|NC_002505.1|	1170661	TAAAGCTACACCCACACACAACATCATAAAAACTATGCTTT	FFFFFHIIIHHHDFEDDEEEHEIHHFFEAFHD>BDFF@555	0
No name	-	gi|15640032|ref|NC_002505.1|	2549247	GCAAGACGACAATCTATTCCATTTATTCATCGATATTACACATA	8?>A>@EFFCCA=GDCBEFEF=FDGFHHFFHGIIHFHFHFIFGF	0
No name	+	gi|15640032|ref|NC_002505.1|	2466856	TATCGCCAATGTATA	FCFHCEEEHFF0AEG	0	8:T>A
No name	+	gi|15600771|ref|NC_002506.1|	995054	TACTTATTGCCACTGTT	FGGIIHHHFHHHHHH9A	0
No name	-	gi|15640032|ref|NC_002505.1|	2611825	TGATGGATGTCAACGCAGGC	FC@=CA5-55>55+CDC@88	0
No name	+	gi|15640032|ref|NC_002505.1|	2239797	TACACCCCAACATTAGTCGCTAAAGCCCATTTCGAGACTAAAAA	FGFHHHHHHEHHFFGHFGECDF,CDGFH;8CDBD@D@EDECEGE	0
No name	-	gi|15640032|ref|NC_002505.1|	1397199	CTATTAGCGGCGCTCTTGTGGGTATTTGAACCGATTCCTATCTA	ADBDC>>>>C>@FFFFE@?DAADDGHGEC>HHFFHHHHIIIGGG	0
No name	+	gi|15640032|ref|NC_002505.1|	2448199	TAATCTCCGCTTGATATTTCTCTCTACAACCACATGGTCAAACA	FGGIIIIIHGHEHHHGGHGFHGFHHHDGHFEDFFD=DCBAA?C5	0
No name	+	gi|15640032|ref|NC_002505.1|	70178	TAATGCTGGTGCTGCGTAATCAGGCAAGCGCACTGGCGTTCATG	GGGHHHHHFFFFFHFHHHEHHHFGFHHF@DFHBBFB?C5>EDDA	0
No name	+	gi|15640032|ref|NC_002505.1|	148401	TACGATTGAGCGGTAGATCGCGCTGATCGATGCGGTCGATTCCC	GGGHFHHHHFFCEHEEHHHFEBBECEHHHHH@DCAECHB5AAAA	0
No name	-	gi|15640032|ref|NC_002505.1|	2809761	GACCCGTTCAAAGTATCGGACGCCGATACCATGCTCAAATA	AF>?A=CA-CCCHEEEC>CHECHDHGDEHHHIHHFBFHFFF	0
No name	-	gi|15640032|ref|NC_002505.1|	15253	GCGAATTTCGCGGGCTTTTTGCATTGCTTAGTTTGGGTGTTTA	:@BDC57>>C7AFFDFFEFAFFGFHHFFGGFFHHHHHHHGFGF	0
No name	+	gi|15640032|ref|NC_002505.1|	748004	TATATACGTATTCAGCCATTG	GGGHIHHHFBFFHHIHFFHFG	0
No name	+	gi|15640032|ref|NC_002505.1|	857546	TAGCCAAGCGTCTTCCTCTTCAGGTTCAAGGACCTTCAGCTT	GGGIHHHFHHHEEFHFDDEGHHGH9AEFDA?EF@FCFFFDEF	0
No name	-	gi|15640032|ref|NC_002505.1|	250820	ATTATGGCCGTTCACATATA	?C/C>>>DFHHFFEBBBCBC	0	19:G>A
No name	+	gi|15640032|ref|NC_002505.1|	2721863	TAGATCACTTTCAGATCATCACGG	C?CFFBEFHFFHDDGDFHGF@DEE	0	23:T>G
No name	+	gi|15640032|ref|NC_002505.1|	2193189	TAGTATGTTACAAGCCCAACAACGCCAACCAA	FFFEFHHAFFHHHHHFFHCE>AC>CAE>ADFF	0	26:T>A,27:G>A
No name	+	gi|15640032|ref|NC_002505.1|	2242071	TACATTTGGTGATGGCCAAAACCGACGAAGTGATCTGCTTA	ECEEEEBEE+ACF/-EDDE-7,7+>DD7C@D@FBF-@CC@D	0
No name	+	gi|15640032|ref|NC_002505.1|	22441	TAAAAGAGGGCCATTCTGTGCTACGCGTCCTGTCACCGCCACGA	FFGHFIHHIHHH@FHFGGFGFHIIEEFEC7CBGFFG=>>CADC5	0
No name	-	gi|15600771|ref|NC_002506.1|	462315	TTAGAAAGCATACTGCTCAAGATTGCAGGCATTCCACAGGCGTA	88CA=A8@FEA0=FGE=CD9FGF?@HGFHFC99;/CE;CCAFFF	0
No name	-	gi|15600771|ref|NC_002506.1|	650364	GGCCACAAACTTATGGTA	F@EC?BCC8CE>FFCFFF	0	16:C>G
No name	+	gi|15640032|ref|NC_002505.1|	2791740	TATAGCTGTAGCTCACAACCCCTTCGAGGCCTGAAACCGTATCA	FGGIGGHF>EFHHIHFHDE@EDACEFFEDECF@ADE??C>?AE5	0
No name	-	gi|15640032|ref|NC_002505.1|	1992325	GAGTGGCATTTTCACTCTCAAATTTTGCAATAATTGTATCGCTA	5=BA/A=FBFFEGDFDF@HFGCEHGFGHHHHHHFFHHIHHIGGG	0
No name	-	gi|15600771|ref|NC_002506.1|	261319	TTCGCGTGTTGATGCACTTCATA	EEHHHHHHGHIHHHHHHIIHGGF	0	21:A>T,22:C>T
No name	-	gi|15640032|ref|NC_002505.1|	654705	CGAGCGACATAGAAAGAGCGGTCACACTTGGCAGTAGAGCGTTA	>DEFDDBDBDE=DEA>C@CFGFGDGDHGGHHFHHHHHHEEHGFG	0
No name	-	gi|15640032|ref|NC_002505.1|	1796213	AATGACTGGATGATGGTCAACTA	BDFHHHFFBDHHHHFC;CFC;BC	0	18:G>A,19:T>G,20:C>T
No name	-	gi|15600771|ref|NC_002506.1|	99264	ACCAATGGCTTTCACCAAACGGAAATAGATTAAGTA	DDADEBD?DA/CDDHEDFAHHHFHGBHFE>CHIFFF	0
No name	+	gi|15640032|ref|NC_002505.1|	1723604	TATGATGTACTGCGCTGGCCTATGTTTGGTCACTTTTCCACTTT	FGGHHHHHFHFFFHDHE=FFFFFG9DACEFFC@CCE?AB?=555	0
No name	+	gi|15640032|ref|NC_002505.1|	2858520	TAAGCCAAAAGTCACCAATATGGCGATGGCGCTGACATAGATGC	GFGFFHFFHHIDF?AEHE=EFGFDCFC@EB>DCCDDDFGDHFF5	0
No name	+	gi|15640032|ref|NC_002505.1|	2828145	TATCTACCGTCAGGAAGATCTGATGCAAGAAACCATCAACAA	FFFHIIFFCFHEFH/CEF@=CEHFGHFEFCAAACCFDC??AC	0	37:G>A
No name	-	gi|15600771|ref|NC_002506.1|	103235	TGATGTATTAGGCTTATACACCCCAGATACTGCGAAAGGGTTTA	5HF@DDA--A/C@DC?DCC>EHGEFDGFHHHHHHIIHEIIIGGG	0
No name	-	gi|15640032|ref|NC_002505.1|	861156	CATCGTTGAGCGCGGCAAAGAGGTGCGTGAGCGTACCAAAGATA	5F@DFGCDC@AAD@E?=FEFHEHDHHHEEFBHHHFFFHHEHFCC	0
No name	-	gi|15640032|ref|NC_002505.1|	108971	TGGTCGTGGTACTTATA	C>=EDHFC8A;HHFFFF	0	1:C>T,4:G>T
No name	-	gi|15600771|ref|NC_002506.1|	973078	GGAGTGTAAACCACCTATGGACTGTCTCTGCACTGCAACTA	A?GDDDEA77;A0FE@GGGFDHIIHHGHFFCFHFHFEEGGG	0
No name	-	gi|15640032|ref|NC_002505.1|	1466343	CGAAGGATGCCGCTACTGTCTTGTTAATGTTGCTGTGGTGTA	5BAABCCAC>>=FGDDFDFFFHFFHFFFHHHFFHHHHHFFGG	0
No name	-	gi|15640032|ref|NC_002505.1|	2921855	AGCTCTTAGAGCGTA	GFHGEBFFEFE>A;C	0
No name	+	gi|15640032|ref|NC_002505.1|	536726	TATCCAACTGCTTATCTTTATGAATGAGCATCGAGTGAGCAAGG	GGGIFHHHHHHIHGHFGHHFGHFDFHHHIHIHHDFFFDDDE?77	0
No name	+	gi|15640032|ref|NC_002505.1|	1080617	TATTCAACACCACATTAGCGGTTTTACGCCCAACGCC	FFFIHFHHHIHHHDGDDHFECC>E;FG:@DDEH@D7>	0
No name	+	gi|15640032|ref|NC_002505.1|	2445097	TAGCCTGTCCAGTTATCTTCTGGTTGAG	GGGHIIFHHFFF9ADGFGGF=AF9/@?A	0
No name	-	gi|15600771|ref|NC_002506.1|	38488	GTGCTTTCCACTTTTGCGATAAAATCATCAATGGCATTA	ADDFFHE=A/BFEFEHFHFEFIIHHHHHFFFIIIIIGGG	0
No name	-	gi|15640032|ref|NC_002505.1|	275764	ACATGCTGATTGGATTGGATATTGGTGGCACAAAAATAGAAATA	8FBFHGFFC=DDEC=FCAHDBDHFHFGGDFHGIIIHHHHHIGGG	0
No name	+	gi|15640032|ref|NC_002505.1|	181151	TAAACCTTGCTCTTCGTGAAGGT	FFCFHIIHIHHHIIHF=FAEFF=	0
No name	-	gi|15640032|ref|NC_002505.1|	266991	GCAGGCAGCATCATATA	FFHFHHHGHHGIIIGGF	0
No name	-	gi|15600771|ref|NC_002506.1|	512041	GAATAGCTGTTGATGCATTATTA	FEAHHHHGFIHFHF?FFIHHFCF	0	18:G>A,21:T>A,22:T>G
No name	-	gi|15640032|ref|NC_002505.1|	2522672	GAGCCTCGTCAATAACGCCACAACTTAATCTGCGCATTCATCTA	5DCHDDEFGFAC>>7>;CCA=A9A=GBFEC@HHBEBFHFFFFFC	0
No name	-	gi|15640032|ref|NC_002505.1|	2943922	GCCAATGGGCCCGGCGTATTTGCTTGATGTGGTCGGCATTGATA	5?A-A>>C>>>>7C;FHFFFHHHFHHHHHCCHHHHHHFFIIGGF	0
No name	-	gi|15640032|ref|NC_002505.1|	2660691	GGGTGCTATCTTCATTAACGCCGCCCGCGGTACTGTGGTCGATA	5?5@@?D==F@DFD@D<<CCCCCCFCEHHIIIIIIHHHHIHGGG	0
No name	-	gi|15640032|ref|NC_002505.1|	824685	CGACAGATCCACCTGTA	FE=HFDFAFE>GHIGFF	0
No name	+	gi|15640032|ref|NC_002505.1|	409318	TATGACATGCAATCGCTCAGTGCTGAAATTAACTTTGCC	FCBFFFHFHFFFGFHDFICCADDEG09?ECBBBAAE?88	0
No name	-	gi|15640032|ref|NC_002505.1|	2803954	CAGCAGCGGCCATTCACTAATTTCATCCAGTTCTAGCTCTTGTA	5F=C>77DA?AEBFDBHHFDFHEGD=HHHGFHHHIHHHFIIGGF	0
No name	-	gi|15600771|ref|NC_002506.1|	135976	CTGTTCAAGTCGTTCAAACTGTCTAAAACACTCTATTAATA	ADDFEFC@BHFDFDFCFCFFFHFDFIHFGDFFHFFFFHGFF	0
No name	+	gi|15640032|ref|NC_002505.1|	1620381	TATCACTGATGAAGTTGCGCTACGGATCGCGCAGTCTCGTCGCC	GGGHFFFHIIGHHIFHFFBEHEHEHHDEDDCEHDE@FFFH@7>5	0
No name	-	gi|15640032|ref|NC_002505.1|	275572	TGATTGCGATGCTACTTTAGTTAGTCCTTGCGGCACCGTTCTTA	5E:@EE@FFFFHFGHFDCFDFFFHHHHHHHHFF?FHEHFFHFFF	0
No name	-	gi|15640032|ref|NC_002505.1|	221548	AATTACTGATTGATGCGATCGCGCAAGCGCTCATTTTCAAACATTA	5A=DCE?DE=GEEEE=HCE>>>@FHEAC@DCDGFFHFBFHFFFFFC	0	42:A>T,43:C>T
No name	-	gi|15640032|ref|NC_002505.1|	2092480	CCGCGACGAAACCCGTACAGTGCCAAAGGAAACAGCAACATATA	5>77EFEC@@5>DFGHGFFFDGDGHHHFGFHFIHHFFHIHFGFF	0
No name	-	gi|15640032|ref|NC_002505.1|	206708	ATTGTGGCTCGCGCGCCACAAAAATTGGATGAAGCGCTGCGCTA	5A@BC55*HBF>@C;EAFCFIIHHFHFHGFHEFBHHHHHHHGGG	0
No name	-	gi|15640032|ref|NC_002505.1|	1070085	CAGTGGAAGTGCAGTGTGCTGGGCGAACTGATGCGGGGGTA	GFGFHGHGFHHIIHHHHIIHHHHIIIHIHHHHHHHIIIGGF	0
No name	-	gi|15640032|ref|NC_002505.1|	2809761	GACCCGTTCAAAGTATCGGACGCCGATACCATGCTCAAATA	CC:?5FFFGEECCFD@HECHEC>>GFCFHFHHFFFHIIGGG	0
No name	-	gi|15640032|ref|NC_002505.1|	221550	TAACTGAATGATGCGATCGCGCAAGCGCTCATTTTCAAACATTA	555FFFDEFHHEHCFHDHACFFEECCDFGHHHIIHHFFCIHGGG	0	36:T>A,43:C>T
No name	-	gi|15640032|ref|NC_002505.1|	234716	AGAGTGGCGCAATGTATA	HHHHHHHHHFFHHIHGGG	0
No name	-	gi|15640032|ref|NC_002505.1|	743793	GCTCTACATCGTAATGCGCGTGTACTTTGAAAAACCGCGTACTA	5??DBFFD@FHFDEAC>=EDHDGFGCAHHFFEC@HHFHHEAF?F	0
No name	+	gi|15640032|ref|NC_002505.1|	2859121	TAGCGTGTTTTTTGCCTTTGCCATGTTGGCCATCTTGCATGCAT	CFGHHHHFHHHIEHIFHF?DCFFBFAAED=C=C=CFDFFHHFDA	0
No name	+	gi|15640032|ref|NC_002505.1|	1284026	TATCTGGCGCCATTTCCAAGAAAATGTCGTATGCGGTATCAATG	CCBFCEHHHEC@EFCEEFGHAEDDFFFGH;CBB/CC,>AEEBBA	0
No name	+	gi|15640032|ref|NC_002505.1|	2828824	TAAAGATCGAGCCACTGGCCAACTTCCCCATCGAGAAAGACCTA	FGGHIHFHHHGHHHFHGDFFHHFHFEFFF?EFEDF,5A-?C?BA	0
No name	+	gi|15600771|ref|NC_002506.1|	636842	TACTTAACCGCGTACGCCTGCATATCGCTTCATTACACCATCAA	GFGHFFFHFEDBCHC=CHFHHFFFHFF@CFH=AAEDBED@CFC5	0
No name	-	gi|15640032|ref|NC_002505.1|	2921882	CGGCCCTGATGGAATATA	HEE?DEDHHHHFHFEFFF	0
No name	+	gi|15600771|ref|NC_002506.1|	144411	TACTGCGGGTATGGGCTATGAGTTGGATGCGATTGCGGC	FFFIHIHHC6>EEFFDFFGGGHA?CHFGBBEDCDF=>77	0
No name	+	gi|15640032|ref|NC_002505.1|	2457597	TATAAGTTTAGTCAACTCTCAACCAAAGCGAG	GGGFFH8CFBBACDEFHFHGFHBDFHIGFD@C	0	31:T>G
No name	+	gi|15640032|ref|NC_002505.1|	2854454	TATCGATGCCACTCG	GFGIIIFHHHHIIHH	0
No name	+	gi|15640032|ref|NC_002505.1|	2688623	AGCTCTCTTATCCAAGAGAACTCACTTATAGCGA	CEEEEEE>CEGDFGDFDEEF@EFFFE@.@@E@D7	0
No name	+	gi|15640032|ref|NC_002505.1|	1056509	TAGATACCTGACCAGTCTGGACCGCGATGGCGCAGTTTTTTCG	FGFHHHIIHFFHHHIHFGGFGHFACEEBE@CCHBC55AFHCFE	0
No name	-	gi|15640032|ref|NC_002505.1|	873500	GACGTTTACAAACGGAATTAATCCGACTTCACAAAATACACCTA	EF@FGDFBED/A/FAC=ED,EC>C=DHEFBFFEHHHHEC8FFFF	0
No name	+	gi|15640032|ref|NC_002505.1|	2313192	TACAGCCGTCTATCCAGTACGGCAAAGCCTTGGTCTATCTC	FFGIIHFHCFFFDFFHHHGHCCEHHFHF;CACDEBDBBBDG	0
No name	-	gi|15640032|ref|NC_002505.1|	449690	GATTTTGATCGTAAATTCCATCAATGGATGCCTAAC	==C=@@EE9>CA.----E=FFFGFFECCBEC;EAAC	0
No name	+	gi|15600771|ref|NC_002506.1|	705706	TAAAAACATGGTTTCGTTGGGCAGTAGCTTATTCAAATCGTCAC	GFGHIIHHHHIAFFFHFFEEAFFHFGF@AD=ABBFCBFFEFFF@	0
No name	+	gi|15640032|ref|NC_002505.1|	1913613	TATTGCTCATCAGCTTACCCCTGAACCTTAGCCACAGA	FFCB8AEC>FCGF@ED=EAAF,>CFHFAC9/9A?B?;C	0
No name	-	gi|15640032|ref|NC_002505.1|	169822	GACAAATCGTTAATGATCTGCTCGAGCATGTCGGCTTA	FE?5A,DHGDEBEBFDFF7E:C@FHHFHEEHEHFEFCF	0
No name	+	gi|15640032|ref|NC_002505.1|	2019660	TAGCGTTGATGTTCGAGGC	FFGHE@CFHHFABGHFHFB	0
No name	+	gi|15640032|ref|NC_002505.1|	2241915	TATTGCTCGCCAGAGCTTTATTACAAAGACCCGACTTGCTTGTG	GGFFFHIIHHHHHDFFFHFDFFFFEE=AFFH@CEA>@BBCBB@5	0
No name	-	gi|15600771|ref|NC_002506.1|	366523	GTCGGGTGTTGCATTACCAAATGACGCATCAGTAGCATTA	>DC@DHHFBEDGDGHFHFFHHHEEHFHGHFBCE;FHFFCF	0
No name	-	gi|15640032|ref|NC_002505.1|	591416	TCTCGGCACAAATCCTAGCAGAAATTAAACAGCACGGCGGCTTA	5>7C?A=?=?C8=@EDHIHHHDCFHHFFAGFEC>BEEH@IHFFC	0
No name	+	gi|15640032|ref|NC_002505.1|	520238	TAGGAGTATTCGCCCCCCACGTTTCGGCCAGCGTCAGTT	GFGHHHFFHFHFHHHHHC>CC7CCD>CEDFDCCEEEE5A	0
No name	-	gi|15600771|ref|NC_002506.1|	888395	TTTGAACATGTTGATA	HHHGDCHHHIIIHGGG	0	5:G>T
No name	+	gi|15640032|ref|NC_002505.1|	2608515	TAACGCGAAATCTTGTGAATTAGGCTTAAACTGCACACAG	FGGF?FHC>7CBDGHG?E0A?E?FGFFH???DBF=?C@DA	0
No name	+	gi|15640032|ref|NC_002505.1|	670017	TAGTTTCTATCAAGCCTTCCTGATTTTGACCTCGGTGATTTTCT	GFGFHHHIFHHHHFHFHHGBEHFFFHFGHH=CDA>>>,88CA?8	0	31:G>T
No name	+	gi|15640032|ref|NC_002505.1|	1862939	TACATGACCGCAGTTTGGGATTTCATACAGCTCACTTTGTGCGT	FFFHH?FFBEHHH@FDFCCDEDBFD=BDGFDC=CD?8AD-A=C5	0
No name	+	gi|15640032|ref|NC_002505.1|	2553431	TATGATGCATGGCAATTTTCACCACATAACGACAGAGAAATATT	FFFBFFHHHFFHHH@FHHGHFBFCDF=ABFCDC>>==AA-??55	0
No name	-	gi|15600771|ref|NC_002506.1|	854403	TTAGTTCAATTATAGAAACAATCATGTTGCCAAGTCGCTATATA	5FBFGCDFD/AC=D=FD9FFGFHHFHHHFFFEHHHDHHHIHGFF	0
No name	-	gi|15640032|ref|NC_002505.1|	2095305	CGCATTTTGAAGAAAATGGCGACCTGCTCAATCCACCTGATGTA	5=FFCGHFDFE=FGCCDHDAFDHHHHHHFFGHHHCIIHHFHGFF	0
No name	+	gi|15640032|ref|NC_002505.1|	957829	TACAGTAGCTCTTCTGCCGTACCTGGACCTCCGGGG	FCFFEFFFHHFHHHHH@FE>CEHFGFFH@BD?75>>	0
No name	+	gi|15640032|ref|NC_002505.1|	2854013	TACATAGCGCTGAATGACATTTTCGAGCGTGAATCGACTTCACG	GGGFIHFHHHHHFBFGHHFHHHBFFF@DFCDFFGGFHBEDDBF5	0
No name	+	gi|15640032|ref|NC_002505.1|	2452532	TATGGCGATCGCCTCCGCACAAAAAAACTTACACGACAATCTCG	FFFAF?CCCFEEHHEFHEHAC-7A,>5+5AAFDBEE=C7F-E?5	0
No name	+	gi|15600771|ref|NC_002506.1|	963607	TAGGTCTACTCTTTCTCAGGACTTTCTCCCATCACACCTTAAAA	GGGIFFHIHIHHIGGGHHHHHFFGFDFDDCBDFFFFE:A/88AA	0
No name	-	gi|15600771|ref|NC_002506.1|	159417	AAAGCGAAGTTGATGAACTA	EFEDFFGEFEFFHFFEAGFF	0	1:G>T,15:T>C,17:C>A
No name	+	gi|15640032|ref|NC_002505.1|	2682224	TATGCTTACAATTCTTAAATAGATGAGACAAAGCAACGTACGGG	GGFHIHHHHFBGHHHGFHHDDD@FF@GFFDF@DFFBFFAED>55	0
No name	+	gi|15640032|ref|NC_002505.1|	2473612	TAAGTGCTCAACCAAGCGACGTCCGGAGTCATCACTTTCTA	FFGIFFFHIIHHHHHFFHHHHHHDHHDEDFHHHF=CEE@BD	0
No name	-	gi|15640032|ref|NC_002505.1|	2125437	AGGGCTGCTTAGCCAGACTTGTTGCCAGTAACATATGTGCTA	A777FFA//FDB?=GBEFEEHGFDC9BGEA9;BFHFEFFCFC	0
No name	+	gi|15640032|ref|NC_002505.1|	637566	TATCAATCACAGTTATTGG	GGGHIHHHHIHHABFGFHH	0	15:C>T,18:A>G
No name	+	gi|15640032|ref|NC_002505.1|	1397819	TATGTATCGCGCGGAGCAGAAAACCATTGAATTAACCATCAA	FFGHHHFHHHHHHHBCCFFHHHDFDDFFFA5A?EFA?=DDAC	0
No name	-	gi|15600771|ref|NC_002506.1|	499366	GCTCGCTGATTTGGCCTGCTTGGCTTTGTGCCAATTACGACCTA	>>7DDC=E8-7C>>,ADE;DFFBFDEFEFFDEHHFHEHECFFFC	0
No name	-	gi|15600771|ref|NC_002506.1|	479193	CTGAATCTGTTGATTTATCGGTTGCGTCACCAAATGAATGTA	?FHEA-DE=ACGDEE=EAEE>HHHED?7,DCCCF@FFFHFFF	0
No name	+	gi|15640032|ref|NC_002505.1|	1784819	TATATCAGGACTTTCTGTTTGTCATAGCCAAAATAGACTGTGAC	FFFFFHFFHHFHIHFHHCGGHFHFGH@DEGCB,AA?EBFFBBFA	0
No name	-	gi|15640032|ref|NC_002505.1|	2510047	AAAACCATTCAGTGGCATATCAGGCGCGTCCGTCTCTAACACTA	AA55=C?=AGBFGEAFFG@FFDBFBEGHHHHHHHHHHFFHFFBF	0
No name	+	gi|15640032|ref|NC_002505.1|	883130	TAATGTTTTTTTTACCCATAGCAAAAAGTGTTTCTAGTATCGGA	CCFHHFHHHIHHHIIIIFHIHHCGGHFH=555ADFFH?FFDEC5	0
No name	-	gi|15640032|ref|NC_002505.1|	463301	ATAGTTTGCCTATGTCTATGCCTATGCTTATGGGGATTCACTTA	8C/@CEABDDFDFHHHGGDF=EFHHHHGFFFEGFFFFHFFIGFG	0
No name	+	gi|15640032|ref|NC_002505.1|	239131	TAAGGTAAACCGGTAGTGAG	FFFHFAC8AEFED+>E9EGD	0
No name	-	gi|15600771|ref|NC_002506.1|	48152	CCCGGTACCACATCAGCGGCGCCCATAGCCAGACCTTTTA	CC>?CFDFDBFFEHCA7BC=E@?FHGFDFHHHHHHFFGGF	0
No name	-	gi|15640032|ref|NC_002505.1|	2661379	CCATAAGCATAGATA	?9BE0FHHFHFFFFF	0
No name	-	gi|15600771|ref|NC_002506.1|	135973	CGCCTGTTCAAGTCGTTCAAACTGTCTAAAACACTCTATTAATA	5>;AC=FCBC@@HFFFFGCCAFHHHHFFHFCGFIHHIHHIHGGF	0
No name	+	gi|15640032|ref|NC_002505.1|	1464934	TAAGCCACAGCGCCTAATGCGACAGACCAGTCTGGG	GGFHIHHHHHIHHHEHHIFFDDCHHHFFDFDDDAAC	0
No name	-	gi|15640032|ref|NC_002505.1|	114707	TCAATCAATGCGAGATAAGCAATCAGTCTATGCGTGCGGACATA	5BC5@C>57@FBDC=BDF@D?DGE?GEA,,ACCC+7ECHHHFFF	0
No name	+	gi|15640032|ref|NC_002505.1|	2522865	TACATCCGGGGCTATCGTGAAAACTGCTTTTTTCTGTTTGAT	GGGHHHHHHHECEDHHHFHFFGEDGGDEFHGHCBDB5AACDD	0
No name	+	gi|15640032|ref|NC_002505.1|	2792004	TACGGCGCGAAGCATAGTCATAACCAAAG	8CFEEC>CC>>+CDGF/AAAF5-?EF5AA	0
No name	+	gi|15640032|ref|NC_002505.1|	2553431	TATGATGCATGGCAATTTTCACCACATAACGACAGAGAA	CEEEEEEEEEBEE=-8CFGGGGFFDE-ACBEEC>>8=7A	0
No name	+	gi|15640032|ref|NC_002505.1|	521027	TAATCGTTGCTGATACTCACAGGGCCAAAAAGGTGGG	FGGIIIFFFEFHHIIGFFFHHHD:EDEHFDA@@/AA>	0
No name	+	gi|15640032|ref|NC_002505.1|	268046	TAGTTTGTTGCCAGCACCCCAAAGCTGCAGGGG	C>A8ACFHHHHFGHHFFHEBDD@EFGHH@ADCC	0
No name	-	gi|15640032|ref|NC_002505.1|	59460	CCGATTGGAACACTGACCGTTAATGTGGTGGGGTCATTTA	57FDDE?A?A?=FHHHBEHHHHHFHIHHHHIIHHHHHGGG	0
No name	-	gi|15640032|ref|NC_002505.1|	2378906	GTAATTCACAAACACCACGGTTTGTTGGCTATTCGCGGTATCTA	5B?A-AA5=A55A,>A,D@FFEFFHHHHFFACCHHHIIHF?CCF	0
No name	+	gi|15640032|ref|NC_002505.1|	671390	TAATTGAGTTGGAAGGTGACTTCTTTCTTATCAAACTCAGAGG	CF0CFHFF/AACFBFHHFBDCG0A0A090A=EDGBBBFHDB8C	0
No name	-	gi|15640032|ref|NC_002505.1|	1510135	CCAATCGAAGCGTAATTTACGCTGCGAGAATGTCGCTCACCTTA	5A=DDCDEADFFGFE@FE@HEEHHEGGDGHDHGHIHHFFIIGGF	0
No name	+	gi|15600771|ref|NC_002506.1|	90112	TAATCACCCTTATGCGGGCAACTATGTGGTGATTCAGCACGGTA	FFFHHFHIHIHFGHF@E=CEFHFFFDF=C=C=FHHFGFFD>>CA	0
No name	+	gi|15640032|ref|NC_002505.1|	849861	TACATCATCAATCGCATTCTTA	FGGFHHIIIHHIHHIEHHFFGD	0	20:C>T,21:G>A
No name	+	gi|15640032|ref|NC_002505.1|	2087522	TACAGCACATTTATCAATTCCTTGCGC	FGFHHHFHHHIHHHHHHHFDFDDBFC@	0	21:A>T,26:G>C
No name	-	gi|15640032|ref|NC_002505.1|	2776260	ATACCGATGACTAACGCACTTTGCCAACTGACACCCAGTAAATA	5A:EEFGGFGFE>@CBDDHIHHGFGGGIHHFEEHIIIHFHHGGG	0
No name	+	gi|15640032|ref|NC_002505.1|	2828792	TAAGAGCTTCTTACGTGATTACCCAGAAGGCGTAAAGATCGAGC	FCFHHHHIHHHHHHHDFDFGGECFGFFF??;C@CE,C@FFDE@@	0
No name	+	gi|15640032|ref|NC_002505.1|	670904	TAGTTACCATTAAATTGGTTATAGCTGGATTTCTCAACCACACCA	F?FFFFFH?FFEG=FDGH9A=ECBFDFF;DGF0DDAED@C;D:D7	0
No name	+	gi|15640032|ref|NC_002505.1|	1055800	TAAGCCGATCGCAAAAGAGTGAAGTTGTGGCCACCATGCCGCAC	FGGFHHEECEHEHHHHHFFBFEGFCC@C@>F@AEFDF-A=>CC5	0
No name	+	gi|15600771|ref|NC_002506.1|	61154	TAATGTTTTGCTTCACTCAATCCAAAGTTGTCACACGCCAATGT	FFFFHCFHHHFHHHHFFGFFHCDFGDF9A?EFB@DG=C@E>BB5	0
No name	-	gi|15640032|ref|NC_002505.1|	2818503	TGATGACAATGAACGAAAAATACGCTGCGCTCAAAAGTAACGTA	5HGFFFFDFDEA5CBFHHFEDCHCHHHCDFDFGIHFHHFCHGGG	0	43:G>T
No name	-	gi|15640032|ref|NC_002505.1|	69077	CGATTGGCTCAGACATAAACGTGCAGCCGCGCGCGTGACGCTTA	?FFFC?A-DFFE?DBA-A5FFDHHCBHCBHHHHHEHHHHHHGGG	0
No name	-	gi|15640032|ref|NC_002505.1|	1053074	ACCAAAATACCGTGTGCTAGGGTGAGGTTTTGTAGTAAGTA	5>88?AC@D@DDFHFHFFFHHHFFFDHHIIHHHHHIHFFCF	0
No name	-	gi|15640032|ref|NC_002505.1|	2353516	TGCCACTGGTTACCTTGGTCAACAGAGCGACTTGAGCTGGGCTA	5D?CBFFEA?E=DFDGDDHGEAFFDDBEHHHHHHHFHHIIIGGG	0
No name	-	gi|15640032|ref|NC_002505.1|	71538	CACTGGTACAACAAATA	FCA/A/EA,>ECEEAA@	0
No name	+	gi|15640032|ref|NC_002505.1|	253544	TACATAAATCCATTTGCTTCGA	ACC./8ACC/8A//9AC.9AC;	0	21:C>A
No name	-	gi|15640032|ref|NC_002505.1|	835782	TGGATTTGGCGATTCCGCACGGGAAATTTTCGGTGATA	C=DCE>5@5,AE55+>,7-DGDGEC0>CAHHFA80CCC	0
No name	+	gi|15640032|ref|NC_002505.1|	1068168	TACAGAAGAAGACGCCTTGGCGGATTCGCAGTTAGAGCC	FFFFFFABABEHFEHEDDFFDECH5CAEDE@?-C=D?5C	0
No name	+	gi|15640032|ref|NC_002505.1|	1478312	TAGTAGTGGACATTGGCGGCGGTACCACCGACTGCTCACTT	FFGFFHCFFEF/CCEHFCEBCH>>CFFE:EE7=CDBDG@?D	0
No name	-	gi|15640032|ref|NC_002505.1|	2619810	ACATGCGCGCCTTTATAGCCAACGCTCAACATTTCACCATATTA	5@DAA>>7A=ACECB=DB@CC5FFDGFFFHGFGFCCIHIHHFFG	0
No name	+	gi|15640032|ref|NC_002505.1|	1412667	TAATCAACTACGGTATGACCTACATCGGCGTTAGCCCATACTGG	FFFFFHCCEFFEDFFHHBABGFFGFFDDAA5+@CA5-A=CFBA5	0
No name	-	gi|15640032|ref|NC_002505.1|	2453604	CCGATCTCGGTTGCGAATTTCTTACGCTA	@CDCC=CEDC>@:CCCBFEAC9CCCA0>F	0
No name	+	gi|15600771|ref|NC_002506.1|	137140	TAGAAGAGTTCGCGGTCAGCCTATCACC	FFCC8CFC8AAFECB@C@FHFFFHHFAD	0
No name	+	gi|15640032|ref|NC_002505.1|	2504488	TAATGAACCCGGAGCCACTTTCTTGCCATAAACCAGTACCGGAAT	FGGGIIHHHHHDH@HHFFFGFDFGFGGFDCFFGHFHFFF@C>>>5	0
No name	-	gi|15640032|ref|NC_002505.1|	170136	GTGGCACCCACTGAGCAGCTGTTTACCGATCCGCAGCATGAATA	5CBE:>;AADHHGGDHHHFHGFHF@HDEDHHHHFHHIHIIHGGG	0
No name	+	gi|15640032|ref|NC_002505.1|	395682	TAGGAGATGACAAAACCCTATATCGAGAATAGGCTT	FFF@C>EFHHHDGFAFEH@?DFFF@D;FDDFAE/87	0	33:T>C
No name	+	gi|15600771|ref|NC_002506.1|	471192	TAAAATCTATACAGATGTATGCCTTATCCATACAACCGATT	FFGHHIIIIIIIGDHHHDEGHGDED=DFHD@DFEDE:D7>>	0
No name	+	gi|15640032|ref|NC_002505.1|	148401	TACGATTGAGCGGTAGATCGCGCTGATCGATGCGGTCGATTCCC	FFCEFAEA>A>>C7>@/?C;>+>CE@CFC:E?>5*>557AA5EA	0
No name	+	gi|15600771|ref|NC_002506.1|	787295	TAGCTCAATAGTCTCG	A>CEEBECECEFGGGD	0	0:A>T,6:G>A
No name	+	gi|15640032|ref|NC_002505.1|	2260316	TACCATGCCCGCCAACCTCACCATT	GFGHHHHFHHHHHHEHDFFFFHFHF	0	16:A>C,20:T>C,23:C>T
No name	-	gi|15640032|ref|NC_002505.1|	221552	ACTGATTGATGCGATCGCGCAAGCGCTCATTTTCAAACATTA	5FFHGFFCHEHCFHHHECFHEEBCFHHIHIIIHFFE8HGGGF	0
No name	+	gi|15640032|ref|NC_002505.1|	31690	TACTTGCTCCTTACGCTGAATGTGACCGTGGTGG	FFGHFBFHFCFHFDHDFEHFGG0AD0AD>@>?;E	0
No name	+	gi|15600771|ref|NC_002506.1|	869803	TACACCTCGCAGCCAGTCTTTACCCTTCTCTTTCTG	8CEEECB>+CC7+CCCA-C.9A99-AE@@.8CDB=8	0
No name	-	gi|15640032|ref|NC_002505.1|	2600425	TCTGGGCAATTAGACGACATGCTCAACAAGGTCGCGACCATCTA	5@E?A5=FCBEDFFFFGFGFHF@FCEGEHCHHHHHHHHHHFGGF	0
No name	-	gi|15640032|ref|NC_002505.1|	2321880	AGTGAGTGCCAAATCGGTACATCTTAGCGCCAGAGTATA	CGFCDDEE/A,E7EC?AEA?GGFC>+,C;CC0FCECFF?	0
No name	+	gi|15640032|ref|NC_002505.1|	2746643	TAAGGCTTGGTCACGCTCACGCTGCTCCATATCACCATGCAGTT	CFFCFHBFC>FDFHDDHECFFFHEDFFDBBFFFFE=/A=CFB55	0
No name	-	gi|15640032|ref|NC_002505.1|	67454	GTTATGGACAATGGCGTGAGAAAGCAACACGGGTAAGCGAGATA	AFC=DFGGDCC:HHFFHHGDGFFDDFFEDHHIIHHHFHIIHFBF	0
No name	+	gi|15640032|ref|NC_002505.1|	239990	TAAGGAAAGCCCACTTTGAGTTTCGCTTTAGTCAGTAATGTCAT	GGFHHFHHHIIFHFFGGHFF9CDDDECEEFGBEFGDA8DBFFD5	0
No name	-	gi|15640032|ref|NC_002505.1|	2257686	CTATGCCGTATTGCCAGCTTCAGGCTGGAGTA	CF>BFDFFHFFFE@HHFHHFHHHHHHIIIGGG	0	28:C>T,29:G>A,31:A>C
No name	-	gi|15640032|ref|NC_002505.1|	1488553	GATCAATCCTTGATGTGGGTA	FFFCACFEDECHHHEFHHFFF	0	8:C>A,11:G>T,12:G>C
No name	-	gi|15640032|ref|NC_002505.1|	150072	TAGGATCATTCGCAATGCGAACTTTTAACGTTCGCTGCATA	E=DEFHHC>CEA/@@CCCA99FGHHFDCBBEHDHFHHHFFF	0
No name	-	gi|15640032|ref|NC_002505.1|	2092480	CCGCGACGAAACCCGTACAGTGCCAAAGGAAACAGCAACATATA	557ADFEC@@5ACFFGHHFFFHFGFGHFFGGCHFFFECHFIGGG	0
No name	-	gi|15640032|ref|NC_002505.1|	2321875	ACAAAAGTGAGTGCCAAATCGGTACATCTTAGCGCCAGAGTATA	5=5AAA@FFDBB???77CDCDEEDFFHHF>HHHHHFHIIIIGGF	0
No name	+	gi|15640032|ref|NC_002505.1|	1772726	TAGTAGGCGGCCATCGTCTGTTCGTTAACGGGTCG	FGGFFFFFHHHFHIHHHFFFEFFECDC@=ECDC>D	0	33:G>C,34:A>G
No name	-	gi|15640032|ref|NC_002505.1|	2766489	GCGACGACGCCTTCTAATTCTTCACCCACATGATCTTGCATATA	57DEC>DC?EA?BGE=FDE=FEDCE=GE@FFHFIHFEFBFHFFF	0
No name	+	gi|15640032|ref|NC_002505.1|	890673	TATCGTAGTCTTGGTAATTATCCAGCTACCGCAAACGCAAATGCTGCTA	DDGGGGGGHFHFHIFFFHHFFHHFGFHHHFACFDFF@CCC>DFFFFFF5	0
No name	-	gi|15640032|ref|NC_002505.1|	2706797	AGACGCTGCAGTGTGGTTTTA	HDHHHIHIHHHIIIHHFHGGG	0	14:A>T,19:A>G
No name	-	gi|15640032|ref|NC_002505.1|	53305	CATCATTTCACCCTTTTATAAGCAAGTGGTAGGTATAGTA	E?=A9997,7,@9/909??=EBBDFFDHHHHFHFFBFFFC	0
No name	-	gi|15640032|ref|NC_002505.1|	2362907	TGCGACCATCCATCGGATATGCACTGGCCGCATCAATGTACATA	577BA;AA->@>:EBEFFF@HFFHEEE>CHIIHFHFHHHFHFCC	0
No name	+	gi|15640032|ref|NC_002505.1|	2759503	TACATCACCTTTATTTG	FFGHHHHIHIIHFGHFH	0	12:C>A,16:A>G
No name	+	gi|15640032|ref|NC_002505.1|	36950	TATGCAATTCTCACAACAGGAGGTGTCTATGTCGTTTATCAAGA	GGGIIIHIIIIHIIGHHHHFFFD>CCCBDDDEFF7@A,ABE==A	0
No name	-	gi|15640032|ref|NC_002505.1|	283489	TTATTAACTTGCTGCATTTTCTTGCGGAGCATGCCGGAGAGGTA	55=A-5AFBFHHFGFA-FFAC=CEEHHHHHEBHHHHIIIIIGGG	0
No name	-	gi|15600771|ref|NC_002506.1|	280333	AAAGTGATGAATATCAAATAAAACCCAAGAGCTTTCCCTAATTTA	A8FGEAC?ED90C=D09?B>@77,/9??FDHFFFC6A>BFBC8FC	0	44:C>A
No name	-	gi|15640032|ref|NC_002505.1|	845067	GCTCGGTGAGCCGCTAGGTTTAAATCGCACCATTTTCCGTTATA	>7AEFEC@>>C+D=GFFFBGGDHHEHEGGIHHHHHF=EHFIGGF	0
No name	+	gi|15640032|ref|NC_002505.1|	527068	TAAGACGACAGGAGGTATTGGTTCTTCACTATTCACGATGA	CCCHHHHHHDHFFF@E@CECDAC?EGGHH@BACDGFF:EDC	0
No name	+	gi|15640032|ref|NC_002505.1|	1961890	TATCGTAGCGGGCTTCATCGCCGGTGGTG	FFFHFEA>CCE>CCDFGDF@C,CC>>>>C	0
No name	-	gi|15600771|ref|NC_002506.1|	204856	TCAAATGAACTGATGACCTCGCCGTTTGTCTTTGCGTTGTCTTA	5??D5BFA5DBFBDFFHD=FAF@HFFHFDDHHHHHFIIHHHFCF	0
No name	+	gi|15640032|ref|NC_002505.1|	352024	TACATTCGGGTTCAAGAACTCTTAA	FFFHHIFCFH7@DGDHFFFFBFGHD	0	19:G>T,20:A>C,24:C>A
No name	-	gi|15640032|ref|NC_002505.1|	2671375	GGTAGCGTGATGGCCACCACCAGTATTA	D>EDF@DDGE=FC,>EE6/;EFC>FBCC	0
No name	+	gi|15640032|ref|NC_002505.1|	1315271	TAGATTTGCACTGTGCCATTCGTGGCTCGAAACACTATTCGTTT	GFGHIIHHFEFHFHFGHFHFHHDEDCFF7DCEDD;==5AC=555	0
No name	-	gi|15640032|ref|NC_002505.1|	482459	ATTGCGTAAATGGGCTTTAGGATCGATAGGTGAAACAGTTTCTA	5>@DDFE?AD,CEADFGECCEHIHHHHGDFHFGFEHFFCCFCBF	0
No name	-	gi|15600771|ref|NC_002506.1|	499366	GCTCGCTGATTTGGCCTGCTTGGCTTTGTGCCAATTACGACCTA	CC>:A@FBDE@?FC,/FEDCFC-DCEACAEFFHHFFHCFFFC0C	0
No name	+	gi|15640032|ref|NC_002505.1|	1533244	TATTGGCTCTCTTCAT	ECE/888C88-9/A9C	0	1:C>A
No name	+	gi|15640032|ref|NC_002505.1|	2917595	TACGTGAAGTCACGAACTTACCTTCTTTACCCGCGAATGGATCG	FFFHHFHHFCFDFECE7EFHEBGF@AGFGAE/@7C>CCAB=FF?	0	41:G>T,42:A>C
No name	+	gi|15640032|ref|NC_002505.1|	1902130	TAAGATCACATTCATCCAAGGCTCACTGATGTGAGAACCTATCG	FGGIHHHHHIHHHHGGFHFGFFFFGHHHFFFBBBDD?EDDB=B7	0
No name	-	gi|15640032|ref|NC_002505.1|	780721	TTAATCCCAGTGTTGATTGGTATATCAGCCCTGATTCTGTCTTA	558A;A-8D@HFHGFFDHHGGDDFFEC@;CAFHHFHFFIHFCCF	0
No name	+	gi|15640032|ref|NC_002505.1|	1163916	TAAGTCTGGTGTTCATCGCGCACGATCTCTCGGTGGTAAAGCAC	GGGHFBFHHCFCDGHGFGDCFEACHF@D=C?>@,CEDEGFFFF5	0
No name	-	gi|15640032|ref|NC_002505.1|	2916936	CGAAGCACGAACGTTGGTCAGTTGCTTACCTTTCAGTGGGTTTA	>BCA;;@,-A7,>A=E?=E=EAFHHGGE?=BCG;?EC@CA>CCC	0
No name	+	gi|15600771|ref|NC_002506.1|	355341	TACAAATCAAGCACTGTAAT	CFGIIIIIIFFHIHHHGCEF	0	16:A>T,19:G>T
No name	-	gi|15600771|ref|NC_002506.1|	883410	CATCAAGCATCGGTTCAAGAATATGATGCACCGCAGGCACGTTA	5D;C-F:@C=C?FDEEAA0FAFGFFHHCEE=HFFCEAFCHFF;F	0
No name	+	gi|15600771|ref|NC_002506.1|	473226	TAGTAACCTTGGTACATATTAATATCCAGTTTTTGCATCGCAGC	CFC0EFHFFEFFFGFGFDGFHFFDDFGHF9AAD>DFFFD:@E>5	0
No name	+	gi|15640032|ref|NC_002505.1|	1719362	TAGGCTTACCGATCCTTTCATCAATGGGATGAACTAATCGA	C?>FFHHBF?6ECC>FFHGFHHHD90A@F/C88?CGDH@;E	0
No name	+	gi|15600771|ref|NC_002506.1|	629731	TATCTATGACCTCTTTCCATGCTTGATGGGGCATTTTTTTGAAC	GGGFFHHHHFBGHHHFHGFGGFFFGFFFFH,E>CFFHIHC75?5	0
No name	-	gi|15640032|ref|NC_002505.1|	1099413	CTGCGCAGTGATGCACGTCAAGCGGTCGCCGCCTTA	5D<55-EFDEAA5+ACGFHECC>C>5+>66A/AFFF	0
No name	-	gi|15640032|ref|NC_002505.1|	2024442	AGAGGGAAACCACCACCATAAGCCAATCATACCCAATAATA	EA8/A8-A7:A,:EA=C?DF?F@GDFFCBA6FHFFFBBCFF	0
No name	+	gi|15640032|ref|NC_002505.1|	637968	TATTGACCGCGTTCATCTATCCCGTTGAAGGTTACTGGACTTGG	FGFHFFHHHHHFEEHHFFDGFHDEA?:FFC@A8CDDEDFDC=55	0
No name	-	gi|15640032|ref|NC_002505.1|	146910	TCGTGCTGAGCATATGTA	C7;BE=FEC;;FEB>FFA	0
No name	-	gi|15640032|ref|NC_002505.1|	190900	GATGAAAAAACAGCTTATTCTGGTACCACCCACTCGACTTTATA	5DDECHFA8ADD=BDDD@FFHGCDEHHCIIHHHIHHHIHIIGGF	0
No name	+	gi|15640032|ref|NC_002505.1|	250095	TAGCGTAAGAGAGTTTATTGATATGTCAGCACGAGAACTAGGCA	FFFHCEEEHIIHECFGDFHHFHFHHHFHHFHFHEAECGFGCEH5	0
No name	+	gi|15640032|ref|NC_002505.1|	2199592	TAATTCAGCGGCTTTTTGCTTTTACGCACGGCCATCATTTCGCG	FFGHHIHIHHHGHHIIFEFFGIFGFEEEBCC>CCFG@AED=B@5	0	43:T>G
No name	-	gi|15640032|ref|NC_002505.1|	1261394	ACAACAAAGCAGCTTA	FFDEGFHFGHIIIGGF	0
No name	+	gi|15640032|ref|NC_002505.1|	2345424	TATGACATGAGTAATTCTCCTATCTAGCTAGCGCTATCACGCTT	FGGIIIFHHHHGHDHGFFCBG@DFFGDDDG@DCBD7EDFF@D55	0
No name	-	gi|15600771|ref|NC_002506.1|	905075	GCGCGAATGTTGATGTA	CEDHGFFHIIHHHHFCC	0	3:G>T,15:T>C
No name	+	gi|15640032|ref|NC_002505.1|	2181423	TAAGAAAATGAGATTTTTAAATGAAAAGAATGTTAATTAACGCA	FGFHHHIHFHHHIGHIIFFGFDHHCFDFEEF@999??CFGFD>C	0
No name	-	gi|15600771|ref|NC_002506.1|	241384	AAGTCGTTCAGCGGCATCGACGGAAGAGATCCAGCAAGTCATTA	5?7DFHGECC7CC,HHHHFGEDGDE@FFFFHFBBBFFBIHHFCF	0
No name	-	gi|15640032|ref|NC_002505.1|	2779723	GATCACGTTTATTGCTGCTAAGGGGTTGAAAAATCCCCACTTA	GECA,ECAACC-HHHHF@F?CCEEGDEEBHHHE;EHHHFFCCC	0
No name	-	gi|15640032|ref|NC_002505.1|	2220357	TAAGCCATTCCATTCAGGGCGAATCAGCAGCAAGCTTTCATGTA	5;AB?C=?AFCDDFE>>DDFHHGFHHHHGFFHHGIHIIHIIGFF	0	43:C>T
No name	+	gi|15640032|ref|NC_002505.1|	814160	TAAGGGCACTCCCTGATGAAGAAGCTGTTCAATCAAGTGCTGCA	FFGFFHFHHHHIHHHIHHHFFGHDDFF9ADGDFDGFHDDFFDFA	0	42:G>C,43:T>A
No name	-	gi|15640032|ref|NC_002505.1|	794893	GGTGGGTGAGCCAAAAGAAGACATGCATCGTGTACTGGAACATA	5EC@DCFDDDCA?EEABGEDHFHHHHHBHHHHFHHHHHHFHFGG	0
No name	-	gi|15640032|ref|NC_002505.1|	2746117	ATTATTTGAGTAAGCGAGCACGGAACTGGCGTCCCTTCATCTTA	5=?A-ACDBFECC=DGFEFFFDGGFEEFHBIIHIIHHHIHHFGG	0
No name	-	gi|15640032|ref|NC_002505.1|	2518387	GCAGCGGACTGATTTTTCCTTTCGGATAAAGGATCACCACATTA	5CDC@FGFHFGE?HFEFFFCEEEHGGFGHGFHFF?FIIHIIGGF	0
No name	+	gi|15600771|ref|NC_002506.1|	50583	TATTGCAGATCATCAGCCATCA	FGGIFIHHHHHFFHIGHHHFHH	0	18:G>A,19:A>T,20:T>C
No name	-	gi|15640032|ref|NC_002505.1|	2130297	AAATGGTGCTTGATTTCCTAGTGCAAGAAAAAGTGCTGCTAGTA	A88-A7C@DDFDCBFDFFFFHHHHHGDDIIHHHIHFIIIIIGGG	0
No name	-	gi|15640032|ref|NC_002505.1|	2727891	GCATGGTCAAGGTTAAATCAGGGATCACCTTGACTCTCACCATA	8BBC?AD=CA?DDE?EAHGFCFGGDC=DEFGDFHFFFBCHHGGF	0
No name	-	gi|15640032|ref|NC_002505.1|	410996	AGTGGCGCGCATGGCCTGTGGCTAAGCGCCTAGAGCACGCTTTA	5DC>>7@:DDFDDC,CFFCBF@EEC>>C=CGHHHEHHHHFHFGF	0
No name	-	gi|15640032|ref|NC_002505.1|	2236985	TACAACAAGATGAAATA	FEDFFHHHHHHHHFGGF	0	16:A>T
No name	-	gi|15600771|ref|NC_002506.1|	834322	ATGATAGCTTGCCAGCACTTTCATTGTTATGGCAAGACGAATTA	8FFFBB@DDFEFED@DDFGGGHGFGFFGFFHHHHIGIIIHHGGF	0
No name	+	gi|15640032|ref|NC_002505.1|	736318	TACGCCCAACCGCACGTTTAGCGAATATTCTGCGTTGGG	FGGHHHHHIHHHHHGHCFDFFGEHBC;EGDGDDC5>>A>	0
No name	-	gi|15600771|ref|NC_002506.1|	248415	AGTGTGGGGCTGAGTGTCAGTCATA	CD@C:EDHHGFHGFHFFE>IHHFFF	0	21:T>G,22:C>T,24:T>A
No name	+	gi|15640032|ref|NC_002505.1|	2593009	TAAACTCAATCATGCTGTCTTGCAATGCGGCAATTTTCTTGGCG	FGGIIIICFHHHHFGHHGFFFGFHGHFFECEE>CEC8/5?5=?5	0
No name	+	gi|15600771|ref|NC_002506.1|	995054	TACTTATTGCCACTGTT	FFFFFCEFFF;/AFHIH	0
No name	+	gi|15640032|ref|NC_002505.1|	114927	TAGTGTCACCCTCCAGCAGTGCATAGCTACCAATCGGCACCTGA	FFF>EFFFHHHHDEBGHFFBDFHGHHHGGBFF=FDA>DHD@DD5	0
No name	+	gi|15640032|ref|NC_002505.1|	1912360	TACTTGCTCAGCCTGAACAGTTATTGCTTCATCAACTTTCCATG	GGGIHHGIHBBFFHHFHHDFCEDGFDFDEFBGHEF@EECACB?8	0	40:G>C,42:A>T,43:C>G
No name	-	gi|15640032|ref|NC_002505.1|	1261394	ACAACAAAGCAGCTTA	BFFFGFHFIHIIHFFF	0
No name	+	gi|15640032|ref|NC_002505.1|	2682224	TATGCTTACAATTCTTAAATAGATGAGACAAAGCAACGTACGGGA	FGGGHHHHIHFHDFGGHCCDFDDGFGFF@EFFDCDCDHFFF>5>5	0
No name	-	gi|15640032|ref|NC_002505.1|	873500	GACGTTTACAAACGGAATTAATCCGACTTCACAAAATACACCTA	AFEBA8GBDCDA?=EDD?BEE7DHHHGFGHHIHIHHFECAHGFF	0
No name	-	gi|15640032|ref|NC_002505.1|	2220357	TAAGCCATTCCATTCAGGGCGAATCAGCAGCAAGCTTTCATGTA	5;A-=AC?CCAA/FFD>C@;GFHHHGFHHFFGGFHHHIIIHGGG	0	43:C>T
No name	-	gi|15640032|ref|NC_002505.1|	1205146	GTAATCAGATTGAAACTGGATTGGGCTTTTTTGATCACATGCTA	5E=CDGD=C=DFAA9DGDFDFFCCFCAHEAC=GCHHHHFFHFFF	0
No name	+	gi|15640032|ref|NC_002505.1|	2876855	TACTGGAAGGAAAACTTGGGGATCATGG	FFFFFHBECE-EFFDEDF=?CF@CE?9A	0
No name	-	gi|15600771|ref|NC_002506.1|	956897	AACCTAAGCTGCCACTGCGTTTGAGCCCCACGTTGCAACGCTTA	55=ABBEDEFDBEDCHEDFFHGFCC>HEEFHHGHEAEEHHHFFF	0
No name	+	gi|15600771|ref|NC_002506.1|	237020	TATCAGTATTTGTTA	FGGFEFFHCCCF9CF	0	8:A>T
No name	+	gi|15640032|ref|NC_002505.1|	535409	TAGTTCTCATGGGTCAAGA	C?FECC;FHF0/,8CF?D=	0	17:T>G,18:T>A
No name	+	gi|15640032|ref|NC_002505.1|	395117	TATATTGAGCGTGAACTTTCACAAGGCACCCATCTTGGTCATAT	GGGIIIGHHHHHHHHHHIHHHHGHEFHFEFFFF=ABCDGDDB?5	0
No name	-	gi|15640032|ref|NC_002505.1|	1031408	CAATTTCATCTTCTTGAAGAAGTAATGCTTTACCAATAGCAATA	8BA=EAGD@C?ADHHGFD=FGFHHGFGDEBHFHFHHHIHGIGGF	0
No name	+	gi|15640032|ref|NC_002505.1|	2907340	TACATTAGGATCGGTCAGATCTAGGCCATTCAGTGCCACTGCCA	FGGHHHHEFH?FCEDEEHFFDGGA/DE;CDGDGD=C=EDD=EFA	0
No name	+	gi|15640032|ref|NC_002505.1|	2405546	TAGCCAATTCGCCTACA	FFFFBFHHHBFCCEDFD	0	11:G>C,15:A>C
No name	-	gi|15600771|ref|NC_002506.1|	65440	CTGCGCGACTAGTTGATCATAAGCAGGAAAGAGAAGTAACCTTA	>>C>7@FFGFDDFGHHFGDDGEFHGFGGHHFHHFHHHFEHHFCF	0
No name	+	gi|15640032|ref|NC_002505.1|	2812532	TATGGTGCGCCTCGCGAAATGGAATGCCTTTCGCAACCAGA	GGGIIIHHBHHHHHEHCF7CFGFDFDF=CGEF:DECCFD@;	0
No name	+	gi|15640032|ref|NC_002505.1|	131444	TATGAGCTGCTGTTTCGAGATGGAACAC	FFFFFFHFFFFB9CFFDFFHHG=CF=FF	0	24:G>A,25:A>C,27:A>C
No name	+	gi|15600771|ref|NC_002506.1|	711437	TATTGACCCTACTTAACGCGCTTTTTTACCGCGCTGCGCATGGA	FGGIHHIIHFHFHFHFHDCCCCFHII>DEF:>>ACE=7CCDCF5	0
No name	-	gi|15640032|ref|NC_002505.1|	708904	ACACGTCGCTATCTTACAAACAGTGGGTAGTGATTAATGGTGTA	5:7ECD>D@FFDDBDFE?A9FFEHHHFIHHHHHHIHHHIIIGGF	0
No name	-	gi|15600771|ref|NC_002506.1|	529194	CACGGTTGGCTGATAAGTC	GCGDDDDDDDDBBBAAAAA	0	0:T>C,12:A>T,13:A>T
No name	-	gi|15640032|ref|NC_002505.1|	2519326	ACTGATGATGCCAAGCTCTTCCAGCATGAGCTGCACACCACCTA	5FCFHFFFFFECBGFFFF??C0GDHHHHHHHHE>AA6CA/HFFC	0
No name	+	gi|15640032|ref|NC_002505.1|	361045	TACTCTCTGCTAGATATAAGGCGTATCAAATCTCAATTTGATAC	GGGIIIHIIHIIHFFDGFFG@EFE=DFEC?DBDFF@C8ACBBF8	0
No name	-	gi|15600771|ref|NC_002506.1|	947839	AGAAACAATTTTGGAGGCATCGAAGCAGTTGCAAGCACGAGATA	5=A8/CBF?ECHFFBDEFHHHHHGFHHHHHHFHFHHIIHHHGGF	0	41:C>A,42:C>G,43:G>A
No name	-	gi|15640032|ref|NC_002505.1|	1859666	CGTGGCACGCAGCTTAAAGTGCAATACCACTCGCACGATTGGTA	5CCDE:DDFDFC=EC/ACFDFFCA?FFC7HHHHFFHHBIIIGGG	0
No name	+	gi|15600771|ref|NC_002506.1|	39403	TACCTGTGTGGATTCATCCTCTTCAATGTCACTGATATCAAATG	CFFHCHFA8A>FGFFFDAAB?A/CAAG=DDFFHF/0ADF99?C8	0
No name	+	gi|15600771|ref|NC_002506.1|	1038620	TATCATTGAACAAGTGATGTCGATGCCTGATGAACAGGAGGAAG	GGGHHHHHHFHHHHFGHHHGGHGHHEDDGFFGEDGDFF;C:>?5	0
No name	+	gi|15600771|ref|NC_002506.1|	283892	TATCTTGATGTTAGCACGAGTATTCAGCGCCTTTGGTATCGCTG	FGFHHHFFFHFGGFHHHHHHEDGHHHHF@D>@E?ACC?FFD@F5	0
No name	-	gi|15640032|ref|NC_002505.1|	716596	AAATGAGATTAAGAGGTCTATTGATGAGGTTATCCACAGCTTTA	AA8@FB?=0C?9/BDGEAFDBGFGFHHFHFHHHHIHIIIHHFFF	0
No name	+	gi|15640032|ref|NC_002505.1|	217054	TATCCTGCTCAGGCGTTTCCATCACGCCCGGCCACTGCATCACT	FGGIIHHHFFFHFFEEFCDGHIGFHDFFCC7CCCFGDGHHGBB5	0
No name	+	gi|15640032|ref|NC_002505.1|	2348499	TATCTTCGTTAACTGGCGTGATTTCAGCCAAGATCTTTTCAACG	FGGHHHHICEHFHHHFFEDHEFGDGGDGFHDF@D/AAFCDCFF5	0
No name	-	gi|15640032|ref|NC_002505.1|	1363533	CCACGAAATCGTGACTGAGGATATGTCCACCAAAAGGCGGTCTA	5A?DCAA?DHFHHGFHHGFFGFFFFFDF@HGGIHHHHHIHHGGF	0
No name	+	gi|15640032|ref|NC_002505.1|	2887887	TACAATCAGTAGCGCCATAATAATGCTGTTACGAAACAGCGGCG	GGGHHFHHFFFDGACFEDGDDGHHFFGFACCGEAC>>EB;5>75	0
No name	+	gi|15640032|ref|NC_002505.1|	2651350	TAAGCAGTTGTATGCGATTGGCGAAGTGAGCTACACCGGCTTAC	FFBFHFHHFHHHHDFEDFCC@F=>CD7CBBBDFFHF@>77>>C5	0
No name	+	gi|15600771|ref|NC_002506.1|	44640	TAGAACCGCCAGCAACTGCGCATAACCAGCAAGTGCATCAAA	FGGHHIHHHHEEHFFHFFFDHHEEFFFFDDF=E?=FBEFAE5	0
No name	+	gi|15640032|ref|NC_002505.1|	200728	TAAGCCGGGATAGCTTACCTCGGTAGCGAGCTCTAACGTGCACG	GGGHHHHHHDHFGHIIHHFFFFE@D:ECC>AC=BEGFEB@@DF5	0
No name	-	gi|15640032|ref|NC_002505.1|	708907	CGTCGCTATCTTACAAACAGTGGGTAGTGATTAATGGTGTA	CBECA/A?==A0E=D99?DECAADFGGHFE>E>AFFFFFFC	0
No name	+	gi|15640032|ref|NC_002505.1|	1150173	TAAAGCGCAAAATTGATACGGCGCTGGTGATTGAATCCTCCAGT	FCFFFHEBHHHFGCGHFHDDEA>>CCE-A=EBCCBCA-?E-AC5	0
No name	-	gi|15640032|ref|NC_002505.1|	359890	GCTAGAGTGGTGATGGGCGCGAGATGTTA	DGGDDFFHFHGFFEEHHHHFIIIHHIGGG	0	27:A>C,28:A>G
No name	+	gi|15600771|ref|NC_002506.1|	117904	TATGAAGCTGCTGCAATACATGGGCGCACTGGGTGCCATGGCGC	GGGIIIGHHHFHFGHFDAAEC97,C7CCCCCADBCC?CF5?;>5	0
No name	-	gi|15640032|ref|NC_002505.1|	1337382	AAGATTGATGCGTATCGCTTGCAAAGTCAGGGTATGAATA	=E=DFF>DEHF>@;EC;GGF@EHHGIHHFFFIHHHFBFFF	0
No name	+	gi|15640032|ref|NC_002505.1|	2619852	TATGGTGTATGTTATTTCAAGGTTATAGTTATTAGGTTGAATGA	FGGIHEECFFCCBEEFDHFGGH99C=EB909ACDE@99?D?AFA	0
No name	-	gi|15640032|ref|NC_002505.1|	1919018	TGAATAAACGTCGAACAGCTCGGTCCTCAACAATAGACTTA	?FCA,AA5HEHEFCAHEC>AC@HGE?FHFFHHHFFE>HFFF	0
No name	+	gi|15640032|ref|NC_002505.1|	780741	TATATCAGCCCTGATTCTGTCTTACAGTGGTGAGCTGGAAAACG	FGGIIIIIIIHHHFHHGGGGDGHHHHI=DF=ADFDFE@A?CAC5	0
No name	-	gi|15640032|ref|NC_002505.1|	201294	GAGAAACAGCATACCGAGCAGCACGTTGAGTAGCGGATTA	BBBBEADFFDD@DHEDHFHHFHHHHHGFHHHHIHHIHGGF	0	27:G>A
No name	-	gi|15640032|ref|NC_002505.1|	2733523	GCCCTACAAGACAATA	FFFGDHFFHHHHFFFF	0	14:T>C
No name	+	gi|15640032|ref|NC_002505.1|	2620616	TATGACGACCTGCTAGGCGATGAGTATTTTCTACGCTGAAGGTC	GGGIIIHIHHEHHHHGFFHDHHFH=?CFGD=EHHF@FH:-CCCA	0
No name	-	gi|15640032|ref|NC_002505.1|	1366307	AAGCGCGAAAGATAGCAGAACTGTAAAAAAATGCACAACATA	:C7>,:CDCA=GDDHGDGDCHFGFCC?BHHHHHHFFA8A0CF	0
No name	+	gi|15640032|ref|NC_002505.1|	148385	TAGTTGTAGTTATAACTACGATTGAGCGGTAGATCGCGCT	FGGFFHHFHACGHHDGGFFHHHFHFD=C=CCDHHFF:>CE	0
No name	+	gi|15640032|ref|NC_002505.1|	2338092	TACGCGTAAGCCATCGACATACACATTGCCTTTTACCACGGGCA	FFGHHHHEHFEGDGFEFEDDGHHHFGF?A-AEG-55-?A?5>CC	0
No name	-	gi|15600771|ref|NC_002506.1|	254680	GACCTATGGCAGCACCCCATTTATGGAAGAATCTGCAGTTTCTA	5EBA??DFCDFDCC@EDDD@HGDFFGDEDDHIHFIIIHHHHFFF	0
No name	-	gi|15600771|ref|NC_002506.1|	1018591	CCAGTCAAATCACGCGATGTTGCACCGCTGTAGCTTATAGCTTA	5=BFFA5-5:>7>@@CF@GGFC>,=EBFGHFFFFHHHHHIHFFF	0
No name	+	gi|15640032|ref|NC_002505.1|	216522	TAAATAAAAGCCCCGAATCAACGAGGCTTTAAGGG	FCCFHEFFCBFFF@>CCFDHFDD;>C=CE5A?AE;	0
No name	+	gi|15640032|ref|NC_002505.1|	2828803	TACGTGATTACCCAGAAGGCGTAAAGATCGAGCCACTGGCCAAC	FFFEFFHIIIHIIFFHDB?EEEHHFFHHHFDFE>FFGA-A;CC>	0
No name	-	gi|15600771|ref|NC_002506.1|	795640	ACCAAATCGACGCTCGTACCGTCACTGTCAAACAGCTTTA	;DECCC=FE>C>DDDHDHDEGHGFHHHGFFFAHFHGIGGF	0
No name	-	gi|15640032|ref|NC_002505.1|	47021	ATTTCCCGAGCTGTTAGCTAACGTAGGAATAGAAGCTACACCTA	55C>7D@BFFFHFGGDD@FBCEHHHGHHGFHGFFFFHHFFHFFF	0
No name	-	gi|15640032|ref|NC_002505.1|	2372601	TTATCCACAAAGCGTTTGGAAGAGTCCAAACATGGATTGATA	EA/FC78/,77=D;DHGDGFGFFDHEFCACGHHFIHHHHFGG	0
No name	-	gi|15640032|ref|NC_002505.1|	2092480	CCGCGACGAAACCCGTACAGTGCCAAAGGAAACAGCAACATATA	5>7AEFDE@75+>C@GDFFGFHHGDGGDEACCHIHFHFHFIFFF	0
No name	+	gi|15640032|ref|NC_002505.1|	239131	TAAGGTAAACCGGTAGTGAGGCTT	FCFFFFHFHHFHHCCFBC=E;CAC	0
No name	+	gi|15640032|ref|NC_002505.1|	1377756	TAGCATGGCTTAGCACTTGTTGCATTTCGCTGACCACACGT	FFFHHHFFHF?EGHFFGGFCFFGHCEBDBDEHEADF;EEA?	0	40:A>T
No name	+	gi|15640032|ref|NC_002505.1|	667483	TACCTGACCATTCCCAAAGAATCGAGCCCCGATGTCACCATTCC	FFFFFHHFH?FFHAAEAACFDGDF@FE>E>C7>CFF@FH-AEF5	0
No name	+	gi|15640032|ref|NC_002505.1|	22600	TACACACAACATGGCGGTAAAGCCTGCAGTACCAATCATCA	FGGIIIHEHHGHFDECE7>EE=?????CB-A55A?EF-CD=	0
No name	+	gi|15600771|ref|NC_002506.1|	995054	TACTTATTGCCACTGTT	FGGHHIHIHIHFFHFCE	0
No name	+	gi|15640032|ref|NC_002505.1|	234490	TATGGAGTTCAAACATTGCTCTGTGATGCCCGCGATTTGCTGAC	FFF;;BC88AE@AEFHDDF=EDD0AEFFGH/@5>+>A;5CBBF5	0
No name	+	gi|15640032|ref|NC_002505.1|	349696	TACGTGAGTTATTGGGTGTGGATGAGGCGCTGTTTCTTGCTGCA	FFFHCFHEEEFHFFHF>E7EEHHHDF@DC7>>55?-AEHDDBF5	0
No name	+	gi|15640032|ref|NC_002505.1|	742283	TATTGATGGTGGAAAACAGCTTACGTTTTGGCTCGTAGAGCTTG	FGGIFFHHIFHDHHHHHHFFEGHHFAEE>E7?DEE>:CD@=AA5	0
No name	+	gi|15600771|ref|NC_002506.1|	237020	TATCAGTATTTGTTA	FGFHHHFHFHHHFDG	0	8:A>T
No name	+	gi|15600771|ref|NC_002506.1|	636842	TACTTAACCGCGTACGCCTGCATATCGCTTCATTACACCATACC	FFGHHFFHHHHHACHHHHHHHHGHHFH@AAF@CBFDDED@BGCA	0	41:C>A,42:A>C,43:A>C
No name	+	gi|15600771|ref|NC_002506.1|	825540	TAGGAGAGAGTATTCATGTTTGAATATGACACATTGCGCCTCAT	FFCBFFHHHHEDDGFFGF9CBFFCB?EEFFD@-AE@=E5,CEBA	0
No name	+	gi|15640032|ref|NC_002505.1|	2386528	TACACCATCAATGTCAATGAG	FFGHHIFFH8>EGHIGDEH=C	0	15:G>A,20:C>G
No name	+	gi|15600771|ref|NC_002506.1|	964492	TACCATCCTCTCGGCCATCGGTTTCCATGCATTTTTCCACTTCC	FFFHHFHIHHIHHHIHHHHED@77ACCFBGFEEAF?8/5-A=C5	0
No name	+	gi|15640032|ref|NC_002505.1|	2865577	TATGACCGTAGGTCAAGAATTCCACGCATGGGCTGTGACGCTGA	GGGHIIHHHHEHHIHFDFDGFGFEGEHBDEC?;EDDFHF@DED5	0
No name	-	gi|15640032|ref|NC_002505.1|	824740	CTCAGGTGACAAGGTCAGTTATAAAGGTGCGGTTTACCAAGCTA	5=FC=ABCCFBE=FFFFFDEFCBGFCCHHHHHGHFBHHFFHGGG	0
No name	+	gi|15640032|ref|NC_002505.1|	2317551	TAACCCAGCGATCATGACTTGGGCGGCCATCACGGCCATCGTAC	GGGIGIHHHHHHHHIIIHHHHD@C+>DCCFHHHD+CC>FGH@E5	0
No name	-	gi|15640032|ref|NC_002505.1|	283888	GCCGTTGGCGCTTAAACCTGCTCAATGCGATCTGGATTGGCTTA	>7DFEECC>C=D9A9-FFHHHDFEEEHHFHFHFFFHFFFHFFFF	0
No name	-	gi|15640032|ref|NC_002505.1|	1127255	GGCATTGTGTAATACGCCATCCAAACGGCCAAATTGATCTTCTA	5EDFFFDFDFEC7DCFFEFF@EBC5CFIHHHHHHIHHHFEFFGF	0
No name	+	gi|15640032|ref|NC_002505.1|	2309772	TACGCCAATAACGGTATAAATCAATGAGCTGTGGCGTAAATCAT	FFGHHHHHHIHIEHE?EFGGHHIIHEF=DACCD=AC,CFDFHF5	0
No name	-	gi|15600771|ref|NC_002506.1|	488343	GTTGATACAGCTCCGGGATCTGGTTTTCTTTCAGTGTTA	BEAFE=DD@=HCEEBGFFGHFEFFIHIHFIHIHHIHGFF	0
No name	+	gi|15640032|ref|NC_002505.1|	76976	TATGTGAGTGAAACCGGTGCATTGCCAATCCTTGTAGCGATCGG	GGGHHFHHCFFHHHFCAEAFGGFFCDGFHF@GDHFFDDCCFDC5	0	34:G>T,35:T>A,43:C>G
No name	-	gi|15640032|ref|NC_002505.1|	1070085	CAGTGGAAGTGCAGTGTGCTGGGCGAACTGATGCGGGGGTA	ADDCBCCABFGFHFFFFDDHEHFDFCAHFHHHHHHIIIGGG	0
No name	-	gi|15600771|ref|NC_002506.1|	1040989	GAAGCACTTCAGCAATCACGATACCTTCAAACGCAGCGCGCTTA	AE?@C?C-?DDBDDCFHFEEC=DFFCCEFFCHHBDHHHHHHFCF	0	41:C>A,43:T>G
No name	-	gi|15640032|ref|NC_002505.1|	507013	AACGAGCTTGCCAAGCCAGATGCGATGGCGCACCTCCTGCAGTA	55DBE?,CAC,5;AA=DFCEEEDHHEEF>CFEHFEFEFF?IGGG	0
No name	+	gi|15600771|ref|NC_002506.1|	591555	TATCTCAGAGAGATATATCCCACTATGCGAAGA	FFFIIHHHHHHHHHFDDGFAE?DFDDGFDE7D:	0
No name	-	gi|15640032|ref|NC_002505.1|	506320	CGAATATTGATGAAGCGGAAACCTATGGTGCAGAAGCTACGTTA	A?EA=DDFFGFFDE:C=A?A9FHGFHHHHIHHGEFFFHFHIGGG	0	43:T>C
No name	-	gi|15640032|ref|NC_002505.1|	1919951	ATTCTCGGCTATTGAGATA	EECC7CED>FFCFCCHCFF	0	17:A>T,18:C>A
No name	-	gi|15640032|ref|NC_002505.1|	873700	ACAGCTATTGATGATTGCTCTCGCTATCGGGTTCTAAGGTGCTA	5=BB=?DDFGFDFD@HFC>CBFD@CADEEFEFGHIIHFHHHFFF	0
No name	-	gi|15640032|ref|NC_002505.1|	225887	TCGGTGATGGGGAAGTGGTCTCTTTTGCTGAACGTGGCTGGATA	5DFGFFEBCHEEBCFFDEC-,FBFCEHFFHHFHHHFE/0HHFCF	0
No name	+	gi|15640032|ref|NC_002505.1|	1064989	TATTTAACCAATCTCCGTACTTCAAAATTCAAAGCACATACTGA	FGGIIGFHIIFHHHHHHHIEFGHG/DBFFGGFDBFDBDDGHHD8	0
No name	-	gi|15640032|ref|NC_002505.1|	2017843	CGCTTTTATGTACTGCTGTACCTGTTCTTAACTCGCACTTA	C?88///=@GCBD@HFGCAAFEFFGC09A76>>>E0ABCFC	0
No name	-	gi|15640032|ref|NC_002505.1|	177631	ACTGGTTCATTCGTGGACTTGCAGAACTTTCGTCCATACCTATA	5>EC5DCDE9D@FEBC=FDFFFDC99C>>>7EE;EAAAEEEECE	0
No name	-	gi|15600771|ref|NC_002506.1|	16802	CGTTACTGAGCGTGCAGTTGGAAGATTGGTTAGAGATGGATA	:GIHFFCHE@FHHHHHFFHFDFEDGFHHIIHFHFHIHHHFGG	0
No name	-	gi|15600771|ref|NC_002506.1|	715108	GATAAGGGCGAATTGGCTA	?HFEC@C:HHHHFFFE>>F	0	0:T>A,17:T>A,18:T>G
No name	+	gi|15640032|ref|NC_002505.1|	2440745	TAAATAGGGCTCATCCTCCACCACCATATAAC	FFGIIIC8CCFFHIGGHHFHFHHIHFH=EDEG	0
No name	-	gi|15640032|ref|NC_002505.1|	989867	TTTTACAAGCAGCATCTATTTGAAGCCGATGGAACGGCGAAGTA	EDAA;FBA@@FDFFFFGFDGGFCCC@CHHGHHEFHHHFIHHGGF	0
No name	+	gi|15640032|ref|NC_002505.1|	2440745	TAAATAGGGCTCATCCTCCACCACCATATAAC	FFFFHHF8ACFHFHFH=?EFHIDFDDB/?9A=	0
No name	-	gi|15640032|ref|NC_002505.1|	779356	TTTTTGATGTCAAATGATGGCGTTGGGCAGTTTTGGTCATTA	EAA-EFCB@HGCA=HFE>7>:EEBE?E=AFAC;HHHHFHFFC	0
No name	+	gi|15640032|ref|NC_002505.1|	418951	TACATCACACCGACTAAACCCGCACCAATCTGACTGGCTAGACG	FFFIIHHIHFHHCCCCHIHHHHHDC>5AE=ABGFD5A;-ACFB5	0
No name	-	gi|15640032|ref|NC_002505.1|	2167469	TGATGCAGACCAAATGGGATCAGTGAACGCTCAACGATACCGTA	5GEDDDEEAA/A/A?7/GHHGDF?>>+AFHDFCA@HFFHHEFBF	0
No name	-	gi|15640032|ref|NC_002505.1|	2727049	GAGCAGATCTACGGCGCTGTCGACACCGGAGACGGCCTCCAAATA	5B=GDFD@:E>C>CC;EDCHHFDC>EHDFFCCCCE?EHIHFFCFC	0
No name	+	gi|15640032|ref|NC_002505.1|	1945559	TAAATAGCGCAATACTCGCTCATTGACGATACGGTCTAAGTT	FFFHHFFHHHACHIHHHDCHH=EDGHGEDDEEFEFD:CC@5A	0
No name	-	gi|15640032|ref|NC_002505.1|	47977	CGAGTCGATGGATTCCCCTTCGCAAGAGGAAACATCGCCAGATA	5EDCDDGFDFCB:C+C>C>>EFFFEDFFFCE7EAHFF;FHIGGF	0
No name	-	gi|15600771|ref|NC_002506.1|	29220	ACAGCAAAACTAGAAAGCAGGAAAATA	DFFFFCGEAHHHFHHFHHHHIHIIGFG	0	23:C>G
No name	+	gi|15600771|ref|NC_002506.1|	591555	TATCTCAGAGAGATATATCCCACTATGCGAAGA	FGGIIIIFHIFHGHFHFFCEDEFHFFFFEE>C@	0
No name	+	gi|15640032|ref|NC_002505.1|	1723611	TACTGCGCTGGCCTATGTTTGGTCACTTTTCCACTTTGCTGCTT	CCFH;FEEC>7EFHHHH9CCAECC?C09A?EFA=8ACB=F==55	0
No name	-	gi|15640032|ref|NC_002505.1|	928413	GCAATGTTGGCCACCATGTCTACCATGGGCGCGTA	BBFEFFDFDE:F?HGGFHGFGGIIHHHHHHHHGGF	0	27:C>T
No name	-	gi|15640032|ref|NC_002505.1|	45833	AAGATTCGTCTACTTTCCTGTCTGAGCGTTCGAACACGGACGTA	5A:C=HEGEBCCCA?CHHFHHHDHHFAHFDHGECECHEFCFFGG	0
No name	-	gi|15640032|ref|NC_002505.1|	221550	CAATTGATTGATGCGATCGCGCAAGCGCTCATTTTCAAACATTA	A?F-AGFFGHHEHAFHHHEAFFEFBBHFFHIHIIHFFFEIHGGF	0	40:C>T
No name	-	gi|15600771|ref|NC_002506.1|	408347	CGAGAAATTAAATCAGAAATTGAACGATTACGTAGCCAGCAGTA	@DD??CC?0AEA@HF@HHF@FDCAHGF@HHHHHFBFHHHHIGGF	0
No name	+	gi|15640032|ref|NC_002505.1|	259729	TAGAATGGTTCGTTGGGTAACTCTAGGAGGACCGCTGTGAGTTC	FGFECFFHAEFHFFFHHEHHHGFGFEG=A>EFD77CC@D=C555	0
No name	+	gi|15640032|ref|NC_002505.1|	233731	TAGACGTTTCTTATCATATGGTATTGATGTTATTT	GFFFFECFFFHHFGHFGDDGHEBGFG=D=9D0AAC	0
No name	-	gi|15640032|ref|NC_002505.1|	977524	ACCGCAAACCTAGAAGCTGGGTA	EC>/@999GFBFEC8A,ACA0FF	0
No name	-	gi|15640032|ref|NC_002505.1|	2378794	AGATGTGGCGGTTATACCGTTTTTGATATTTCTCGACTA	CBC;E7C>+HGC9,7,>7CA/A0EGFE?CC>AF>AAAC8	0
No name	-	gi|15640032|ref|NC_002505.1|	287454	AGCGACTCAAGAGTACAAAGACGCGATCATGCCTCCGTTTACTA	5=7DFFCBCA=@FDFFFHEAEEDFHHFIHHHHHHHHHHIHHGGF	0
No name	-	gi|15640032|ref|NC_002505.1|	183273	GCAAAAGAGAAGCACATAAGTTGTGGGAGTACATATACACCATA	888//9=A0A90A0=D/DA,C:C?FFAFFFFF@FFEF;EFA0>A	0
No name	+	gi|15640032|ref|NC_002505.1|	182437	TAAGTTGGTTGAAGCTCGTTGATTACTCTGCGCATGCTCGGACG	FCFCCEHH@CCFGFFGFEFFHHHFFDFFFF=CFHHHHHDCCH@C	0
No name	-	gi|15640032|ref|NC_002505.1|	1928114	AAGCTTGCCATGATATTTACATGACCCAAGCTGCCCGTAATA	=CDC=E;?8D@GB=DCFEFFFDDDFEFHHDEHECBHFHHGGF	0
No name	+	gi|15640032|ref|NC_002505.1|	1315271	TAGATTTGCACTGTGCCATTCGTGGCTCGAAACACTATTCGTTT	GGFHHIFFFEFHHGFHHFHHHHFCECHF=CFHHHDD=AD==5AC	0
No name	+	gi|15640032|ref|NC_002505.1|	231827	TACAGAGGGAGTGTGGGGCA	FFFFHFHHHHHEFGGDECEC	0	19:T>A
No name	+	gi|15640032|ref|NC_002505.1|	71034	TACTTCATCGATGGCTTGCAGTTTGTCG	CEE>A>>ECEBE/+E-CCDBF9C.9A=>	0
No name	+	gi|15600771|ref|NC_002506.1|	61154	TAATGTTTTGCTTCACTCAATCCAAAGTTGTCACACGCCAAT	FFCFFHF>FHFFFG=EF??AD9?//A/A0CFD=EFG75>C>=	0
No name	-	gi|15640032|ref|NC_002505.1|	1143362	GGCAAGAGAGCAAATAAAGGCACTA	FGFHEDFFHHHHIHHIIHFIHHGGF	0
No name	-	gi|15640032|ref|NC_002505.1|	2779722	TGATCACGTTTATTGCTGCTAAGGGGTTGAAAAATCCCCACTTA	5GDDF@FFFC8B@FDHFGDF?FDHFHGHHGIHHEAEHFEAFBFG	0
No name	-	gi|15640032|ref|NC_002505.1|	1130426	AGATATGCCGTGTTTTGACCGATTCTATAAAAAACTGGTCAATA	5=DB=ACC@F@@CHGEDDEF?@FF@HFFEIIHGEFFHEFHFGGG	0
No name	-	gi|15640032|ref|NC_002505.1|	2944952	AATGATGGGACTGACCGCAGAGATGCTTGGGAAGCTGCATGGTA	AA=CA-A8BFBDEE>DFGGDB=HFHFFGDGFHFFHFHHFIHFFF	0
No name	+	gi|15640032|ref|NC_002505.1|	2245518	TACATCATTGGAAGGAG	FGGHFHHHHIHGGHHDH	0	11:C>A,16:T>G
No name	-	gi|15640032|ref|NC_002505.1|	556376	TGATGTCGGGGAAGGCGAAGTGTTGCTCTTTGGGCACAGCTA	AGE>CCCAC8DCE:C@GFGFHHHGFDDFDHGFIHFHHFHFGG	0
No name	-	gi|15640032|ref|NC_002505.1|	624760	GTCCCTCATTCAGCCTCTGGTGAAGCATTGAAGTTGAACATATA	7C788/9C/AFD@@D;D@FFDFGEGFCDGHHHFHFHHFFFHFFC	0
No name	-	gi|15600771|ref|NC_002506.1|	993743	TGCAGTAGCATAAATGGGGGTACCTA	FHFFFHHFHHGGHHCHHHFEACIGGG	0
No name	+	gi|15640032|ref|NC_002505.1|	129130	TAAAACCAGAGTCTTCATGGAAGTCGCGCAGGATCTCATCTTCT	FFFIFFHHFHHFGGHIHHHHFDFHHDBBEECCDD=BEDF=AD=5	0
No name	-	gi|15600771|ref|NC_002506.1|	703520	ATACAGCGCATTGACTA	CGDFCDHFFFBHHHFFG	0	3:G>A,15:C>T
No name	-	gi|15640032|ref|NC_002505.1|	98929	CTGATCAAACTCAGCTTGTTCCATGAATTGCACCATA	BFHHFE9D9D?HFHFCAAA//CFDGEC/FHFFHFFFF	0
No name	-	gi|15640032|ref|NC_002505.1|	1406532	AATAGGATGATGGACGTA	GF=HFGGFHHBHHFEFGG	0	5:A>G,13:A>G,15:G>T
No name	-	gi|15600771|ref|NC_002506.1|	650364	GGCCACAAACTTATGGTA	FFEFFFCFAHHIIIIGGG	0	16:C>G
No name	+	gi|15640032|ref|NC_002505.1|	1953750	TAACCTGAAAGCGTTGCGCAATTCTGGTCACCAAAGGTTCAAAAT	FFGGFFHHEFHHHEEHDCCEBFDDGFFHFFFDFH@DD-5?AA??5	0
No name	-	gi|15640032|ref|NC_002505.1|	2431963	TGAAAAGTTTGATTGCGGCATAAGCAATAAAACCGAGTGAGATA	5DAFAC=FECDD7CD7FE@HFFHFGGGBFHECHFFHHHFIIGFF	0
No name	-	gi|15640032|ref|NC_002505.1|	2167478	CCAAATGGGATCAGTGAACGCTCAACGATACCGTAGATA	FC=HF@HGFGBFHHFD@+CFGDFCAHFHFCCFIIHHFFF	0
No name	-	gi|15600771|ref|NC_002506.1|	105103	GTGACAATCATACAAGGTTCCTACATTAGGGTGCGGCTATTCTA	5BDDDGG@GE?CDAFDFFFGFHFGFFEFDHFHECHFHHHFFGGF	0
No name	-	gi|15640032|ref|NC_002505.1|	2065730	TCCTGAATCTTGCTTA	DIHGHHIHHHHHIGGF	0	5:C>T,7:T>C
No name	+	gi|15600771|ref|NC_002506.1|	49090	TATTCAAAACGGTGTGGGCGTTTCGCTTGCAGCAGGTTTAGGCT	GGGHHHIIHHHHDFDHH@EE>CCGD@EFFHIHHHF@ACA?C==5	0
[truncated: 770,435 more rows]
