# Supplementary material for: High-resolution definition of the Vibrio cholerae essential gene set with hidden Markov model–based analyses of transposon-insertion sequencing data
Source: Nucleic Acids Res. 2013 Jul 30;41(19):9033–48. doi: 10.1093/nar/gkt654 (PMC3799429; doi:10.1093/nar/gkt654)
Supplement: Supplementary Data [file supp_gkt654_nar-01659-h-2013-File013.zip › Sample Input Files/WT_read tally.txt]

Chr I	9	10	IG_1	0	0
Chr I	13	14	IG_1	0	0
Chr I	15	16	IG_1	0	0
Chr I	17	18	IG_1	0	0
Chr I	19	20	IG_1	0	0
Chr I	27	28	IG_1	0	0
Chr I	29	30	IG_1	0	0
Chr I	31	32	IG_1	0	0
Chr I	43	44	IG_1	0	0
Chr I	46	47	IG_1	0	0
Chr I	52	53	IG_1	0	0
Chr I	55	56	IG_1	0	0
Chr I	58	59	IG_1	0	0
Chr I	80	81	IG_1	0	0
Chr I	158	159	IG_1	0	0
Chr I	176	177	IG_1	0	0
Chr I	181	182	IG_1	0	0
Chr I	183	184	IG_1	0	0
Chr I	203	204	IG_1	0	0
Chr I	213	214	IG_1	0	0
Chr I	215	216	IG_1	0	0
Chr I	221	222	IG_1	0	0
Chr I	225	226	IG_1	0	0
Chr I	227	228	IG_1	0	0
Chr I	243	244	VC_0001	0	0
Chr I	249	250	VC_0001	0	0
Chr I	251	252	VC_0001	0	0
Chr I	255	256	VC_0001	0	0
Chr I	301	302	VC_0001	0	0
Chr I	307	308	VC_0001	0	0
Chr I	313	314	VC_0001	0	0
Chr I	342	343	VC_0001	0	1
Chr I	361	362	VC_0001	6	0
Chr I	369	370	VC_0001	16	9
Chr I	373	374	VC_0002	0	7
Chr I	438	439	VC_0002	4	1
Chr I	449	450	VC_0002	0	0
Chr I	470	471	VC_0002	0	0
Chr I	479	480	VC_0002	0	0
Chr I	496	497	VC_0002	0	0
Chr I	506	507	VC_0002	0	0
Chr I	524	525	VC_0002	1	5
Chr I	529	530	VC_0002	0	4
Chr I	559	560	VC_0002	0	5
Chr I	564	565	VC_0002	1	4
Chr I	575	576	VC_0002	0	0
Chr I	587	588	VC_0002	1	0
Chr I	605	606	VC_0002	0	0
Chr I	617	618	VC_0002	0	0
Chr I	620	621	VC_0002	0	0
Chr I	628	629	VC_0002	0	0
Chr I	674	675	VC_0002	0	0
Chr I	704	705	VC_0002	0	0
Chr I	738	739	VC_0002	0	0
Chr I	763	764	VC_0002	3	2
Chr I	777	778	VC_0002	0	0
Chr I	791	792	VC_0002	1	0
Chr I	797	798	VC_0002	0	6
Chr I	806	807	VC_0002	1	0
Chr I	812	813	IG_VC_0003	0	11
Chr I	817	818	VC_0003	0	0
Chr I	827	828	VC_0003	0	2
Chr I	881	882	VC_0003	0	0
Chr I	890	891	VC_0003	0	0
Chr I	906	907	VC_0003	0	0
Chr I	908	909	VC_0003	0	5
Chr I	941	942	VC_0003	0	2
Chr I	943	944	VC_0003	0	1
Chr I	972	973	VC_0003	0	0
Chr I	993	994	VC_0003	0	0
Chr I	1022	1023	VC_0003	0	0
Chr I	1110	1111	VC_0003	0	0
Chr I	1133	1134	VC_0003	0	0
Chr I	1175	1176	VC_0003	0	0
Chr I	1178	1179	VC_0003	0	0
Chr I	1199	1200	VC_0003	0	0
Chr I	1277	1278	VC_0003	1	4
Chr I	1284	1285	VC_0003	0	0
Chr I	1325	1326	VC_0003	0	0
Chr I	1338	1339	VC_0003	0	0
Chr I	1359	1360	VC_0003	0	0
Chr I	1370	1371	VC_0003	7	0
Chr I	1400	1401	VC_0003	0	0
Chr I	1406	1407	VC_0003	4	0
Chr I	1433	1434	VC_0003	0	0
Chr I	1448	1449	VC_0003	0	0
Chr I	1466	1467	VC_0003	0	0
Chr I	1485	1486	VC_0003	0	3
Chr I	1496	1497	VC_0003	3	0
Chr I	1505	1506	VC_0003	0	0
Chr I	1544	1545	VC_0003	0	0
Chr I	1586	1587	VC_0003	0	3
Chr I	1590	1591	VC_0003	2	3
Chr I	1619	1620	VC_0003	0	0
Chr I	1675	1676	VC_0003	2	2
Chr I	1709	1710	VC_0003	0	0
Chr I	1721	1722	VC_0003	0	0
Chr I	1812	1813	VC_0003	0	0
Chr I	1880	1881	VC_0003	3	0
Chr I	1892	1893	VC_0003	0	0
Chr I	1907	1908	VC_0003	0	0
Chr I	1961	1962	VC_0003	3	2
Chr I	2038	2039	VC_0003	0	5
Chr I	2047	2048	VC_0003	0	0
Chr I	2109	2110	VC_0003	8	0
Chr I	2117	2118	VC_0003	0	0
Chr I	2147	2148	VC_0003	0	0
Chr I	2165	2166	VC_0003	1	7
Chr I	2177	2178	VC_0003	0	1
Chr I	2183	2184	VC_0003	3	0
Chr I	2202	2203	VC_0003	0	0
Chr I	2213	2214	IG_VC_0004	0	0
Chr I	2255	2256	IG_VC_0004	0	0
Chr I	2258	2259	IG_VC_0004	0	0
Chr I	2272	2273	VC_0004	1	0
Chr I	2283	2284	VC_0004	0	0
Chr I	2298	2299	VC_0004	0	0
Chr I	2308	2309	VC_0004	2	0
Chr I	2328	2329	VC_0004	0	0
Chr I	2334	2335	VC_0004	0	0
Chr I	2356	2357	VC_0004	0	0
Chr I	2471	2472	VC_0004	0	0
Chr I	2509	2510	VC_0004	0	0
Chr I	2512	2513	VC_0004	0	0
Chr I	2571	2572	VC_0004	0	0
Chr I	2593	2594	VC_0004	0	0
Chr I	2627	2628	VC_0004	0	0
Chr I	2652	2653	VC_0004	0	0
Chr I	2666	2667	VC_0004	0	0
Chr I	2668	2669	VC_0004	0	0
Chr I	2738	2739	VC_0004	0	0
Chr I	2773	2774	VC_0004	0	0
Chr I	2794	2795	VC_0004	0	0
Chr I	2813	2814	VC_0004	0	0
Chr I	2820	2821	VC_0004	0	0
Chr I	2891	2892	VC_0004	0	0
Chr I	2914	2915	VC_0004	0	0
Chr I	2936	2937	VC_0004	0	0
Chr I	2976	2977	VC_0004	0	0
Chr I	2982	2983	VC_0004	0	0
Chr I	3005	3006	VC_0004	0	0
Chr I	3035	3036	VC_0004	0	0
Chr I	3041	3042	VC_0004	0	0
Chr I	3047	3048	VC_0004	0	0
Chr I	3054	3055	VC_0004	0	0
Chr I	3059	3060	VC_0004	0	0
Chr I	3065	3066	VC_0004	0	0
Chr I	3076	3077	VC_0004	0	0
Chr I	3124	3125	VC_0004	0	0
Chr I	3150	3151	VC_0004	0	0
Chr I	3205	3206	VC_0004	0	0
Chr I	3214	3215	VC_0004	0	0
Chr I	3235	3236	VC_0004	0	0
Chr I	3250	3251	VC_0004	0	0
Chr I	3307	3308	VC_0004	0	0
Chr I	3311	3312	VC_0004	0	0
Chr I	3315	3316	VC_0004	0	0
Chr I	3329	3330	VC_0004	0	0
Chr I	3338	3339	VC_0004	0	0
Chr I	3370	3371	VC_0004	0	0
Chr I	3374	3375	VC_0004	0	0
Chr I	3383	3384	VC_0004	0	0
Chr I	3403	3404	VC_0004	0	0
Chr I	3424	3425	VC_0004	0	0
Chr I	3431	3432	VC_0004	0	0
Chr I	3473	3474	VC_0004	0	0
Chr I	3490	3491	VC_0004	0	0
Chr I	3503	3504	VC_0004	0	0
Chr I	3537	3538	VC_0004	0	0
Chr I	3554	3555	VC_0004	0	0
Chr I	3619	3620	VC_0004	0	0
Chr I	3638	3639	VC_0004	0	0
Chr I	3659	3660	VC_0004	0	0
Chr I	3665	3666	VC_0004	0	0
Chr I	3678	3679	VC_0004	0	0
Chr I	3695	3696	VC_0004	0	0
Chr I	3741	3742	VC_0004	0	0
Chr I	3822	3823	VC_0004	0	0
Chr I	3843	3844	VC_0004	0	0
Chr I	3870	3871	VC_0004	0	0
Chr I	3878	3879	VC_0004	0	0
Chr I	3881	3882	VC_0004	0	0
Chr I	3900	3901	VC_0005	0	0
Chr I	3904	3905	VC_0005	0	0
Chr I	3971	3972	VC_0005	1	0
Chr I	3974	3975	VC_0005	0	0
Chr I	3989	3990	VC_0005	0	0
Chr I	4004	4005	VC_0005	0	0
Chr I	4006	4007	VC_0005	0	0
Chr I	4031	4032	VC_0005	14	0
Chr I	4038	4039	VC_0005	0	0
Chr I	4051	4052	VC_0005	4	6
Chr I	4078	4079	VC_0005	0	0
Chr I	4087	4088	VC_0005	0	3
Chr I	4090	4091	VC_0005	0	2
Chr I	4101	4102	VC_0005	0	0
Chr I	4109	4110	VC_0005	0	0
Chr I	4114	4115	VC_0005	0	0
Chr I	4124	4125	VC_0006	0	0
Chr I	4156	4157	VC_0006	0	0
Chr I	4173	4174	VC_0006	0	0
Chr I	4236	4237	VC_0006	0	0
Chr I	4255	4256	VC_0006	0	0
Chr I	4278	4279	VC_0006	0	0
Chr I	4293	4294	VC_0006	0	0
Chr I	4323	4324	VC_0006	0	0
Chr I	4359	4360	VC_0006	0	0
Chr I	4362	4363	VC_0006	0	0
Chr I	4427	4428	VC_0006	0	0
Chr I	4441	4442	VC_0006	0	0
Chr I	4450	4451	VC_0006	0	0
Chr I	4469	4470	VC_0006	0	0
Chr I	4473	4474	VC_0006	0	0
Chr I	4482	4483	IG_VC_0007	0	0
Chr I	4493	4494	VC_0007	0	0
Chr I	4509	4510	VC_0007	0	0
Chr I	4542	4543	VC_0007	0	0
Chr I	4584	4585	VC_0007	0	0
Chr I	4623	4624	VC_0007	0	0
Chr I	4635	4636	IG_VC_0008	0	0
Chr I	4641	4642	IG_VC_0008	0	0
Chr I	4651	4652	IG_VC_0008	0	0
Chr I	4657	4658	IG_VC_0008	0	0
Chr I	4669	4670	IG_VC_0008	0	0
Chr I	4686	4687	IG_VC_0008	0	0
Chr I	4736	4737	IG_VC_0008	0	0
Chr I	4821	4822	IG_VC_0008	1	0
Chr I	4839	4840	IG_VC_0008	1	0
Chr I	4841	4842	IG_VC_0008	10	4
Chr I	4872	4873	VC_0008	0	0
Chr I	4904	4905	VC_0008	0	2
Chr I	4933	4934	VC_0008	0	7
Chr I	4975	4976	VC_0008	0	0
Chr I	5065	5066	VC_0008	4	0
Chr I	5202	5203	VC_0008	0	0
Chr I	5206	5207	VC_0008	6	5
Chr I	5215	5216	VC_0008	0	0
Chr I	5230	5231	VC_0008	0	0
Chr I	5285	5286	VC_0008	0	0
Chr I	5324	5325	VC_0008	0	0
Chr I	5336	5337	VC_0008	0	8
Chr I	5343	5344	VC_0008	4	11
Chr I	5368	5369	VC_0008	0	0
Chr I	5398	5399	VC_0008	0	10
Chr I	5410	5411	VC_0008	0	0
Chr I	5431	5432	VC_0008	0	15
Chr I	5437	5438	VC_0008	14	0
Chr I	5480	5481	VC_0008	1	0
Chr I	5491	5492	VC_0008	39	12
Chr I	5558	5559	VC_0008	0	0
Chr I	5561	5562	VC_0008	2	9
Chr I	5572	5573	VC_0008	0	0
Chr I	5590	5591	VC_0008	0	0
Chr I	5602	5603	VC_0008	0	0
Chr I	5615	5616	VC_0009	0	0
Chr I	5622	5623	VC_0009	1	0
Chr I	5681	5682	VC_0009	0	10
Chr I	5692	5693	VC_0009	0	0
Chr I	5748	5749	VC_0009	0	0
Chr I	5775	5776	VC_0009	0	0
Chr I	5802	5803	VC_0009	1	1
Chr I	5813	5814	VC_0009	5	0
Chr I	5899	5900	VC_0009	8	8
Chr I	5928	5929	VC_0009	0	0
Chr I	5963	5964	VC_0009	5	2
Chr I	5977	5978	VC_0009	3	0
Chr I	5983	5984	VC_0009	0	1
Chr I	6043	6044	VC_0009	0	0
Chr I	6050	6051	VC_0009	12	3
Chr I	6053	6054	VC_0009	0	0
Chr I	6064	6065	VC_0009	0	0
Chr I	6070	6071	VC_0009	0	3
Chr I	6104	6105	VC_0009	14	5
Chr I	6114	6115	VC_0009	0	0
Chr I	6142	6143	VC_0009	0	0
Chr I	6150	6151	VC_0009	0	0
Chr I	6157	6158	VC_0009	0	0
Chr I	6187	6188	VC_0009	0	0
Chr I	6216	6217	VC_0009	0	0
Chr I	6224	6225	VC_0009	15	0
Chr I	6257	6258	VC_0009	4	20
Chr I	6290	6291	IG_VC_0010	0	0
Chr I	6295	6296	IG_VC_0010	6	7
Chr I	6322	6323	IG_VC_0010	7	0
Chr I	6324	6325	IG_VC_0010	0	2
Chr I	6329	6330	IG_VC_0010	28	0
Chr I	6336	6337	IG_VC_0010	0	4
Chr I	6355	6356	VC_0010	0	0
Chr I	6365	6366	VC_0010	0	0
Chr I	6371	6372	VC_0010	0	0
Chr I	6399	6400	VC_0010	5	0
Chr I	6404	6405	VC_0010	0	10
Chr I	6434	6435	VC_0010	0	0
Chr I	6470	6471	VC_0010	0	0
Chr I	6497	6498	VC_0010	0	0
Chr I	6531	6532	VC_0010	0	4
Chr I	6597	6598	VC_0010	16	0
Chr I	6623	6624	VC_0010	0	0
Chr I	6628	6629	VC_0010	1	0
Chr I	6656	6657	VC_0010	7	0
Chr I	6686	6687	VC_0010	0	0
Chr I	6693	6694	VC_0010	0	0
Chr I	6698	6699	VC_0010	0	0
Chr I	6720	6721	VC_0010	0	0
Chr I	6737	6738	VC_0010	14	0
Chr I	6755	6756	VC_0010	0	0
Chr I	6764	6765	VC_0010	0	0
Chr I	6787	6788	VC_0010	0	16
Chr I	6801	6802	VC_0010	0	0
Chr I	6805	6806	VC_0010	4	0
Chr I	6809	6810	VC_0010	0	0
Chr I	6815	6816	VC_0010	0	0
Chr I	6830	6831	VC_0010	0	0
Chr I	6842	6843	VC_0010	0	5
Chr I	6902	6903	VC_0010	0	0
Chr I	6917	6918	VC_0010	1	5
Chr I	6919	6920	VC_0010	9	2
Chr I	6926	6927	VC_0010	16	0
Chr I	6932	6933	VC_0010	0	0
Chr I	7003	7004	VC_0010	1	2
Chr I	7034	7035	VC_0010	0	0
Chr I	7065	7066	VC_0010	16	0
Chr I	7085	7086	VC_0010	0	5
Chr I	7114	7115	IG_VC_0011	0	20
Chr I	7116	7117	IG_VC_0011	0	5
Chr I	7121	7122	IG_VC_0011	0	0
Chr I	7127	7128	IG_VC_0011	4	0
Chr I	7129	7130	IG_VC_0011	5	0
Chr I	7134	7135	IG_VC_0011	0	0
Chr I	7144	7145	IG_VC_0011	0	0
Chr I	7152	7153	IG_VC_0011	0	0
Chr I	7161	7162	IG_VC_0011	0	0
Chr I	7168	7169	IG_VC_0011	4	0
Chr I	7172	7173	IG_VC_0011	0	0
Chr I	7175	7176	IG_VC_0011	0	0
Chr I	7181	7182	IG_VC_0011	9	0
Chr I	7209	7210	IG_VC_0011	1	0
Chr I	7213	7214	IG_VC_0011	5	3
Chr I	7216	7217	IG_VC_0011	0	0
Chr I	7230	7231	VC_0011	9	6
Chr I	7242	7243	VC_0011	25	0
Chr I	7250	7251	VC_0011	0	0
Chr I	7277	7278	VC_0011	0	2
Chr I	7281	7282	VC_0011	0	5
Chr I	7295	7296	VC_0011	0	1
Chr I	7304	7305	VC_0011	7	0
Chr I	7309	7310	VC_0011	0	0
Chr I	7316	7317	VC_0011	1	0
Chr I	7355	7356	IG_VC_0012	0	0
Chr I	7365	7366	IG_VC_0012	0	0
Chr I	7381	7382	IG_VC_0012	0	0
Chr I	7425	7426	VC_0012	0	0
Chr I	7461	7462	VC_0012	0	0
Chr I	7480	7481	VC_0012	0	0
Chr I	7519	7520	VC_0012	0	0
Chr I	7530	7531	VC_0012	0	0
Chr I	7563	7564	VC_0012	0	0
Chr I	7570	7571	VC_0012	0	0
Chr I	7574	7575	VC_0012	0	0
Chr I	7582	7583	VC_0012	0	0
Chr I	7627	7628	VC_0012	0	0
Chr I	7683	7684	VC_0012	0	0
Chr I	7687	7688	VC_0012	0	0
Chr I	7741	7742	VC_0012	0	0
Chr I	7747	7748	VC_0012	0	0
Chr I	7753	7754	VC_0012	0	0
Chr I	7786	7787	VC_0012	0	0
Chr I	7789	7790	VC_0012	0	0
Chr I	7843	7844	VC_0012	0	0
Chr I	7849	7850	VC_0012	0	0
Chr I	7857	7858	VC_0012	0	0
Chr I	7888	7889	VC_0012	0	0
Chr I	7904	7905	VC_0012	0	0
Chr I	7906	7907	VC_0012	0	0
Chr I	7922	7923	VC_0012	0	0
Chr I	7942	7943	VC_0012	0	0
Chr I	7969	7970	VC_0012	0	0
Chr I	7984	7985	VC_0012	0	0
Chr I	7999	8000	VC_0012	0	0
Chr I	8009	8010	VC_0012	0	0
Chr I	8043	8044	VC_0012	0	0
Chr I	8084	8085	VC_0012	0	0
Chr I	8087	8088	VC_0012	0	0
Chr I	8097	8098	VC_0012	0	0
Chr I	8119	8120	VC_0012	0	0
Chr I	8173	8174	VC_0012	0	0
Chr I	8203	8204	VC_0012	0	0
Chr I	8222	8223	VC_0012	0	0
Chr I	8244	8245	VC_0012	0	0
Chr I	8280	8281	VC_0012	0	0
Chr I	8383	8384	VC_0012	0	0
Chr I	8404	8405	VC_0012	0	0
Chr I	8458	8459	VC_0012	0	0
Chr I	8508	8509	VC_0012	0	0
Chr I	8511	8512	VC_0012	0	0
Chr I	8542	8543	VC_0012	0	0
Chr I	8545	8546	VC_0012	0	0
Chr I	8567	8568	VC_0012	0	0
Chr I	8570	8571	VC_0012	0	0
Chr I	8578	8579	VC_0012	0	0
Chr I	8653	8654	VC_0012	0	0
Chr I	8724	8725	VC_0012	0	0
Chr I	8737	8738	VC_0012	0	0
Chr I	8770	8771	VC_0012	0	0
Chr I	8783	8784	VC_0012	0	0
Chr I	8800	8801	VC_0012	0	0
Chr I	8813	8814	VC_0012	0	0
Chr I	8823	8824	IG_VC_0013	1	0
Chr I	8829	8830	IG_VC_0013	0	0
Chr I	8842	8843	IG_VC_0013	3	8
Chr I	8861	8862	IG_VC_0013	3	0
Chr I	8872	8873	IG_VC_0013	0	0
Chr I	8881	8882	VC_0013	0	0
Chr I	8893	8894	VC_0013	0	0
Chr I	8905	8906	VC_0013	0	0
Chr I	8934	8935	VC_0013	0	0
Chr I	8965	8966	VC_0013	0	0
Chr I	9048	9049	VC_0013	0	0
Chr I	9073	9074	VC_0013	0	0
Chr I	9076	9077	VC_0013	0	0
Chr I	9091	9092	VC_0013	0	0
Chr I	9099	9100	VC_0013	0	0
Chr I	9103	9104	VC_0013	0	0
Chr I	9124	9125	VC_0013	0	0
Chr I	9181	9182	VC_0013	0	0
Chr I	9204	9205	VC_0013	0	0
Chr I	9307	9308	VC_0013	0	0
Chr I	9324	9325	VC_0013	0	0
Chr I	9329	9330	VC_0013	0	0
Chr I	9332	9333	VC_0013	0	0
Chr I	9336	9337	VC_0013	0	0
Chr I	9400	9401	VC_0013	0	0
Chr I	9463	9464	VC_0013	0	0
Chr I	9535	9536	VC_0013	0	0
Chr I	9568	9569	VC_0013	0	0
Chr I	9602	9603	VC_0013	0	0
Chr I	9612	9613	VC_0013	0	0
Chr I	9625	9626	VC_0013	0	0
Chr I	9639	9640	VC_0013	0	0
Chr I	9660	9661	VC_0013	0	0
Chr I	9690	9691	VC_0013	0	0
Chr I	9714	9715	VC_0013	0	0
Chr I	9721	9722	VC_0013	0	0
Chr I	9748	9749	VC_0013	0	0
Chr I	9757	9758	VC_0013	0	0
Chr I	9786	9787	VC_0013	0	0
Chr I	9829	9830	VC_0013	0	0
Chr I	9839	9840	VC_0013	0	0
Chr I	9841	9842	VC_0013	0	0
Chr I	9856	9857	VC_0013	0	0
Chr I	9947	9948	VC_0013	0	0
Chr I	9971	9972	VC_0013	0	32
Chr I	9976	9977	IG_VC_0014	2	0
Chr I	9978	9979	IG_VC_0014	0	0
Chr I	9987	9988	IG_VC_0014	6	0
Chr I	10007	10008	VC_0014	0	0
Chr I	10026	10027	VC_0014	0	0
Chr I	10029	10030	VC_0014	0	0
Chr I	10032	10033	VC_0014	4	2
Chr I	10044	10045	VC_0014	0	0
Chr I	10052	10053	VC_0014	0	0
Chr I	10065	10066	VC_0014	3	0
Chr I	10074	10075	VC_0014	0	0
Chr I	10095	10096	VC_0014	0	0
Chr I	10120	10121	VC_0014	0	3
Chr I	10146	10147	VC_0014	0	0
Chr I	10247	10248	VC_0014	0	1
Chr I	10260	10261	VC_0014	3	0
Chr I	10263	10264	VC_0014	12	0
Chr I	10290	10291	VC_0014	0	0
Chr I	10295	10296	VC_0014	0	7
Chr I	10328	10329	VC_0014	0	0
Chr I	10410	10411	VC_0014	6	3
Chr I	10431	10432	VC_0014	0	0
Chr I	10467	10468	VC_0014	14	0
Chr I	10488	10489	VC_0014	6	1
Chr I	10499	10500	VC_0014	0	0
Chr I	10516	10517	VC_0014	1	0
Chr I	10531	10532	VC_0014	0	5
Chr I	10547	10548	VC_0014	1	6
Chr I	10588	10589	VC_0014	3	0
Chr I	10622	10623	VC_0014	11	10
Chr I	10650	10651	VC_0014	0	0
Chr I	10658	10659	VC_0014	1	3
Chr I	10663	10664	VC_0014	0	0
Chr I	10666	10667	VC_0014	0	0
Chr I	10693	10694	VC_0014	0	0
Chr I	10741	10742	VC_0014	0	0
Chr I	10743	10744	VC_0014	0	0
Chr I	10749	10750	VC_0014	0	0
Chr I	10758	10759	VC_0014	18	0
Chr I	10779	10780	VC_0014	0	0
Chr I	10900	10901	VC_0014	1	8
Chr I	10905	10906	VC_0014	0	0
Chr I	10932	10933	VC_0014	0	0
Chr I	10937	10938	VC_0014	3	3
Chr I	10959	10960	VC_0014	0	0
Chr I	10964	10965	VC_0014	0	11
Chr I	10991	10992	VC_0014	0	0
Chr I	10998	10999	VC_0014	0	0
Chr I	11001	11002	VC_0014	4	0
Chr I	11027	11028	VC_0014	6	4
Chr I	11040	11041	VC_0014	0	0
Chr I	11066	11067	VC_0014	0	1
Chr I	11069	11070	VC_0014	0	0
Chr I	11080	11081	VC_0014	0	0
Chr I	11097	11098	IG_VC_0015	0	0
Chr I	11115	11116	VC_0015	0	0
Chr I	11129	11130	VC_0015	0	0
Chr I	11132	11133	VC_0015	0	0
Chr I	11137	11138	VC_0015	0	0
Chr I	11158	11159	VC_0015	0	0
Chr I	11174	11175	VC_0015	0	0
Chr I	11178	11179	VC_0015	0	0
Chr I	11237	11238	VC_0015	0	0
Chr I	11265	11266	VC_0015	0	0
Chr I	11270	11271	VC_0015	0	0
Chr I	11333	11334	VC_0015	0	0
Chr I	11392	11393	VC_0015	0	0
Chr I	11408	11409	VC_0015	0	0
Chr I	11427	11428	VC_0015	0	0
Chr I	11429	11430	VC_0015	0	0
Chr I	11455	11456	VC_0015	0	0
Chr I	11471	11472	VC_0015	0	0
Chr I	11498	11499	VC_0015	0	0
Chr I	11505	11506	VC_0015	0	0
Chr I	11535	11536	VC_0015	0	0
Chr I	11572	11573	VC_0015	0	0
Chr I	11588	11589	VC_0015	0	0
Chr I	11594	11595	VC_0015	0	0
Chr I	11597	11598	VC_0015	0	0
Chr I	11602	11603	VC_0015	0	0
Chr I	11615	11616	VC_0015	0	0
Chr I	11630	11631	VC_0015	0	0
Chr I	11636	11637	VC_0015	0	0
Chr I	11649	11650	VC_0015	0	0
Chr I	11663	11664	VC_0015	0	0
Chr I	11735	11736	VC_0015	0	0
Chr I	11754	11755	VC_0015	0	0
Chr I	11765	11766	VC_0015	0	0
Chr I	11795	11796	VC_0015	0	0
Chr I	11831	11832	VC_0015	0	0
Chr I	11904	11905	VC_0015	0	0
Chr I	11912	11913	VC_0015	0	0
Chr I	11915	11916	VC_0015	0	0
Chr I	11942	11943	VC_0015	0	0
Chr I	11950	11951	VC_0015	0	0
Chr I	11978	11979	VC_0015	0	0
Chr I	11991	11992	VC_0015	0	0
Chr I	12061	12062	VC_0015	0	0
Chr I	12095	12096	VC_0015	0	0
Chr I	12119	12120	VC_0015	0	0
Chr I	12139	12140	VC_0015	0	0
Chr I	12187	12188	VC_0015	0	0
Chr I	12230	12231	VC_0015	0	0
Chr I	12263	12264	VC_0015	0	0
Chr I	12287	12288	VC_0015	0	0
Chr I	12313	12314	VC_0015	0	0
Chr I	12366	12367	VC_0015	0	0
Chr I	12370	12371	VC_0015	0	0
Chr I	12413	12414	VC_0015	0	0
Chr I	12419	12420	VC_0015	0	0
Chr I	12449	12450	VC_0015	0	0
Chr I	12463	12464	VC_0015	0	0
Chr I	12526	12527	VC_0015	0	0
Chr I	12536	12537	VC_0015	0	0
Chr I	12552	12553	VC_0015	0	0
Chr I	12563	12564	VC_0015	0	0
Chr I	12573	12574	VC_0015	0	0
Chr I	12626	12627	VC_0015	0	0
Chr I	12648	12649	VC_0015	0	0
Chr I	12681	12682	VC_0015	0	0
Chr I	12687	12688	VC_0015	0	0
Chr I	12708	12709	VC_0015	0	0
Chr I	12710	12711	VC_0015	0	0
Chr I	12738	12739	VC_0015	0	0
Chr I	12768	12769	VC_0015	0	0
Chr I	12829	12830	VC_0015	0	0
Chr I	12864	12865	VC_0015	0	0
Chr I	12866	12867	VC_0015	0	0
Chr I	12906	12907	VC_0015	0	0
Chr I	12912	12913	VC_0015	0	0
Chr I	12936	12937	VC_0015	0	0
Chr I	12940	12941	VC_0015	0	0
Chr I	12971	12972	VC_0015	0	0
Chr I	13003	13004	VC_0015	0	0
Chr I	13022	13023	VC_0015	0	0
Chr I	13044	13045	VC_0015	0	0
Chr I	13083	13084	VC_0015	0	0
Chr I	13106	13107	VC_0015	0	0
Chr I	13128	13129	VC_0015	0	0
Chr I	13132	13133	VC_0015	0	0
Chr I	13164	13165	VC_0015	0	0
Chr I	13169	13170	VC_0015	0	0
Chr I	13174	13175	VC_0015	0	0
Chr I	13223	13224	VC_0015	0	0
Chr I	13243	13244	VC_0015	0	0
Chr I	13310	13311	VC_0015	0	0
Chr I	13320	13321	VC_0015	0	0
Chr I	13322	13323	VC_0015	0	0
Chr I	13364	13365	VC_0015	0	0
Chr I	13388	13389	VC_0015	0	0
Chr I	13403	13404	VC_0015	0	0
Chr I	13417	13418	VC_0015	0	0
Chr I	13478	13479	VC_0015	0	0
Chr I	13516	13517	VC_0015	1	8
Chr I	13518	13519	VC_0015	0	4
Chr I	13534	13535	IG_VC_0016	0	0
Chr I	13547	13548	IG_VC_0016	0	0
Chr I	13578	13579	IG_VC_0016	0	0
Chr I	13646	13647	IG_VC_0016	0	0
Chr I	13664	13665	IG_VC_0016	0	0
Chr I	13669	13670	IG_VC_0016	1	0
Chr I	13682	13683	IG_VC_0016	0	0
Chr I	13703	13704	IG_VC_0016	0	0
Chr I	13707	13708	IG_VC_0016	0	0
Chr I	13718	13719	IG_VC_0016	0	0
Chr I	13735	13736	IG_VC_0016	0	0
Chr I	13738	13739	IG_VC_0016	0	0
Chr I	13757	13758	IG_VC_0016	0	0
Chr I	13786	13787	IG_VC_0016	0	0
Chr I	13793	13794	IG_VC_0016	3	1
Chr I	13795	13796	IG_VC_0016	0	0
Chr I	13812	13813	IG_VC_0016	0	0
Chr I	13818	13819	IG_VC_0016	0	0
Chr I	13825	13826	IG_VC_0016	0	0
Chr I	13879	13880	VC_0016	2	0
Chr I	13896	13897	VC_0016	0	2
Chr I	13920	13921	VC_0016	0	0
Chr I	13941	13942	VC_0016	6	4
Chr I	13958	13959	VC_0016	0	0
Chr I	13968	13969	VC_0016	0	0
Chr I	13997	13998	VC_0016	0	0
Chr I	14001	14002	VC_0016	0	1
Chr I	14017	14018	VC_0016	0	0
Chr I	14100	14101	VC_0016	6	6
Chr I	14112	14113	VC_0016	0	4
Chr I	14216	14217	VC_0016	0	0
Chr I	14231	14232	VC_0016	0	17
Chr I	14259	14260	VC_0016	0	2
Chr I	14298	14299	VC_0016	0	0
Chr I	14325	14326	VC_0016	0	0
Chr I	14353	14354	VC_0016	27	40
Chr I	14361	14362	VC_0016	2	6
Chr I	14365	14366	VC_0016	0	20
Chr I	14382	14383	VC_0017	0	0
Chr I	14466	14467	VC_0017	0	0
Chr I	14491	14492	VC_0017	0	0
Chr I	14495	14496	IG_VC_0018	0	0
Chr I	14501	14502	IG_VC_0018	10	2
Chr I	14511	14512	IG_VC_0018	0	0
Chr I	14523	14524	IG_VC_0018	0	0
Chr I	14596	14597	IG_VC_0018	0	5
Chr I	14598	14599	IG_VC_0018	20	0
Chr I	14602	14603	IG_VC_0018	0	3
Chr I	14623	14624	IG_VC_0018	0	0
Chr I	14642	14643	IG_VC_0018	9	0
Chr I	14671	14672	IG_VC_0018	0	1
Chr I	14675	14676	IG_VC_0018	11	0
Chr I	14702	14703	IG_VC_0018	13	5
Chr I	14722	14723	IG_VC_0018	0	0
Chr I	14736	14737	IG_VC_0018	0	0
Chr I	14742	14743	IG_VC_0018	0	0
Chr I	14749	14750	IG_VC_0018	0	0
Chr I	14762	14763	IG_VC_0018	0	0
Chr I	14768	14769	IG_VC_0018	1	4
Chr I	14779	14780	VC_0018	11	0
Chr I	14786	14787	VC_0018	0	0
Chr I	14796	14797	VC_0018	0	0
Chr I	14824	14825	VC_0018	0	0
Chr I	14871	14872	VC_0018	0	0
Chr I	14880	14881	VC_0018	2	0
Chr I	14885	14886	VC_0018	0	0
Chr I	14910	14911	VC_0018	0	0
Chr I	14918	14919	VC_0018	15	2
Chr I	14929	14930	VC_0018	0	0
Chr I	14957	14958	VC_0018	0	0
Chr I	14960	14961	VC_0018	0	0
Chr I	14975	14976	VC_0018	14	1
Chr I	14999	15000	VC_0018	0	0
Chr I	15021	15022	VC_0018	0	0
Chr I	15027	15028	VC_0018	8	5
Chr I	15059	15060	VC_0018	0	0
Chr I	15070	15071	VC_0018	0	0
Chr I	15078	15079	VC_0018	10	0
Chr I	15101	15102	VC_0018	0	0
Chr I	15130	15131	VC_0018	6	17
Chr I	15164	15165	VC_0018	0	0
Chr I	15176	15177	VC_0018	0	0
Chr I	15190	15191	VC_0018	0	0
Chr I	15204	15205	VC_0018	0	0
Chr I	15222	15223	IG_VC_0019	0	0
Chr I	15241	15242	IG_VC_0019	1	4
Chr I	15282	15283	IG_VC_0019	0	0
Chr I	15295	15296	VC_0019	10	6
Chr I	15313	15314	VC_0019	0	0
Chr I	15324	15325	VC_0019	0	0
Chr I	15379	15380	VC_0019	15	41
Chr I	15386	15387	VC_0019	0	26
Chr I	15431	15432	VC_0019	0	0
Chr I	15439	15440	VC_0019	2	0
Chr I	15450	15451	VC_0019	0	0
Chr I	15459	15460	VC_0019	0	0
Chr I	15484	15485	VC_0019	1	4
Chr I	15551	15552	VC_0019	4	4
Chr I	15575	15576	VC_0019	0	0
Chr I	15597	15598	VC_0019	0	0
Chr I	15622	15623	VC_0019	0	0
Chr I	15647	15648	VC_0019	0	0
Chr I	15672	15673	VC_0019	14	0
Chr I	15701	15702	VC_0019	0	0
Chr I	15714	15715	VC_0019	5	0
Chr I	15719	15720	VC_0019	19	16
Chr I	15753	15754	VC_0019	0	0
Chr I	15810	15811	VC_0019	0	0
Chr I	15869	15870	VC_0019	0	0
Chr I	15889	15890	VC_0019	0	0
Chr I	15902	15903	VC_0019	0	0
Chr I	15906	15907	VC_0019	0	0
Chr I	15920	15921	VC_0019	0	0
Chr I	15963	15964	VC_0019	0	0
Chr I	15971	15972	VC_0019	0	0
Chr I	16051	16052	VC_0019	0	0
Chr I	16093	16094	VC_0019	0	0
Chr I	16106	16107	VC_0019	0	0
Chr I	16132	16133	VC_0019	0	0
Chr I	16141	16142	VC_0019	0	15
Chr I	16158	16159	VC_0019	0	11
Chr I	16193	16194	VC_0019	0	0
Chr I	16208	16209	VC_0019	1	2
Chr I	16216	16217	VC_0019	0	0
Chr I	16268	16269	VC_0019	0	0
Chr I	16279	16280	VC_0019	42	12
Chr I	16298	16299	VC_0019	13	24
Chr I	16311	16312	VC_0019	0	0
Chr I	16342	16343	VC_0019	2	33
Chr I	16397	16398	VC_0019	0	0
Chr I	16405	16406	VC_0019	0	0
Chr I	16436	16437	VC_0019	0	0
Chr I	16494	16495	VC_0019	0	13
Chr I	16502	16503	VC_0019	0	0
Chr I	16505	16506	VC_0019	0	0
Chr I	16513	16514	VC_0019	0	0
Chr I	16520	16521	VC_0019	0	0
Chr I	16543	16544	VC_0019	20	3
Chr I	16559	16560	IG_VC_0020	0	7
Chr I	16563	16564	IG_VC_0020	0	0
Chr I	16591	16592	IG_VC_0020	0	0
Chr I	16593	16594	IG_VC_0020	6	0
Chr I	16615	16616	IG_VC_0020	0	0
Chr I	16620	16621	IG_VC_0020	19	0
Chr I	16633	16634	IG_VC_0020	2	5
Chr I	16643	16644	IG_VC_0020	3	11
Chr I	16662	16663	IG_VC_0020	0	0
Chr I	16681	16682	IG_VC_0020	0	1
Chr I	16729	16730	IG_VC_0020	0	34
Chr I	16734	16735	IG_VC_0020	0	9
Chr I	16738	16739	IG_VC_0020	0	5
Chr I	16769	16770	IG_VC_0020	0	0
Chr I	16836	16837	IG_VC_0020	0	0
Chr I	16870	16871	VC_0020	0	0
Chr I	16913	16914	VC_0020	0	0
Chr I	16929	16930	VC_0020	0	0
Chr I	17041	17042	VC_0020	0	0
Chr I	17067	17068	VC_0020	0	0
Chr I	17100	17101	VC_0020	0	0
Chr I	17164	17165	VC_0020	0	0
Chr I	17168	17169	VC_0020	0	0
Chr I	17184	17185	VC_0020	0	0
Chr I	17241	17242	VC_0020	0	0
Chr I	17285	17286	VC_0020	0	0
Chr I	17295	17296	VC_0020	0	0
Chr I	17318	17319	VC_0020	0	0
Chr I	17335	17336	VC_0020	0	0
Chr I	17360	17361	VC_0020	0	0
Chr I	17393	17394	VC_0020	0	0
Chr I	17455	17456	VC_0020	0	0
Chr I	17461	17462	VC_0020	0	0
Chr I	17474	17475	VC_0020	0	0
Chr I	17481	17482	VC_0020	0	0
Chr I	17540	17541	VC_0020	0	0
Chr I	17547	17548	VC_0020	0	0
Chr I	17549	17550	VC_0020	0	0
Chr I	17558	17559	VC_0020	0	0
Chr I	17561	17562	VC_0020	0	0
Chr I	17638	17639	VC_0020	0	0
Chr I	17692	17693	VC_0020	0	0
Chr I	17699	17700	VC_0020	0	0
Chr I	17723	17724	VC_0020	0	0
Chr I	17748	17749	VC_0020	0	0
Chr I	17766	17767	VC_0020	0	0
Chr I	17780	17781	VC_0020	0	0
Chr I	17818	17819	VC_0020	0	0
Chr I	17834	17835	VC_0020	0	0
Chr I	17855	17856	VC_0020	0	0
Chr I	17901	17902	VC_0020	0	0
Chr I	17933	17934	VC_0020	0	0
Chr I	17936	17937	VC_0020	0	0
Chr I	17973	17974	VC_0020	0	0
Chr I	17984	17985	VC_0020	0	0
Chr I	18041	18042	VC_0020	0	0
Chr I	18067	18068	VC_0020	0	0
Chr I	18079	18080	VC_0020	0	0
Chr I	18103	18104	VC_0020	0	0
Chr I	18195	18196	VC_0020	0	0
Chr I	18221	18222	VC_0020	0	0
Chr I	18272	18273	VC_0020	0	0
Chr I	18283	18284	VC_0020	0	0
Chr I	18325	18326	VC_0020	0	0
Chr I	18365	18366	VC_0020	0	0
Chr I	18431	18432	VC_0020	0	0
Chr I	18456	18457	VC_0020	0	0
Chr I	18467	18468	VC_0020	0	0
Chr I	18518	18519	VC_0020	0	0
Chr I	18633	18634	VC_0020	0	0
Chr I	18804	18805	VC_0020	0	0
Chr I	18909	18910	VC_0020	0	0
Chr I	18918	18919	VC_0020	0	0
Chr I	18951	18952	VC_0021	0	1
Chr I	18970	18971	VC_0021	1	0
Chr I	18976	18977	VC_0021	0	0
Chr I	19005	19006	VC_0021	0	0
Chr I	19008	19009	VC_0021	0	0
Chr I	19031	19032	VC_0021	0	0
Chr I	19053	19054	VC_0021	0	0
Chr I	19126	19127	VC_0021	0	0
Chr I	19134	19135	VC_0021	0	0
Chr I	19166	19167	VC_0021	0	0
Chr I	19173	19174	VC_0021	0	0
Chr I	19177	19178	VC_0021	0	0
Chr I	19203	19204	VC_0021	0	0
Chr I	19242	19243	VC_0021	0	0
Chr I	19284	19285	VC_0021	0	0
Chr I	19326	19327	VC_0021	0	0
Chr I	19350	19351	VC_0021	0	0
Chr I	19369	19370	VC_0021	0	0
Chr I	19374	19375	VC_0021	0	0
Chr I	19399	19400	VC_0021	0	0
Chr I	19428	19429	VC_0021	0	0
Chr I	19457	19458	VC_0021	0	0
Chr I	19490	19491	VC_0021	0	0
Chr I	19556	19557	VC_0021	0	0
Chr I	19571	19572	VC_0021	0	0
Chr I	19575	19576	VC_0021	0	0
Chr I	19626	19627	VC_0021	0	0
Chr I	19629	19630	VC_0021	0	0
Chr I	19659	19660	VC_0021	0	0
Chr I	19695	19696	VC_0021	0	0
Chr I	19708	19709	VC_0021	0	0
Chr I	19721	19722	VC_0021	0	0
Chr I	19730	19731	VC_0021	0	0
Chr I	19753	19754	VC_0021	0	0
Chr I	19789	19790	VC_0021	0	0
Chr I	19792	19793	VC_0021	0	0
Chr I	19812	19813	VC_0021	0	0
Chr I	19834	19835	VC_0021	0	0
Chr I	19857	19858	VC_0021	0	0
Chr I	19867	19868	VC_0021	0	0
Chr I	19902	19903	VC_0021	0	0
Chr I	19909	19910	VC_0021	0	0
Chr I	19920	19921	VC_0021	0	0
Chr I	19922	19923	VC_0021	0	0
Chr I	19930	19931	VC_0021	1	0
Chr I	19945	19946	IG_VC_0022	0	0
Chr I	19965	19966	IG_VC_0022	0	0
Chr I	19975	19976	IG_VC_0022	0	0
Chr I	19985	19986	IG_VC_0022	0	0
Chr I	20042	20043	IG_VC_0022	0	0
Chr I	20074	20075	IG_VC_0022	0	0
Chr I	20099	20100	IG_VC_0022	4	7
Chr I	20110	20111	IG_VC_0022	0	0
Chr I	20143	20144	IG_VC_0022	8	11
Chr I	20150	20151	IG_VC_0022	0	0
Chr I	20158	20159	IG_VC_0022	6	2
Chr I	20191	20192	IG_VC_0022	8	16
Chr I	20202	20203	IG_VC_0022	0	6
Chr I	20225	20226	IG_VC_0022	0	0
Chr I	20244	20245	VC_0022	0	2
Chr I	20254	20255	VC_0022	0	0
Chr I	20257	20258	VC_0022	10	3
Chr I	20293	20294	VC_0022	7	11
Chr I	20297	20298	VC_0022	0	0
Chr I	20306	20307	VC_0022	0	0
Chr I	20309	20310	VC_0022	0	0
Chr I	20320	20321	VC_0022	0	0
Chr I	20336	20337	VC_0022	0	0
Chr I	20350	20351	VC_0022	0	0
Chr I	20359	20360	VC_0022	21	0
Chr I	20373	20374	VC_0022	0	0
Chr I	20378	20379	VC_0022	11	0
Chr I	20393	20394	VC_0022	0	7
Chr I	20419	20420	VC_0022	0	0
Chr I	20446	20447	VC_0022	3	1
Chr I	20466	20467	VC_0022	0	0
Chr I	20485	20486	VC_0022	0	0
Chr I	20543	20544	VC_0022	0	0
Chr I	20564	20565	VC_0022	0	0
Chr I	20570	20571	VC_0022	0	0
Chr I	20597	20598	VC_0022	3	3
Chr I	20609	20610	VC_0022	1	1
Chr I	20627	20628	VC_0022	0	0
Chr I	20653	20654	VC_0022	0	0
Chr I	20664	20665	VC_0022	0	2
Chr I	20704	20705	VC_0022	5	1
Chr I	20708	20709	VC_0022	34	13
Chr I	20744	20745	VC_0022	0	0
Chr I	20783	20784	VC_0022	0	0
Chr I	20788	20789	VC_0022	0	9
Chr I	20800	20801	VC_0022	0	1
Chr I	20809	20810	VC_0022	0	1
Chr I	20822	20823	VC_0022	0	0
Chr I	20842	20843	IG_VC_0023	0	0
Chr I	20874	20875	IG_VC_0023	11	33
Chr I	20896	20897	IG_VC_0023	3	15
Chr I	20904	20905	IG_VC_0023	0	41
Chr I	20909	20910	IG_VC_0023	31	14
Chr I	20928	20929	IG_VC_0023	0	0
Chr I	20934	20935	IG_VC_0023	15	12
Chr I	20942	20943	IG_VC_0023	13	16
Chr I	20955	20956	VC_0023	12	5
Chr I	20985	20986	VC_0023	7	3
Chr I	20989	20990	VC_0023	0	0
Chr I	21004	21005	VC_0023	15	0
Chr I	21010	21011	VC_0023	0	8
Chr I	21016	21017	VC_0023	0	0
Chr I	21023	21024	VC_0023	0	0
Chr I	21031	21032	VC_0023	0	0
Chr I	21040	21041	VC_0023	0	8
Chr I	21082	21083	VC_0023	0	0
Chr I	21113	21114	VC_0023	0	0
Chr I	21116	21117	VC_0023	0	0
Chr I	21161	21162	VC_0023	12	3
Chr I	21182	21183	VC_0023	5	8
Chr I	21198	21199	VC_0023	0	0
Chr I	21211	21212	IG_VC_0024	0	0
Chr I	21242	21243	IG_VC_0024	5	0
Chr I	21254	21255	IG_VC_0024	0	0
Chr I	21268	21269	IG_VC_0024	0	2
Chr I	21274	21275	IG_VC_0024	0	0
Chr I	21288	21289	VC_0024	0	3
Chr I	21304	21305	VC_0024	0	0
Chr I	21312	21313	VC_0024	0	0
Chr I	21318	21319	VC_0024	0	0
Chr I	21347	21348	VC_0024	0	0
Chr I	21361	21362	VC_0024	0	0
Chr I	21382	21383	VC_0024	0	0
Chr I	21412	21413	VC_0024	0	0
Chr I	21419	21420	VC_0024	0	0
Chr I	21434	21435	VC_0024	0	0
Chr I	21442	21443	VC_0024	0	0
Chr I	21485	21486	VC_0024	0	0
Chr I	21500	21501	VC_0024	0	0
Chr I	21505	21506	VC_0024	0	0
Chr I	21538	21539	IG_VC_0025	0	3
Chr I	21561	21562	IG_VC_0025	0	0
Chr I	21568	21569	IG_VC_0025	0	17
Chr I	21575	21576	IG_VC_0025	0	0
Chr I	21592	21593	IG_VC_0025	0	1
Chr I	21599	21600	IG_VC_0025	0	0
Chr I	21627	21628	IG_VC_0025	0	0
Chr I	21629	21630	IG_VC_0025	0	0
Chr I	21638	21639	IG_VC_0025	0	0
Chr I	21646	21647	IG_VC_0025	0	0
Chr I	21649	21650	IG_VC_0025	0	0
Chr I	21675	21676	VC_0025	30	0
Chr I	21688	21689	VC_0025	12	0
Chr I	21701	21702	VC_0025	3	0
Chr I	21718	21719	VC_0025	0	0
Chr I	21777	21778	VC_0025	11	49
Chr I	21781	21782	VC_0025	13	0
Chr I	21802	21803	VC_0025	0	0
Chr I	21810	21811	VC_0025	0	15
Chr I	21820	21821	VC_0025	17	0
Chr I	21854	21855	VC_0025	0	0
Chr I	21871	21872	IG_VC_0026	9	0
Chr I	21881	21882	IG_VC_0026	3	0
Chr I	21894	21895	IG_VC_0026	0	0
Chr I	21947	21948	IG_VC_0026	1	5
Chr I	21951	21952	IG_VC_0026	1	2
Chr I	21953	21954	IG_VC_0026	0	0
Chr I	21961	21962	IG_VC_0026	1	3
Chr I	22017	22018	IG_VC_0026	0	0
Chr I	22029	22030	VC_0026	0	1
Chr I	22036	22037	VC_0026	0	0
Chr I	22066	22067	VC_0026	1	0
Chr I	22069	22070	VC_0026	0	2
Chr I	22083	22084	VC_0026	0	0
Chr I	22128	22129	VC_0026	17	0
Chr I	22131	22132	VC_0026	4	6
Chr I	22214	22215	VC_0026	1	0
Chr I	22220	22221	VC_0026	9	5
Chr I	22234	22235	VC_0026	0	0
Chr I	22300	22301	VC_0026	0	10
Chr I	22302	22303	VC_0026	11	0
Chr I	22328	22329	VC_0026	0	0
Chr I	22336	22337	VC_0026	0	0
Chr I	22343	22344	VC_0026	11	3
Chr I	22348	22349	VC_0026	0	0
Chr I	22399	22400	VC_0026	0	0
Chr I	22417	22418	VC_0026	0	0
Chr I	22442	22443	VC_0026	8	4
Chr I	22463	22464	VC_0026	0	0
Chr I	22489	22490	VC_0026	9	0
Chr I	22491	22492	VC_0026	13	2
Chr I	22508	22509	VC_0026	1	2
Chr I	22553	22554	VC_0026	0	0
Chr I	22601	22602	VC_0026	26	6
Chr I	22618	22619	VC_0026	0	0
Chr I	22630	22631	VC_0026	0	0
Chr I	22658	22659	VC_0026	8	0
Chr I	22694	22695	VC_0026	0	0
Chr I	22776	22777	VC_0026	0	0
Chr I	22831	22832	VC_0026	1	0
Chr I	22846	22847	VC_0026	0	0
Chr I	22864	22865	VC_0026	0	0
Chr I	22884	22885	VC_0026	0	14
Chr I	22899	22900	VC_0026	5	0
Chr I	22910	22911	VC_0026	0	0
Chr I	22945	22946	VC_0026	0	7
Chr I	22987	22988	VC_0026	0	0
Chr I	23008	23009	VC_0026	0	0
Chr I	23026	23027	IG_VC_0027	0	0
Chr I	23037	23038	IG_VC_0027	0	0
Chr I	23053	23054	IG_VC_0027	0	10
Chr I	23061	23062	IG_VC_0027	0	0
Chr I	23070	23071	IG_VC_0027	20	0
Chr I	23093	23094	IG_VC_0027	13	6
Chr I	23103	23104	IG_VC_0027	2	5
Chr I	23107	23108	IG_VC_0027	4	20
Chr I	23109	23110	IG_VC_0027	0	0
Chr I	23123	23124	IG_VC_0027	0	8
Chr I	23125	23126	IG_VC_0027	0	5
Chr I	23137	23138	IG_VC_0027	0	0
Chr I	23220	23221	IG_VC_0027	0	5
Chr I	23240	23241	IG_VC_0027	28	2
Chr I	23257	23258	VC_0027	0	0
Chr I	23261	23262	VC_0027	7	3
Chr I	23265	23266	VC_0027	0	2
Chr I	23278	23279	VC_0027	0	0
Chr I	23288	23289	VC_0027	0	0
Chr I	23303	23304	VC_0027	0	0
Chr I	23305	23306	VC_0027	0	4
Chr I	23311	23312	VC_0027	0	0
Chr I	23346	23347	VC_0027	5	0
Chr I	23357	23358	VC_0027	0	10
Chr I	23389	23390	VC_0027	0	0
Chr I	23410	23411	VC_0027	0	3
Chr I	23476	23477	VC_0027	0	0
Chr I	23497	23498	VC_0027	0	0
Chr I	23542	23543	VC_0027	0	0
Chr I	23553	23554	VC_0027	6	8
Chr I	23593	23594	VC_0027	0	0
Chr I	23649	23650	VC_0027	0	0
Chr I	23669	23670	VC_0027	0	0
Chr I	23692	23693	VC_0027	7	13
Chr I	23698	23699	VC_0027	0	0
Chr I	23702	23703	VC_0027	0	0
Chr I	23723	23724	VC_0027	0	0
Chr I	23729	23730	VC_0027	0	0
Chr I	23784	23785	VC_0027	4	0
Chr I	23827	23828	VC_0027	34	7
Chr I	23865	23866	VC_0027	0	0
Chr I	23870	23871	VC_0027	2	0
Chr I	23916	23917	VC_0027	0	4
Chr I	23963	23964	VC_0027	0	3
Chr I	24031	24032	VC_0027	23	18
Chr I	24072	24073	VC_0027	0	0
Chr I	24122	24123	VC_0027	1	0
Chr I	24132	24133	VC_0027	4	10
Chr I	24228	24229	VC_0027	0	0
Chr I	24259	24260	VC_0027	0	0
Chr I	24342	24343	VC_0027	5	36
Chr I	24352	24353	VC_0027	0	7
Chr I	24369	24370	VC_0027	0	0
Chr I	24420	24421	VC_0027	7	0
Chr I	24441	24442	VC_0027	0	0
Chr I	24455	24456	VC_0027	0	23
Chr I	24524	24525	VC_0027	0	0
Chr I	24539	24540	VC_0027	1	4
Chr I	24558	24559	VC_0027	5	0
Chr I	24585	24586	VC_0027	8	0
Chr I	24604	24605	VC_0027	4	36
Chr I	24620	24621	VC_0027	0	0
Chr I	24630	24631	VC_0027	0	3
Chr I	24668	24669	VC_0027	0	0
Chr I	24720	24721	VC_0027	0	0
Chr I	24727	24728	VC_0027	0	6
Chr I	24757	24758	VC_0027	11	0
Chr I	24780	24781	VC_0027	0	0
Chr I	24793	24794	VC_0028	0	1
Chr I	24812	24813	VC_0028	0	0
Chr I	24856	24857	VC_0028	3	10
Chr I	24881	24882	VC_0028	0	2
Chr I	24914	24915	VC_0028	18	0
Chr I	24939	24940	VC_0028	2	0
Chr I	24983	24984	VC_0028	0	7
Chr I	24998	24999	VC_0028	0	0
Chr I	25011	25012	VC_0028	0	0
Chr I	25025	25026	VC_0028	0	0
Chr I	25076	25077	VC_0028	0	0
Chr I	25104	25105	VC_0028	7	4
Chr I	25118	25119	VC_0028	0	1
Chr I	25141	25142	VC_0028	0	0
Chr I	25153	25154	VC_0028	0	0
Chr I	25195	25196	VC_0028	0	0
Chr I	25202	25203	VC_0028	1	0
Chr I	25270	25271	VC_0028	27	15
Chr I	25301	25302	VC_0028	0	0
Chr I	25326	25327	VC_0028	12	0
Chr I	25362	25363	VC_0028	2	0
Chr I	25400	25401	VC_0028	0	0
Chr I	25409	25410	VC_0028	0	22
Chr I	25439	25440	VC_0028	0	0
Chr I	25505	25506	VC_0028	28	2
Chr I	25508	25509	VC_0028	57	60
Chr I	25512	25513	VC_0028	3	4
Chr I	25543	25544	VC_0028	11	0
Chr I	25575	25576	VC_0028	0	13
Chr I	25578	25579	VC_0028	12	0
Chr I	25602	25603	VC_0028	26	25
Chr I	25617	25618	VC_0028	1	24
Chr I	25638	25639	VC_0028	1	0
Chr I	25656	25657	VC_0028	0	7
Chr I	25667	25668	VC_0028	7	0
Chr I	25672	25673	VC_0028	3	46
Chr I	25697	25698	VC_0028	14	5
Chr I	25701	25702	VC_0028	0	18
Chr I	25733	25734	VC_0028	0	0
Chr I	25742	25743	VC_0028	0	0
Chr I	25785	25786	VC_0028	0	13
Chr I	25817	25818	VC_0028	0	0
Chr I	25894	25895	VC_0028	4	0
Chr I	25897	25898	VC_0028	0	0
Chr I	25904	25905	VC_0028	1	1
Chr I	25982	25983	VC_0028	0	0
Chr I	26036	26037	VC_0028	0	0
Chr I	26063	26064	VC_0028	1	25
Chr I	26106	26107	VC_0028	0	0
Chr I	26222	26223	VC_0028	0	0
Chr I	26225	26226	VC_0028	0	0
Chr I	26279	26280	VC_0028	61	16
Chr I	26317	26318	VC_0028	13	41
Chr I	26359	26360	VC_0028	0	20
Chr I	26475	26476	VC_0028	1	2
Chr I	26534	26535	VC_0028	0	0
Chr I	26571	26572	VC_0028	0	1
Chr I	26594	26595	VC_0028	22	0
Chr I	26623	26624	VC_0028	0	9
Chr I	26627	26628	VC_0028	3	73
Chr I	26644	26645	VC_0029	6	0
Chr I	26659	26660	VC_0029	2	0
Chr I	26665	26666	VC_0029	0	0
Chr I	26684	26685	VC_0029	9	2
Chr I	26716	26717	VC_0029	27	16
Chr I	26727	26728	VC_0029	11	0
Chr I	26730	26731	VC_0029	14	9
Chr I	26763	26764	VC_0029	0	4
Chr I	26768	26769	VC_0029	0	0
Chr I	26774	26775	VC_0029	0	0
Chr I	26783	26784	VC_0029	8	0
Chr I	26810	26811	VC_0029	0	0
Chr I	26839	26840	VC_0029	0	0
Chr I	26878	26879	VC_0029	0	0
Chr I	26921	26922	VC_0029	0	0
Chr I	26933	26934	VC_0029	0	0
Chr I	27010	27011	VC_0029	88	2
Chr I	27043	27044	VC_0029	0	0
Chr I	27075	27076	VC_0029	0	0
Chr I	27084	27085	VC_0029	2	0
Chr I	27088	27089	VC_0029	2	18
Chr I	27092	27093	VC_0029	1	6
Chr I	27174	27175	VC_0029	0	0
Chr I	27193	27194	VC_0029	2	0
Chr I	27269	27270	VC_0029	0	0
Chr I	27277	27278	VC_0029	0	7
Chr I	27295	27296	VC_0029	15	19
Chr I	27302	27303	VC_0029	0	0
Chr I	27321	27322	VC_0029	0	11
Chr I	27361	27362	VC_0029	0	0
Chr I	27379	27380	VC_0029	0	2
Chr I	27434	27435	VC_0029	1	0
Chr I	27454	27455	VC_0029	7	0
Chr I	27487	27488	VC_0029	0	0
Chr I	27507	27508	VC_0029	0	32
Chr I	27557	27558	VC_0029	1	10
Chr I	27559	27560	VC_0029	0	0
Chr I	27594	27595	VC_0029	0	0
Chr I	27614	27615	VC_0030	4	5
Chr I	27622	27623	VC_0030	0	0
Chr I	27664	27665	VC_0030	0	10
Chr I	27754	27755	VC_0030	0	0
Chr I	27809	27810	VC_0030	0	0
Chr I	27818	27819	VC_0030	0	8
Chr I	27827	27828	VC_0030	5	0
Chr I	27830	27831	VC_0030	0	78
Chr I	27841	27842	VC_0030	1	0
Chr I	27853	27854	VC_0030	12	0
Chr I	27856	27857	VC_0030	17	0
Chr I	27863	27864	VC_0030	17	0
Chr I	27867	27868	VC_0030	31	0
Chr I	27890	27891	VC_0031	6	26
Chr I	27980	27981	VC_0031	0	16
Chr I	28150	28151	VC_0031	0	25
Chr I	28170	28171	VC_0031	0	0
Chr I	28177	28178	VC_0031	6	0
Chr I	28312	28313	VC_0031	0	0
Chr I	28499	28500	VC_0031	3	0
Chr I	28518	28519	VC_0031	0	0
Chr I	28533	28534	VC_0031	32	7
Chr I	28593	28594	VC_0031	0	0
Chr I	28650	28651	VC_0031	0	0
Chr I	28686	28687	VC_0031	0	8
Chr I	28753	28754	VC_0031	0	9
Chr I	28759	28760	VC_0031	0	0
Chr I	28802	28803	VC_0031	8	0
Chr I	28860	28861	VC_0031	5	0
Chr I	28873	28874	VC_0031	0	0
Chr I	28912	28913	VC_0031	0	4
Chr I	28928	28929	VC_0031	2	0
Chr I	28933	28934	VC_0031	4	48
Chr I	28957	28958	VC_0031	0	0
Chr I	29013	29014	VC_0031	3	0
Chr I	29053	29054	VC_0031	3	0
Chr I	29065	29066	VC_0031	33	4
Chr I	29122	29123	VC_0031	0	0
Chr I	29134	29135	VC_0031	59	25
Chr I	29155	29156	VC_0031	10	11
Chr I	29159	29160	VC_0031	6	5
Chr I	29172	29173	VC_0031	5	0
Chr I	29367	29368	VC_0031	0	5
Chr I	29432	29433	VC_0031	16	1
Chr I	29444	29445	VC_0031	3	1
Chr I	29457	29458	VC_0031	12	36
Chr I	29471	29472	VC_0031	0	0
Chr I	29518	29519	VC_0031	0	25
Chr I	29546	29547	IG_VC_0032	0	0
Chr I	29557	29558	IG_VC_0032	85	42
Chr I	29621	29622	IG_VC_0032	3	30
Chr I	29632	29633	IG_VC_0032	0	0
Chr I	29644	29645	IG_VC_0032	0	14
Chr I	29648	29649	IG_VC_0032	13	0
Chr I	29658	29659	IG_VC_0032	11	7
Chr I	29662	29663	IG_VC_0032	1	5
Chr I	29676	29677	IG_VC_0032	3	6
Chr I	29678	29679	IG_VC_0032	0	30
Chr I	29703	29704	IG_VC_0032	0	0
Chr I	29719	29720	IG_VC_0032	0	0
Chr I	29767	29768	IG_VC_0032	0	0
Chr I	29771	29772	IG_VC_0032	0	0
Chr I	29803	29804	IG_VC_0032	0	0
Chr I	29817	29818	IG_VC_0032	0	3
Chr I	29821	29822	IG_VC_0032	0	0
Chr I	29826	29827	IG_VC_0032	5	5
Chr I	29830	29831	IG_VC_0032	5	0
Chr I	29859	29860	IG_VC_0032	6	20
Chr I	29862	29863	IG_VC_0032	2	9
Chr I	29875	29876	IG_VC_0032	0	0
Chr I	29886	29887	IG_VC_0032	2	1
Chr I	29889	29890	IG_VC_0032	0	1
Chr I	29894	29895	IG_VC_0032	8	1
Chr I	29914	29915	IG_VC_0032	0	11
Chr I	29920	29921	IG_VC_0032	0	0
Chr I	29936	29937	IG_VC_0032	0	9
Chr I	29979	29980	IG_VC_0032	0	0
Chr I	29992	29993	IG_VC_0032	3	12
Chr I	29994	29995	IG_VC_0032	15	26
Chr I	29996	29997	IG_VC_0032	8	5
Chr I	30015	30016	IG_VC_0032	0	0
Chr I	30025	30026	IG_VC_0032	0	5
Chr I	30055	30056	IG_VC_0032	15	1
Chr I	30058	30059	IG_VC_0032	7	0
Chr I	30089	30090	VC_0032	0	0
Chr I	30101	30102	VC_0032	0	0
Chr I	30146	30147	VC_0032	0	0
Chr I	30164	30165	VC_0032	22	0
Chr I	30172	30173	VC_0032	5	15
Chr I	30193	30194	VC_0032	5	10
Chr I	30263	30264	VC_0032	2	0
Chr I	30274	30275	VC_0032	0	0
Chr I	30289	30290	VC_0032	7	0
Chr I	30365	30366	VC_0032	9	0
Chr I	30378	30379	VC_0032	0	0
Chr I	30386	30387	VC_0032	0	0
Chr I	30403	30404	VC_0032	0	0
Chr I	30455	30456	VC_0032	0	0
Chr I	30491	30492	VC_0032	2	0
Chr I	30530	30531	VC_0032	4	20
Chr I	30547	30548	VC_0032	24	7
Chr I	30586	30587	VC_0032	6	16
Chr I	30622	30623	VC_0032	32	3
Chr I	30652	30653	VC_0032	6	13
Chr I	30709	30710	VC_0032	0	0
Chr I	30737	30738	VC_0032	2	0
Chr I	30769	30770	VC_0032	0	0
Chr I	30824	30825	VC_0032	13	0
Chr I	30839	30840	VC_0032	0	0
Chr I	30848	30849	VC_0032	0	2
Chr I	30859	30860	VC_0032	0	2
Chr I	30953	30954	VC_0032	0	0
Chr I	30961	30962	VC_0032	0	2
Chr I	30995	30996	VC_0032	0	3
Chr I	31102	31103	VC_0032	1	0
Chr I	31122	31123	VC_0032	0	0
Chr I	31125	31126	VC_0032	3	0
Chr I	31160	31161	VC_0032	1	0
Chr I	31170	31171	VC_0032	0	0
Chr I	31211	31212	VC_0032	0	5
Chr I	31234	31235	VC_0032	0	0
Chr I	31244	31245	VC_0032	6	2
Chr I	31306	31307	VC_0032	0	0
Chr I	31319	31320	VC_0032	11	11
Chr I	31377	31378	VC_0032	7	0
Chr I	31391	31392	VC_0032	0	0
Chr I	31411	31412	VC_0032	0	2
Chr I	31438	31439	VC_0032	1	0
Chr I	31452	31453	VC_0032	30	0
Chr I	31466	31467	VC_0032	4	0
Chr I	31483	31484	VC_0032	0	0
Chr I	31542	31543	VC_0032	0	0
Chr I	31561	31562	VC_0032	0	0
Chr I	31590	31591	VC_0032	0	0
Chr I	31593	31594	IG_VC_0033	0	14
Chr I	31622	31623	IG_VC_0033	1	0
Chr I	31638	31639	IG_VC_0033	2	5
Chr I	31640	31641	IG_VC_0033	0	0
Chr I	31659	31660	IG_VC_0033	0	0
Chr I	31681	31682	IG_VC_0033	16	11
Chr I	31691	31692	VC_0033	41	4
Chr I	31702	31703	VC_0033	0	0
Chr I	31728	31729	VC_0033	0	0
Chr I	31774	31775	VC_0033	0	4
Chr I	31897	31898	VC_0033	0	0
Chr I	31921	31922	VC_0033	32	0
Chr I	31934	31935	VC_0033	17	15
Chr I	31969	31970	VC_0033	0	11
Chr I	31993	31994	VC_0033	0	14
Chr I	32002	32003	VC_0033	0	0
Chr I	32042	32043	VC_0033	30	1
Chr I	32059	32060	VC_0033	0	0
Chr I	32080	32081	VC_0033	21	0
Chr I	32089	32090	VC_0033	0	0
Chr I	32099	32100	VC_0033	0	0
Chr I	32111	32112	VC_0033	0	0
Chr I	32148	32149	VC_0033	0	0
Chr I	32191	32192	VC_0033	0	0
Chr I	32207	32208	VC_0033	1	3
Chr I	32227	32228	VC_0033	1	9
Chr I	32230	32231	VC_0033	0	0
Chr I	32248	32249	VC_0033	10	32
Chr I	32261	32262	VC_0033	0	0
Chr I	32271	32272	VC_0033	19	15
Chr I	32293	32294	VC_0033	0	0
Chr I	32300	32301	VC_0033	0	0
Chr I	32307	32308	VC_0033	0	2
Chr I	32335	32336	VC_0033	0	6
Chr I	32338	32339	VC_0033	0	19
Chr I	32357	32358	VC_0033	0	0
Chr I	32365	32366	VC_0033	0	0
Chr I	32391	32392	VC_0033	30	4
Chr I	32404	32405	VC_0033	0	9
Chr I	32436	32437	VC_0033	0	0
Chr I	32454	32455	VC_0033	0	20
Chr I	32465	32466	VC_0033	0	47
Chr I	32476	32477	VC_0033	0	0
Chr I	32485	32486	VC_0033	5	2
Chr I	32527	32528	VC_0033	0	0
Chr I	32541	32542	VC_0033	0	0
Chr I	32552	32553	VC_0033	0	1
Chr I	32564	32565	VC_0033	0	0
Chr I	32581	32582	IG_VC_0034	2	0
Chr I	32624	32625	IG_VC_0034	0	0
Chr I	32645	32646	VC_0034	0	4
Chr I	32663	32664	VC_0034	1	3
Chr I	32671	32672	VC_0034	0	0
Chr I	32681	32682	VC_0034	0	0
Chr I	32713	32714	VC_0034	0	0
Chr I	32720	32721	VC_0034	0	0
Chr I	32730	32731	VC_0034	0	4
Chr I	32746	32747	VC_0034	0	0
Chr I	32755	32756	VC_0034	0	0
Chr I	32763	32764	VC_0034	0	0
Chr I	32778	32779	VC_0034	0	0
Chr I	32796	32797	VC_0034	0	0
Chr I	32819	32820	VC_0034	4	0
Chr I	32857	32858	VC_0034	0	0
Chr I	32872	32873	VC_0034	0	0
Chr I	32898	32899	VC_0034	0	0
Chr I	32919	32920	VC_0034	0	0
Chr I	32932	32933	VC_0034	0	0
Chr I	32940	32941	VC_0034	7	2
Chr I	32972	32973	VC_0034	3	0
Chr I	33000	33001	VC_0034	1	0
Chr I	33090	33091	VC_0034	0	0
Chr I	33104	33105	VC_0034	3	0
Chr I	33154	33155	VC_0034	8	0
Chr I	33164	33165	VC_0034	0	0
Chr I	33180	33181	VC_0034	0	0
Chr I	33194	33195	VC_0034	0	7
Chr I	33208	33209	VC_0034	8	4
Chr I	33265	33266	IG_VC_0035	2	0
Chr I	33278	33279	VC_0035	0	0
Chr I	33298	33299	VC_0035	0	0
Chr I	33313	33314	VC_0035	0	4
Chr I	33333	33334	VC_0035	0	0
Chr I	33359	33360	VC_0035	0	0
Chr I	33372	33373	VC_0035	0	0
Chr I	33434	33435	VC_0035	39	43
Chr I	33448	33449	VC_0035	0	9
Chr I	33457	33458	VC_0035	3	18
Chr I	33469	33470	VC_0035	0	0
Chr I	33489	33490	VC_0035	0	0
Chr I	33509	33510	VC_0035	5	0
Chr I	33525	33526	VC_0035	0	0
Chr I	33529	33530	VC_0035	9	0
Chr I	33640	33641	VC_0035	0	0
Chr I	33645	33646	VC_0035	6	0
Chr I	33694	33695	VC_0035	0	0
Chr I	33726	33727	VC_0035	0	0
Chr I	33779	33780	VC_0035	3	0
Chr I	33789	33790	VC_0035	15	5
Chr I	33805	33806	VC_0035	14	43
Chr I	33809	33810	VC_0035	1	0
Chr I	33849	33850	VC_0035	0	0
Chr I	33898	33899	VC_0035	24	1
Chr I	33912	33913	VC_0035	0	0
Chr I	33923	33924	VC_0035	0	0
Chr I	33945	33946	VC_0035	0	5
Chr I	33962	33963	VC_0035	0	0
Chr I	33971	33972	VC_0035	3	1
Chr I	33979	33980	VC_0035	10	38
Chr I	33999	34000	VC_0035	1	4
Chr I	34094	34095	VC_0035	1	0
Chr I	34131	34132	VC_0035	0	0
Chr I	34139	34140	VC_0035	0	0
Chr I	34154	34155	VC_0035	13	2
Chr I	34197	34198	VC_0035	3	0
Chr I	34211	34212	VC_0035	0	0
Chr I	34231	34232	VC_0035	0	0
Chr I	34268	34269	VC_0035	0	0
Chr I	34282	34283	VC_0035	3	0
Chr I	34294	34295	VC_0035	0	0
Chr I	34299	34300	VC_0035	0	2
Chr I	34325	34326	VC_0036	0	4
Chr I	34349	34350	VC_0036	0	11
Chr I	34374	34375	VC_0036	2	19
Chr I	34376	34377	VC_0036	1	4
Chr I	34446	34447	VC_0036	0	0
Chr I	34483	34484	VC_0036	0	0
Chr I	34508	34509	VC_0036	1	9
Chr I	34522	34523	VC_0036	0	1
Chr I	34564	34565	VC_0036	2	3
Chr I	34598	34599	VC_0036	1	0
Chr I	34629	34630	VC_0036	3	0
Chr I	34699	34700	VC_0036	0	0
Chr I	34743	34744	VC_0036	0	4
Chr I	34762	34763	VC_0036	5	8
Chr I	34783	34784	VC_0036	0	0
Chr I	34790	34791	VC_0036	15	0
Chr I	34820	34821	VC_0036	12	7
Chr I	34846	34847	VC_0036	9	0
Chr I	34865	34866	VC_0036	7	0
Chr I	34871	34872	VC_0036	0	0
Chr I	34910	34911	VC_0036	3	15
Chr I	34920	34921	VC_0036	0	0
Chr I	34987	34988	VC_0036	0	0
Chr I	34997	34998	VC_0036	0	0
Chr I	35003	35004	VC_0036	11	2
Chr I	35009	35010	VC_0036	0	0
Chr I	35038	35039	VC_0036	0	8
Chr I	35054	35055	VC_0036	9	0
Chr I	35089	35090	VC_0036	0	35
Chr I	35093	35094	VC_0036	6	0
Chr I	35112	35113	VC_0036	0	0
Chr I	35142	35143	VC_0036	2	12
Chr I	35147	35148	VC_0036	0	0
Chr I	35185	35186	VC_0036	0	0
Chr I	35211	35212	VC_0036	0	0
Chr I	35241	35242	VC_0036	2	0
Chr I	35249	35250	VC_0036	0	0
Chr I	35291	35292	VC_0036	13	3
Chr I	35338	35339	VC_0036	0	10
Chr I	35342	35343	VC_0036	2	5
Chr I	35371	35372	VC_0036	0	0
Chr I	35391	35392	VC_0036	6	0
Chr I	35399	35400	VC_0036	1	11
Chr I	35405	35406	VC_0036	0	0
Chr I	35432	35433	VC_0036	7	2
Chr I	35448	35449	VC_0036	3	0
Chr I	35467	35468	VC_0036	2	0
Chr I	35489	35490	VC_0036	0	1
Chr I	35507	35508	VC_0036	0	0
Chr I	35536	35537	VC_0036	0	10
Chr I	35587	35588	VC_0036	0	0
Chr I	35605	35606	VC_0036	0	0
Chr I	35615	35616	VC_0036	0	0
Chr I	35629	35630	VC_0036	5	13
Chr I	35639	35640	VC_0036	0	0
Chr I	35648	35649	VC_0036	0	2
Chr I	35672	35673	VC_0036	0	0
Chr I	35711	35712	VC_0036	1	0
Chr I	35723	35724	VC_0036	0	0
Chr I	35741	35742	VC_0036	3	0
Chr I	35787	35788	VC_0036	11	6
Chr I	35806	35807	IG_VC_0037	0	4
Chr I	35818	35819	IG_VC_0037	2	18
Chr I	35840	35841	IG_VC_0037	0	0
Chr I	35847	35848	IG_VC_0037	0	9
Chr I	35851	35852	IG_VC_0037	7	0
Chr I	35853	35854	IG_VC_0037	0	0
Chr I	35879	35880	IG_VC_0037	0	0
Chr I	35895	35896	IG_VC_0037	0	0
Chr I	35911	35912	IG_VC_0037	0	0
Chr I	35926	35927	IG_VC_0037	0	0
Chr I	35929	35930	IG_VC_0037	0	0
Chr I	35937	35938	IG_VC_0037	0	4
Chr I	35940	35941	IG_VC_0037	0	0
Chr I	35999	36000	IG_VC_0037	0	7
Chr I	36001	36002	IG_VC_0037	3	3
Chr I	36010	36011	IG_VC_0037	0	6
Chr I	36035	36036	IG_VC_0037	0	0
Chr I	36058	36059	IG_VC_0037	0	2
Chr I	36067	36068	IG_VC_0037	0	0
Chr I	36087	36088	IG_VC_0037	2	0
Chr I	36098	36099	IG_VC_0037	0	0
Chr I	36123	36124	IG_VC_0037	1	0
Chr I	36125	36126	IG_VC_0037	5	0
Chr I	36137	36138	IG_VC_0037	0	2
Chr I	36153	36154	VC_0037	0	0
Chr I	36176	36177	VC_0037	0	0
Chr I	36204	36205	VC_0037	0	0
Chr I	36214	36215	VC_0037	1	0
Chr I	36247	36248	VC_0037	17	0
Chr I	36264	36265	VC_0037	0	12
Chr I	36272	36273	VC_0037	0	6
Chr I	36306	36307	VC_0037	0	0
Chr I	36328	36329	VC_0037	0	0
Chr I	36332	36333	VC_0037	0	8
Chr I	36392	36393	VC_0037	6	27
Chr I	36401	36402	VC_0037	0	0
Chr I	36437	36438	IG_VC_0038	0	0
Chr I	36439	36440	IG_VC_0038	0	0
Chr I	36453	36454	IG_VC_0038	0	0
Chr I	36459	36460	IG_VC_0038	1	3
Chr I	36478	36479	IG_VC_0038	0	3
Chr I	36512	36513	IG_VC_0038	0	0
Chr I	36528	36529	VC_0038	11	0
Chr I	36655	36656	VC_0038	0	1
Chr I	36664	36665	VC_0038	0	2
Chr I	36699	36700	IG_VC_0039	37	7
Chr I	36704	36705	IG_VC_0039	11	11
Chr I	36717	36718	IG_VC_0039	17	0
Chr I	36733	36734	IG_VC_0039	5	0
Chr I	36748	36749	IG_VC_0039	16	0
Chr I	36765	36766	IG_VC_0039	0	0
Chr I	36774	36775	IG_VC_0039	0	0
Chr I	36826	36827	IG_VC_0039	16	0
Chr I	36832	36833	IG_VC_0039	0	0
Chr I	36842	36843	IG_VC_0039	0	0
Chr I	36851	36852	IG_VC_0039	16	0
Chr I	36856	36857	IG_VC_0039	0	0
Chr I	36866	36867	IG_VC_0039	5	0
Chr I	36869	36870	IG_VC_0039	0	0
Chr I	36881	36882	IG_VC_0039	10	1
Chr I	36899	36900	IG_VC_0039	0	0
Chr I	36906	36907	IG_VC_0039	4	12
Chr I	36941	36942	VC_0039	0	0
Chr I	36948	36949	VC_0039	0	4
Chr I	36951	36952	VC_0039	25	5
Chr I	36978	36979	VC_0039	7	9
Chr I	36987	36988	VC_0039	2	9
Chr I	37060	37061	VC_0039	0	0
Chr I	37077	37078	VC_0039	0	0
Chr I	37096	37097	VC_0039	0	0
Chr I	37125	37126	VC_0039	0	0
Chr I	37153	37154	VC_0039	16	5
Chr I	37155	37156	VC_0039	0	0
Chr I	37218	37219	VC_0039	16	22
Chr I	37222	37223	VC_0039	5	6
Chr I	37229	37230	VC_0039	24	0
Chr I	37244	37245	VC_0039	0	0
Chr I	37249	37250	VC_0039	0	0
Chr I	37257	37258	VC_0039	0	0
Chr I	37281	37282	VC_0039	0	0
Chr I	37290	37291	VC_0039	0	0
Chr I	37314	37315	VC_0039	0	0
Chr I	37328	37329	VC_0039	0	0
Chr I	37349	37350	VC_0039	0	0
Chr I	37365	37366	VC_0039	0	0
Chr I	37373	37374	VC_0039	0	0
Chr I	37386	37387	VC_0039	0	0
Chr I	37392	37393	VC_0039	0	0
Chr I	37434	37435	VC_0039	2	2
Chr I	37440	37441	VC_0039	1	0
Chr I	37469	37470	VC_0039	0	0
Chr I	37539	37540	VC_0039	0	0
Chr I	37588	37589	VC_0039	2	12
Chr I	37607	37608	VC_0039	0	13
Chr I	37633	37634	VC_0039	0	0
Chr I	37670	37671	VC_0039	0	0
Chr I	37703	37704	VC_0039	0	0
Chr I	37789	37790	IG_VC_0040	0	0
Chr I	37793	37794	IG_VC_0040	0	0
Chr I	37802	37803	IG_VC_0040	0	0
Chr I	37818	37819	IG_VC_0040	0	5
Chr I	37821	37822	IG_VC_0040	0	2
Chr I	37853	37854	VC_0040	5	0
Chr I	37866	37867	VC_0040	0	2
Chr I	37874	37875	VC_0040	0	0
Chr I	37897	37898	VC_0040	0	12
Chr I	37916	37917	VC_0040	10	0
Chr I	37921	37922	VC_0040	0	0
Chr I	37927	37928	VC_0040	5	13
Chr I	37936	37937	VC_0040	0	5
Chr I	37985	37986	VC_0040	0	3
Chr I	37988	37989	VC_0040	0	0
Chr I	38004	38005	VC_0040	13	0
Chr I	38015	38016	VC_0040	5	0
Chr I	38026	38027	VC_0040	0	0
Chr I	38039	38040	VC_0040	15	5
Chr I	38046	38047	VC_0040	0	0
Chr I	38054	38055	VC_0040	0	0
Chr I	38061	38062	VC_0040	0	0
Chr I	38083	38084	VC_0040	0	0
Chr I	38105	38106	VC_0040	0	4
Chr I	38109	38110	VC_0040	0	0
Chr I	38113	38114	VC_0040	0	0
Chr I	38130	38131	VC_0040	0	3
Chr I	38132	38133	VC_0040	0	1
Chr I	38143	38144	VC_0040	0	0
Chr I	38159	38160	VC_0040	0	0
Chr I	38185	38186	VC_0040	3	0
Chr I	38207	38208	VC_0040	0	0
Chr I	38238	38239	VC_0040	0	0
Chr I	38268	38269	VC_0040	38	6
Chr I	38304	38305	VC_0040	0	0
Chr I	38363	38364	VC_0040	4	10
Chr I	38367	38368	VC_0040	1	0
Chr I	38388	38389	VC_0040	0	0
Chr I	38409	38410	VC_0040	0	2
Chr I	38464	38465	VC_0040	0	0
Chr I	38472	38473	VC_0040	3	10
Chr I	38478	38479	VC_0040	9	8
Chr I	38493	38494	VC_0040	4	2
Chr I	38506	38507	IG_VC_0041	2	0
Chr I	38515	38516	IG_VC_0041	0	0
Chr I	38535	38536	VC_0041	0	0
Chr I	38560	38561	VC_0041	0	0
Chr I	38567	38568	VC_0041	3	0
Chr I	38574	38575	VC_0041	0	10
Chr I	38597	38598	VC_0041	0	0
Chr I	38636	38637	VC_0041	1	9
Chr I	38640	38641	VC_0041	0	14
Chr I	38717	38718	VC_0041	23	0
Chr I	38755	38756	VC_0041	0	16
Chr I	38802	38803	VC_0041	0	4
Chr I	38819	38820	VC_0041	0	0
Chr I	38976	38977	VC_0041	18	8
Chr I	38986	38987	VC_0041	0	0
Chr I	39007	39008	VC_0041	1	9
Chr I	39009	39010	VC_0041	5	14
Chr I	39029	39030	VC_0041	6	4
Chr I	39053	39054	VC_0041	8	0
Chr I	39062	39063	VC_0041	7	2
Chr I	39071	39072	VC_0041	0	0
Chr I	39077	39078	VC_0041	0	10
Chr I	39092	39093	VC_0041	3	3
Chr I	39104	39105	VC_0042	1	0
Chr I	39154	39155	VC_0042	2	0
Chr I	39205	39206	VC_0042	0	0
Chr I	39219	39220	VC_0042	0	0
Chr I	39246	39247	VC_0042	0	0
Chr I	39261	39262	VC_0042	0	0
Chr I	39288	39289	VC_0042	0	0
Chr I	39319	39320	VC_0042	0	0
Chr I	39334	39335	VC_0042	0	0
Chr I	39342	39343	VC_0042	9	0
Chr I	39373	39374	VC_0042	0	0
Chr I	39411	39412	VC_0042	0	0
Chr I	39413	39414	VC_0042	0	0
Chr I	39423	39424	VC_0042	0	0
Chr I	39501	39502	VC_0042	0	0
Chr I	39516	39517	VC_0042	3	0
Chr I	39544	39545	VC_0042	18	0
Chr I	39602	39603	VC_0042	20	0
Chr I	39633	39634	VC_0042	1	47
Chr I	39661	39662	VC_0042	0	0
Chr I	39668	39669	VC_0042	0	0
Chr I	39717	39718	VC_0042	2	0
Chr I	39739	39740	VC_0042	0	0
Chr I	39757	39758	VC_0042	0	0
Chr I	39799	39800	VC_0042	0	0
Chr I	39825	39826	VC_0042	6	4
Chr I	39876	39877	VC_0042	7	1
Chr I	39890	39891	VC_0042	0	0
Chr I	39912	39913	VC_0042	2	0
Chr I	39924	39925	VC_0042	0	0
Chr I	39945	39946	VC_0042	16	24
Chr I	39957	39958	VC_0042	0	13
Chr I	39959	39960	VC_0042	4	8
Chr I	39992	39993	VC_0042	2	5
Chr I	40041	40042	VC_0042	1	0
Chr I	40111	40112	VC_0042	0	0
Chr I	40125	40126	VC_0042	0	0
Chr I	40141	40142	VC_0042	6	0
Chr I	40173	40174	VC_0042	0	0
Chr I	40185	40186	VC_0042	0	13
Chr I	40192	40193	VC_0042	0	0
Chr I	40204	40205	VC_0042	0	0
Chr I	40224	40225	VC_0042	0	4
Chr I	40247	40248	VC_0042	0	3
Chr I	40257	40258	VC_0042	0	0
Chr I	40272	40273	VC_0042	0	0
Chr I	40275	40276	VC_0042	4	0
Chr I	40318	40319	VC_0042	4	0
Chr I	40341	40342	VC_0042	21	16
Chr I	40348	40349	VC_0042	12	8
Chr I	40380	40381	VC_0042	0	0
Chr I	40384	40385	VC_0042	2	17
Chr I	40410	40411	VC_0042	0	0
Chr I	40455	40456	VC_0042	1	0
Chr I	40468	40469	VC_0042	0	0
Chr I	40481	40482	VC_0042	31	8
Chr I	40489	40490	VC_0042	17	0
Chr I	40495	40496	VC_0042	13	6
Chr I	40500	40501	VC_0042	17	7
Chr I	40510	40511	VC_0042	0	8
Chr I	40521	40522	VC_0042	0	0
Chr I	40527	40528	VC_0042	34	7
Chr I	40537	40538	VC_0042	0	0
Chr I	40548	40549	VC_0042	5	7
Chr I	40561	40562	VC_0043	0	0
Chr I	40587	40588	VC_0043	0	0
Chr I	40609	40610	VC_0043	0	0
Chr I	40616	40617	VC_0043	0	0
Chr I	40700	40701	VC_0043	0	0
Chr I	40730	40731	VC_0043	0	0
Chr I	40733	40734	VC_0043	0	0
Chr I	40752	40753	VC_0043	0	0
Chr I	40755	40756	VC_0043	0	0
Chr I	40760	40761	VC_0043	0	0
Chr I	40818	40819	VC_0043	0	0
Chr I	40838	40839	VC_0043	0	0
Chr I	40863	40864	VC_0043	0	0
Chr I	40899	40900	VC_0043	0	0
Chr I	40923	40924	VC_0043	0	0
Chr I	40933	40934	VC_0043	0	0
Chr I	40949	40950	VC_0043	0	0
Chr I	41033	41034	VC_0043	0	0
Chr I	41054	41055	VC_0043	0	0
Chr I	41108	41109	VC_0043	0	0
Chr I	41127	41128	VC_0043	0	0
Chr I	41146	41147	VC_0043	0	0
Chr I	41150	41151	VC_0043	0	0
Chr I	41165	41166	VC_0043	0	0
Chr I	41173	41174	VC_0043	0	0
Chr I	41184	41185	VC_0043	0	0
Chr I	41192	41193	VC_0043	0	0
Chr I	41208	41209	VC_0043	0	0
Chr I	41213	41214	VC_0043	0	0
Chr I	41242	41243	VC_0043	0	0
Chr I	41285	41286	VC_0043	0	0
Chr I	41291	41292	VC_0043	0	0
Chr I	41330	41331	VC_0043	0	0
Chr I	41390	41391	VC_0043	0	0
Chr I	41415	41416	VC_0043	0	0
Chr I	41432	41433	VC_0043	0	0
Chr I	41452	41453	VC_0043	0	0
Chr I	41455	41456	VC_0043	0	0
Chr I	41462	41463	VC_0043	0	0
Chr I	41521	41522	VC_0043	0	0
Chr I	41540	41541	VC_0043	0	0
Chr I	41542	41543	VC_0043	0	0
Chr I	41626	41627	VC_0043	0	0
Chr I	41642	41643	VC_0043	0	0
Chr I	41666	41667	VC_0043	0	0
Chr I	41675	41676	VC_0043	0	0
Chr I	41714	41715	VC_0043	0	0
Chr I	41796	41797	VC_0043	0	0
Chr I	41809	41810	VC_0043	0	0
Chr I	41813	41814	VC_0043	0	0
Chr I	41820	41821	VC_0043	0	0
Chr I	41846	41847	VC_0043	0	0
Chr I	41858	41859	VC_0043	0	0
Chr I	41877	41878	VC_0043	0	0
Chr I	41897	41898	VC_0043	0	0
Chr I	41936	41937	VC_0043	0	1
Chr I	42013	42014	VC_0044	0	0
Chr I	42016	42017	VC_0044	0	0
Chr I	42023	42024	VC_0044	0	0
Chr I	42026	42027	VC_0044	0	0
Chr I	42094	42095	VC_0044	0	0
Chr I	42136	42137	VC_0044	0	0
Chr I	42173	42174	VC_0044	0	0
Chr I	42183	42184	VC_0044	0	0
Chr I	42232	42233	VC_0044	6	0
Chr I	42241	42242	VC_0044	0	9
Chr I	42252	42253	VC_0044	0	0
Chr I	42371	42372	VC_0044	0	0
Chr I	42409	42410	VC_0044	0	0
Chr I	42535	42536	VC_0044	0	0
Chr I	42566	42567	VC_0044	1	7
Chr I	42577	42578	VC_0044	0	9
Chr I	42598	42599	VC_0044	0	9
Chr I	42637	42638	VC_0044	5	0
Chr I	42655	42656	VC_0044	0	0
Chr I	42690	42691	VC_0044	0	30
Chr I	42725	42726	VC_0044	0	0
Chr I	42738	42739	VC_0044	0	8
Chr I	42760	42761	VC_0044	0	0
Chr I	42818	42819	VC_0044	0	0
Chr I	42841	42842	VC_0044	0	0
Chr I	42860	42861	VC_0044	0	0
Chr I	42895	42896	VC_0044	2	0
Chr I	42917	42918	VC_0044	18	1
Chr I	42921	42922	VC_0044	20	0
Chr I	42994	42995	VC_0044	2	0
Chr I	43020	43021	VC_0044	0	1
Chr I	43034	43035	VC_0044	11	15
Chr I	43036	43037	VC_0044	0	3
Chr I	43063	43064	VC_0044	3	13
Chr I	43145	43146	VC_0044	12	0
Chr I	43228	43229	VC_0044	0	0
Chr I	43244	43245	VC_0044	0	0
Chr I	43278	43279	VC_0044	0	0
Chr I	43281	43282	VC_0044	0	0
Chr I	43288	43289	VC_0044	0	0
Chr I	43307	43308	IG_VC_0045	0	0
Chr I	43317	43318	IG_VC_0045	3	0
Chr I	43322	43323	IG_VC_0045	4	5
Chr I	43335	43336	VC_0045	0	0
Chr I	43357	43358	VC_0045	0	7
Chr I	43384	43385	VC_0045	0	0
Chr I	43391	43392	VC_0045	0	0
Chr I	43436	43437	VC_0045	0	0
Chr I	43439	43440	VC_0045	0	0
Chr I	43461	43462	VC_0045	0	0
Chr I	43474	43475	VC_0045	0	0
Chr I	43486	43487	VC_0045	0	0
Chr I	43492	43493	VC_0045	0	0
Chr I	43508	43509	VC_0045	0	0
Chr I	43543	43544	VC_0045	0	0
Chr I	43559	43560	VC_0045	0	0
Chr I	43588	43589	VC_0045	0	0
Chr I	43600	43601	VC_0045	0	0
Chr I	43612	43613	VC_0045	0	0
Chr I	43636	43637	VC_0045	0	0
Chr I	43639	43640	VC_0045	0	0
Chr I	43663	43664	VC_0045	0	0
Chr I	43671	43672	VC_0045	0	0
Chr I	43723	43724	VC_0045	0	0
Chr I	43730	43731	VC_0045	0	0
Chr I	43776	43777	VC_0045	0	0
Chr I	43831	43832	VC_0045	0	0
Chr I	43840	43841	VC_0045	0	0
Chr I	43885	43886	VC_0045	0	0
Chr I	43957	43958	VC_0045	0	0
Chr I	43960	43961	VC_0045	0	0
Chr I	43972	43973	VC_0045	0	0
Chr I	43978	43979	VC_0045	0	0
Chr I	43988	43989	VC_0045	0	0
Chr I	43993	43994	VC_0045	0	0
Chr I	44000	44001	VC_0045	0	0
Chr I	44010	44011	VC_0045	0	0
Chr I	44027	44028	VC_0045	0	0
Chr I	44059	44060	VC_0045	0	0
Chr I	44074	44075	VC_0045	0	0
Chr I	44091	44092	VC_0045	0	0
Chr I	44181	44182	VC_0045	0	0
Chr I	44191	44192	VC_0045	0	0
Chr I	44213	44214	VC_0045	0	0
Chr I	44248	44249	VC_0045	0	0
Chr I	44263	44264	VC_0045	0	0
Chr I	44267	44268	VC_0045	0	0
Chr I	44285	44286	IG_VC_0046	0	1
Chr I	44295	44296	IG_VC_0046	0	0
Chr I	44300	44301	VC_0046	0	0
Chr I	44332	44333	VC_0046	0	0
Chr I	44372	44373	VC_0046	2	1
Chr I	44416	44417	VC_0046	3	2
Chr I	44424	44425	VC_0046	20	6
Chr I	44431	44432	VC_0046	15	16
Chr I	44453	44454	VC_0046	0	0
Chr I	44482	44483	VC_0046	0	0
Chr I	44509	44510	VC_0046	3	0
Chr I	44586	44587	VC_0046	0	0
Chr I	44598	44599	VC_0046	0	0
Chr I	44622	44623	VC_0046	11	0
Chr I	44637	44638	VC_0046	0	5
Chr I	44649	44650	VC_0046	0	0
Chr I	44668	44669	VC_0046	0	0
Chr I	44690	44691	VC_0046	19	0
Chr I	44706	44707	VC_0046	13	66
Chr I	44763	44764	VC_0046	0	0
Chr I	44788	44789	VC_0046	0	0
Chr I	44791	44792	VC_0046	1	5
Chr I	44800	44801	VC_0046	7	0
Chr I	44808	44809	VC_0046	33	12
Chr I	44810	44811	IG_VC_0047	13	22
Chr I	44844	44845	IG_VC_0047	16	21
Chr I	44865	44866	IG_VC_0047	0	0
Chr I	44874	44875	IG_VC_0047	8	0
Chr I	44958	44959	VC_0047	0	0
Chr I	44966	44967	VC_0047	0	0
Chr I	44968	44969	VC_0047	0	0
Chr I	44971	44972	VC_0047	8	12
Chr I	44975	44976	VC_0047	0	0
Chr I	44982	44983	VC_0047	4	0
Chr I	45065	45066	VC_0047	8	15
Chr I	45067	45068	VC_0047	5	1
Chr I	45097	45098	VC_0047	0	20
Chr I	45110	45111	VC_0047	13	2
Chr I	45166	45167	VC_0047	0	0
Chr I	45182	45183	VC_0047	3	0
Chr I	45193	45194	VC_0047	0	0
Chr I	45237	45238	VC_0047	0	0
Chr I	45323	45324	VC_0047	2	12
Chr I	45327	45328	VC_0047	8	0
Chr I	45367	45368	VC_0047	0	6
Chr I	45404	45405	VC_0047	0	14
Chr I	45428	45429	VC_0047	30	10
Chr I	45441	45442	VC_0047	0	1
Chr I	45467	45468	VC_0047	0	0
Chr I	45477	45478	VC_0047	0	1
Chr I	45485	45486	VC_0047	14	18
Chr I	45522	45523	VC_0047	0	0
Chr I	45562	45563	VC_0047	0	0
Chr I	45570	45571	VC_0047	0	0
Chr I	45579	45580	VC_0047	1	0
Chr I	45600	45601	VC_0047	0	0
Chr I	45610	45611	VC_0047	10	3
Chr I	45662	45663	VC_0047	0	0
Chr I	45725	45726	VC_0047	18	0
Chr I	45790	45791	VC_0047	10	26
Chr I	45803	45804	VC_0047	30	19
Chr I	45829	45830	VC_0047	5	7
Chr I	45844	45845	VC_0047	0	14
Chr I	45876	45877	VC_0047	9	38
Chr I	45882	45883	VC_0047	8	37
Chr I	45891	45892	VC_0047	9	0
Chr I	45923	45924	VC_0047	6	10
Chr I	45934	45935	VC_0047	7	0
Chr I	45949	45950	VC_0047	8	1
Chr I	45952	45953	VC_0047	7	1
Chr I	46029	46030	VC_0047	0	6
Chr I	46073	46074	VC_0047	0	1
Chr I	46091	46092	VC_0048	0	4
Chr I	46116	46117	VC_0048	14	0
Chr I	46122	46123	VC_0048	16	1
Chr I	46127	46128	VC_0048	0	0
Chr I	46188	46189	VC_0048	0	0
Chr I	46194	46195	VC_0048	0	7
Chr I	46218	46219	VC_0048	0	8
Chr I	46241	46242	VC_0048	0	0
Chr I	46257	46258	VC_0048	0	0
Chr I	46299	46300	VC_0048	0	0
Chr I	46306	46307	VC_0048	0	5
Chr I	46308	46309	VC_0048	20	1
Chr I	46333	46334	VC_0048	0	0
Chr I	46343	46344	VC_0048	0	2
Chr I	46356	46357	VC_0048	14	4
Chr I	46380	46381	VC_0048	0	0
Chr I	46391	46392	VC_0048	0	0
Chr I	46422	46423	VC_0048	0	0
Chr I	46431	46432	VC_0048	0	24
Chr I	46502	46503	VC_0048	0	0
Chr I	46520	46521	VC_0048	0	0
Chr I	46530	46531	VC_0048	11	0
Chr I	46540	46541	VC_0048	0	5
Chr I	46580	46581	VC_0048	1	1
Chr I	46586	46587	VC_0048	8	23
Chr I	46589	46590	VC_0048	14	0
Chr I	46612	46613	VC_0048	0	0
Chr I	46634	46635	VC_0048	0	0
Chr I	46695	46696	VC_0048	0	0
Chr I	46719	46720	VC_0048	0	0
Chr I	46728	46729	VC_0048	0	0
Chr I	46739	46740	VC_0048	0	0
Chr I	46760	46761	VC_0048	8	10
Chr I	46801	46802	VC_0048	0	0
Chr I	46851	46852	VC_0048	0	0
Chr I	46869	46870	VC_0048	4	8
Chr I	46975	46976	VC_0048	0	0
Chr I	47000	47001	VC_0048	0	0
Chr I	47036	47037	VC_0048	0	0
Chr I	47040	47041	VC_0048	2	0
Chr I	47045	47046	VC_0048	0	0
Chr I	47051	47052	VC_0048	0	10
Chr I	47058	47059	VC_0048	14	11
Chr I	47064	47065	VC_0048	0	9
Chr I	47070	47071	VC_0048	0	0
Chr I	47093	47094	VC_0048	0	0
Chr I	47106	47107	VC_0048	2	3
Chr I	47156	47157	VC_0048	0	0
Chr I	47167	47168	VC_0048	11	5
Chr I	47169	47170	VC_0048	4	1
Chr I	47172	47173	VC_0048	26	22
Chr I	47188	47189	VC_0048	6	0
Chr I	47192	47193	IG_VC_0049	15	2
Chr I	47204	47205	VC_0049	0	12
Chr I	47214	47215	VC_0049	0	3
[truncated: 190,681 more rows]
