# Supplementary material for: High-resolution definition of the Vibrio cholerae essential gene set with hidden Markov model–based analyses of transposon-insertion sequencing data
Source: Nucleic Acids Res. 2013 Jul 30;41(19):9033–48. doi: 10.1093/nar/gkt654 (PMC3799429; doi:10.1093/nar/gkt654)
Supplement: Supplementary Data [file supp_gkt654_nar-01659-h-2013-File013.zip › Sample Input Files/WT_SWpval_ChrII.txt]

#type=COPY_NUMBER
Chromosome	Start	End	Feature	p_val	TAs	reads
Chr II	0	200	site	0.00060	21	16
Chr II	10	210	site	0.00190	20	17
Chr II	20	220	site	0.00190	20	17
Chr II	30	230	site	0.00150	19	17
Chr II	40	240	site	0.00150	19	17
Chr II	50	250	site	0.00410	16	13
Chr II	60	260	site	0.00480	15	12
Chr II	70	270	site	0.00480	15	12
Chr II	80	280	site	0.00420	14	11
Chr II	90	290	site	0.22740	15	40
Chr II	100	300	site	0.25930	14	39
Chr II	110	310	site	0.38490	12	39
Chr II	120	320	site	0.46210	11	39
Chr II	130	330	site	0.54310	9	35
Chr II	140	340	site	0.46720	10	35
Chr II	150	350	site	0.33300	12	36
Chr II	160	360	site	0.38730	11	35
Chr II	170	370	site	0.42680	10	33
Chr II	180	380	site	0.46720	10	35
Chr II	190	390	site	0.54310	9	35
Chr II	200	400	site	0.59010	8	33
Chr II	210	410	site	0.56850	8	32
Chr II	220	420	site	0.56850	8	32
Chr II	230	430	site	0.56850	8	32
Chr II	240	440	site	0.56850	8	32
Chr II	250	450	site	0.62870	9	40
Chr II	260	460	site	0.62870	9	40
Chr II	270	470	site	0.56450	10	40
Chr II	280	480	site	0.51750	11	42
Chr II	290	490	site	0.08980	9	13
Chr II	300	500	site	0.06080	10	13
Chr II	310	510	site	0.06080	10	13
Chr II	320	520	site	0.04020	11	13
Chr II	330	530	site	0.04020	11	13
Chr II	340	540	site	0.07130	12	19
Chr II	350	550	site	0.12800	10	18
Chr II	360	560	site	0.12800	10	18
Chr II	370	570	site	0.10470	11	19
Chr II	380	580	site	0.11330	10	17
Chr II	390	590	site	0.11330	10	17
Chr II	400	600	site	0.09360	11	18
Chr II	410	610	site	0.12800	10	18
Chr II	420	620	site	0.12800	10	18
Chr II	430	630	site	0.15200	11	22
Chr II	440	640	site	0.15200	11	22
Chr II	450	650	site	0.07390	10	14
Chr II	460	660	site	0.07390	10	14
Chr II	470	670	site	0.28350	9	23
Chr II	480	680	site	0.24050	9	21
Chr II	490	690	site	0.24050	9	21
Chr II	500	700	site	0.30990	8	21
Chr II	510	710	site	0.30990	8	21
Chr II	520	720	site	0.40610	7	21
Chr II	530	730	site	0.30990	8	21
Chr II	540	740	site	0.34590	6	15
Chr II	550	750	site	0.50640	7	25
Chr II	560	760	site	0.59010	8	33
Chr II	570	770	site	0.65420	7	32
Chr II	580	780	site	0.65420	7	32
Chr II	590	790	site	0.56850	8	32
Chr II	600	800	site	0.63570	7	31
Chr II	610	810	site	0.63570	7	31
Chr II	620	820	site	0.45860	9	31
Chr II	630	830	site	0.45700	8	27
Chr II	640	840	site	0.45700	8	27
Chr II	650	850	site	0.45700	8	27
Chr II	660	860	site	0.37240	9	27
Chr II	670	870	site	0.24150	8	18
Chr II	680	880	site	0.32770	7	18
Chr II	690	890	site	0.24150	8	18
Chr II	700	900	site	0.24150	8	18
Chr II	710	910	site	0.24150	8	18
Chr II	720	920	site	0.21920	9	20
Chr II	730	930	site	0.28840	8	20
Chr II	740	940	site	0.21920	9	20
Chr II	750	950	site	0.05300	9	10
Chr II	760	960	site	0.00110	11	2
Chr II	770	970	site	0.00000	12	2
Chr II	780	980	site	0.00010	13	2
Chr II	790	990	site	0.00000	12	2
Chr II	800	1000	site	0.00010	13	2
Chr II	810	1010	site	0.00000	15	2
Chr II	820	1020	site	0.00000	15	2
Chr II	830	1030	site	0.00000	15	2
Chr II	840	1040	site	0.00000	16	2
Chr II	850	1050	site	0.00000	17	2
Chr II	860	1060	site	0.00000	16	2
Chr II	870	1070	site	0.00000	18	2
Chr II	880	1080	site	0.00000	18	2
Chr II	890	1090	site	0.00000	18	2
Chr II	900	1100	site	0.00000	20	2
Chr II	910	1110	site	0.00000	22	2
Chr II	920	1120	site	0.00000	22	0
Chr II	930	1130	site	0.00000	24	0
Chr II	940	1140	site	0.00000	23	0
Chr II	950	1150	site	0.00000	22	0
Chr II	960	1160	site	0.00000	19	0
Chr II	970	1170	site	0.00000	18	0
Chr II	980	1180	site	0.00000	17	0
Chr II	990	1190	site	0.00000	17	0
Chr II	1000	1200	site	0.00000	16	0
Chr II	1010	1210	site	0.00000	14	0
Chr II	1020	1220	site	0.00000	12	0
Chr II	1030	1230	site	0.00000	12	0
Chr II	1040	1240	site	0.00000	12	0
Chr II	1050	1250	site	0.00000	12	0
Chr II	1060	1260	site	0.00000	12	0
Chr II	1070	1270	site	0.00020	10	0
Chr II	1080	1280	site	0.00020	10	0
Chr II	1090	1290	site	0.00050	9	0
Chr II	1100	1300	site	0.00280	7	0
Chr II	1110	1310	site	0.00280	7	0
Chr II	1120	1320	site	0.00280	7	0
Chr II	1130	1330	site	0.01410	5	0
Chr II	1140	1340	site	0.01410	5	0
Chr II	1150	1350	site	0.01410	5	0
Chr II	1160	1360	site	0.01410	5	0
Chr II	1170	1370	site	0.01410	5	0
Chr II	1180	1380	site	0.01410	5	0
Chr II	1190	1390	site	0.01410	5	0
Chr II	1200	1400	site	0.00500	6	0
Chr II	1210	1410	site	0.00500	6	0
Chr II	1220	1420	site	0.00500	6	0
Chr II	1230	1430	site	0.00500	6	0
Chr II	1240	1440	site	0.01410	5	0
Chr II	1250	1450	site	0.03270	4	0
Chr II	1260	1460	site	0.03270	4	0
Chr II	1270	1470	site	0.03270	4	0
Chr II	1280	1480	site	0.01410	5	0
Chr II	1290	1490	site	0.01410	5	0
Chr II	1300	1500	site	0.01410	5	0
Chr II	1310	1510	site	0.03270	4	0
Chr II	1320	1520	site	0.03270	4	0
Chr II	1330	1530	site	0.03270	4	0
Chr II	1340	1540	site	0.01410	5	0
Chr II	1350	1550	site	0.01410	5	0
Chr II	1360	1560	site	0.01410	5	0
Chr II	1370	1570	site	0.01410	5	0
Chr II	1380	1580	site	0.00500	6	0
Chr II	1390	1590	site	0.00500	6	0
Chr II	1400	1600	site	0.00500	6	0
Chr II	1410	1610	site	0.00500	6	0
Chr II	1420	1620	site	0.00120	8	0
Chr II	1430	1630	site	0.00120	8	0
Chr II	1440	1640	site	0.00120	8	0
Chr II	1450	1650	site	0.00120	8	0
Chr II	1460	1660	site	0.00120	8	0
Chr II	1470	1670	site	0.00120	8	0
Chr II	1480	1680	site	0.00120	8	0
Chr II	1490	1690	site	0.00120	8	0
Chr II	1500	1700	site	0.00050	9	0
Chr II	1510	1710	site	0.00120	8	0
Chr II	1520	1720	site	0.00280	7	0
Chr II	1530	1730	site	0.00120	8	0
Chr II	1540	1740	site	0.00120	8	0
Chr II	1550	1750	site	0.00050	9	0
Chr II	1560	1760	site	0.00020	10	0
Chr II	1570	1770	site	0.00020	10	0
Chr II	1580	1780	site	0.00050	9	0
Chr II	1590	1790	site	0.00020	10	0
Chr II	1600	1800	site	0.00050	9	0
Chr II	1610	1810	site	0.00050	9	0
Chr II	1620	1820	site	0.00280	7	0
Chr II	1630	1830	site	0.00120	8	0
Chr II	1640	1840	site	0.00050	9	0
Chr II	1650	1850	site	0.00020	10	0
Chr II	1660	1860	site	0.00020	10	0
Chr II	1670	1870	site	0.00020	10	0
Chr II	1680	1880	site	0.00020	10	0
Chr II	1690	1890	site	0.00000	11	0
Chr II	1700	1900	site	0.00020	10	0
Chr II	1710	1910	site	0.00020	10	0
Chr II	1720	1920	site	0.00000	12	0
Chr II	1730	1930	site	0.00000	11	0
Chr II	1740	1940	site	0.00000	11	0
Chr II	1750	1950	site	0.00020	10	0
Chr II	1760	1960	site	0.00050	9	0
Chr II	1770	1970	site	0.00050	9	0
Chr II	1780	1980	site	0.00050	9	0
Chr II	1790	1990	site	0.00180	9	1
Chr II	1800	2000	site	0.00040	10	1
Chr II	1810	2010	site	0.00110	11	2
Chr II	1820	2020	site	0.00110	11	2
Chr II	1830	2030	site	0.00110	10	2
Chr II	1840	2040	site	0.00410	9	2
Chr II	1850	2050	site	0.00640	8	2
Chr II	1860	2060	site	0.00410	9	2
Chr II	1870	2070	site	0.00110	10	2
Chr II	1880	2080	site	0.00410	9	2
Chr II	1890	2090	site	0.00410	9	2
Chr II	1900	2100	site	0.00410	9	2
Chr II	1910	2110	site	0.00410	9	2
Chr II	1920	2120	site	0.01280	7	2
Chr II	1930	2130	site	0.01280	7	2
Chr II	1940	2140	site	0.02540	6	2
Chr II	1950	2150	site	0.02540	6	2
Chr II	1960	2160	site	0.02540	6	2
Chr II	1970	2170	site	0.01280	7	2
Chr II	1980	2180	site	0.01280	7	2
Chr II	1990	2190	site	0.01280	6	1
Chr II	2000	2200	site	0.02700	5	1
Chr II	2010	2210	site	0.01410	5	0
Chr II	2020	2220	site	0.00500	6	0
Chr II	2030	2230	site	0.00280	7	0
Chr II	2040	2240	site	0.00280	7	0
Chr II	2050	2250	site	0.00280	7	0
Chr II	2060	2260	site	0.00280	7	0
Chr II	2070	2270	site	0.00280	7	0
Chr II	2080	2280	site	0.00120	8	0
Chr II	2090	2290	site	0.00050	9	0
Chr II	2100	2300	site	0.00050	9	0
Chr II	2110	2310	site	0.00020	10	0
Chr II	2120	2320	site	0.00000	11	0
Chr II	2130	2330	site	0.00000	11	0
Chr II	2140	2340	site	0.00000	11	0
Chr II	2150	2350	site	0.00000	11	0
Chr II	2160	2360	site	0.00000	11	0
Chr II	2170	2370	site	0.00020	10	0
Chr II	2180	2380	site	0.00000	11	0
Chr II	2190	2390	site	0.00000	11	0
Chr II	2200	2400	site	0.00000	11	0
Chr II	2210	2410	site	0.00020	10	0
Chr II	2220	2420	site	0.00050	9	0
Chr II	2230	2430	site	0.00120	8	0
Chr II	2240	2440	site	0.00120	8	0
Chr II	2250	2450	site	0.00120	8	0
Chr II	2260	2460	site	0.00120	8	0
Chr II	2270	2470	site	0.00280	7	0
Chr II	2280	2480	site	0.00500	6	0
Chr II	2290	2490	site	0.03270	4	0
Chr II	2300	2500	site	0.03270	4	0
Chr II	2310	2510	site	0.03270	4	0
Chr II	2320	2520	site	0.03270	4	0
Chr II	2330	2530	site	0.03270	4	0
Chr II	2340	2540	site	0.01410	5	0
Chr II	2350	2550	site	0.00500	6	0
Chr II	2360	2560	site	0.00500	6	0
Chr II	2370	2570	site	0.00500	6	0
Chr II	2380	2580	site	0.00500	6	0
Chr II	2390	2590	site	0.00280	7	0
Chr II	2400	2600	site	0.00280	7	0
Chr II	2410	2610	site	0.00120	8	0
Chr II	2420	2620	site	0.00020	10	0
Chr II	2430	2630	site	0.00020	10	0
Chr II	2440	2640	site	0.00020	10	0
Chr II	2450	2650	site	0.00020	10	0
Chr II	2460	2660	site	0.00020	10	0
Chr II	2470	2670	site	0.00020	10	0
Chr II	2480	2680	site	0.00020	10	0
Chr II	2490	2690	site	0.00020	10	0
Chr II	2500	2700	site	0.00020	10	0
Chr II	2510	2710	site	0.00050	9	0
Chr II	2520	2720	site	0.00050	9	0
Chr II	2530	2730	site	0.00050	9	0
Chr II	2540	2740	site	0.00040	10	1
Chr II	2550	2750	site	0.00180	9	1
Chr II	2560	2760	site	0.00180	9	1
Chr II	2570	2770	site	0.00180	9	1
Chr II	2580	2780	site	0.00180	9	1
Chr II	2590	2790	site	0.00180	9	1
Chr II	2600	2800	site	0.00830	11	7
Chr II	2610	2810	site	0.00830	11	7
Chr II	2620	2820	site	0.01320	10	7
Chr II	2630	2830	site	0.00830	11	7
Chr II	2640	2840	site	0.00480	13	9
Chr II	2650	2850	site	0.00480	13	9
Chr II	2660	2860	site	0.01010	12	9
Chr II	2670	2870	site	0.01010	12	9
Chr II	2680	2880	site	0.00630	13	10
Chr II	2690	2890	site	0.01660	14	16
Chr II	2700	2900	site	0.05260	15	24
Chr II	2710	2910	site	0.05260	15	24
Chr II	2720	2920	site	0.06670	14	24
Chr II	2730	2930	site	0.06670	14	24
Chr II	2740	2940	site	0.08350	13	23
Chr II	2750	2950	site	0.08350	13	23
Chr II	2760	2960	site	0.08350	13	23
Chr II	2770	2970	site	0.29400	14	41
Chr II	2780	2980	site	0.36070	13	41
Chr II	2790	2990	site	0.49640	13	49
Chr II	2800	3000	site	0.53520	11	43
Chr II	2810	3010	site	0.61480	10	43
Chr II	2820	3020	site	0.64720	10	45
Chr II	2830	3030	site	0.58810	11	46
Chr II	2840	3040	site	0.63020	10	44
Chr II	2850	3050	site	0.63020	10	44
Chr II	2860	3060	site	0.63020	10	44
Chr II	2870	3070	site	0.63020	10	44
Chr II	2880	3080	site	0.69050	10	48
Chr II	2890	3090	site	0.89420	10	70
Chr II	2900	3100	site	0.88850	9	62
Chr II	2910	3110	site	0.85020	10	63
Chr II	2920	3120	site	0.85020	10	63
Chr II	2930	3130	site	0.80450	11	63
Chr II	2940	3140	site	0.85020	10	63
Chr II	2950	3150	site	0.87950	11	73
Chr II	2960	3160	site	0.87950	11	73
Chr II	2970	3170	site	0.77740	10	55
Chr II	2980	3180	site	0.79470	11	62
Chr II	2990	3190	site	0.70630	11	54
Chr II	3000	3200	site	0.70630	11	54
Chr II	3010	3210	site	0.63610	12	54
Chr II	3020	3220	site	0.68020	11	52
Chr II	3030	3230	site	0.74190	10	52
Chr II	3040	3240	site	0.76700	10	54
Chr II	3050	3250	site	0.74230	11	57
Chr II	3060	3260	site	0.70630	12	59
Chr II	3070	3270	site	0.60940	14	61
Chr II	3080	3280	site	0.61100	13	56
Chr II	3090	3290	site	0.14590	13	28
Chr II	3100	3300	site	0.14590	13	28
Chr II	3110	3310	site	0.17340	12	27
Chr II	3120	3320	site	0.17340	12	27
Chr II	3130	3330	site	0.18980	12	28
Chr II	3140	3340	site	0.14590	13	28
Chr II	3150	3350	site	0.06210	12	18
Chr II	3160	3360	site	0.06210	12	18
Chr II	3170	3370	site	0.06210	12	18
Chr II	3180	3380	site	0.02490	11	11
Chr II	3190	3390	site	0.11950	11	20
Chr II	3200	3400	site	0.43920	12	42
Chr II	3210	3410	site	0.51750	11	42
Chr II	3220	3420	site	0.51750	11	42
Chr II	3230	3430	site	0.58250	10	41
Chr II	3240	3440	site	0.61210	9	39
Chr II	3250	3450	site	0.64780	8	36
Chr II	3260	3460	site	0.69000	7	34
Chr II	3270	3470	site	0.81770	5	32
Chr II	3280	3480	site	0.81770	5	32
Chr II	3290	3490	site	0.84040	5	34
Chr II	3300	3500	site	0.84040	5	34
Chr II	3310	3510	site	0.84040	5	34
Chr II	3320	3520	site	0.84040	5	34
Chr II	3330	3530	site	0.89570	4	33
Chr II	3340	3540	site	0.93610	3	33
Chr II	3350	3550	site	0.93610	3	33
Chr II	3360	3560	site	0.89570	4	33
Chr II	3370	3570	site	0.86040	5	36
Chr II	3380	3580	site	0.86040	5	36
Chr II	3390	3590	site	0.74300	5	27
Chr II	3400	3600	site	0.21430	4	5
Chr II	3410	3610	site	0.18890	5	7
Chr II	3420	3620	site	0.18890	5	7
Chr II	3430	3630	site	0.18890	5	7
Chr II	3440	3640	site	0.18890	5	7
Chr II	3450	3650	site	0.18890	5	7
Chr II	3460	3660	site	0.18890	5	7
Chr II	3470	3670	site	0.18890	5	7
Chr II	3480	3680	site	0.18890	5	7
Chr II	3490	3690	site	0.21430	4	5
Chr II	3500	3700	site	0.21430	4	5
Chr II	3510	3710	site	0.21430	4	5
Chr II	3520	3720	site	0.47990	5	16
Chr II	3530	3730	site	0.47990	5	16
Chr II	3540	3740	site	0.47990	5	16
Chr II	3550	3750	site	0.48240	7	24
Chr II	3560	3760	site	0.59090	6	24
Chr II	3570	3770	site	0.61510	6	25
Chr II	3580	3780	site	0.61510	6	25
Chr II	3590	3790	site	0.96890	6	66
Chr II	3600	3800	site	0.97570	8	83
Chr II	3610	3810	site	0.98190	7	81
Chr II	3620	3820	site	0.98190	7	81
Chr II	3630	3830	site	0.98190	7	81
Chr II	3640	3840	site	0.97150	8	81
Chr II	3650	3850	site	0.97150	8	81
Chr II	3660	3860	site	0.98110	9	95
Chr II	3670	3870	site	0.98110	9	95
Chr II	3680	3880	site	0.98110	9	95
Chr II	3690	3890	site	0.98640	10	108
Chr II	3700	3900	site	0.98640	10	108
Chr II	3710	3910	site	0.98640	10	108
Chr II	3720	3920	site	0.99620	11	139
Chr II	3730	3930	site	0.99440	12	139
Chr II	3740	3940	site	0.99440	12	139
Chr II	3750	3950	site	0.99440	11	133
Chr II	3760	3960	site	0.99440	11	133
Chr II	3770	3970	site	0.99530	10	129
Chr II	3780	3980	site	0.99450	11	134
Chr II	3790	3990	site	0.96880	11	99
Chr II	3800	4000	site	0.94240	10	82
Chr II	3810	4010	site	0.94240	10	82
Chr II	3820	4020	site	0.93020	12	90
Chr II	3830	4030	site	0.92580	14	99
Chr II	3840	4040	site	0.91950	15	102
Chr II	3850	4050	site	0.88780	16	102
Chr II	3860	4060	site	0.80840	16	89
Chr II	3870	4070	site	0.77160	17	89
Chr II	3880	4080	site	0.72850	18	89
Chr II	3890	4090	site	0.56160	19	79
Chr II	3900	4100	site	0.51590	20	79
Chr II	3910	4110	site	0.51590	20	79
Chr II	3920	4120	site	0.06140	19	37
Chr II	3930	4130	site	0.12330	19	45
Chr II	3940	4140	site	0.26020	20	60
Chr II	3950	4150	site	0.57800	20	84
Chr II	3960	4160	site	0.80410	21	113
Chr II	3970	4170	site	0.82240	23	125
Chr II	3980	4180	site	0.81720	22	120
Chr II	3990	4190	site	0.81100	21	114
Chr II	4000	4200	site	0.85040	20	114
Chr II	4010	4210	site	0.85040	20	114
Chr II	4020	4220	site	0.85940	18	106
Chr II	4030	4230	site	0.86310	16	97
Chr II	4040	4240	site	0.90730	14	94
Chr II	4050	4250	site	0.92760	13	94
Chr II	4060	4260	site	0.93980	12	93
Chr II	4070	4270	site	0.95740	11	93
Chr II	4080	4280	site	0.96630	11	97
Chr II	4090	4290	site	0.97900	10	100
Chr II	4100	4300	site	0.98440	10	106
Chr II	4110	4310	site	0.98440	10	106
Chr II	4120	4320	site	0.98440	10	106
Chr II	4130	4330	site	0.98040	10	101
Chr II	4140	4340	site	0.96900	9	86
Chr II	4150	4350	site	0.88250	9	61
Chr II	4160	4360	site	0.57730	9	37
Chr II	4170	4370	site	0.40810	8	25
Chr II	4180	4380	site	0.40810	8	25
Chr II	4190	4390	site	0.34870	9	26
Chr II	4200	4400	site	0.38350	10	31
Chr II	4210	4410	site	0.23910	12	31
Chr II	4220	4420	site	0.23400	13	34
Chr II	4230	4430	site	0.23400	13	34
Chr II	4240	4440	site	0.23400	13	34
Chr II	4250	4450	site	0.23400	13	34
Chr II	4260	4460	site	0.19740	14	35
Chr II	4270	4470	site	0.25730	15	42
Chr II	4280	4480	site	0.34850	16	52
Chr II	4290	4490	site	0.32150	15	46
Chr II	4300	4500	site	0.22740	15	40
Chr II	4310	4510	site	0.20070	16	42
Chr II	4320	4520	site	0.27360	16	47
Chr II	4330	4530	site	0.29070	15	44
Chr II	4340	4540	site	0.28670	16	48
Chr II	4350	4550	site	0.33780	15	47
Chr II	4360	4560	site	0.30960	14	42
Chr II	4370	4570	site	0.34390	14	44
Chr II	4380	4580	site	0.35350	15	48
Chr II	4390	4590	site	0.36960	15	49
Chr II	4400	4600	site	0.34390	14	44
Chr II	4410	4610	site	0.67800	13	61
Chr II	4420	4620	site	0.69540	12	58
Chr II	4430	4630	site	0.69540	12	58
Chr II	4440	4640	site	0.84560	13	78
Chr II	4450	4650	site	0.84560	13	78
Chr II	4460	4660	site	0.86540	12	77
Chr II	4470	4670	site	0.86050	11	70
Chr II	4480	4680	site	0.84150	9	56
Chr II	4490	4690	site	0.81870	10	59
Chr II	4500	4700	site	0.85020	10	63
Chr II	4510	4710	site	0.88250	9	61
Chr II	4520	4720	site	0.88100	8	56
Chr II	4530	4730	site	0.96220	10	89
Chr II	4540	4740	site	0.96790	9	85
Chr II	4550	4750	site	0.96790	9	85
Chr II	4560	4760	site	0.96790	9	85
Chr II	4570	4770	site	0.97570	8	83
Chr II	4580	4780	site	0.96810	8	79
Chr II	4590	4790	site	0.97740	7	77
Chr II	4600	4800	site	0.97570	8	83
Chr II	4610	4810	site	0.95410	7	66
Chr II	4620	4820	site	0.95410	7	66
Chr II	4630	4830	site	0.95410	7	66
Chr II	4640	4840	site	0.89540	6	46
Chr II	4650	4850	site	0.89540	6	46
Chr II	4660	4860	site	0.89540	6	46
Chr II	4670	4870	site	0.89540	6	46
Chr II	4680	4880	site	0.81430	8	48
Chr II	4690	4890	site	0.78400	8	45
Chr II	4700	4900	site	0.73130	8	41
Chr II	4710	4910	site	0.64510	9	41
Chr II	4720	4920	site	0.64510	9	41
Chr II	4730	4930	site	0.05430	8	8
Chr II	4740	4940	site	0.05430	8	8
Chr II	4750	4950	site	0.03350	9	8
Chr II	4760	4960	site	0.03350	9	8
Chr II	4770	4970	site	0.03350	9	8
Chr II	4780	4980	site	0.05430	8	8
Chr II	4790	4990	site	0.05300	9	10
Chr II	4800	5000	site	0.00960	9	4
Chr II	4810	5010	site	0.00960	9	4
Chr II	4820	5020	site	0.00380	10	4
Chr II	4830	5030	site	0.00380	10	4
Chr II	4840	5040	site	0.00380	10	4
Chr II	4850	5050	site	0.01230	11	8
Chr II	4860	5060	site	0.01230	11	8
Chr II	4870	5070	site	0.00710	12	8
Chr II	4880	5080	site	0.00950	10	6
Chr II	4890	5090	site	0.01850	9	6
Chr II	4900	5100	site	0.03260	8	6
Chr II	4910	5110	site	0.03260	8	6
Chr II	4920	5120	site	0.01850	9	6
Chr II	4930	5130	site	0.38350	10	31
Chr II	4940	5140	site	0.38350	10	31
Chr II	4950	5150	site	0.45860	9	31
Chr II	4960	5160	site	0.45860	9	31
Chr II	4970	5170	site	0.45860	9	31
Chr II	4980	5180	site	0.40570	10	32
Chr II	4990	5190	site	0.43710	9	30
Chr II	5000	5200	site	0.52600	8	30
Chr II	5010	5210	site	0.52600	8	30
Chr II	5020	5220	site	0.61490	7	30
Chr II	5030	5230	site	0.61490	7	30
Chr II	5040	5240	site	0.61490	7	30
Chr II	5050	5250	site	0.59510	7	29
Chr II	5060	5260	site	0.59510	7	29
Chr II	5070	5270	site	0.69410	6	29
Chr II	5080	5280	site	0.69410	6	29
Chr II	5090	5290	site	0.69410	6	29
Chr II	5100	5300	site	0.69410	6	29
Chr II	5110	5310	site	0.77560	5	29
Chr II	5120	5320	site	0.84040	5	34
Chr II	5130	5330	site	0.48650	4	12
Chr II	5140	5340	site	0.48650	4	12
Chr II	5150	5350	site	0.48650	4	12
Chr II	5160	5360	site	0.48650	4	12
Chr II	5170	5370	site	0.48650	4	12
Chr II	5180	5380	site	0.59400	3	11
Chr II	5190	5390	site	0.59400	3	11
Chr II	5200	5400	site	0.59400	3	11
Chr II	5210	5410	site	0.59400	3	11
Chr II	5220	5420	site	0.59400	3	11
Chr II	5230	5430	site	0.59400	3	11
Chr II	5240	5440	site	0.66470	4	18
Chr II	5250	5450	site	0.70830	3	15
Chr II	5260	5460	site	0.70830	3	15
Chr II	5270	5470	site	0.70830	3	15
Chr II	5280	5480	site	0.80320	4	25
Chr II	5290	5490	site	0.80320	4	25
Chr II	5300	5500	site	0.77560	5	29
Chr II	5310	5510	site	0.69410	6	29
Chr II	5320	5520	site	0.68380	5	24
Chr II	5330	5530	site	0.61510	6	25
Chr II	5340	5540	site	0.50640	7	25
Chr II	5350	5550	site	0.43180	8	26
Chr II	5360	5560	site	0.43180	8	26
Chr II	5370	5570	site	0.43180	8	26
Chr II	5380	5580	site	0.34870	9	26
Chr II	5390	5590	site	0.34870	9	26
Chr II	5400	5600	site	0.40570	10	32
Chr II	5410	5610	site	0.40570	10	32
Chr II	5420	5620	site	0.27850	12	33
Chr II	5430	5630	site	0.27850	12	33
Chr II	5440	5640	site	0.15630	12	26
Chr II	5450	5650	site	0.15630	12	26
Chr II	5460	5660	site	0.11760	13	26
Chr II	5470	5670	site	0.08640	14	26
Chr II	5480	5680	site	0.02870	13	16
Chr II	5490	5690	site	0.01660	14	16
Chr II	5500	5700	site	0.01180	13	12
Chr II	5510	5710	site	0.01870	13	14
Chr II	5520	5720	site	0.01870	13	14
Chr II	5530	5730	site	0.02010	11	10
Chr II	5540	5740	site	0.01740	12	11
Chr II	5550	5750	site	0.02010	11	10
Chr II	5560	5760	site	0.02010	11	10
Chr II	5570	5770	site	0.02010	11	10
Chr II	5580	5780	site	0.03120	10	10
Chr II	5590	5790	site	0.03320	11	12
Chr II	5600	5800	site	0.00630	11	6
Chr II	5610	5810	site	0.00630	11	6
Chr II	5620	5820	site	0.01370	9	5
Chr II	5630	5830	site	0.09850	10	16
Chr II	5640	5840	site	0.25570	10	25
Chr II	5650	5850	site	0.31230	11	31
Chr II	5660	5860	site	0.89530	11	76
Chr II	5670	5870	site	0.91990	10	76
Chr II	5680	5880	site	0.94160	11	87
Chr II	5690	5890	site	0.94160	11	87
Chr II	5700	5900	site	0.94160	11	87
Chr II	5710	5910	site	0.95230	10	85
Chr II	5720	5920	site	0.97310	11	101
Chr II	5730	5930	site	0.97310	11	101
Chr II	5740	5940	site	0.98550	9	100
Chr II	5750	5950	site	0.98550	9	100
Chr II	5760	5960	site	0.98550	9	100
Chr II	5770	5970	site	0.98550	9	100
Chr II	5780	5980	site	0.98550	9	100
Chr II	5790	5990	site	0.99050	8	98
Chr II	5800	6000	site	0.99320	8	104
Chr II	5810	6010	site	0.99320	8	104
Chr II	5820	6020	site	0.99320	8	104
Chr II	5830	6030	site	0.99120	7	93
Chr II	5840	6040	site	0.99210	6	84
Chr II	5850	6050	site	0.99220	5	78
Chr II	5860	6060	site	0.89570	4	33
Chr II	5870	6070	site	0.89570	4	33
Chr II	5880	6080	site	0.84110	3	22
Chr II	5890	6090	site	0.91470	2	22
Chr II	5900	6100	site	0.91800	3	30
Chr II	5910	6110	site	0.86610	4	30
Chr II	5920	6120	site	0.68070	3	14
Chr II	5930	6130	site	0.68070	3	14
Chr II	5940	6140	site	0.68070	3	14
Chr II	5950	6150	site	0.68070	3	14
Chr II	5960	6160	site	0.55100	4	14
Chr II	5970	6170	site	0.55100	4	14
Chr II	5980	6180	site	0.56690	5	19
Chr II	5990	6190	site	0.56690	5	19
Chr II	6000	6200	site	0.51860	4	13
Chr II	6010	6210	site	0.51860	4	13
Chr II	6020	6220	site	0.51860	4	13
Chr II	6030	6230	site	0.51860	4	13
Chr II	6040	6240	site	0.38400	5	13
Chr II	6050	6250	site	0.38400	5	13
Chr II	6060	6260	site	0.38400	5	13
Chr II	6070	6270	site	0.38400	5	13
Chr II	6080	6280	site	0.38400	5	13
Chr II	6090	6290	site	0.38400	5	13
Chr II	6100	6300	site	0.21430	4	5
Chr II	6110	6310	site	0.34270	3	5
Chr II	6120	6320	site	0.34270	3	5
Chr II	6130	6330	site	0.34270	3	5
Chr II	6140	6340	site	0.34270	3	5
Chr II	6150	6350	site	0.34270	3	5
Chr II	6160	6360	site	0.51960	2	5
Chr II	6170	6370	site	0.51960	2	5
Chr II	6180	6380	site	0.25780	2	1
Chr II	6190	6390	site	0.25780	2	1
Chr II	6200	6400	site	0.39330	3	6
Chr II	6210	6410	site	0.25310	4	6
Chr II	6220	6420	site	0.25310	4	6
Chr II	6230	6430	site	0.25310	4	6
Chr II	6240	6440	site	0.25310	4	6
Chr II	6250	6450	site	0.25310	4	6
Chr II	6260	6460	site	0.25310	4	6
Chr II	6270	6470	site	0.20220	6	10
Chr II	6280	6480	site	0.19980	7	13
Chr II	6290	6490	site	0.14010	8	13
Chr II	6300	6500	site	0.10500	9	14
Chr II	6310	6510	site	0.10500	9	14
Chr II	6320	6520	site	0.29430	11	30
Chr II	6330	6530	site	0.29430	11	30
Chr II	6340	6540	site	0.29430	11	30
Chr II	6350	6550	site	0.29430	11	30
Chr II	6360	6560	site	0.29430	11	30
Chr II	6370	6570	site	0.36710	12	38
Chr II	6380	6580	site	0.42480	11	37
Chr II	6390	6590	site	0.42480	11	37
Chr II	6400	6600	site	0.54280	12	48
Chr II	6410	6610	site	0.59410	12	51
Chr II	6420	6620	site	0.63910	13	58
Chr II	6430	6630	site	0.63910	13	58
Chr II	6440	6640	site	0.63910	13	58
Chr II	6450	6650	site	0.63910	13	58
Chr II	6460	6660	site	0.81660	14	80
Chr II	6470	6670	site	0.85910	12	76
Chr II	6480	6680	site	0.85300	12	75
Chr II	6490	6690	site	0.86540	12	77
Chr II	6500	6700	site	0.89530	11	76
Chr II	6510	6710	site	0.88980	12	81
Chr II	6520	6720	site	0.86420	10	65
Chr II	6530	6730	site	0.82450	11	65
Chr II	6540	6740	site	0.82450	11	65
Chr II	6550	6750	site	0.87950	13	83
Chr II	6560	6760	site	0.87950	13	83
Chr II	6570	6770	site	0.85300	12	75
Chr II	6580	6780	site	0.85300	12	75
Chr II	6590	6790	site	0.85300	12	75
Chr II	6600	6800	site	0.81870	10	59
Chr II	6610	6810	site	0.82660	10	60
Chr II	6620	6820	site	0.75490	10	53
Chr II	6630	6830	site	0.80090	12	68
Chr II	6640	6840	site	0.84660	11	68
Chr II	6650	6850	site	0.84660	11	68
Chr II	6660	6860	site	0.66320	10	46
Chr II	6670	6870	site	0.66320	10	46
Chr II	6680	6880	site	0.69610	9	44
Chr II	6690	6890	site	0.66300	9	42
Chr II	6700	6900	site	0.86680	11	71
Chr II	6710	6910	site	0.87090	10	66
Chr II	6720	6920	site	0.87090	10	66
Chr II	6730	6930	site	0.90890	10	73
Chr II	6740	6940	site	0.90890	10	73
Chr II	6750	6950	site	0.87540	8	55
Chr II	6760	6960	site	0.87540	8	55
Chr II	6770	6970	site	0.87540	8	55
Chr II	6780	6980	site	0.87540	8	55
Chr II	6790	6990	site	0.88850	9	62
Chr II	6800	7000	site	0.79470	11	62
Chr II	6810	7010	site	0.76360	11	59
Chr II	6820	7020	site	0.81870	10	59
Chr II	6830	7030	site	0.77130	8	44
Chr II	6840	7040	site	0.77130	8	44
Chr II	6850	7050	site	0.77130	8	44
Chr II	6860	7060	site	0.77130	8	44
Chr II	6870	7070	site	0.77130	8	44
Chr II	6880	7080	site	0.77130	8	44
Chr II	6890	7090	site	0.82410	7	44
Chr II	6900	7100	site	0.44890	5	15
Chr II	6910	7110	site	0.40480	6	17
Chr II	6920	7120	site	0.40480	6	17
Chr II	6930	7130	site	0.28470	5	10
Chr II	6940	7140	site	0.71110	6	30
Chr II	6950	7150	site	0.73830	7	37
Chr II	6960	7160	site	0.73830	7	37
Chr II	6970	7170	site	0.73830	7	37
Chr II	6980	7180	site	0.73830	7	37
Chr II	6990	7190	site	0.71110	6	30
Chr II	7000	7200	site	0.86610	4	30
Chr II	7010	7210	site	0.91160	3	29
Chr II	7020	7220	site	0.91160	3	29
Chr II	7030	7230	site	0.85550	4	29
Chr II	7040	7240	site	0.88800	5	39
Chr II	7050	7250	site	0.88800	5	39
Chr II	7060	7260	site	0.83400	6	39
Chr II	7070	7270	site	0.83400	6	39
Chr II	7080	7280	site	0.83400	6	39
Chr II	7090	7290	site	0.86950	7	49
Chr II	7100	7300	site	0.86950	7	49
Chr II	7110	7310	site	0.86000	7	48
Chr II	7120	7320	site	0.86000	7	48
Chr II	7130	7330	site	0.86000	7	48
Chr II	7140	7340	site	0.67600	6	28
Chr II	7150	7350	site	0.67600	6	28
Chr II	7160	7360	site	0.67600	6	28
Chr II	7170	7370	site	0.67600	6	28
Chr II	7180	7380	site	0.67600	6	28
Chr II	7190	7390	site	0.59510	7	29
Chr II	7200	7400	site	0.59510	7	29
Chr II	7210	7410	site	0.59510	7	29
Chr II	7220	7420	site	0.59510	7	29
Chr II	7230	7430	site	0.69410	6	29
Chr II	7240	7440	site	0.56690	5	19
Chr II	7250	7450	site	0.56690	5	19
Chr II	7260	7460	site	0.69100	4	19
Chr II	7270	7470	site	0.68380	5	24
Chr II	7280	7480	site	0.68380	5	24
Chr II	7290	7490	site	0.56690	5	19
Chr II	7300	7500	site	0.56690	5	19
Chr II	7310	7510	site	0.66470	4	18
Chr II	7320	7520	site	0.53810	5	18
Chr II	7330	7530	site	0.53810	5	18
Chr II	7340	7540	site	0.53810	5	18
Chr II	7350	7550	site	0.45040	4	11
Chr II	7360	7560	site	0.31530	5	11
Chr II	7370	7570	site	0.31530	5	11
Chr II	7380	7580	site	0.31530	5	11
Chr II	7390	7590	site	0.40480	6	17
Chr II	7400	7600	site	0.40480	6	17
Chr II	7410	7610	site	0.40480	6	17
Chr II	7420	7620	site	0.40480	6	17
Chr II	7430	7630	site	0.30050	7	17
Chr II	7440	7640	site	0.24150	8	18
Chr II	7450	7650	site	0.17810	9	18
Chr II	7460	7660	site	0.17810	9	18
Chr II	7470	7670	site	0.45860	9	31
Chr II	7480	7680	site	0.38350	10	31
Chr II	7490	7690	site	0.88490	12	80
Chr II	7500	7700	site	0.88490	12	80
Chr II	7510	7710	site	0.88490	12	80
Chr II	7520	7720	site	0.91430	11	80
Chr II	7530	7730	site	0.91430	11	80
Chr II	7540	7740	site	0.91430	11	80
Chr II	7550	7750	site	0.91430	11	80
Chr II	7560	7760	site	0.92240	11	82
Chr II	7570	7770	site	0.92240	11	82
Chr II	7580	7780	site	0.95820	13	105
Chr II	7590	7790	site	0.96830	11	98
Chr II	7600	7800	site	0.95260	12	98
Chr II	7610	7810	site	0.94080	13	98
Chr II	7620	7820	site	0.93830	14	103
Chr II	7630	7830	site	0.95130	14	108
Chr II	7640	7840	site	0.96330	13	107
Chr II	7650	7850	site	0.97030	12	107
Chr II	7660	7860	site	0.95730	14	111
Chr II	7670	7870	site	0.92460	13	93
Chr II	7680	7880	site	0.93060	13	95
Chr II	7690	7890	site	0.58250	10	41
Chr II	7700	7900	site	0.58250	10	41
Chr II	7710	7910	site	0.58810	11	46
Chr II	7720	7920	site	0.58810	11	46
Chr II	7730	7930	site	0.58810	11	46
Chr II	7740	7940	site	0.50740	12	46
Chr II	7750	7950	site	0.52900	13	51
Chr II	7760	7960	site	0.56030	12	49
Chr II	7770	7970	site	0.69840	14	68
Chr II	7780	7980	site	0.44570	13	46
Chr II	7790	7990	site	0.39150	14	47
Chr II	7800	8000	site	0.42470	14	49
Chr II	7810	8010	site	0.54300	15	60
Chr II	7820	8020	site	0.52310	14	55
Chr II	7830	8030	site	0.51210	13	50
Chr II	7840	8040	site	0.43940	14	50
Chr II	7850	8050	site	0.38500	15	50
Chr II	7860	8060	site	0.44570	13	46
Chr II	7870	8070	site	0.44570	13	46
Chr II	7880	8080	site	0.47280	12	44
Chr II	7890	8090	site	0.47280	12	44
Chr II	7900	8100	site	0.41130	13	44
Chr II	7910	8110	site	0.38490	12	39
Chr II	7920	8120	site	0.36070	13	41
Chr II	7930	8130	site	0.36070	13	41
Chr II	7940	8140	site	0.42020	12	41
Chr II	7950	8150	site	0.40530	11	36
Chr II	7960	8160	site	0.33300	12	36
Chr II	7970	8170	site	0.11330	10	17
Chr II	7980	8180	site	0.13950	9	16
Chr II	7990	8190	site	0.28350	9	23
Chr II	8000	8200	site	0.24050	9	21
Chr II	8010	8210	site	0.12150	9	15
Chr II	8020	8220	site	0.75490	10	53
Chr II	8030	8230	site	0.93250	12	91
Chr II	8040	8240	site	0.93980	12	93
Chr II	8050	8250	site	0.95740	11	93
Chr II	8060	8260	site	0.95990	12	101
Chr II	8070	8270	site	0.95990	12	101
Chr II	8080	8280	site	0.95990	12	101
Chr II	8090	8290	site	0.96100	13	106
Chr II	8100	8300	site	0.96950	12	106
Chr II	8110	8310	site	0.97370	14	120
Chr II	8120	8320	site	0.97570	14	122
Chr II	8130	8330	site	0.97570	14	122
Chr II	8140	8340	site	0.96920	15	122
Chr II	8150	8350	site	0.97280	17	137
Chr II	8160	8360	site	0.97280	17	137
Chr II	8170	8370	site	0.97280	17	137
Chr II	8180	8380	site	0.99640	18	188
Chr II	8190	8390	site	0.99680	17	180
Chr II	8200	8400	site	0.99770	16	180
Chr II	8210	8410	site	0.99820	15	182
Chr II	8220	8420	site	0.99100	14	144
Chr II	8230	8430	site	0.96950	12	106
Chr II	8240	8440	site	0.97200	12	108
Chr II	8250	8450	site	0.96360	14	114
Chr II	8260	8460	site	0.93460	15	107
Chr II	8270	8470	site	0.93460	15	107
Chr II	8280	8480	site	0.90960	16	107
Chr II	8290	8490	site	0.94380	16	117
Chr II	8300	8500	site	0.94380	16	117
Chr II	8310	8510	site	0.96500	16	127
Chr II	8320	8520	site	0.97070	15	123
Chr II	8330	8530	site	0.96190	17	130
Chr II	8340	8540	site	0.97010	16	130
Chr II	8350	8550	site	0.96550	14	115
Chr II	8360	8560	site	0.96550	14	115
Chr II	8370	8570	site	0.96550	14	115
Chr II	8380	8580	site	0.72050	14	70
Chr II	8390	8590	site	0.68470	15	70
Chr II	8400	8600	site	0.68470	15	70
Chr II	8410	8610	site	0.61620	15	65
Chr II	8420	8620	site	0.54750	16	65
Chr II	8430	8630	site	0.54750	16	65
Chr II	8440	8640	site	0.55850	15	61
Chr II	8450	8650	site	0.59460	13	55
Chr II	8460	8660	site	0.70630	11	54
Chr II	8470	8670	site	0.70630	11	54
Chr II	8480	8680	site	0.73200	11	56
Chr II	8490	8690	site	0.68020	11	52
Chr II	8500	8700	site	0.63610	12	54
Chr II	8510	8710	site	0.29430	11	30
Chr II	8520	8720	site	0.29430	11	30
Chr II	8530	8730	site	0.34350	10	29
Chr II	8540	8740	site	0.27440	11	29
Chr II	8550	8750	site	0.29650	12	34
Chr II	8560	8760	site	0.36780	11	34
Chr II	8570	8770	site	0.29650	12	34
Chr II	8580	8780	site	0.25710	11	28
Chr II	8590	8790	site	0.29430	11	30
Chr II	8600	8800	site	0.29430	11	30
Chr II	8610	8810	site	0.36780	11	34
Chr II	8620	8820	site	0.46210	11	39
Chr II	8630	8830	site	0.46210	11	39
Chr II	8640	8840	site	0.38490	12	39
Chr II	8650	8850	site	0.38490	12	39
Chr II	8660	8860	site	0.46370	13	47
Chr II	8670	8870	site	0.39150	14	47
Chr II	8680	8880	site	0.42900	13	45
Chr II	8690	8890	site	0.29650	12	34
Chr II	8700	8900	site	0.33090	11	32
Chr II	8710	8910	site	0.33090	11	32
Chr II	8720	8920	site	0.43920	12	42
Chr II	8730	8930	site	0.52770	12	47
Chr II	8740	8940	site	0.52900	13	51
Chr II	8750	8950	site	0.50740	12	46
Chr II	8760	8960	site	0.50740	12	46
Chr II	8770	8970	site	0.58810	11	46
Chr II	8780	8980	site	0.58810	11	46
Chr II	8790	8990	site	0.57170	11	45
Chr II	8800	9000	site	0.48990	12	45
Chr II	8810	9010	site	0.50740	12	46
Chr II	8820	9020	site	0.50080	11	41
Chr II	8830	9030	site	0.42020	12	41
Chr II	8840	9040	site	0.50080	11	41
Chr II	8850	9050	site	0.54280	12	48
Chr II	8860	9060	site	0.48090	11	40
Chr II	8870	9070	site	0.57750	12	50
Chr II	8880	9080	site	0.57750	12	50
Chr II	8890	9090	site	0.57750	12	50
Chr II	8900	9100	site	0.59460	13	55
Chr II	8910	9110	site	0.65180	12	55
Chr II	8920	9120	site	0.57170	11	45
Chr II	8930	9130	site	0.38730	11	35
Chr II	8940	9140	site	0.45860	9	31
Chr II	8950	9150	site	0.52750	10	38
Chr II	8960	9160	site	0.52750	10	38
Chr II	8970	9170	site	0.52750	10	38
Chr II	8980	9180	site	0.52750	10	38
Chr II	8990	9190	site	0.78850	10	56
Chr II	9000	9200	site	0.85020	10	63
Chr II	9010	9210	site	0.84150	9	56
Chr II	9020	9220	site	0.84150	9	56
Chr II	9030	9230	site	0.88100	8	56
Chr II	9040	9240	site	0.88100	8	56
Chr II	9050	9250	site	0.86950	7	49
Chr II	9060	9260	site	0.86950	7	49
Chr II	9070	9270	site	0.88800	5	39
Chr II	9080	9280	site	0.88800	5	39
Chr II	9090	9290	site	0.88800	5	39
Chr II	9100	9300	site	0.90260	4	34
Chr II	9110	9310	site	0.90260	4	34
Chr II	9120	9320	site	0.90260	4	34
Chr II	9130	9330	site	0.90260	4	34
Chr II	9140	9340	site	0.90260	4	34
Chr II	9150	9350	site	0.89740	3	27
Chr II	9160	9360	site	0.89740	3	27
Chr II	9170	9370	site	0.89740	3	27
Chr II	9180	9380	site	0.89740	3	27
Chr II	9190	9390	site	0.56090	3	10
Chr II	9200	9400	site	0.24750	3	3
Chr II	9210	9410	site	0.24750	3	3
Chr II	9220	9420	site	0.24750	3	3
Chr II	9230	9430	site	0.24750	3	3
Chr II	9240	9440	site	0.25310	4	6
Chr II	9250	9450	site	0.25310	4	6
Chr II	9260	9460	site	0.25310	4	6
Chr II	9270	9470	site	0.21940	5	8
Chr II	9280	9480	site	0.21940	5	8
Chr II	9290	9490	site	0.21940	5	8
Chr II	9300	9500	site	0.21940	5	8
Chr II	9310	9510	site	0.21940	5	8
Chr II	9320	9520	site	0.21940	5	8
Chr II	9330	9530	site	0.70480	5	25
Chr II	9340	9540	site	0.70480	5	25
Chr II	9350	9550	site	0.61510	6	25
Chr II	9360	9560	site	0.55280	7	27
Chr II	9370	9570	site	0.55280	7	27
Chr II	9380	9580	site	0.55280	7	27
Chr II	9390	9590	site	0.61510	6	25
Chr II	9400	9600	site	0.70480	5	25
Chr II	9410	9610	site	0.70890	7	35
Chr II	9420	9620	site	0.70890	7	35
Chr II	9430	9630	site	0.70890	7	35
Chr II	9440	9640	site	0.74300	6	32
Chr II	9450	9650	site	0.76830	7	39
Chr II	9460	9660	site	0.76830	7	39
Chr II	9470	9670	site	0.73830	7	37
Chr II	9480	9680	site	0.73830	7	37
Chr II	9490	9690	site	0.73830	7	37
Chr II	9500	9700	site	0.73830	7	37
Chr II	9510	9710	site	0.73830	7	37
Chr II	9520	9720	site	0.82350	8	49
Chr II	9530	9730	site	0.63570	7	31
Chr II	9540	9740	site	0.63570	7	31
Chr II	9550	9750	site	0.72750	6	31
Chr II	9560	9760	site	0.91390	6	49
Chr II	9570	9770	site	0.91390	6	49
Chr II	9580	9780	site	0.91090	7	55
Chr II	9590	9790	site	0.90470	8	60
Chr II	9600	9800	site	0.89910	9	64
Chr II	9610	9810	site	0.86790	8	54
Chr II	9620	9820	site	0.86790	8	54
Chr II	9630	9830	site	0.86790	8	54
Chr II	9640	9840	site	0.86020	9	58
Chr II	9650	9850	site	0.84340	8	51
Chr II	9660	9860	site	0.89420	9	63
Chr II	9670	9870	site	0.89910	9	64
Chr II	9680	9880	site	0.89910	9	64
Chr II	9690	9890	site	0.87090	10	66
Chr II	9700	9900	site	0.87090	10	66
Chr II	9710	9910	site	0.85300	12	75
Chr II	9720	9920	site	0.80450	11	63
Chr II	9730	9930	site	0.80090	12	68
Chr II	9740	9940	site	0.80090	12	68
Chr II	9750	9950	site	0.75560	13	68
Chr II	9760	9960	site	0.54280	12	48
Chr II	9770	9970	site	0.54280	12	48
Chr II	9780	9980	site	0.51750	11	42
Chr II	9790	9990	site	0.42480	11	37
Chr II	9800	10000	site	0.42680	10	33
Chr II	9810	10010	site	0.50100	9	33
Chr II	9820	10020	site	0.50100	9	33
Chr II	9830	10030	site	0.48090	11	40
Chr II	9840	10040	site	0.48730	10	36
Chr II	9850	10050	site	0.50080	11	41
Chr II	9860	10060	site	0.36780	11	34
Chr II	9870	10070	site	0.42680	10	33
Chr II	9880	10080	site	0.35020	11	33
Chr II	9890	10090	site	0.38350	10	31
Chr II	9900	10100	site	0.57170	11	45
Chr II	9910	10110	site	0.48730	10	36
Chr II	9920	10120	site	0.76360	11	59
Chr II	9930	10130	site	0.74230	11	57
Chr II	9940	10140	site	0.74230	11	57
Chr II	9950	10150	site	0.79850	10	57
Chr II	9960	10160	site	0.79850	10	57
Chr II	9970	10170	site	0.79850	10	57
Chr II	9980	10180	site	0.79850	10	57
Chr II	9990	10190	site	0.98290	11	109
Chr II	10000	10200	site	0.98290	11	109
Chr II	10010	10210	site	0.98290	11	109
Chr II	10020	10220	site	0.98290	11	109
Chr II	10030	10230	site	0.98690	9	102
Chr II	10040	10240	site	0.99100	10	116
Chr II	10050	10250	site	0.99170	9	111
Chr II	10060	10260	site	0.98910	9	106
Chr II	10070	10270	site	0.98910	9	106
Chr II	10080	10280	site	0.99380	8	106
Chr II	10090	10290	site	0.99380	8	106
Chr II	10100	10300	site	0.99070	7	92
Chr II	10110	10310	site	0.99070	7	92
Chr II	10120	10320	site	0.97530	6	69
Chr II	10130	10330	site	0.98240	5	66
Chr II	10140	10340	site	0.96890	6	66
Chr II	10150	10350	site	0.96890	6	66
Chr II	10160	10360	site	0.96890	6	66
Chr II	10170	10370	site	0.96890	6	66
Chr II	10180	10380	site	0.96890	6	66
Chr II	10190	10390	site	0.55100	4	14
Chr II	10200	10400	site	0.55100	4	14
Chr II	10210	10410	site	0.55100	4	14
Chr II	10220	10420	site	0.55100	4	14
Chr II	10230	10430	site	0.90790	6	48
Chr II	10240	10440	site	0.84040	5	34
Chr II	10250	10450	site	0.84040	5	34
Chr II	10260	10460	site	0.90260	4	34
Chr II	10270	10470	site	0.86040	5	36
Chr II	10280	10480	site	0.79850	6	36
Chr II	10290	10490	site	0.79850	6	36
Chr II	10300	10500	site	0.79850	6	36
Chr II	10310	10510	site	0.86040	5	36
Chr II	10320	10520	site	0.86040	5	36
Chr II	10330	10530	site	0.86040	5	36
Chr II	10340	10540	site	0.90110	5	41
Chr II	10350	10550	site	0.90110	5	41
Chr II	10360	10560	site	0.91930	6	50
Chr II	10370	10570	site	0.91930	6	50
Chr II	10380	10580	site	0.91930	6	50
Chr II	10390	10590	site	0.91930	6	50
Chr II	10400	10600	site	0.96590	7	71
Chr II	10410	10610	site	0.96590	7	71
Chr II	10420	10620	site	0.96590	7	71
Chr II	10430	10630	site	0.86950	5	37
Chr II	10440	10640	site	0.91390	6	49
Chr II	10450	10650	site	0.91390	6	49
Chr II	10460	10660	site	0.91390	6	49
Chr II	10470	10670	site	0.93220	5	47
Chr II	10480	10680	site	0.96360	4	47
Chr II	10490	10690	site	0.96360	4	47
Chr II	10500	10700	site	0.96360	4	47
Chr II	10510	10710	site	0.96360	4	47
Chr II	10520	10720	site	0.93220	5	47
Chr II	10530	10730	site	0.93220	5	47
Chr II	10540	10740	site	0.94660	4	42
Chr II	10550	10750	site	0.95510	6	60
Chr II	10560	10760	site	0.94830	5	51
Chr II	10570	10770	site	0.94830	5	51
Chr II	10580	10780	site	0.94200	7	62
Chr II	10590	10790	site	0.94200	7	62
Chr II	10600	10800	site	0.79050	7	41
Chr II	10610	10810	site	0.79050	7	41
Chr II	10620	10820	site	0.79050	7	41
Chr II	10630	10830	site	0.79050	7	41
Chr II	10640	10840	site	0.89840	7	53
Chr II	10650	10850	site	0.95690	8	74
Chr II	10660	10860	site	0.95690	8	74
Chr II	10670	10870	site	0.93980	9	74
Chr II	10680	10880	site	0.93980	9	74
Chr II	10690	10890	site	0.91990	10	76
Chr II	10700	10900	site	0.91990	10	76
Chr II	10710	10910	site	0.91990	10	76
Chr II	10720	10920	site	0.94490	9	76
Chr II	10730	10930	site	0.94490	9	76
Chr II	10740	10940	site	0.97100	10	94
Chr II	10750	10950	site	0.96140	8	76
Chr II	10760	10960	site	0.95580	9	79
Chr II	10770	10970	site	0.95580	9	79
Chr II	10780	10980	site	0.95910	7	68
Chr II	10790	10990	site	0.96580	8	78
Chr II	10800	11000	site	0.97840	7	78
Chr II	10810	11010	site	0.97840	7	78
Chr II	10820	11020	site	0.97840	7	78
Chr II	10830	11030	site	0.97840	7	78
Chr II	10840	11040	site	0.93670	6	54
Chr II	10850	11050	site	0.83020	5	33
Chr II	10860	11060	site	0.77150	6	34
Chr II	10870	11070	site	0.77150	6	34
Chr II	10880	11080	site	0.77150	6	34
Chr II	10890	11090	site	0.81770	5	32
Chr II	10900	11100	site	0.81770	5	32
Chr II	10910	11110	site	0.81770	5	32
Chr II	10920	11120	site	0.81770	5	32
Chr II	10930	11130	site	0.81770	5	32
Chr II	10940	11140	site	0.41730	5	14
Chr II	10950	11150	site	0.41730	5	14
Chr II	10960	11160	site	0.45040	4	11
Chr II	10970	11170	site	0.45040	4	11
Chr II	10980	11180	site	0.41730	5	14
Chr II	10990	11190	site	0.17640	4	4
Chr II	11000	11200	site	0.22980	6	11
Chr II	11010	11210	site	0.22980	6	11
Chr II	11020	11220	site	0.22980	6	11
Chr II	11030	11230	site	0.22980	6	11
Chr II	11040	11240	site	0.27460	7	16
Chr II	11050	11250	site	0.19750	8	16
Chr II	11060	11260	site	0.17720	8	15
Chr II	11070	11270	site	0.24900	7	15
Chr II	11080	11280	site	0.24900	7	15
Chr II	11090	11290	site	0.24900	7	15
Chr II	11100	11300	site	0.24900	7	15
Chr II	11110	11310	site	0.17720	8	15
Chr II	11120	11320	site	0.17720	8	15
Chr II	11130	11330	site	0.54310	9	35
Chr II	11140	11340	site	0.54310	9	35
Chr II	11150	11350	site	0.54310	9	35
Chr II	11160	11360	site	0.54310	9	35
Chr II	11170	11370	site	0.56450	10	40
Chr II	11180	11380	site	0.57730	9	37
Chr II	11190	11390	site	0.57730	9	37
Chr II	11200	11400	site	0.61490	7	30
Chr II	11210	11410	site	0.61490	7	30
Chr II	11220	11420	site	0.61490	7	30
Chr II	11230	11430	site	0.61490	7	30
Chr II	11240	11440	site	0.50640	7	25
Chr II	11250	11450	site	0.68280	8	38
Chr II	11260	11460	site	0.75330	7	38
Chr II	11270	11470	site	0.69920	8	39
Chr II	11280	11480	site	0.61210	9	39
Chr II	11290	11490	site	0.61210	9	39
Chr II	11300	11500	site	0.46210	11	39
Chr II	11310	11510	site	0.54610	10	39
Chr II	11320	11520	site	0.77400	11	60
Chr II	11330	11530	site	0.68020	11	52
Chr II	11340	11540	site	0.74190	10	52
Chr II	11350	11550	site	0.74190	10	52
Chr II	11360	11560	site	0.74190	10	52
Chr II	11370	11570	site	0.67610	10	47
Chr II	11380	11580	site	0.67610	10	47
Chr II	11390	11590	site	0.67610	10	47
Chr II	11400	11600	site	0.70630	11	54
Chr II	11410	11610	site	0.65180	12	55
Chr II	11420	11620	site	0.65180	12	55
Chr II	11430	11630	site	0.61100	13	56
Chr II	11440	11640	site	0.66740	12	56
Chr II	11450	11650	site	0.61480	10	43
Chr II	11460	11660	site	0.53520	11	43
Chr II	11470	11670	site	0.59890	10	42
Chr II	11480	11680	site	0.66300	9	42
Chr II	11490	11690	site	0.66300	9	42
Chr II	11500	11700	site	0.80110	7	42
Chr II	11510	11710	site	0.80110	7	42
Chr II	11520	11720	site	0.45860	7	23
Chr II	11530	11730	site	0.22980	6	11
Chr II	11540	11740	site	0.32770	7	18
Chr II	11550	11750	site	0.32770	7	18
Chr II	11560	11760	site	0.32770	7	18
Chr II	11570	11770	site	0.38170	7	20
Chr II	11580	11780	site	0.73130	8	41
Chr II	11590	11790	site	0.76480	9	49
Chr II	11600	11800	site	0.74680	8	42
Chr II	11610	11810	site	0.79050	7	41
Chr II	11620	11820	site	0.85140	8	52
Chr II	11630	11830	site	0.88480	7	51
Chr II	11640	11840	site	0.89890	8	59
Chr II	11650	11850	site	0.90370	9	65
Chr II	11660	11860	site	0.92940	8	65
Chr II	11670	11870	site	0.92940	8	65
Chr II	11680	11880	site	0.93390	9	72
Chr II	11690	11890	site	0.93850	11	86
Chr II	11700	11900	site	0.94280	12	94
Chr II	11710	11910	site	0.94280	12	94
Chr II	11720	11920	site	0.93980	12	93
Chr II	11730	11930	site	0.92460	13	93
Chr II	11740	11940	site	0.92760	13	94
Chr II	11750	11950	site	0.92760	13	94
Chr II	11760	11960	site	0.88840	15	95
Chr II	11770	11970	site	0.90370	14	93
Chr II	11780	11980	site	0.73930	14	72
Chr II	11790	11990	site	0.64730	14	64
Chr II	11800	12000	site	0.69600	15	71
Chr II	11810	12010	site	0.74020	16	81
Chr II	11820	12020	site	0.68470	15	70
Chr II	11830	12030	site	0.68470	15	70
Chr II	11840	12040	site	0.62220	14	62
Chr II	11850	12050	site	0.56690	14	58
Chr II	11860	12060	site	0.87670	16	100
Chr II	11870	12070	site	0.88140	17	105
Chr II	11880	12080	site	0.86810	16	98
Chr II	11890	12090	site	0.84820	14	84
Chr II	11900	12100	site	0.94030	14	104
Chr II	11910	12110	site	0.93980	15	109
Chr II	11920	12120	site	0.95130	14	108
Chr II	11930	12130	site	0.96200	14	113
Chr II	11940	12140	site	0.95820	13	105
Chr II	11950	12150	site	0.94260	14	105
Chr II	11960	12160	site	0.95560	13	104
Chr II	11970	12170	site	0.95560	13	104
Chr II	11980	12180	site	0.96580	12	104
Chr II	11990	12190	site	0.97770	11	104
Chr II	12000	12200	site	0.97520	10	97
Chr II	12010	12210	site	0.97020	9	87
Chr II	12020	12220	site	0.95730	10	87
Chr II	12030	12230	site	0.95730	10	87
Chr II	12040	12240	site	0.94160	11	87
Chr II	12050	12250	site	0.94670	11	89
Chr II	12060	12260	site	0.73930	9	47
Chr II	12070	12270	site	0.74680	8	42
Chr II	12080	12280	site	0.80310	9	52
Chr II	12090	12290	site	0.80310	9	52
Chr II	12100	12300	site	0.38230	8	24
Chr II	12110	12310	site	0.35390	7	19
Chr II	12120	12320	site	0.35390	7	19
Chr II	12130	12330	site	0.24900	7	15
Chr II	12140	12340	site	0.24900	7	15
Chr II	12150	12350	site	0.40610	7	21
Chr II	12160	12360	site	0.59510	7	29
Chr II	12170	12370	site	0.59510	7	29
Chr II	12180	12380	site	0.59510	7	29
Chr II	12190	12390	site	0.59010	8	33
Chr II	12200	12400	site	0.59010	8	33
Chr II	12210	12410	site	0.59010	8	33
Chr II	12220	12420	site	0.59010	8	33
Chr II	12230	12430	site	0.59010	8	33
Chr II	12240	12440	site	0.67170	7	33
Chr II	12250	12450	site	0.69410	6	29
Chr II	12260	12460	site	0.69410	6	29
Chr II	12270	12470	site	0.59510	7	29
Chr II	12280	12480	site	0.46240	6	19
Chr II	12290	12490	site	0.66610	8	37
Chr II	12300	12500	site	0.66610	8	37
Chr II	12310	12510	site	0.66610	8	37
Chr II	12320	12520	site	0.57730	9	37
Chr II	12330	12530	site	0.64780	8	36
Chr II	12340	12540	site	0.64780	8	36
Chr II	12350	12550	site	0.73130	8	41
Chr II	12360	12560	site	0.59010	8	33
Chr II	12370	12570	site	0.59010	8	33
Chr II	12380	12580	site	0.59010	8	33
Chr II	12390	12590	site	0.59510	7	29
Chr II	12400	12600	site	0.59510	7	29
Chr II	12410	12610	site	0.59510	7	29
Chr II	12420	12620	site	0.69410	6	29
Chr II	12430	12630	site	0.61010	8	34
Chr II	12440	12640	site	0.52270	9	34
Chr II	12450	12650	site	0.52270	9	34
Chr II	12460	12660	site	0.52270	9	34
Chr II	12470	12670	site	0.54310	9	35
Chr II	12480	12680	site	0.54310	9	35
Chr II	12490	12690	site	0.21970	8	17
Chr II	12500	12700	site	0.21970	8	17
Chr II	12510	12710	site	0.15800	9	17
Chr II	12520	12720	site	0.23450	10	24
Chr II	12530	12730	site	0.18300	11	24
Chr II	12540	12740	site	0.18300	11	24
Chr II	12550	12750	site	0.06080	10	13
Chr II	12560	12760	site	0.08980	9	13
Chr II	12570	12770	site	0.08980	9	13
Chr II	12580	12780	site	0.08980	9	13
Chr II	12590	12790	site	0.08980	9	13
Chr II	12600	12800	site	0.14270	10	19
Chr II	12610	12810	site	0.14270	10	19
Chr II	12620	12820	site	0.14270	10	19
Chr II	12630	12830	site	0.15710	8	14
Chr II	12640	12840	site	0.22390	7	14
Chr II	12650	12850	site	0.19750	8	16
Chr II	12660	12860	site	0.19750	8	16
Chr II	12670	12870	site	0.24900	7	15
Chr II	12680	12880	site	0.24900	7	15
Chr II	12690	12890	site	0.34590	6	15
Chr II	12700	12900	site	0.24900	7	15
Chr II	12710	12910	site	0.34590	6	15
Chr II	12720	12920	site	0.33340	4	8
Chr II	12730	12930	site	0.48290	3	8
Chr II	12740	12940	site	0.48290	3	8
Chr II	12750	12950	site	0.48650	4	12
Chr II	12760	12960	site	0.38400	5	13
Chr II	12770	12970	site	0.28930	6	13
Chr II	12780	12980	site	0.28930	6	13
Chr II	12790	12990	site	0.28930	6	13
Chr II	12800	13000	site	0.18890	5	7
Chr II	12810	13010	site	0.20220	6	10
Chr II	12820	13020	site	0.20220	6	10
Chr II	12830	13030	site	0.10040	8	11
Chr II	12840	13040	site	0.10500	9	14
Chr II	12850	13050	site	0.11910	8	12
Chr II	12860	13060	site	0.11910	8	12
Chr II	12870	13070	site	0.11910	8	12
Chr II	12880	13080	site	0.11910	8	12
Chr II	12890	13090	site	0.07480	9	12
Chr II	12900	13100	site	0.11910	8	12
Chr II	12910	13110	site	0.11910	8	12
Chr II	12920	13120	site	0.11910	8	12
Chr II	12930	13130	site	0.11910	8	12
Chr II	12940	13140	site	0.30440	9	24
Chr II	12950	13150	site	0.28840	8	20
Chr II	12960	13160	site	0.35390	7	19
Chr II	12970	13170	site	0.35390	7	19
Chr II	12980	13180	site	0.35390	7	19
Chr II	12990	13190	site	0.35390	7	19
Chr II	13000	13200	site	0.35390	7	19
Chr II	13010	13210	site	0.37600	6	16
Chr II	13020	13220	site	0.32770	7	18
Chr II	13030	13230	site	0.51160	5	17
Chr II	13040	13240	site	0.31790	6	14
Chr II	13050	13250	site	0.31790	6	14
Chr II	13060	13260	site	0.31790	6	14
Chr II	13070	13270	site	0.31790	6	14
Chr II	13080	13280	site	0.31790	6	14
Chr II	13090	13290	site	0.41730	5	14
Chr II	13100	13300	site	0.41730	5	14
Chr II	13110	13310	site	0.41730	5	14
Chr II	13120	13320	site	0.41730	5	14
Chr II	13130	13330	site	0.41730	5	14
Chr II	13140	13340	site	0.10080	4	2
Chr II	13150	13350	site	0.07050	5	3
Chr II	13160	13360	site	0.07050	5	3
Chr II	13170	13370	site	0.13880	4	3
Chr II	13180	13380	site	0.13880	4	3
Chr II	13190	13390	site	0.13880	4	3
Chr II	13200	13400	site	0.13880	4	3
Chr II	13210	13410	site	0.13880	4	3
Chr II	13220	13420	site	0.13500	3	1
Chr II	13230	13430	site	0.13500	3	1
Chr II	13240	13440	site	0.34120	2	2
Chr II	13250	13450	site	0.34120	2	2
Chr II	13260	13460	site	0.34120	2	2
Chr II	13270	13470	site	0.34120	2	2
Chr II	13280	13480	site	0.34120	2	2
Chr II	13290	13490	site	0.34120	2	2
Chr II	13300	13500	site	0.34120	2	2
Chr II	13310	13510	site	0.34120	2	2
Chr II	13320	13520	site	0.34120	2	2
Chr II	13330	13530	site	0.34120	2	2
Chr II	13340	13540	site	0.34120	2	2
Chr II	13350	13550	site	0.51980	1	1
Chr II	13360	13560	site	0.51980	1	1
Chr II	13370	13570	site	0.51980	1	1
Chr II	13380	13580	site	0.40240	2	3
Chr II	13390	13590	site	0.24750	3	3
Chr II	13400	13600	site	0.24750	3	3
Chr II	13410	13610	site	0.24750	3	3
Chr II	13420	13620	site	0.24750	3	3
Chr II	13430	13630	site	0.25310	4	6
Chr II	13440	13640	site	0.34270	3	5
Chr II	13450	13650	site	0.21430	4	5
Chr II	13460	13660	site	0.21430	4	5
Chr II	13470	13670	site	0.21430	4	5
Chr II	13480	13680	site	0.12550	5	5
Chr II	13490	13690	site	0.12550	5	5
Chr II	13500	13700	site	0.12550	5	5
Chr II	13510	13710	site	0.07900	6	5
Chr II	13520	13720	site	0.04290	7	5
Chr II	13530	13730	site	0.04290	7	5
Chr II	13540	13740	site	0.04290	7	5
Chr II	13550	13750	site	0.04290	7	5
Chr II	13560	13760	site	0.04290	7	5
Chr II	13570	13770	site	0.04290	7	5
Chr II	13580	13780	site	0.04110	6	3
Chr II	13590	13790	site	0.07050	5	3
Chr II	13600	13800	site	0.05810	6	4
Chr II	13610	13810	site	0.05810	6	4
Chr II	13620	13820	site	0.05810	6	4
Chr II	13630	13830	site	0.01280	6	1
Chr II	13640	13840	site	0.01280	6	1
Chr II	13650	13850	site	0.02700	5	1
Chr II	13660	13860	site	0.02700	5	1
Chr II	13670	13870	site	0.02700	5	1
Chr II	13680	13880	site	0.06090	4	1
Chr II	13690	13890	site	0.06090	4	1
Chr II	13700	13900	site	0.04780	5	2
Chr II	13710	13910	site	0.10080	4	2
Chr II	13720	13920	site	0.19230	3	2
Chr II	13730	13930	site	0.19230	3	2
Chr II	13740	13940	site	0.45040	4	11
Chr II	13750	13950	site	0.45040	4	11
Chr II	13760	13960	site	0.63820	5	22
Chr II	13770	13970	site	0.63820	5	22
Chr II	13780	13980	site	0.63820	5	22
Chr II	13790	13990	site	0.67600	6	28
Chr II	13800	14000	site	0.74300	5	27
Chr II	13810	14010	site	0.74300	5	27
Chr II	13820	14020	site	0.74300	5	27
Chr II	13830	14030	site	0.83110	4	27
Chr II	13840	14040	site	0.83110	4	27
Chr II	13850	14050	site	0.83110	4	27
Chr II	13860	14060	site	0.74300	5	27
Chr II	13870	14070	site	0.74300	5	27
Chr II	13880	14080	site	0.74300	5	27
Chr II	13890	14090	site	0.89540	6	46
Chr II	13900	14100	site	0.92420	5	45
Chr II	13910	14110	site	0.92420	5	45
Chr II	13920	14120	site	0.88700	6	45
Chr II	13930	14130	site	0.88700	6	45
Chr II	13940	14140	site	0.86040	5	36
Chr II	13950	14150	site	0.86040	5	36
Chr II	13960	14160	site	0.86040	5	36
Chr II	13970	14170	site	0.80910	6	37
Chr II	13980	14180	site	0.80910	6	37
Chr II	13990	14190	site	0.80560	5	31
Chr II	14000	14200	site	0.80560	5	31
Chr II	14010	14210	site	0.80560	5	31
Chr II	14020	14220	site	0.80560	5	31
Chr II	14030	14230	site	0.80560	5	31
Chr II	14040	14240	site	0.78490	6	35
Chr II	14050	14250	site	0.70890	7	35
Chr II	14060	14260	site	0.78490	6	35
Chr II	14070	14270	site	0.78490	6	35
Chr II	14080	14280	site	0.78490	6	35
Chr II	14090	14290	site	0.91390	6	49
Chr II	14100	14300	site	0.98810	7	88
Chr II	14110	14310	site	0.98810	7	88
Chr II	14120	14320	site	0.99430	6	88
Chr II	14130	14330	site	0.99430	6	88
Chr II	14140	14340	site	0.99430	6	88
Chr II	14150	14350	site	0.99750	7	116
Chr II	14160	14360	site	0.99860	6	105
Chr II	14170	14370	site	0.99870	5	104
Chr II	14180	14380	site	0.99860	6	105
Chr II	14190	14390	site	0.99860	6	105
Chr II	14200	14400	site	0.99710	7	113
Chr II	14210	14410	site	0.99570	9	123
Chr II	14220	14420	site	0.99370	10	125
Chr II	14230	14430	site	0.99370	10	125
Chr II	14240	14440	site	0.99480	9	121
Chr II	14250	14450	site	0.99750	8	121
Chr II	14260	14460	site	0.99750	8	121
Chr II	14270	14470	site	0.99750	8	121
Chr II	14280	14480	site	0.99480	9	121
Chr II	14290	14490	site	0.98130	8	88
Chr II	14300	14500	site	0.86950	7	49
Chr II	14310	14510	site	0.96810	8	79
Chr II	14320	14520	site	0.96810	8	79
Chr II	14330	14530	site	0.96810	8	79
Chr II	14340	14540	site	0.97150	9	88
Chr II	14350	14550	site	0.90470	8	60
Chr II	14360	14560	site	0.90470	8	60
Chr II	14370	14570	site	0.96000	9	81
Chr II	14380	14580	site	0.96980	8	80
Chr II	14390	14590	site	0.96980	8	80
Chr II	14400	14600	site	0.95690	8	74
Chr II	14410	14610	site	0.96550	6	64
Chr II	14420	14620	site	0.97730	5	62
Chr II	14430	14630	site	0.97730	5	62
Chr II	14440	14640	site	0.96110	6	62
Chr II	14450	14650	site	0.96180	7	69
Chr II	14460	14660	site	0.96180	7	69
Chr II	14470	14670	site	0.96180	7	69
Chr II	14480	14680	site	0.96180	7	69
Chr II	14490	14690	site	0.94640	8	70
Chr II	14500	14700	site	0.93390	9	72
Chr II	14510	14710	site	0.74680	8	42
Chr II	14520	14720	site	0.67920	9	43
Chr II	14530	14730	site	0.74190	10	52
Chr II	14540	14740	site	0.67920	9	43
Chr II	14550	14750	site	0.67920	9	43
Chr II	14560	14760	site	0.67920	9	43
Chr II	14570	14770	site	0.61480	10	43
Chr II	14580	14780	site	0.53520	11	43
Chr II	14590	14790	site	0.53520	11	43
Chr II	14600	14800	site	0.58250	10	41
Chr II	14610	14810	site	0.58250	10	41
Chr II	14620	14820	site	0.58250	10	41
Chr II	14630	14830	site	0.50080	11	41
Chr II	14640	14840	site	0.58250	10	41
Chr II	14650	14850	site	0.52270	9	34
Chr II	14660	14860	site	0.52270	9	34
Chr II	14670	14870	site	0.61480	10	43
Chr II	14680	14880	site	0.67920	9	43
Chr II	14690	14890	site	0.74680	8	42
Chr II	14700	14900	site	0.77860	7	40
Chr II	14710	14910	site	0.77860	7	40
Chr II	14720	14920	site	0.83400	6	39
Chr II	14730	14930	site	0.79250	5	30
Chr II	14740	14940	site	0.71110	6	30
Chr II	14750	14950	site	0.61490	7	30
Chr II	14760	14960	site	0.61490	7	30
Chr II	14770	14970	site	0.25090	5	9
Chr II	14780	14980	site	0.37460	4	9
Chr II	14790	14990	site	0.37460	4	9
Chr II	14800	15000	site	0.37460	4	9
Chr II	14810	15010	site	0.37460	4	9
Chr II	14820	15020	site	0.25090	5	9
Chr II	14830	15030	site	0.41730	5	14
Chr II	14840	15040	site	0.41730	5	14
Chr II	14850	15050	site	0.41730	5	14
Chr II	14860	15060	site	0.54250	6	22
Chr II	14870	15070	site	0.38400	5	13
Chr II	14880	15080	site	0.38400	5	13
Chr II	14890	15090	site	0.38400	5	13
Chr II	14900	15100	site	0.38400	5	13
Chr II	14910	15110	site	0.38400	5	13
Chr II	14920	15120	site	0.38400	5	13
Chr II	14930	15130	site	0.43280	6	18
Chr II	14940	15140	site	0.53810	5	18
Chr II	14950	15150	site	0.56690	5	19
Chr II	14960	15160	site	0.56690	5	19
Chr II	14970	15170	site	0.56690	5	19
Chr II	14980	15180	site	0.56690	5	19
Chr II	14990	15190	site	0.56690	5	19
Chr II	15000	15200	site	0.46240	6	19
Chr II	15010	15210	site	0.46240	6	19
Chr II	15020	15220	site	0.46240	6	19
Chr II	15030	15230	site	0.40480	6	17
Chr II	15040	15240	site	0.30050	7	17
Chr II	15050	15250	site	0.30050	7	17
Chr II	15060	15260	site	0.32770	7	18
Chr II	15070	15270	site	0.32770	7	18
Chr II	15080	15280	site	0.32770	7	18
Chr II	15090	15290	site	0.32770	7	18
Chr II	15100	15300	site	0.56850	8	32
Chr II	15110	15310	site	0.56850	8	32
Chr II	15120	15320	site	0.56850	8	32
Chr II	15130	15330	site	0.55280	7	27
Chr II	15140	15340	site	0.55280	7	27
Chr II	15150	15350	site	0.66610	8	37
Chr II	15160	15360	site	0.57730	9	37
Chr II	15170	15370	site	0.57730	9	37
Chr II	15180	15380	site	0.57730	9	37
Chr II	15190	15390	site	0.57730	9	37
Chr II	15200	15400	site	0.66610	8	37
Chr II	15210	15410	site	0.66610	8	37
Chr II	15220	15420	site	0.66610	8	37
Chr II	15230	15430	site	0.69000	7	34
Chr II	15240	15440	site	0.77150	6	34
Chr II	15250	15450	site	0.70890	7	35
Chr II	15260	15460	site	0.63580	6	26
Chr II	15270	15470	site	0.63580	6	26
Chr II	15280	15480	site	0.63580	6	26
Chr II	15290	15490	site	0.63580	6	26
Chr II	15300	15500	site	0.28930	6	13
Chr II	15310	15510	site	0.28930	6	13
Chr II	15320	15520	site	0.28930	6	13
Chr II	15330	15530	site	0.28930	6	13
Chr II	15340	15540	site	0.43270	7	22
Chr II	15350	15550	site	0.31530	5	11
Chr II	15360	15560	site	0.41730	5	14
Chr II	15370	15570	site	0.41730	5	14
Chr II	15380	15580	site	0.41730	5	14
Chr II	15390	15590	site	0.41730	5	14
Chr II	15400	15600	site	0.31790	6	14
Chr II	15410	15610	site	0.31790	6	14
Chr II	15420	15620	site	0.41730	5	14
Chr II	15430	15630	site	0.41730	5	14
Chr II	15440	15640	site	0.41730	5	14
Chr II	15450	15650	site	0.44890	5	15
Chr II	15460	15660	site	0.72750	6	31
Chr II	15470	15670	site	0.72750	6	31
Chr II	15480	15680	site	0.65420	7	32
Chr II	15490	15690	site	0.68280	8	38
Chr II	15500	15700	site	0.73830	7	37
Chr II	15510	15710	site	0.66610	8	37
Chr II	15520	15720	site	0.66610	8	37
Chr II	15530	15730	site	0.57730	9	37
Chr II	15540	15740	site	0.47950	8	28
Chr II	15550	15750	site	0.47950	8	28
Chr II	15560	15760	site	0.43180	8	26
Chr II	15570	15770	site	0.43180	8	26
Chr II	15580	15780	site	0.43180	8	26
Chr II	15590	15790	site	0.43180	8	26
Chr II	15600	15800	site	0.53090	7	26
Chr II	15610	15810	site	0.53090	7	26
Chr II	15620	15820	site	0.53090	7	26
Chr II	15630	15830	site	0.69920	8	39
Chr II	15640	15840	site	0.69920	8	39
Chr II	15650	15850	site	0.73830	7	37
Chr II	15660	15860	site	0.51470	6	21
Chr II	15670	15870	site	0.51470	6	21
Chr II	15680	15880	site	0.48730	6	20
Chr II	15690	15890	site	0.31790	6	14
Chr II	15700	15900	site	0.22390	7	14
Chr II	15710	15910	site	0.22390	7	14
Chr II	15720	15920	site	0.22390	7	14
Chr II	15730	15930	site	0.31790	6	14
Chr II	15740	15940	site	0.55280	7	27
Chr II	15750	15950	site	0.72580	9	46
Chr II	15760	15960	site	0.78400	8	45
Chr II	15770	15970	site	0.71040	9	45
Chr II	15780	15980	site	0.71040	9	45
Chr II	15790	15990	site	0.71040	9	45
Chr II	15800	16000	site	0.71040	9	45
Chr II	15810	16010	site	0.67610	10	47
Chr II	15820	16020	site	0.67610	10	47
Chr II	15830	16030	site	0.75310	11	58
Chr II	15840	16040	site	0.75310	11	58
Chr II	15850	16050	site	0.75310	11	58
Chr II	15860	16060	site	0.69540	12	58
Chr II	15870	16070	site	0.69540	12	58
Chr II	15880	16080	site	0.75310	11	58
Chr II	15890	16090	site	0.76360	11	59
Chr II	15900	16100	site	0.81870	10	59
Chr II	15910	16110	site	0.86780	9	59
Chr II	15920	16120	site	0.86780	9	59
Chr II	15930	16130	site	0.90350	10	72
Chr II	15940	16140	site	0.86780	9	59
Chr II	15950	16150	site	0.77860	7	40
Chr II	15960	16160	site	0.71610	8	40
Chr II	15970	16170	site	0.77860	7	40
Chr II	15980	16180	site	0.77860	7	40
Chr II	15990	16190	site	0.77860	7	40
Chr II	16000	16200	site	0.84150	9	56
Chr II	16010	16210	site	0.86790	8	54
Chr II	16020	16220	site	0.86790	8	54
Chr II	16030	16230	site	0.71110	6	30
Chr II	16040	16240	site	0.71110	6	30
Chr II	16050	16250	site	0.61490	7	30
Chr II	16060	16260	site	0.79050	7	41
Chr II	16070	16270	site	0.79050	7	41
Chr II	16080	16280	site	0.79420	8	46
Chr II	16090	16290	site	0.83210	7	45
Chr II	16100	16300	site	0.83210	7	45
Chr II	16110	16310	site	0.83210	7	45
Chr II	16120	16320	site	0.78400	8	45
Chr II	16130	16330	site	0.50100	9	33
Chr II	16140	16340	site	0.85720	10	64
Chr II	16150	16350	site	0.81410	11	64
Chr II	16160	16360	site	0.85720	10	64
Chr II	16170	16370	site	0.85720	10	64
Chr II	16180	16380	site	0.85720	10	64
Chr II	16190	16390	site	0.89050	11	75
Chr II	16200	16400	site	0.86780	9	59
Chr II	16210	16410	site	0.86780	9	59
Chr II	16220	16420	site	0.81870	10	59
Chr II	16230	16430	site	0.81870	10	59
Chr II	16240	16440	site	0.81870	10	59
Chr II	16250	16450	site	0.86780	9	59
Chr II	16260	16460	site	0.86780	9	59
Chr II	16270	16470	site	0.86780	9	59
Chr II	16280	16480	site	0.86790	8	54
Chr II	16290	16490	site	0.86790	8	54
Chr II	16300	16500	site	0.82270	9	54
Chr II	16310	16510	site	0.82270	9	54
Chr II	16320	16520	site	0.89910	9	64
Chr II	16330	16530	site	0.94500	7	63
Chr II	16340	16540	site	0.74300	6	32
Chr II	16350	16550	site	0.74300	6	32
Chr II	16360	16560	site	0.74300	6	32
Chr II	16370	16570	site	0.74300	6	32
Chr II	16380	16580	site	0.74300	6	32
Chr II	16390	16590	site	0.61500	5	21
Chr II	16400	16600	site	0.54250	6	22
Chr II	16410	16610	site	0.54250	6	22
Chr II	16420	16620	site	0.59510	7	29
Chr II	16430	16630	site	0.59510	7	29
Chr II	16440	16640	site	0.59510	7	29
Chr II	16450	16650	site	0.59510	7	29
Chr II	16460	16660	site	0.43280	6	18
Chr II	16470	16670	site	0.43280	6	18
Chr II	16480	16680	site	0.43280	6	18
Chr II	16490	16690	site	0.43280	6	18
Chr II	16500	16700	site	0.53810	5	18
Chr II	16510	16710	site	0.43280	6	18
Chr II	16520	16720	site	0.21940	5	8
Chr II	16530	16730	site	0.21940	5	8
Chr II	16540	16740	site	0.21940	5	8
Chr II	16550	16750	site	0.33340	4	8
Chr II	16560	16760	site	0.85050	5	35
Chr II	16570	16770	site	0.85050	5	35
Chr II	16580	16780	site	0.85050	5	35
Chr II	16590	16790	site	0.85050	5	35
Chr II	16600	16800	site	0.90260	4	34
Chr II	16610	16810	site	0.86950	5	37
Chr II	16620	16820	site	0.91800	3	30
Chr II	16630	16830	site	0.91800	3	30
Chr II	16640	16840	site	0.87650	4	31
Chr II	16650	16850	site	0.88800	5	39
Chr II	16660	16860	site	0.83400	6	39
Chr II	16670	16870	site	0.83400	6	39
Chr II	16680	16880	site	0.81290	7	43
Chr II	16690	16890	site	0.81290	7	43
Chr II	16700	16900	site	0.79110	9	51
Chr II	16710	16910	site	0.84340	8	51
Chr II	16720	16920	site	0.84340	8	51
Chr II	16730	16930	site	0.84340	8	51
Chr II	16740	16940	site	0.84340	8	51
Chr II	16750	16950	site	0.84340	8	51
Chr II	16760	16960	site	0.48240	7	24
Chr II	16770	16970	site	0.48240	7	24
Chr II	16780	16980	site	0.48240	7	24
Chr II	16790	16990	site	0.45700	8	27
Chr II	16800	17000	site	0.45700	8	27
Chr II	16810	17010	site	0.48240	7	24
Chr II	16820	17020	site	0.57730	9	37
Chr II	16830	17030	site	0.57730	9	37
Chr II	16840	17040	site	0.64780	8	36
Chr II	16850	17050	site	0.57310	7	28
Chr II	16860	17060	site	0.67600	6	28
Chr II	16870	17070	site	0.56850	8	32
Chr II	16880	17080	site	0.59010	8	33
Chr II	16890	17090	site	0.59010	8	33
Chr II	16900	17100	site	0.61510	6	25
Chr II	16910	17110	site	0.61510	6	25
Chr II	16920	17120	site	0.43180	8	26
Chr II	16930	17130	site	0.41500	9	29
Chr II	16940	17140	site	0.34350	10	29
Chr II	16950	17150	site	0.34350	10	29
Chr II	16960	17160	site	0.27440	11	29
Chr II	16970	17170	site	0.22330	12	30
Chr II	16980	17180	site	0.23010	14	37
Chr II	16990	17190	site	0.21290	14	36
Chr II	17000	17200	site	0.19830	15	38
Chr II	17010	17210	site	0.19830	15	38
Chr II	17020	17220	site	0.10540	13	25
Chr II	17030	17230	site	0.10540	13	25
Chr II	17040	17240	site	0.07640	14	25
Chr II	17050	17250	site	0.07640	14	25
Chr II	17060	17260	site	0.07640	14	25
Chr II	17070	17270	site	0.08960	12	21
Chr II	17080	17280	site	0.06790	11	16
Chr II	17090	17290	site	0.36070	13	41
Chr II	17100	17300	site	0.36070	13	41
Chr II	17110	17310	site	0.36070	13	41
Chr II	17120	17320	site	0.48090	11	40
Chr II	17130	17330	site	0.50910	10	37
Chr II	17140	17340	site	0.57730	9	37
Chr II	17150	17350	site	0.57730	9	37
Chr II	17160	17360	site	0.66610	8	37
Chr II	17170	17370	site	0.72340	7	36
Chr II	17180	17380	site	0.77560	5	29
Chr II	17190	17390	site	0.74300	5	27
Chr II	17200	17400	site	0.80320	4	25
Chr II	17210	17410	site	0.80320	4	25
Chr II	17220	17420	site	0.80320	4	25
Chr II	17230	17430	site	0.72560	5	26
Chr II	17240	17440	site	0.90770	5	42
Chr II	17250	17450	site	0.86380	6	42
Chr II	17260	17460	site	0.86380	6	42
Chr II	17270	17470	site	0.80110	7	42
Chr II	17280	17480	site	0.80110	7	42
Chr II	17290	17490	site	0.43280	6	18
Chr II	17300	17500	site	0.50640	7	25
Chr II	17310	17510	site	0.43180	8	26
Chr II	17320	17520	site	0.34870	9	26
Chr II	17330	17530	site	0.34350	10	29
Chr II	17340	17540	site	0.38730	11	35
Chr II	17350	17550	site	0.38730	11	35
Chr II	17360	17560	site	0.76470	13	69
Chr II	17370	17570	site	0.76470	13	69
Chr II	17380	17580	site	0.76470	13	69
Chr II	17390	17590	site	0.77230	13	70
Chr II	17400	17600	site	0.77230	13	70
Chr II	17410	17610	site	0.77230	13	70
Chr II	17420	17620	site	0.72920	14	71
Chr II	17430	17630	site	0.82520	14	81
Chr II	17440	17640	site	0.72570	13	65
Chr II	17450	17650	site	0.77130	12	65
Chr II	17460	17660	site	0.77130	12	65
Chr II	17470	17670	site	0.77130	12	65
Chr II	17480	17680	site	0.77130	12	65
Chr II	17490	17690	site	0.81410	11	64
Chr II	17500	17700	site	0.79850	10	57
Chr II	17510	17710	site	0.84150	9	56
Chr II	17520	17720	site	0.79850	10	57
Chr II	17530	17730	site	0.82270	9	54
Chr II	17540	17740	site	0.75110	9	48
Chr II	17550	17750	site	0.75110	9	48
Chr II	17560	17760	site	0.15710	8	14
Chr II	17570	17770	site	0.15710	8	14
Chr II	17580	17780	site	0.15710	8	14
Chr II	17590	17790	site	0.19980	7	13
Chr II	17600	17800	site	0.19980	7	13
Chr II	17610	17810	site	0.15710	8	14
Chr II	17620	17820	site	0.19980	7	13
Chr II	17630	17830	site	0.01960	7	3
Chr II	17640	17840	site	0.01050	8	3
Chr II	17650	17850	site	0.01050	8	3
Chr II	17660	17860	site	0.01050	8	3
Chr II	17670	17870	site	0.04110	8	7
Chr II	17680	17880	site	0.02520	9	7
Chr II	17690	17890	site	0.03970	10	11
Chr II	17700	17900	site	0.03970	10	11
Chr II	17710	17910	site	0.03970	10	11
Chr II	17720	17920	site	0.08240	8	10
Chr II	17730	17930	site	0.05300	9	10
Chr II	17740	17940	site	0.08240	8	10
Chr II	17750	17950	site	0.05300	9	10
Chr II	17760	17960	site	0.08240	8	10
Chr II	17770	17970	site	0.08240	8	10
Chr II	17780	17980	site	0.08240	8	10
Chr II	17790	17990	site	0.08240	8	10
Chr II	17800	18000	site	0.13950	9	16
Chr II	17810	18010	site	0.17720	8	15
Chr II	17820	18020	site	0.17720	8	15
Chr II	17830	18030	site	0.24150	8	18
Chr II	17840	18040	site	0.32770	7	18
Chr II	17850	18050	site	0.28350	9	23
Chr II	17860	18060	site	0.28350	9	23
Chr II	17870	18070	site	0.43710	9	30
Chr II	17880	18080	site	0.52600	8	30
Chr II	17890	18090	site	0.54680	8	31
Chr II	17900	18100	site	0.54680	8	31
Chr II	17910	18110	site	0.45860	9	31
Chr II	17920	18120	site	0.45860	9	31
Chr II	17930	18130	site	0.54680	8	31
Chr II	17940	18140	site	0.38350	10	31
Chr II	17950	18150	site	0.45860	9	31
Chr II	17960	18160	site	0.45860	9	31
Chr II	17970	18170	site	0.38350	10	31
Chr II	17980	18180	site	0.38350	10	31
Chr II	17990	18190	site	0.38350	10	31
Chr II	18000	18200	site	0.32610	9	25
Chr II	18010	18210	site	0.32610	9	25
Chr II	18020	18220	site	0.32610	9	25
Chr II	18030	18230	site	0.30990	8	21
Chr II	18040	18240	site	0.30990	8	21
Chr II	18050	18250	site	0.37600	6	16
Chr II	18060	18260	site	0.37600	6	16
Chr II	18070	18270	site	0.12550	5	5
Chr II	18080	18280	site	0.22980	6	11
Chr II	18090	18290	site	0.15610	5	6
Chr II	18100	18300	site	0.15610	5	6
Chr II	18110	18310	site	0.25310	4	6
Chr II	18120	18320	site	0.25310	4	6
Chr II	18130	18330	site	0.48730	6	20
Chr II	18140	18340	site	0.71300	4	20
Chr II	18150	18350	site	0.71300	4	20
Chr II	18160	18360	site	0.71300	4	20
Chr II	18170	18370	site	0.66200	5	23
Chr II	18180	18380	site	0.75720	6	33
Chr II	18190	18390	site	0.75720	6	33
Chr II	18200	18400	site	0.67170	7	33
Chr II	18210	18410	site	0.67170	7	33
Chr II	18220	18420	site	0.67170	7	33
Chr II	18230	18430	site	0.67170	7	33
Chr II	18240	18440	site	0.59010	8	33
Chr II	18250	18450	site	0.50100	9	33
Chr II	18260	18460	site	0.44830	10	34
Chr II	18270	18470	site	0.44830	10	34
Chr II	18280	18480	site	0.39300	9	28
Chr II	18290	18490	site	0.39300	9	28
Chr II	18300	18500	site	0.39300	9	28
Chr II	18310	18510	site	0.64720	10	45
Chr II	18320	18520	site	0.75310	11	58
Chr II	18330	18530	site	0.69610	9	44
Chr II	18340	18540	site	0.69610	9	44
Chr II	18350	18550	site	0.83260	11	66
Chr II	18360	18560	site	0.83260	11	66
Chr II	18370	18570	site	0.89420	9	63
Chr II	18380	18580	site	0.85990	8	53
Chr II	18390	18590	site	0.85990	8	53
Chr II	18400	18600	site	0.89840	7	53
Chr II	18410	18610	site	0.89840	7	53
Chr II	18420	18620	site	0.85990	8	53
Chr II	18430	18630	site	0.85990	8	53
Chr II	18440	18640	site	0.89840	7	53
Chr II	18450	18650	site	0.92190	7	57
Chr II	18460	18660	site	0.94360	6	56
Chr II	18470	18670	site	0.95690	7	67
Chr II	18480	18680	site	0.93760	8	67
Chr II	18490	18690	site	0.93760	8	67
Chr II	18500	18700	site	0.93760	8	67
Chr II	18510	18710	site	0.88100	8	56
Chr II	18520	18720	site	0.81290	7	43
Chr II	18530	18730	site	0.76020	8	43
Chr II	18540	18740	site	0.76020	8	43
Chr II	18550	18750	site	0.40610	7	21
Chr II	18560	18760	site	0.35790	8	23
Chr II	18570	18770	site	0.41500	9	29
Chr II	18580	18780	site	0.42680	10	33
Chr II	18590	18790	site	0.42680	10	33
Chr II	18600	18800	site	0.47280	12	44
Chr II	18610	18810	site	0.47280	12	44
Chr II	18620	18820	site	0.48010	13	48
Chr II	18630	18830	site	0.48010	13	48
Chr II	18640	18840	site	0.48010	13	48
Chr II	18650	18850	site	0.47280	12	44
Chr II	18660	18860	site	0.42900	13	45
Chr II	18670	18870	site	0.26970	13	36
Chr II	18680	18880	site	0.97760	15	129
Chr II	18690	18890	site	0.97760	15	129
Chr II	18700	18900	site	0.97760	15	129
Chr II	18710	18910	site	0.97760	15	129
Chr II	18720	18920	site	0.96810	16	129
Chr II	18730	18930	site	0.97010	16	130
Chr II	18740	18940	site	0.97010	16	130
Chr II	18750	18950	site	0.97840	15	130
Chr II	18760	18960	site	0.98110	14	128
Chr II	18770	18970	site	0.97650	14	123
Chr II	18780	18980	site	0.98110	13	119
Chr II	18790	18990	site	0.98110	13	119
Chr II	18800	19000	site	0.98200	11	108
Chr II	18810	19010	site	0.98200	11	108
Chr II	18820	19020	site	0.98800	9	104
Chr II	18830	19030	site	0.98400	10	105
Chr II	18840	19040	site	0.98400	10	105
Chr II	18850	19050	site	0.98400	10	105
Chr II	18860	19060	site	0.98800	9	104
Chr II	18870	19070	site	0.99240	8	102
Chr II	18880	19080	site	0.25090	5	9
Chr II	18890	19090	site	0.22980	6	11
Chr II	18900	19100	site	0.19980	7	13
Chr II	18910	19110	site	0.12350	6	7
Chr II	18920	19120	site	0.18890	5	7
Chr II	18930	19130	site	0.25310	4	6
Chr II	18940	19140	site	0.25310	4	6
Chr II	18950	19150	site	0.15610	5	6
Chr II	18960	19160	site	0.10180	6	6
Chr II	18970	19170	site	0.12550	5	5
Chr II	18980	19180	site	0.12550	5	5
Chr II	18990	19190	site	0.12550	5	5
Chr II	19000	19200	site	0.07900	6	5
Chr II	19010	19210	site	0.07270	7	7
Chr II	19020	19220	site	0.07270	7	7
Chr II	19030	19230	site	0.15190	7	11
Chr II	19040	19240	site	0.10040	8	11
Chr II	19050	19250	site	0.10040	8	11
Chr II	19060	19260	site	0.12150	9	15
Chr II	19070	19270	site	0.12150	9	15
Chr II	19080	19280	site	0.05830	11	15
Chr II	19090	19290	site	0.06080	10	13
Chr II	19100	19300	site	0.04930	10	12
Chr II	19110	19310	site	0.04930	10	12
Chr II	19120	19320	site	0.04930	10	12
Chr II	19130	19330	site	0.04930	10	12
Chr II	19140	19340	site	0.04880	11	14
Chr II	19150	19350	site	0.07390	10	14
Chr II	19160	19360	site	0.10500	9	14
Chr II	19170	19370	site	0.11950	11	20
Chr II	19180	19380	site	0.11950	11	20
Chr II	19190	19390	site	0.08960	12	21
Chr II	19200	19400	site	0.13570	11	21
Chr II	19210	19410	site	0.59460	13	55
Chr II	19220	19420	site	0.55170	14	57
Chr II	19230	19430	site	0.54690	13	52
Chr II	19240	19440	site	0.59460	13	55
Chr II	19250	19450	site	0.56690	14	58
Chr II	19260	19460	site	0.46530	15	55
Chr II	19270	19470	site	0.46530	15	55
Chr II	19280	19480	site	0.59460	13	55
Chr II	19290	19490	site	0.59460	13	55
Chr II	19300	19500	site	0.62470	13	57
Chr II	19310	19510	site	0.55170	14	57
Chr II	19320	19520	site	0.55170	14	57
Chr II	19330	19530	site	0.57180	15	62
Chr II	19340	19540	site	0.59590	14	60
Chr II	19350	19550	site	0.54300	15	60
Chr II	19360	19560	site	0.54300	15	60
Chr II	19370	19570	site	0.57770	13	54
Chr II	19380	19580	site	0.58210	14	59
Chr II	19390	19590	site	0.63910	13	58
Chr II	19400	19600	site	0.63910	13	58
Chr II	19410	19610	site	0.19750	10	22
Chr II	19420	19620	site	0.21920	9	20
Chr II	19430	19630	site	0.21920	9	20
Chr II	19440	19640	site	0.21970	8	17
Chr II	19450	19650	site	0.22390	7	14
Chr II	19460	19660	site	0.14010	8	13
Chr II	19470	19670	site	0.10500	9	14
Chr II	19480	19680	site	0.10500	9	14
Chr II	19490	19690	site	0.10500	9	14
Chr II	19500	19700	site	0.10040	8	11
Chr II	19510	19710	site	0.15190	7	11
Chr II	19520	19720	site	0.10040	8	11
Chr II	19530	19730	site	0.05610	7	6
Chr II	19540	19740	site	0.03260	8	6
Chr II	19550	19750	site	0.05610	7	6
Chr II	19560	19760	site	0.03260	8	6
Chr II	19570	19770	site	0.01850	9	6
Chr II	19580	19780	site	0.00180	9	1
Chr II	19590	19790	site	0.00180	9	1
Chr II	19600	19800	site	0.00830	11	7
Chr II	19610	19810	site	0.00400	12	7
Chr II	19620	19820	site	0.00400	12	7
Chr II	19630	19830	site	0.00380	13	8
Chr II	19640	19840	site	0.00380	13	8
Chr II	19650	19850	site	0.01660	14	16
Chr II	19660	19860	site	0.05390	12	17
Chr II	19670	19870	site	0.06790	11	16
Chr II	19680	19880	site	0.06790	11	16
Chr II	19690	19890	site	0.06790	11	16
Chr II	19700	19900	site	0.06790	11	16
Chr II	19710	19910	site	0.06790	11	16
Chr II	19720	19920	site	0.09850	10	16
Chr II	19730	19930	site	0.07950	12	20
Chr II	19740	19940	site	0.11950	11	20
Chr II	19750	19950	site	0.11950	11	20
Chr II	19760	19960	site	0.16160	10	20
Chr II	19770	19970	site	0.21920	9	20
Chr II	19780	19980	site	0.28840	8	20
Chr II	19790	19990	site	0.28840	8	20
Chr II	19800	20000	site	0.31790	6	14
Chr II	19810	20010	site	0.41730	5	14
Chr II	19820	20020	site	0.41730	5	14
Chr II	19830	20030	site	0.47990	5	16
Chr II	19840	20040	site	0.47990	5	16
Chr II	19850	20050	site	0.33340	4	8
Chr II	19860	20060	site	0.44150	3	7
Chr II	19870	20070	site	0.44150	3	7
Chr II	19880	20080	site	0.29460	4	7
Chr II	19890	20090	site	0.88030	6	44
Chr II	19900	20100	site	0.88030	6	44
Chr II	19910	20110	site	0.88030	6	44
Chr II	19920	20120	site	0.83210	7	45
Chr II	19930	20130	site	0.90110	5	41
Chr II	19940	20140	site	0.91930	6	50
Chr II	19950	20150	site	0.87690	7	50
Chr II	19960	20160	site	0.87690	7	50
Chr II	19970	20170	site	0.87690	7	50
[truncated: 105,234 more rows]
