# Supplementary material for: High-resolution definition of the Vibrio cholerae essential gene set with hidden Markov model–based analyses of transposon-insertion sequencing data
Source: Nucleic Acids Res. 2013 Jul 30;41(19):9033–48. doi: 10.1093/nar/gkt654 (PMC3799429; doi:10.1093/nar/gkt654)
Supplement: Supplementary Data [file supp_gkt654_nar-01659-h-2013-File013.zip › Sample Input Files/WT_SWqval_ChrII.txt]

#type=COPY_NUMBER
Chromosome	Start	End	Feature	p-value	TAs	reads	q-value
Chr	0	200	site	0.00060	21	16	0.00233
Chr	10	210	site	0.00190	20	17	0.00547
Chr	20	220	site	0.00190	20	17	0.00547
Chr	30	230	site	0.00150	19	17	0.00545
Chr	40	240	site	0.00150	19	17	0.00545
Chr	50	250	site	0.00410	16	13	0.03345
Chr	60	260	site	0.00480	15	12	0.04090
Chr	70	270	site	0.00480	15	12	0.04090
Chr	80	280	site	0.00420	14	11	0.03313
Chr	90	290	site	0.22740	15	40	0.58622
Chr	100	300	site	0.25930	14	39	0.67952
Chr	110	310	site	0.38490	12	39	0.90605
Chr	120	320	site	0.46210	11	39	1.00000
Chr	130	330	site	0.54310	9	35	1.00000
Chr	140	340	site	0.46720	10	35	1.00000
Chr	150	350	site	0.33300	12	36	0.86403
Chr	160	360	site	0.38730	11	35	0.99495
Chr	170	370	site	0.42680	10	33	1.00000
Chr	180	380	site	0.46720	10	35	1.00000
Chr	190	390	site	0.54310	9	35	1.00000
Chr	200	400	site	0.59010	8	33	1.00000
Chr	210	410	site	0.56850	8	32	1.00000
Chr	220	420	site	0.56850	8	32	1.00000
Chr	230	430	site	0.56850	8	32	1.00000
Chr	240	440	site	0.56850	8	32	1.00000
Chr	250	450	site	0.62870	9	40	1.00000
Chr	260	460	site	0.62870	9	40	1.00000
Chr	270	470	site	0.56450	10	40	1.00000
Chr	280	480	site	0.51750	11	42	1.00000
Chr	290	490	site	0.08980	9	13	0.63660
Chr	300	500	site	0.06080	10	13	0.49122
Chr	310	510	site	0.06080	10	13	0.49122
Chr	320	520	site	0.04020	11	13	0.36286
Chr	330	530	site	0.04020	11	13	0.36286
Chr	340	540	site	0.07130	12	19	0.40561
Chr	350	550	site	0.12800	10	18	0.69271
Chr	360	560	site	0.12800	10	18	0.69271
Chr	370	570	site	0.10470	11	19	0.62008
Chr	380	580	site	0.11330	10	17	0.67040
Chr	390	590	site	0.11330	10	17	0.67040
Chr	400	600	site	0.09360	11	18	0.59855
Chr	410	610	site	0.12800	10	18	0.69271
Chr	420	620	site	0.12800	10	18	0.69271
Chr	430	630	site	0.15200	11	22	0.73954
Chr	440	640	site	0.15200	11	22	0.73954
Chr	450	650	site	0.07390	10	14	0.53938
Chr	460	660	site	0.07390	10	14	0.53938
Chr	470	670	site	0.28350	9	23	0.94937
Chr	480	680	site	0.24050	9	21	0.91981
Chr	490	690	site	0.24050	9	21	0.91981
Chr	500	700	site	0.30990	8	21	0.95202
Chr	510	710	site	0.30990	8	21	0.95202
Chr	520	720	site	0.40610	7	21	0.99990
Chr	530	730	site	0.30990	8	21	0.95202
Chr	540	740	site	0.34590	6	15	1.00000
Chr	550	750	site	0.50640	7	25	0.99990
Chr	560	760	site	0.59010	8	33	1.00000
Chr	570	770	site	0.65420	7	32	0.99990
Chr	580	780	site	0.65420	7	32	0.99990
Chr	590	790	site	0.56850	8	32	1.00000
Chr	600	800	site	0.63570	7	31	0.99990
Chr	610	810	site	0.63570	7	31	0.99990
Chr	620	820	site	0.45860	9	31	1.00000
Chr	630	830	site	0.45700	8	27	1.00000
Chr	640	840	site	0.45700	8	27	1.00000
Chr	650	850	site	0.45700	8	27	1.00000
Chr	660	860	site	0.37240	9	27	1.00000
Chr	670	870	site	0.24150	8	18	0.90218
Chr	680	880	site	0.32770	7	18	0.99990
Chr	690	890	site	0.24150	8	18	0.90218
Chr	700	900	site	0.24150	8	18	0.90218
Chr	710	910	site	0.24150	8	18	0.90218
Chr	720	920	site	0.21920	9	20	0.90348
Chr	730	930	site	0.28840	8	20	0.94337
Chr	740	940	site	0.21920	9	20	0.90348
Chr	750	950	site	0.05300	9	10	0.48863
Chr	760	960	site	0.00110	11	2	0.02287
Chr	770	970	site	0.00000	12	2	0.00000
Chr	780	980	site	0.00010	13	2	0.00127
Chr	790	990	site	0.00000	12	2	0.00000
Chr	800	1000	site	0.00010	13	2	0.00127
Chr	810	1010	site	0.00000	15	2	0.00000
Chr	820	1020	site	0.00000	15	2	0.00000
Chr	830	1030	site	0.00000	15	2	0.00000
Chr	840	1040	site	0.00000	16	2	0.00000
Chr	850	1050	site	0.00000	17	2	0.00000
Chr	860	1060	site	0.00000	16	2	0.00000
Chr	870	1070	site	0.00000	18	2	0.00000
Chr	880	1080	site	0.00000	18	2	0.00000
Chr	890	1090	site	0.00000	18	2	0.00000
Chr	900	1100	site	0.00000	20	2	0.00000
Chr	910	1110	site	0.00000	22	2	0.00000
Chr	920	1120	site	0.00000	22	0	0.00000
Chr	930	1130	site	0.00000	24	0	0.00000
Chr	940	1140	site	0.00000	23	0	0.00000
Chr	950	1150	site	0.00000	22	0	0.00000
Chr	960	1160	site	0.00000	19	0	0.00000
Chr	970	1170	site	0.00000	18	0	0.00000
Chr	980	1180	site	0.00000	17	0	0.00000
Chr	990	1190	site	0.00000	17	0	0.00000
Chr	1000	1200	site	0.00000	16	0	0.00000
Chr	1010	1210	site	0.00000	14	0	0.00000
Chr	1020	1220	site	0.00000	12	0	0.00000
Chr	1030	1230	site	0.00000	12	0	0.00000
Chr	1040	1240	site	0.00000	12	0	0.00000
Chr	1050	1250	site	0.00000	12	0	0.00000
Chr	1060	1260	site	0.00000	12	0	0.00000
Chr	1070	1270	site	0.00020	10	0	0.00500
Chr	1080	1280	site	0.00020	10	0	0.00500
Chr	1090	1290	site	0.00050	9	0	0.01236
Chr	1100	1300	site	0.00280	7	0	0.07415
Chr	1110	1310	site	0.00280	7	0	0.07415
Chr	1120	1320	site	0.00280	7	0	0.07415
Chr	1130	1330	site	0.01410	5	0	0.39466
Chr	1140	1340	site	0.01410	5	0	0.39466
Chr	1150	1350	site	0.01410	5	0	0.39466
Chr	1160	1360	site	0.01410	5	0	0.39466
Chr	1170	1370	site	0.01410	5	0	0.39466
Chr	1180	1380	site	0.01410	5	0	0.39466
Chr	1190	1390	site	0.01410	5	0	0.39466
Chr	1200	1400	site	0.00500	6	0	0.13495
Chr	1210	1410	site	0.00500	6	0	0.13495
Chr	1220	1420	site	0.00500	6	0	0.13495
Chr	1230	1430	site	0.00500	6	0	0.13495
Chr	1240	1440	site	0.01410	5	0	0.39466
Chr	1250	1450	site	0.03270	4	0	0.70602
Chr	1260	1460	site	0.03270	4	0	0.70602
Chr	1270	1470	site	0.03270	4	0	0.70602
Chr	1280	1480	site	0.01410	5	0	0.39466
Chr	1290	1490	site	0.01410	5	0	0.39466
Chr	1300	1500	site	0.01410	5	0	0.39466
Chr	1310	1510	site	0.03270	4	0	0.70602
Chr	1320	1520	site	0.03270	4	0	0.70602
Chr	1330	1530	site	0.03270	4	0	0.70602
Chr	1340	1540	site	0.01410	5	0	0.39466
Chr	1350	1550	site	0.01410	5	0	0.39466
Chr	1360	1560	site	0.01410	5	0	0.39466
Chr	1370	1570	site	0.01410	5	0	0.39466
Chr	1380	1580	site	0.00500	6	0	0.13495
Chr	1390	1590	site	0.00500	6	0	0.13495
Chr	1400	1600	site	0.00500	6	0	0.13495
Chr	1410	1610	site	0.00500	6	0	0.13495
Chr	1420	1620	site	0.00120	8	0	0.02902
Chr	1430	1630	site	0.00120	8	0	0.02902
Chr	1440	1640	site	0.00120	8	0	0.02902
Chr	1450	1650	site	0.00120	8	0	0.02902
Chr	1460	1660	site	0.00120	8	0	0.02902
Chr	1470	1670	site	0.00120	8	0	0.02902
Chr	1480	1680	site	0.00120	8	0	0.02902
Chr	1490	1690	site	0.00120	8	0	0.02902
Chr	1500	1700	site	0.00050	9	0	0.01236
Chr	1510	1710	site	0.00120	8	0	0.02902
Chr	1520	1720	site	0.00280	7	0	0.07415
Chr	1530	1730	site	0.00120	8	0	0.02902
Chr	1540	1740	site	0.00120	8	0	0.02902
Chr	1550	1750	site	0.00050	9	0	0.01236
Chr	1560	1760	site	0.00020	10	0	0.00500
Chr	1570	1770	site	0.00020	10	0	0.00500
Chr	1580	1780	site	0.00050	9	0	0.01236
Chr	1590	1790	site	0.00020	10	0	0.00500
Chr	1600	1800	site	0.00050	9	0	0.01236
Chr	1610	1810	site	0.00050	9	0	0.01236
Chr	1620	1820	site	0.00280	7	0	0.07415
Chr	1630	1830	site	0.00120	8	0	0.02902
Chr	1640	1840	site	0.00050	9	0	0.01236
Chr	1650	1850	site	0.00020	10	0	0.00500
Chr	1660	1860	site	0.00020	10	0	0.00500
Chr	1670	1870	site	0.00020	10	0	0.00500
Chr	1680	1880	site	0.00020	10	0	0.00500
Chr	1690	1890	site	0.00000	11	0	0.00000
Chr	1700	1900	site	0.00020	10	0	0.00500
Chr	1710	1910	site	0.00020	10	0	0.00500
Chr	1720	1920	site	0.00000	12	0	0.00000
Chr	1730	1930	site	0.00000	11	0	0.00000
Chr	1740	1940	site	0.00000	11	0	0.00000
Chr	1750	1950	site	0.00020	10	0	0.00500
Chr	1760	1960	site	0.00050	9	0	0.01236
Chr	1770	1970	site	0.00050	9	0	0.01236
Chr	1780	1980	site	0.00050	9	0	0.01236
Chr	1790	1990	site	0.00180	9	1	0.04190
Chr	1800	2000	site	0.00040	10	1	0.00957
Chr	1810	2010	site	0.00110	11	2	0.02287
Chr	1820	2020	site	0.00110	11	2	0.02287
Chr	1830	2030	site	0.00110	10	2	0.02120
Chr	1840	2040	site	0.00410	9	2	0.07621
Chr	1850	2050	site	0.00640	8	2	0.11475
Chr	1860	2060	site	0.00410	9	2	0.07621
Chr	1870	2070	site	0.00110	10	2	0.02120
Chr	1880	2080	site	0.00410	9	2	0.07621
Chr	1890	2090	site	0.00410	9	2	0.07621
Chr	1900	2100	site	0.00410	9	2	0.07621
Chr	1910	2110	site	0.00410	9	2	0.07621
Chr	1920	2120	site	0.01280	7	2	0.25349
Chr	1930	2130	site	0.01280	7	2	0.25349
Chr	1940	2140	site	0.02540	6	2	0.45278
Chr	1950	2150	site	0.02540	6	2	0.45278
Chr	1960	2160	site	0.02540	6	2	0.45278
Chr	1970	2170	site	0.01280	7	2	0.25349
Chr	1980	2180	site	0.01280	7	2	0.25349
Chr	1990	2190	site	0.01280	6	1	0.29002
Chr	2000	2200	site	0.02700	5	1	0.58005
Chr	2010	2210	site	0.01410	5	0	0.39466
Chr	2020	2220	site	0.00500	6	0	0.13495
Chr	2030	2230	site	0.00280	7	0	0.07415
Chr	2040	2240	site	0.00280	7	0	0.07415
Chr	2050	2250	site	0.00280	7	0	0.07415
Chr	2060	2260	site	0.00280	7	0	0.07415
Chr	2070	2270	site	0.00280	7	0	0.07415
Chr	2080	2280	site	0.00120	8	0	0.02902
Chr	2090	2290	site	0.00050	9	0	0.01236
Chr	2100	2300	site	0.00050	9	0	0.01236
Chr	2110	2310	site	0.00020	10	0	0.00500
Chr	2120	2320	site	0.00000	11	0	0.00000
Chr	2130	2330	site	0.00000	11	0	0.00000
Chr	2140	2340	site	0.00000	11	0	0.00000
Chr	2150	2350	site	0.00000	11	0	0.00000
Chr	2160	2360	site	0.00000	11	0	0.00000
Chr	2170	2370	site	0.00020	10	0	0.00500
Chr	2180	2380	site	0.00000	11	0	0.00000
Chr	2190	2390	site	0.00000	11	0	0.00000
Chr	2200	2400	site	0.00000	11	0	0.00000
Chr	2210	2410	site	0.00020	10	0	0.00500
Chr	2220	2420	site	0.00050	9	0	0.01236
Chr	2230	2430	site	0.00120	8	0	0.02902
Chr	2240	2440	site	0.00120	8	0	0.02902
Chr	2250	2450	site	0.00120	8	0	0.02902
Chr	2260	2460	site	0.00120	8	0	0.02902
Chr	2270	2470	site	0.00280	7	0	0.07415
Chr	2280	2480	site	0.00500	6	0	0.13495
Chr	2290	2490	site	0.03270	4	0	0.70602
Chr	2300	2500	site	0.03270	4	0	0.70602
Chr	2310	2510	site	0.03270	4	0	0.70602
Chr	2320	2520	site	0.03270	4	0	0.70602
Chr	2330	2530	site	0.03270	4	0	0.70602
Chr	2340	2540	site	0.01410	5	0	0.39466
Chr	2350	2550	site	0.00500	6	0	0.13495
Chr	2360	2560	site	0.00500	6	0	0.13495
Chr	2370	2570	site	0.00500	6	0	0.13495
Chr	2380	2580	site	0.00500	6	0	0.13495
Chr	2390	2590	site	0.00280	7	0	0.07415
Chr	2400	2600	site	0.00280	7	0	0.07415
Chr	2410	2610	site	0.00120	8	0	0.02902
Chr	2420	2620	site	0.00020	10	0	0.00500
Chr	2430	2630	site	0.00020	10	0	0.00500
Chr	2440	2640	site	0.00020	10	0	0.00500
Chr	2450	2650	site	0.00020	10	0	0.00500
Chr	2460	2660	site	0.00020	10	0	0.00500
Chr	2470	2670	site	0.00020	10	0	0.00500
Chr	2480	2680	site	0.00020	10	0	0.00500
Chr	2490	2690	site	0.00020	10	0	0.00500
Chr	2500	2700	site	0.00020	10	0	0.00500
Chr	2510	2710	site	0.00050	9	0	0.01236
Chr	2520	2720	site	0.00050	9	0	0.01236
Chr	2530	2730	site	0.00050	9	0	0.01236
Chr	2540	2740	site	0.00040	10	1	0.00957
Chr	2550	2750	site	0.00180	9	1	0.04190
Chr	2560	2760	site	0.00180	9	1	0.04190
Chr	2570	2770	site	0.00180	9	1	0.04190
Chr	2580	2780	site	0.00180	9	1	0.04190
Chr	2590	2790	site	0.00180	9	1	0.04190
Chr	2600	2800	site	0.00830	11	7	0.11663
Chr	2610	2810	site	0.00830	11	7	0.11663
Chr	2620	2820	site	0.01320	10	7	0.17716
Chr	2630	2830	site	0.00830	11	7	0.11663
Chr	2640	2840	site	0.00480	13	9	0.04553
Chr	2650	2850	site	0.00480	13	9	0.04553
Chr	2660	2860	site	0.01010	12	9	0.10333
Chr	2670	2870	site	0.01010	12	9	0.10333
Chr	2680	2880	site	0.00630	13	10	0.05676
Chr	2690	2890	site	0.01660	14	16	0.10022
Chr	2700	2900	site	0.05260	15	24	0.23041
Chr	2710	2910	site	0.05260	15	24	0.23041
Chr	2720	2920	site	0.06670	14	24	0.28429
Chr	2730	2930	site	0.06670	14	24	0.28429
Chr	2740	2940	site	0.08350	13	23	0.37990
Chr	2750	2950	site	0.08350	13	23	0.37990
Chr	2760	2960	site	0.08350	13	23	0.37990
Chr	2770	2970	site	0.29400	14	41	0.72892
Chr	2780	2980	site	0.36070	13	41	0.84492
Chr	2790	2990	site	0.49640	13	49	0.92751
Chr	2800	3000	site	0.53520	11	43	1.00000
Chr	2810	3010	site	0.61480	10	43	1.00000
Chr	2820	3020	site	0.64720	10	45	1.00000
Chr	2830	3030	site	0.58810	11	46	1.00000
Chr	2840	3040	site	0.63020	10	44	1.00000
Chr	2850	3050	site	0.63020	10	44	1.00000
Chr	2860	3060	site	0.63020	10	44	1.00000
Chr	2870	3070	site	0.63020	10	44	1.00000
Chr	2880	3080	site	0.69050	10	48	1.00000
Chr	2890	3090	site	0.89420	10	70	1.00000
Chr	2900	3100	site	0.88850	9	62	1.00000
Chr	2910	3110	site	0.85020	10	63	1.00000
Chr	2920	3120	site	0.85020	10	63	1.00000
Chr	2930	3130	site	0.80450	11	63	1.00000
Chr	2940	3140	site	0.85020	10	63	1.00000
Chr	2950	3150	site	0.87950	11	73	1.00000
Chr	2960	3160	site	0.87950	11	73	1.00000
Chr	2970	3170	site	0.77740	10	55	1.00000
Chr	2980	3180	site	0.79470	11	62	1.00000
Chr	2990	3190	site	0.70630	11	54	1.00000
Chr	3000	3200	site	0.70630	11	54	1.00000
Chr	3010	3210	site	0.63610	12	54	1.00000
Chr	3020	3220	site	0.68020	11	52	1.00000
Chr	3030	3230	site	0.74190	10	52	1.00000
Chr	3040	3240	site	0.76700	10	54	1.00000
Chr	3050	3250	site	0.74230	11	57	1.00000
Chr	3060	3260	site	0.70630	12	59	1.00000
Chr	3070	3270	site	0.60940	14	61	0.97986
Chr	3080	3280	site	0.61100	13	56	0.99422
Chr	3090	3290	site	0.14590	13	28	0.52932
Chr	3100	3300	site	0.14590	13	28	0.52932
Chr	3110	3310	site	0.17340	12	27	0.65122
Chr	3120	3320	site	0.17340	12	27	0.65122
Chr	3130	3330	site	0.18980	12	28	0.67815
Chr	3140	3340	site	0.14590	13	28	0.52932
Chr	3150	3350	site	0.06210	12	18	0.37454
Chr	3160	3360	site	0.06210	12	18	0.37454
Chr	3170	3370	site	0.06210	12	18	0.37454
Chr	3180	3380	site	0.02490	11	11	0.26426
Chr	3190	3390	site	0.11950	11	20	0.66288
Chr	3200	3400	site	0.43920	12	42	0.94928
Chr	3210	3410	site	0.51750	11	42	1.00000
Chr	3220	3420	site	0.51750	11	42	1.00000
Chr	3230	3430	site	0.58250	10	41	1.00000
Chr	3240	3440	site	0.61210	9	39	1.00000
Chr	3250	3450	site	0.64780	8	36	1.00000
Chr	3260	3460	site	0.69000	7	34	0.99990
Chr	3270	3470	site	0.81770	5	32	1.00000
Chr	3280	3480	site	0.81770	5	32	1.00000
Chr	3290	3490	site	0.84040	5	34	1.00000
Chr	3300	3500	site	0.84040	5	34	1.00000
Chr	3310	3510	site	0.84040	5	34	1.00000
Chr	3320	3520	site	0.84040	5	34	1.00000
Chr	3330	3530	site	0.89570	4	33	0.99600
Chr	3340	3540	site	0.93610	3	33	0.99071
Chr	3350	3550	site	0.93610	3	33	0.99071
Chr	3360	3560	site	0.89570	4	33	0.99600
Chr	3370	3570	site	0.86040	5	36	1.00000
Chr	3380	3580	site	0.86040	5	36	1.00000
Chr	3390	3590	site	0.74300	5	27	1.00000
Chr	3400	3600	site	0.21430	4	5	0.99600
Chr	3410	3610	site	0.18890	5	7	1.00000
Chr	3420	3620	site	0.18890	5	7	1.00000
Chr	3430	3630	site	0.18890	5	7	1.00000
Chr	3440	3640	site	0.18890	5	7	1.00000
Chr	3450	3650	site	0.18890	5	7	1.00000
Chr	3460	3660	site	0.18890	5	7	1.00000
Chr	3470	3670	site	0.18890	5	7	1.00000
Chr	3480	3680	site	0.18890	5	7	1.00000
Chr	3490	3690	site	0.21430	4	5	0.99600
Chr	3500	3700	site	0.21430	4	5	0.99600
Chr	3510	3710	site	0.21430	4	5	0.99600
Chr	3520	3720	site	0.47990	5	16	1.00000
Chr	3530	3730	site	0.47990	5	16	1.00000
Chr	3540	3740	site	0.47990	5	16	1.00000
Chr	3550	3750	site	0.48240	7	24	0.99990
Chr	3560	3760	site	0.59090	6	24	1.00000
Chr	3570	3770	site	0.61510	6	25	1.00000
Chr	3580	3780	site	0.61510	6	25	1.00000
Chr	3590	3790	site	0.96890	6	66	1.00000
Chr	3600	3800	site	0.97570	8	83	1.00000
Chr	3610	3810	site	0.98190	7	81	0.99990
Chr	3620	3820	site	0.98190	7	81	0.99990
Chr	3630	3830	site	0.98190	7	81	0.99990
Chr	3640	3840	site	0.97150	8	81	1.00000
Chr	3650	3850	site	0.97150	8	81	1.00000
Chr	3660	3860	site	0.98110	9	95	1.00000
Chr	3670	3870	site	0.98110	9	95	1.00000
Chr	3680	3880	site	0.98110	9	95	1.00000
Chr	3690	3890	site	0.98640	10	108	1.00000
Chr	3700	3900	site	0.98640	10	108	1.00000
Chr	3710	3910	site	0.98640	10	108	1.00000
Chr	3720	3920	site	0.99620	11	139	1.00000
Chr	3730	3930	site	0.99440	12	139	1.00000
Chr	3740	3940	site	0.99440	12	139	1.00000
Chr	3750	3950	site	0.99440	11	133	1.00000
Chr	3760	3960	site	0.99440	11	133	1.00000
Chr	3770	3970	site	0.99530	10	129	1.00000
Chr	3780	3980	site	0.99450	11	134	1.00000
Chr	3790	3990	site	0.96880	11	99	1.00000
Chr	3800	4000	site	0.94240	10	82	1.00000
Chr	3810	4010	site	0.94240	10	82	1.00000
Chr	3820	4020	site	0.93020	12	90	1.00000
Chr	3830	4030	site	0.92580	14	99	1.00000
Chr	3840	4040	site	0.91950	15	102	1.00000
Chr	3850	4050	site	0.88780	16	102	1.00000
Chr	3860	4060	site	0.80840	16	89	1.00000
Chr	3870	4070	site	0.77160	17	89	0.97662
Chr	3880	4080	site	0.72850	18	89	0.94095
Chr	3890	4090	site	0.56160	19	79	0.74017
Chr	3900	4100	site	0.51590	20	79	0.66119
Chr	3910	4110	site	0.51590	20	79	0.66119
Chr	3920	4120	site	0.06140	19	37	0.13203
Chr	3930	4130	site	0.12330	19	45	0.23667
Chr	3940	4140	site	0.26020	20	60	0.38906
Chr	3950	4150	site	0.57800	20	84	0.72021
Chr	3960	4160	site	0.80410	21	113	0.97532
Chr	3970	4170	site	0.82240	23	125	0.90862
Chr	3980	4180	site	0.81720	22	120	0.87332
Chr	3990	4190	site	0.81100	21	114	0.97580
Chr	4000	4200	site	0.85040	20	114	0.96943
Chr	4010	4210	site	0.85040	20	114	0.96943
Chr	4020	4220	site	0.85940	18	106	0.99990
Chr	4030	4230	site	0.86310	16	97	1.00000
Chr	4040	4240	site	0.90730	14	94	1.00000
Chr	4050	4250	site	0.92760	13	94	1.00000
Chr	4060	4260	site	0.93980	12	93	1.00000
Chr	4070	4270	site	0.95740	11	93	1.00000
Chr	4080	4280	site	0.96630	11	97	1.00000
Chr	4090	4290	site	0.97900	10	100	1.00000
Chr	4100	4300	site	0.98440	10	106	1.00000
Chr	4110	4310	site	0.98440	10	106	1.00000
Chr	4120	4320	site	0.98440	10	106	1.00000
Chr	4130	4330	site	0.98040	10	101	1.00000
Chr	4140	4340	site	0.96900	9	86	1.00000
Chr	4150	4350	site	0.88250	9	61	1.00000
Chr	4160	4360	site	0.57730	9	37	1.00000
Chr	4170	4370	site	0.40810	8	25	1.00000
Chr	4180	4380	site	0.40810	8	25	1.00000
Chr	4190	4390	site	0.34870	9	26	0.98813
Chr	4200	4400	site	0.38350	10	31	1.00000
Chr	4210	4410	site	0.23910	12	31	0.74222
Chr	4220	4420	site	0.23400	13	34	0.70236
Chr	4230	4430	site	0.23400	13	34	0.70236
Chr	4240	4440	site	0.23400	13	34	0.70236
Chr	4250	4450	site	0.23400	13	34	0.70236
Chr	4260	4460	site	0.19740	14	35	0.58424
Chr	4270	4470	site	0.25730	15	42	0.63680
Chr	4280	4480	site	0.34850	16	52	0.66670
Chr	4290	4490	site	0.32150	15	46	0.72084
Chr	4300	4500	site	0.22740	15	40	0.58622
Chr	4310	4510	site	0.20070	16	42	0.48866
Chr	4320	4520	site	0.27360	16	47	0.59344
Chr	4330	4530	site	0.29070	15	44	0.68561
Chr	4340	4540	site	0.28670	16	48	0.61004
Chr	4350	4550	site	0.33780	15	47	0.73938
Chr	4360	4560	site	0.30960	14	42	0.74645
Chr	4370	4570	site	0.34390	14	44	0.79062
Chr	4380	4580	site	0.35350	15	48	0.75437
Chr	4390	4590	site	0.36960	15	49	0.77371
Chr	4400	4600	site	0.34390	14	44	0.79062
Chr	4410	4610	site	0.67800	13	61	1.00000
Chr	4420	4620	site	0.69540	12	58	1.00000
Chr	4430	4630	site	0.69540	12	58	1.00000
Chr	4440	4640	site	0.84560	13	78	1.00000
Chr	4450	4650	site	0.84560	13	78	1.00000
Chr	4460	4660	site	0.86540	12	77	1.00000
Chr	4470	4670	site	0.86050	11	70	1.00000
Chr	4480	4680	site	0.84150	9	56	1.00000
Chr	4490	4690	site	0.81870	10	59	1.00000
Chr	4500	4700	site	0.85020	10	63	1.00000
Chr	4510	4710	site	0.88250	9	61	1.00000
Chr	4520	4720	site	0.88100	8	56	1.00000
Chr	4530	4730	site	0.96220	10	89	1.00000
Chr	4540	4740	site	0.96790	9	85	1.00000
Chr	4550	4750	site	0.96790	9	85	1.00000
Chr	4560	4760	site	0.96790	9	85	1.00000
Chr	4570	4770	site	0.97570	8	83	1.00000
Chr	4580	4780	site	0.96810	8	79	1.00000
Chr	4590	4790	site	0.97740	7	77	0.99990
Chr	4600	4800	site	0.97570	8	83	1.00000
Chr	4610	4810	site	0.95410	7	66	0.99990
Chr	4620	4820	site	0.95410	7	66	0.99990
Chr	4630	4830	site	0.95410	7	66	0.99990
Chr	4640	4840	site	0.89540	6	46	1.00000
Chr	4650	4850	site	0.89540	6	46	1.00000
Chr	4660	4860	site	0.89540	6	46	1.00000
Chr	4670	4870	site	0.89540	6	46	1.00000
Chr	4680	4880	site	0.81430	8	48	1.00000
Chr	4690	4890	site	0.78400	8	45	1.00000
Chr	4700	4900	site	0.73130	8	41	1.00000
Chr	4710	4910	site	0.64510	9	41	1.00000
Chr	4720	4920	site	0.64510	9	41	1.00000
Chr	4730	4930	site	0.05430	8	8	0.48578
Chr	4740	4940	site	0.05430	8	8	0.48578
Chr	4750	4950	site	0.03350	9	8	0.36549
Chr	4760	4960	site	0.03350	9	8	0.36549
Chr	4770	4970	site	0.03350	9	8	0.36549
Chr	4780	4980	site	0.05430	8	8	0.48578
Chr	4790	4990	site	0.05300	9	10	0.48863
Chr	4800	5000	site	0.00960	9	4	0.15034
Chr	4810	5010	site	0.00960	9	4	0.15034
Chr	4820	5020	site	0.00380	10	4	0.06366
Chr	4830	5030	site	0.00380	10	4	0.06366
Chr	4840	5040	site	0.00380	10	4	0.06366
Chr	4850	5050	site	0.01230	11	8	0.16232
Chr	4860	5060	site	0.01230	11	8	0.16232
Chr	4870	5070	site	0.00710	12	8	0.07758
Chr	4880	5080	site	0.00950	10	6	0.13396
Chr	4890	5090	site	0.01850	9	6	0.24459
Chr	4900	5100	site	0.03260	8	6	0.37410
Chr	4910	5110	site	0.03260	8	6	0.37410
Chr	4920	5120	site	0.01850	9	6	0.24459
Chr	4930	5130	site	0.38350	10	31	1.00000
Chr	4940	5140	site	0.38350	10	31	1.00000
Chr	4950	5150	site	0.45860	9	31	1.00000
Chr	4960	5160	site	0.45860	9	31	1.00000
Chr	4970	5170	site	0.45860	9	31	1.00000
Chr	4980	5180	site	0.40570	10	32	1.00000
Chr	4990	5190	site	0.43710	9	30	1.00000
Chr	5000	5200	site	0.52600	8	30	1.00000
Chr	5010	5210	site	0.52600	8	30	1.00000
Chr	5020	5220	site	0.61490	7	30	0.99990
Chr	5030	5230	site	0.61490	7	30	0.99990
Chr	5040	5240	site	0.61490	7	30	0.99990
Chr	5050	5250	site	0.59510	7	29	0.99990
Chr	5060	5260	site	0.59510	7	29	0.99990
Chr	5070	5270	site	0.69410	6	29	1.00000
Chr	5080	5280	site	0.69410	6	29	1.00000
Chr	5090	5290	site	0.69410	6	29	1.00000
Chr	5100	5300	site	0.69410	6	29	1.00000
Chr	5110	5310	site	0.77560	5	29	1.00000
Chr	5120	5320	site	0.84040	5	34	1.00000
Chr	5130	5330	site	0.48650	4	12	0.99600
Chr	5140	5340	site	0.48650	4	12	0.99600
Chr	5150	5350	site	0.48650	4	12	0.99600
Chr	5160	5360	site	0.48650	4	12	0.99600
Chr	5170	5370	site	0.48650	4	12	0.99600
Chr	5180	5380	site	0.59400	3	11	0.96824
Chr	5190	5390	site	0.59400	3	11	0.96824
Chr	5200	5400	site	0.59400	3	11	0.96824
Chr	5210	5410	site	0.59400	3	11	0.96824
Chr	5220	5420	site	0.59400	3	11	0.96824
Chr	5230	5430	site	0.59400	3	11	0.96824
Chr	5240	5440	site	0.66470	4	18	0.99600
Chr	5250	5450	site	0.70830	3	15	0.98196
Chr	5260	5460	site	0.70830	3	15	0.98196
Chr	5270	5470	site	0.70830	3	15	0.98196
Chr	5280	5480	site	0.80320	4	25	0.99600
Chr	5290	5490	site	0.80320	4	25	0.99600
Chr	5300	5500	site	0.77560	5	29	1.00000
Chr	5310	5510	site	0.69410	6	29	1.00000
Chr	5320	5520	site	0.68380	5	24	1.00000
Chr	5330	5530	site	0.61510	6	25	1.00000
Chr	5340	5540	site	0.50640	7	25	0.99990
Chr	5350	5550	site	0.43180	8	26	1.00000
Chr	5360	5560	site	0.43180	8	26	1.00000
Chr	5370	5570	site	0.43180	8	26	1.00000
Chr	5380	5580	site	0.34870	9	26	0.98813
Chr	5390	5590	site	0.34870	9	26	0.98813
Chr	5400	5600	site	0.40570	10	32	1.00000
Chr	5410	5610	site	0.40570	10	32	1.00000
Chr	5420	5620	site	0.27850	12	33	0.80162
Chr	5430	5630	site	0.27850	12	33	0.80162
Chr	5440	5640	site	0.15630	12	26	0.62278
Chr	5450	5650	site	0.15630	12	26	0.62278
Chr	5460	5660	site	0.11760	13	26	0.46211
Chr	5470	5670	site	0.08640	14	26	0.34199
Chr	5480	5680	site	0.02870	13	16	0.18238
Chr	5490	5690	site	0.01660	14	16	0.10022
Chr	5500	5700	site	0.01180	13	12	0.09488
Chr	5510	5710	site	0.01870	13	14	0.13478
Chr	5520	5720	site	0.01870	13	14	0.13478
Chr	5530	5730	site	0.02010	11	10	0.22749
Chr	5540	5740	site	0.01740	12	11	0.15626
Chr	5550	5750	site	0.02010	11	10	0.22749
Chr	5560	5760	site	0.02010	11	10	0.22749
Chr	5570	5770	site	0.02010	11	10	0.22749
Chr	5580	5780	site	0.03120	10	10	0.32564
Chr	5590	5790	site	0.03320	11	12	0.32323
Chr	5600	5800	site	0.00630	11	6	0.09633
Chr	5610	5810	site	0.00630	11	6	0.09633
Chr	5620	5820	site	0.01370	9	5	0.20049
Chr	5630	5830	site	0.09850	10	16	0.62952
Chr	5640	5840	site	0.25570	10	25	0.89672
Chr	5650	5850	site	0.31230	11	31	0.94773
Chr	5660	5860	site	0.89530	11	76	1.00000
Chr	5670	5870	site	0.91990	10	76	1.00000
Chr	5680	5880	site	0.94160	11	87	1.00000
Chr	5690	5890	site	0.94160	11	87	1.00000
Chr	5700	5900	site	0.94160	11	87	1.00000
Chr	5710	5910	site	0.95230	10	85	1.00000
Chr	5720	5920	site	0.97310	11	101	1.00000
Chr	5730	5930	site	0.97310	11	101	1.00000
Chr	5740	5940	site	0.98550	9	100	1.00000
Chr	5750	5950	site	0.98550	9	100	1.00000
Chr	5760	5960	site	0.98550	9	100	1.00000
Chr	5770	5970	site	0.98550	9	100	1.00000
Chr	5780	5980	site	0.98550	9	100	1.00000
Chr	5790	5990	site	0.99050	8	98	1.00000
Chr	5800	6000	site	0.99320	8	104	1.00000
Chr	5810	6010	site	0.99320	8	104	1.00000
Chr	5820	6020	site	0.99320	8	104	1.00000
Chr	5830	6030	site	0.99120	7	93	0.99990
Chr	5840	6040	site	0.99210	6	84	1.00000
Chr	5850	6050	site	0.99220	5	78	1.00000
Chr	5860	6060	site	0.89570	4	33	0.99600
Chr	5870	6070	site	0.89570	4	33	0.99600
Chr	5880	6080	site	0.84110	3	22	0.99071
Chr	5890	6090	site	0.91470	2	22	0.96587
Chr	5900	6100	site	0.91800	3	30	0.99071
Chr	5910	6110	site	0.86610	4	30	0.99600
Chr	5920	6120	site	0.68070	3	14	0.96824
Chr	5930	6130	site	0.68070	3	14	0.96824
Chr	5940	6140	site	0.68070	3	14	0.96824
Chr	5950	6150	site	0.68070	3	14	0.96824
Chr	5960	6160	site	0.55100	4	14	0.99600
Chr	5970	6170	site	0.55100	4	14	0.99600
Chr	5980	6180	site	0.56690	5	19	1.00000
Chr	5990	6190	site	0.56690	5	19	1.00000
Chr	6000	6200	site	0.51860	4	13	0.99600
Chr	6010	6210	site	0.51860	4	13	0.99600
Chr	6020	6220	site	0.51860	4	13	0.99600
Chr	6030	6230	site	0.51860	4	13	0.99600
Chr	6040	6240	site	0.38400	5	13	1.00000
Chr	6050	6250	site	0.38400	5	13	1.00000
Chr	6060	6260	site	0.38400	5	13	1.00000
Chr	6070	6270	site	0.38400	5	13	1.00000
Chr	6080	6280	site	0.38400	5	13	1.00000
Chr	6090	6290	site	0.38400	5	13	1.00000
Chr	6100	6300	site	0.21430	4	5	0.99600
Chr	6110	6310	site	0.34270	3	5	0.96824
Chr	6120	6320	site	0.34270	3	5	0.96824
Chr	6130	6330	site	0.34270	3	5	0.96824
Chr	6140	6340	site	0.34270	3	5	0.96824
Chr	6150	6350	site	0.34270	3	5	0.96824
Chr	6160	6360	site	0.51960	2	5	0.90194
Chr	6170	6370	site	0.51960	2	5	0.90194
Chr	6180	6380	site	0.25780	2	1	0.90194
Chr	6190	6390	site	0.25780	2	1	0.90194
Chr	6200	6400	site	0.39330	3	6	0.96824
Chr	6210	6410	site	0.25310	4	6	0.99600
Chr	6220	6420	site	0.25310	4	6	0.99600
Chr	6230	6430	site	0.25310	4	6	0.99600
Chr	6240	6440	site	0.25310	4	6	0.99600
Chr	6250	6450	site	0.25310	4	6	0.99600
Chr	6260	6460	site	0.25310	4	6	0.99600
Chr	6270	6470	site	0.20220	6	10	1.00000
Chr	6280	6480	site	0.19980	7	13	0.98147
Chr	6290	6490	site	0.14010	8	13	0.79269
Chr	6300	6500	site	0.10500	9	14	0.67586
Chr	6310	6510	site	0.10500	9	14	0.67586
Chr	6320	6520	site	0.29430	11	30	0.92762
Chr	6330	6530	site	0.29430	11	30	0.92762
Chr	6340	6540	site	0.29430	11	30	0.92762
Chr	6350	6550	site	0.29430	11	30	0.92762
Chr	6360	6560	site	0.29430	11	30	0.92762
Chr	6370	6570	site	0.36710	12	38	0.88967
Chr	6380	6580	site	0.42480	11	37	1.00000
Chr	6390	6590	site	0.42480	11	37	1.00000
Chr	6400	6600	site	0.54280	12	48	0.99081
Chr	6410	6610	site	0.59410	12	51	1.00000
Chr	6420	6620	site	0.63910	13	58	1.00000
Chr	6430	6630	site	0.63910	13	58	1.00000
Chr	6440	6640	site	0.63910	13	58	1.00000
Chr	6450	6650	site	0.63910	13	58	1.00000
Chr	6460	6660	site	0.81660	14	80	1.00000
Chr	6470	6670	site	0.85910	12	76	1.00000
Chr	6480	6680	site	0.85300	12	75	1.00000
Chr	6490	6690	site	0.86540	12	77	1.00000
Chr	6500	6700	site	0.89530	11	76	1.00000
Chr	6510	6710	site	0.88980	12	81	1.00000
Chr	6520	6720	site	0.86420	10	65	1.00000
Chr	6530	6730	site	0.82450	11	65	1.00000
Chr	6540	6740	site	0.82450	11	65	1.00000
Chr	6550	6750	site	0.87950	13	83	1.00000
Chr	6560	6760	site	0.87950	13	83	1.00000
Chr	6570	6770	site	0.85300	12	75	1.00000
Chr	6580	6780	site	0.85300	12	75	1.00000
Chr	6590	6790	site	0.85300	12	75	1.00000
Chr	6600	6800	site	0.81870	10	59	1.00000
Chr	6610	6810	site	0.82660	10	60	1.00000
Chr	6620	6820	site	0.75490	10	53	1.00000
Chr	6630	6830	site	0.80090	12	68	1.00000
Chr	6640	6840	site	0.84660	11	68	1.00000
Chr	6650	6850	site	0.84660	11	68	1.00000
Chr	6660	6860	site	0.66320	10	46	1.00000
Chr	6670	6870	site	0.66320	10	46	1.00000
Chr	6680	6880	site	0.69610	9	44	1.00000
Chr	6690	6890	site	0.66300	9	42	1.00000
Chr	6700	6900	site	0.86680	11	71	1.00000
Chr	6710	6910	site	0.87090	10	66	1.00000
Chr	6720	6920	site	0.87090	10	66	1.00000
Chr	6730	6930	site	0.90890	10	73	1.00000
Chr	6740	6940	site	0.90890	10	73	1.00000
Chr	6750	6950	site	0.87540	8	55	1.00000
Chr	6760	6960	site	0.87540	8	55	1.00000
Chr	6770	6970	site	0.87540	8	55	1.00000
Chr	6780	6980	site	0.87540	8	55	1.00000
Chr	6790	6990	site	0.88850	9	62	1.00000
Chr	6800	7000	site	0.79470	11	62	1.00000
Chr	6810	7010	site	0.76360	11	59	1.00000
Chr	6820	7020	site	0.81870	10	59	1.00000
Chr	6830	7030	site	0.77130	8	44	1.00000
Chr	6840	7040	site	0.77130	8	44	1.00000
Chr	6850	7050	site	0.77130	8	44	1.00000
Chr	6860	7060	site	0.77130	8	44	1.00000
Chr	6870	7070	site	0.77130	8	44	1.00000
Chr	6880	7080	site	0.77130	8	44	1.00000
Chr	6890	7090	site	0.82410	7	44	0.99990
Chr	6900	7100	site	0.44890	5	15	1.00000
Chr	6910	7110	site	0.40480	6	17	1.00000
Chr	6920	7120	site	0.40480	6	17	1.00000
Chr	6930	7130	site	0.28470	5	10	1.00000
Chr	6940	7140	site	0.71110	6	30	1.00000
Chr	6950	7150	site	0.73830	7	37	0.99990
Chr	6960	7160	site	0.73830	7	37	0.99990
Chr	6970	7170	site	0.73830	7	37	0.99990
Chr	6980	7180	site	0.73830	7	37	0.99990
Chr	6990	7190	site	0.71110	6	30	1.00000
Chr	7000	7200	site	0.86610	4	30	0.99600
Chr	7010	7210	site	0.91160	3	29	0.99071
Chr	7020	7220	site	0.91160	3	29	0.99071
Chr	7030	7230	site	0.85550	4	29	0.99600
Chr	7040	7240	site	0.88800	5	39	1.00000
Chr	7050	7250	site	0.88800	5	39	1.00000
Chr	7060	7260	site	0.83400	6	39	1.00000
Chr	7070	7270	site	0.83400	6	39	1.00000
Chr	7080	7280	site	0.83400	6	39	1.00000
Chr	7090	7290	site	0.86950	7	49	0.99990
Chr	7100	7300	site	0.86950	7	49	0.99990
Chr	7110	7310	site	0.86000	7	48	0.99990
Chr	7120	7320	site	0.86000	7	48	0.99990
Chr	7130	7330	site	0.86000	7	48	0.99990
Chr	7140	7340	site	0.67600	6	28	1.00000
Chr	7150	7350	site	0.67600	6	28	1.00000
Chr	7160	7360	site	0.67600	6	28	1.00000
Chr	7170	7370	site	0.67600	6	28	1.00000
Chr	7180	7380	site	0.67600	6	28	1.00000
Chr	7190	7390	site	0.59510	7	29	0.99990
Chr	7200	7400	site	0.59510	7	29	0.99990
Chr	7210	7410	site	0.59510	7	29	0.99990
Chr	7220	7420	site	0.59510	7	29	0.99990
Chr	7230	7430	site	0.69410	6	29	1.00000
Chr	7240	7440	site	0.56690	5	19	1.00000
Chr	7250	7450	site	0.56690	5	19	1.00000
Chr	7260	7460	site	0.69100	4	19	0.99600
Chr	7270	7470	site	0.68380	5	24	1.00000
Chr	7280	7480	site	0.68380	5	24	1.00000
Chr	7290	7490	site	0.56690	5	19	1.00000
Chr	7300	7500	site	0.56690	5	19	1.00000
Chr	7310	7510	site	0.66470	4	18	0.99600
Chr	7320	7520	site	0.53810	5	18	1.00000
Chr	7330	7530	site	0.53810	5	18	1.00000
Chr	7340	7540	site	0.53810	5	18	1.00000
Chr	7350	7550	site	0.45040	4	11	0.99600
Chr	7360	7560	site	0.31530	5	11	1.00000
Chr	7370	7570	site	0.31530	5	11	1.00000
Chr	7380	7580	site	0.31530	5	11	1.00000
Chr	7390	7590	site	0.40480	6	17	1.00000
Chr	7400	7600	site	0.40480	6	17	1.00000
Chr	7410	7610	site	0.40480	6	17	1.00000
Chr	7420	7620	site	0.40480	6	17	1.00000
Chr	7430	7630	site	0.30050	7	17	0.99990
Chr	7440	7640	site	0.24150	8	18	0.90218
Chr	7450	7650	site	0.17810	9	18	0.84928
Chr	7460	7660	site	0.17810	9	18	0.84928
Chr	7470	7670	site	0.45860	9	31	1.00000
Chr	7480	7680	site	0.38350	10	31	1.00000
Chr	7490	7690	site	0.88490	12	80	1.00000
Chr	7500	7700	site	0.88490	12	80	1.00000
Chr	7510	7710	site	0.88490	12	80	1.00000
Chr	7520	7720	site	0.91430	11	80	1.00000
Chr	7530	7730	site	0.91430	11	80	1.00000
Chr	7540	7740	site	0.91430	11	80	1.00000
Chr	7550	7750	site	0.91430	11	80	1.00000
Chr	7560	7760	site	0.92240	11	82	1.00000
Chr	7570	7770	site	0.92240	11	82	1.00000
Chr	7580	7780	site	0.95820	13	105	1.00000
Chr	7590	7790	site	0.96830	11	98	1.00000
Chr	7600	7800	site	0.95260	12	98	1.00000
Chr	7610	7810	site	0.94080	13	98	1.00000
Chr	7620	7820	site	0.93830	14	103	1.00000
Chr	7630	7830	site	0.95130	14	108	1.00000
Chr	7640	7840	site	0.96330	13	107	1.00000
Chr	7650	7850	site	0.97030	12	107	1.00000
Chr	7660	7860	site	0.95730	14	111	1.00000
Chr	7670	7870	site	0.92460	13	93	1.00000
Chr	7680	7880	site	0.93060	13	95	1.00000
Chr	7690	7890	site	0.58250	10	41	1.00000
Chr	7700	7900	site	0.58250	10	41	1.00000
Chr	7710	7910	site	0.58810	11	46	1.00000
Chr	7720	7920	site	0.58810	11	46	1.00000
Chr	7730	7930	site	0.58810	11	46	1.00000
Chr	7740	7940	site	0.50740	12	46	0.98147
Chr	7750	7950	site	0.52900	13	51	0.93745
Chr	7760	7960	site	0.56030	12	49	0.99980
Chr	7770	7970	site	0.69840	14	68	1.00000
Chr	7780	7980	site	0.44570	13	46	0.90301
Chr	7790	7990	site	0.39150	14	47	0.83943
Chr	7800	8000	site	0.42470	14	49	0.86653
Chr	7810	8010	site	0.54300	15	60	0.92204
Chr	7820	8020	site	0.52310	14	55	0.93452
Chr	7830	8030	site	0.51210	13	50	0.93382
Chr	7840	8040	site	0.43940	14	50	0.87687
Chr	7850	8050	site	0.38500	15	50	0.79280
Chr	7860	8060	site	0.44570	13	46	0.90301
Chr	7870	8070	site	0.44570	13	46	0.90301
Chr	7880	8080	site	0.47280	12	44	0.96871
Chr	7890	8090	site	0.47280	12	44	0.96871
Chr	7900	8100	site	0.41130	13	44	0.87659
Chr	7910	8110	site	0.38490	12	39	0.90605
Chr	7920	8120	site	0.36070	13	41	0.84492
Chr	7930	8130	site	0.36070	13	41	0.84492
Chr	7940	8140	site	0.42020	12	41	0.93683
Chr	7950	8150	site	0.40530	11	36	1.00000
Chr	7960	8160	site	0.33300	12	36	0.86403
Chr	7970	8170	site	0.11330	10	17	0.67040
Chr	7980	8180	site	0.13950	9	16	0.77088
Chr	7990	8190	site	0.28350	9	23	0.94937
Chr	8000	8200	site	0.24050	9	21	0.91981
Chr	8010	8210	site	0.12150	9	15	0.72660
Chr	8020	8220	site	0.75490	10	53	1.00000
Chr	8030	8230	site	0.93250	12	91	1.00000
Chr	8040	8240	site	0.93980	12	93	1.00000
Chr	8050	8250	site	0.95740	11	93	1.00000
Chr	8060	8260	site	0.95990	12	101	1.00000
Chr	8070	8270	site	0.95990	12	101	1.00000
Chr	8080	8280	site	0.95990	12	101	1.00000
Chr	8090	8290	site	0.96100	13	106	1.00000
Chr	8100	8300	site	0.96950	12	106	1.00000
Chr	8110	8310	site	0.97370	14	120	1.00000
Chr	8120	8320	site	0.97570	14	122	1.00000
Chr	8130	8330	site	0.97570	14	122	1.00000
Chr	8140	8340	site	0.96920	15	122	1.00000
Chr	8150	8350	site	0.97280	17	137	1.00000
Chr	8160	8360	site	0.97280	17	137	1.00000
Chr	8170	8370	site	0.97280	17	137	1.00000
Chr	8180	8380	site	0.99640	18	188	0.99990
Chr	8190	8390	site	0.99680	17	180	1.00000
Chr	8200	8400	site	0.99770	16	180	1.00000
Chr	8210	8410	site	0.99820	15	182	1.00000
Chr	8220	8420	site	0.99100	14	144	1.00000
Chr	8230	8430	site	0.96950	12	106	1.00000
Chr	8240	8440	site	0.97200	12	108	1.00000
Chr	8250	8450	site	0.96360	14	114	1.00000
Chr	8260	8460	site	0.93460	15	107	1.00000
Chr	8270	8470	site	0.93460	15	107	1.00000
Chr	8280	8480	site	0.90960	16	107	1.00000
Chr	8290	8490	site	0.94380	16	117	1.00000
Chr	8300	8500	site	0.94380	16	117	1.00000
Chr	8310	8510	site	0.96500	16	127	1.00000
Chr	8320	8520	site	0.97070	15	123	1.00000
Chr	8330	8530	site	0.96190	17	130	1.00000
Chr	8340	8540	site	0.97010	16	130	1.00000
Chr	8350	8550	site	0.96550	14	115	1.00000
Chr	8360	8560	site	0.96550	14	115	1.00000
Chr	8370	8570	site	0.96550	14	115	1.00000
Chr	8380	8580	site	0.72050	14	70	1.00000
Chr	8390	8590	site	0.68470	15	70	1.00000
Chr	8400	8600	site	0.68470	15	70	1.00000
Chr	8410	8610	site	0.61620	15	65	0.96998
Chr	8420	8620	site	0.54750	16	65	0.84579
Chr	8430	8630	site	0.54750	16	65	0.84579
Chr	8440	8640	site	0.55850	15	61	0.92893
Chr	8450	8650	site	0.59460	13	55	0.98022
Chr	8460	8660	site	0.70630	11	54	1.00000
Chr	8470	8670	site	0.70630	11	54	1.00000
Chr	8480	8680	site	0.73200	11	56	1.00000
Chr	8490	8690	site	0.68020	11	52	1.00000
Chr	8500	8700	site	0.63610	12	54	1.00000
Chr	8510	8710	site	0.29430	11	30	0.92762
Chr	8520	8720	site	0.29430	11	30	0.92762
Chr	8530	8730	site	0.34350	10	29	1.00000
Chr	8540	8740	site	0.27440	11	29	0.90527
Chr	8550	8750	site	0.29650	12	34	0.81657
Chr	8560	8760	site	0.36780	11	34	0.97722
Chr	8570	8770	site	0.29650	12	34	0.81657
Chr	8580	8780	site	0.25710	11	28	0.89005
Chr	8590	8790	site	0.29430	11	30	0.92762
Chr	8600	8800	site	0.29430	11	30	0.92762
Chr	8610	8810	site	0.36780	11	34	0.97722
Chr	8620	8820	site	0.46210	11	39	1.00000
Chr	8630	8830	site	0.46210	11	39	1.00000
Chr	8640	8840	site	0.38490	12	39	0.90605
Chr	8650	8850	site	0.38490	12	39	0.90605
Chr	8660	8860	site	0.46370	13	47	0.91716
Chr	8670	8870	site	0.39150	14	47	0.83943
Chr	8680	8880	site	0.42900	13	45	0.89306
Chr	8690	8890	site	0.29650	12	34	0.81657
Chr	8700	8900	site	0.33090	11	32	0.95670
Chr	8710	8910	site	0.33090	11	32	0.95670
Chr	8720	8920	site	0.43920	12	42	0.94928
Chr	8730	8930	site	0.52770	12	47	0.99081
Chr	8740	8940	site	0.52900	13	51	0.93745
Chr	8750	8950	site	0.50740	12	46	0.98147
Chr	8760	8960	site	0.50740	12	46	0.98147
Chr	8770	8970	site	0.58810	11	46	1.00000
Chr	8780	8980	site	0.58810	11	46	1.00000
Chr	8790	8990	site	0.57170	11	45	1.00000
Chr	8800	9000	site	0.48990	12	45	0.97980
Chr	8810	9010	site	0.50740	12	46	0.98147
Chr	8820	9020	site	0.50080	11	41	1.00000
Chr	8830	9030	site	0.42020	12	41	0.93683
Chr	8840	9040	site	0.50080	11	41	1.00000
Chr	8850	9050	site	0.54280	12	48	0.99081
Chr	8860	9060	site	0.48090	11	40	1.00000
Chr	8870	9070	site	0.57750	12	50	1.00000
Chr	8880	9080	site	0.57750	12	50	1.00000
Chr	8890	9090	site	0.57750	12	50	1.00000
Chr	8900	9100	site	0.59460	13	55	0.98022
Chr	8910	9110	site	0.65180	12	55	1.00000
Chr	8920	9120	site	0.57170	11	45	1.00000
Chr	8930	9130	site	0.38730	11	35	0.99495
Chr	8940	9140	site	0.45860	9	31	1.00000
Chr	8950	9150	site	0.52750	10	38	1.00000
Chr	8960	9160	site	0.52750	10	38	1.00000
Chr	8970	9170	site	0.52750	10	38	1.00000
Chr	8980	9180	site	0.52750	10	38	1.00000
Chr	8990	9190	site	0.78850	10	56	1.00000
Chr	9000	9200	site	0.85020	10	63	1.00000
Chr	9010	9210	site	0.84150	9	56	1.00000
Chr	9020	9220	site	0.84150	9	56	1.00000
Chr	9030	9230	site	0.88100	8	56	1.00000
Chr	9040	9240	site	0.88100	8	56	1.00000
Chr	9050	9250	site	0.86950	7	49	0.99990
Chr	9060	9260	site	0.86950	7	49	0.99990
Chr	9070	9270	site	0.88800	5	39	1.00000
Chr	9080	9280	site	0.88800	5	39	1.00000
Chr	9090	9290	site	0.88800	5	39	1.00000
Chr	9100	9300	site	0.90260	4	34	0.99600
Chr	9110	9310	site	0.90260	4	34	0.99600
Chr	9120	9320	site	0.90260	4	34	0.99600
Chr	9130	9330	site	0.90260	4	34	0.99600
Chr	9140	9340	site	0.90260	4	34	0.99600
Chr	9150	9350	site	0.89740	3	27	0.99071
Chr	9160	9360	site	0.89740	3	27	0.99071
Chr	9170	9370	site	0.89740	3	27	0.99071
Chr	9180	9380	site	0.89740	3	27	0.99071
Chr	9190	9390	site	0.56090	3	10	0.96824
Chr	9200	9400	site	0.24750	3	3	0.96824
Chr	9210	9410	site	0.24750	3	3	0.96824
Chr	9220	9420	site	0.24750	3	3	0.96824
Chr	9230	9430	site	0.24750	3	3	0.96824
Chr	9240	9440	site	0.25310	4	6	0.99600
Chr	9250	9450	site	0.25310	4	6	0.99600
Chr	9260	9460	site	0.25310	4	6	0.99600
Chr	9270	9470	site	0.21940	5	8	1.00000
Chr	9280	9480	site	0.21940	5	8	1.00000
Chr	9290	9490	site	0.21940	5	8	1.00000
Chr	9300	9500	site	0.21940	5	8	1.00000
Chr	9310	9510	site	0.21940	5	8	1.00000
Chr	9320	9520	site	0.21940	5	8	1.00000
Chr	9330	9530	site	0.70480	5	25	1.00000
Chr	9340	9540	site	0.70480	5	25	1.00000
Chr	9350	9550	site	0.61510	6	25	1.00000
Chr	9360	9560	site	0.55280	7	27	0.99990
Chr	9370	9570	site	0.55280	7	27	0.99990
Chr	9380	9580	site	0.55280	7	27	0.99990
Chr	9390	9590	site	0.61510	6	25	1.00000
Chr	9400	9600	site	0.70480	5	25	1.00000
Chr	9410	9610	site	0.70890	7	35	0.99990
Chr	9420	9620	site	0.70890	7	35	0.99990
Chr	9430	9630	site	0.70890	7	35	0.99990
Chr	9440	9640	site	0.74300	6	32	1.00000
Chr	9450	9650	site	0.76830	7	39	0.99990
Chr	9460	9660	site	0.76830	7	39	0.99990
Chr	9470	9670	site	0.73830	7	37	0.99990
Chr	9480	9680	site	0.73830	7	37	0.99990
Chr	9490	9690	site	0.73830	7	37	0.99990
Chr	9500	9700	site	0.73830	7	37	0.99990
Chr	9510	9710	site	0.73830	7	37	0.99990
Chr	9520	9720	site	0.82350	8	49	1.00000
Chr	9530	9730	site	0.63570	7	31	0.99990
Chr	9540	9740	site	0.63570	7	31	0.99990
Chr	9550	9750	site	0.72750	6	31	1.00000
Chr	9560	9760	site	0.91390	6	49	1.00000
Chr	9570	9770	site	0.91390	6	49	1.00000
Chr	9580	9780	site	0.91090	7	55	0.99990
Chr	9590	9790	site	0.90470	8	60	1.00000
Chr	9600	9800	site	0.89910	9	64	1.00000
Chr	9610	9810	site	0.86790	8	54	1.00000
Chr	9620	9820	site	0.86790	8	54	1.00000
Chr	9630	9830	site	0.86790	8	54	1.00000
Chr	9640	9840	site	0.86020	9	58	1.00000
Chr	9650	9850	site	0.84340	8	51	1.00000
Chr	9660	9860	site	0.89420	9	63	1.00000
Chr	9670	9870	site	0.89910	9	64	1.00000
Chr	9680	9880	site	0.89910	9	64	1.00000
Chr	9690	9890	site	0.87090	10	66	1.00000
Chr	9700	9900	site	0.87090	10	66	1.00000
Chr	9710	9910	site	0.85300	12	75	1.00000
Chr	9720	9920	site	0.80450	11	63	1.00000
Chr	9730	9930	site	0.80090	12	68	1.00000
Chr	9740	9940	site	0.80090	12	68	1.00000
Chr	9750	9950	site	0.75560	13	68	1.00000
Chr	9760	9960	site	0.54280	12	48	0.99081
Chr	9770	9970	site	0.54280	12	48	0.99081
Chr	9780	9980	site	0.51750	11	42	1.00000
Chr	9790	9990	site	0.42480	11	37	1.00000
Chr	9800	10000	site	0.42680	10	33	1.00000
Chr	9810	10010	site	0.50100	9	33	1.00000
Chr	9820	10020	site	0.50100	9	33	1.00000
Chr	9830	10030	site	0.48090	11	40	1.00000
Chr	9840	10040	site	0.48730	10	36	1.00000
Chr	9850	10050	site	0.50080	11	41	1.00000
Chr	9860	10060	site	0.36780	11	34	0.97722
Chr	9870	10070	site	0.42680	10	33	1.00000
Chr	9880	10080	site	0.35020	11	33	0.96680
Chr	9890	10090	site	0.38350	10	31	1.00000
Chr	9900	10100	site	0.57170	11	45	1.00000
Chr	9910	10110	site	0.48730	10	36	1.00000
Chr	9920	10120	site	0.76360	11	59	1.00000
Chr	9930	10130	site	0.74230	11	57	1.00000
Chr	9940	10140	site	0.74230	11	57	1.00000
Chr	9950	10150	site	0.79850	10	57	1.00000
Chr	9960	10160	site	0.79850	10	57	1.00000
Chr	9970	10170	site	0.79850	10	57	1.00000
Chr	9980	10180	site	0.79850	10	57	1.00000
Chr	9990	10190	site	0.98290	11	109	1.00000
Chr	10000	10200	site	0.98290	11	109	1.00000
Chr	10010	10210	site	0.98290	11	109	1.00000
Chr	10020	10220	site	0.98290	11	109	1.00000
Chr	10030	10230	site	0.98690	9	102	1.00000
Chr	10040	10240	site	0.99100	10	116	1.00000
Chr	10050	10250	site	0.99170	9	111	1.00000
Chr	10060	10260	site	0.98910	9	106	1.00000
Chr	10070	10270	site	0.98910	9	106	1.00000
Chr	10080	10280	site	0.99380	8	106	1.00000
Chr	10090	10290	site	0.99380	8	106	1.00000
Chr	10100	10300	site	0.99070	7	92	0.99990
Chr	10110	10310	site	0.99070	7	92	0.99990
Chr	10120	10320	site	0.97530	6	69	1.00000
Chr	10130	10330	site	0.98240	5	66	1.00000
Chr	10140	10340	site	0.96890	6	66	1.00000
Chr	10150	10350	site	0.96890	6	66	1.00000
Chr	10160	10360	site	0.96890	6	66	1.00000
Chr	10170	10370	site	0.96890	6	66	1.00000
Chr	10180	10380	site	0.96890	6	66	1.00000
Chr	10190	10390	site	0.55100	4	14	0.99600
Chr	10200	10400	site	0.55100	4	14	0.99600
Chr	10210	10410	site	0.55100	4	14	0.99600
Chr	10220	10420	site	0.55100	4	14	0.99600
Chr	10230	10430	site	0.90790	6	48	1.00000
Chr	10240	10440	site	0.84040	5	34	1.00000
Chr	10250	10450	site	0.84040	5	34	1.00000
Chr	10260	10460	site	0.90260	4	34	0.99600
Chr	10270	10470	site	0.86040	5	36	1.00000
Chr	10280	10480	site	0.79850	6	36	1.00000
Chr	10290	10490	site	0.79850	6	36	1.00000
Chr	10300	10500	site	0.79850	6	36	1.00000
Chr	10310	10510	site	0.86040	5	36	1.00000
Chr	10320	10520	site	0.86040	5	36	1.00000
Chr	10330	10530	site	0.86040	5	36	1.00000
Chr	10340	10540	site	0.90110	5	41	1.00000
Chr	10350	10550	site	0.90110	5	41	1.00000
Chr	10360	10560	site	0.91930	6	50	1.00000
Chr	10370	10570	site	0.91930	6	50	1.00000
Chr	10380	10580	site	0.91930	6	50	1.00000
Chr	10390	10590	site	0.91930	6	50	1.00000
Chr	10400	10600	site	0.96590	7	71	0.99990
Chr	10410	10610	site	0.96590	7	71	0.99990
Chr	10420	10620	site	0.96590	7	71	0.99990
Chr	10430	10630	site	0.86950	5	37	1.00000
Chr	10440	10640	site	0.91390	6	49	1.00000
Chr	10450	10650	site	0.91390	6	49	1.00000
Chr	10460	10660	site	0.91390	6	49	1.00000
Chr	10470	10670	site	0.93220	5	47	1.00000
Chr	10480	10680	site	0.96360	4	47	0.99600
Chr	10490	10690	site	0.96360	4	47	0.99600
Chr	10500	10700	site	0.96360	4	47	0.99600
Chr	10510	10710	site	0.96360	4	47	0.99600
Chr	10520	10720	site	0.93220	5	47	1.00000
Chr	10530	10730	site	0.93220	5	47	1.00000
Chr	10540	10740	site	0.94660	4	42	0.99600
Chr	10550	10750	site	0.95510	6	60	1.00000
Chr	10560	10760	site	0.94830	5	51	1.00000
Chr	10570	10770	site	0.94830	5	51	1.00000
Chr	10580	10780	site	0.94200	7	62	0.99990
Chr	10590	10790	site	0.94200	7	62	0.99990
Chr	10600	10800	site	0.79050	7	41	0.99990
Chr	10610	10810	site	0.79050	7	41	0.99990
Chr	10620	10820	site	0.79050	7	41	0.99990
Chr	10630	10830	site	0.79050	7	41	0.99990
Chr	10640	10840	site	0.89840	7	53	0.99990
Chr	10650	10850	site	0.95690	8	74	1.00000
Chr	10660	10860	site	0.95690	8	74	1.00000
Chr	10670	10870	site	0.93980	9	74	1.00000
Chr	10680	10880	site	0.93980	9	74	1.00000
Chr	10690	10890	site	0.91990	10	76	1.00000
Chr	10700	10900	site	0.91990	10	76	1.00000
Chr	10710	10910	site	0.91990	10	76	1.00000
Chr	10720	10920	site	0.94490	9	76	1.00000
Chr	10730	10930	site	0.94490	9	76	1.00000
Chr	10740	10940	site	0.97100	10	94	1.00000
Chr	10750	10950	site	0.96140	8	76	1.00000
Chr	10760	10960	site	0.95580	9	79	1.00000
Chr	10770	10970	site	0.95580	9	79	1.00000
Chr	10780	10980	site	0.95910	7	68	0.99990
Chr	10790	10990	site	0.96580	8	78	1.00000
Chr	10800	11000	site	0.97840	7	78	0.99990
Chr	10810	11010	site	0.97840	7	78	0.99990
Chr	10820	11020	site	0.97840	7	78	0.99990
Chr	10830	11030	site	0.97840	7	78	0.99990
Chr	10840	11040	site	0.93670	6	54	1.00000
Chr	10850	11050	site	0.83020	5	33	1.00000
Chr	10860	11060	site	0.77150	6	34	1.00000
Chr	10870	11070	site	0.77150	6	34	1.00000
Chr	10880	11080	site	0.77150	6	34	1.00000
Chr	10890	11090	site	0.81770	5	32	1.00000
Chr	10900	11100	site	0.81770	5	32	1.00000
Chr	10910	11110	site	0.81770	5	32	1.00000
Chr	10920	11120	site	0.81770	5	32	1.00000
Chr	10930	11130	site	0.81770	5	32	1.00000
Chr	10940	11140	site	0.41730	5	14	1.00000
Chr	10950	11150	site	0.41730	5	14	1.00000
Chr	10960	11160	site	0.45040	4	11	0.99600
Chr	10970	11170	site	0.45040	4	11	0.99600
Chr	10980	11180	site	0.41730	5	14	1.00000
Chr	10990	11190	site	0.17640	4	4	0.99600
Chr	11000	11200	site	0.22980	6	11	1.00000
Chr	11010	11210	site	0.22980	6	11	1.00000
Chr	11020	11220	site	0.22980	6	11	1.00000
Chr	11030	11230	site	0.22980	6	11	1.00000
Chr	11040	11240	site	0.27460	7	16	0.99990
Chr	11050	11250	site	0.19750	8	16	0.86775
Chr	11060	11260	site	0.17720	8	15	0.85701
Chr	11070	11270	site	0.24900	7	15	0.99990
Chr	11080	11280	site	0.24900	7	15	0.99990
Chr	11090	11290	site	0.24900	7	15	0.99990
Chr	11100	11300	site	0.24900	7	15	0.99990
Chr	11110	11310	site	0.17720	8	15	0.85701
Chr	11120	11320	site	0.17720	8	15	0.85701
Chr	11130	11330	site	0.54310	9	35	1.00000
Chr	11140	11340	site	0.54310	9	35	1.00000
Chr	11150	11350	site	0.54310	9	35	1.00000
Chr	11160	11360	site	0.54310	9	35	1.00000
Chr	11170	11370	site	0.56450	10	40	1.00000
Chr	11180	11380	site	0.57730	9	37	1.00000
Chr	11190	11390	site	0.57730	9	37	1.00000
Chr	11200	11400	site	0.61490	7	30	0.99990
Chr	11210	11410	site	0.61490	7	30	0.99990
Chr	11220	11420	site	0.61490	7	30	0.99990
Chr	11230	11430	site	0.61490	7	30	0.99990
Chr	11240	11440	site	0.50640	7	25	0.99990
Chr	11250	11450	site	0.68280	8	38	1.00000
Chr	11260	11460	site	0.75330	7	38	0.99990
Chr	11270	11470	site	0.69920	8	39	1.00000
Chr	11280	11480	site	0.61210	9	39	1.00000
Chr	11290	11490	site	0.61210	9	39	1.00000
Chr	11300	11500	site	0.46210	11	39	1.00000
Chr	11310	11510	site	0.54610	10	39	1.00000
Chr	11320	11520	site	0.77400	11	60	1.00000
Chr	11330	11530	site	0.68020	11	52	1.00000
Chr	11340	11540	site	0.74190	10	52	1.00000
Chr	11350	11550	site	0.74190	10	52	1.00000
Chr	11360	11560	site	0.74190	10	52	1.00000
Chr	11370	11570	site	0.67610	10	47	1.00000
Chr	11380	11580	site	0.67610	10	47	1.00000
Chr	11390	11590	site	0.67610	10	47	1.00000
Chr	11400	11600	site	0.70630	11	54	1.00000
Chr	11410	11610	site	0.65180	12	55	1.00000
Chr	11420	11620	site	0.65180	12	55	1.00000
Chr	11430	11630	site	0.61100	13	56	0.99422
Chr	11440	11640	site	0.66740	12	56	1.00000
Chr	11450	11650	site	0.61480	10	43	1.00000
Chr	11460	11660	site	0.53520	11	43	1.00000
Chr	11470	11670	site	0.59890	10	42	1.00000
Chr	11480	11680	site	0.66300	9	42	1.00000
Chr	11490	11690	site	0.66300	9	42	1.00000
Chr	11500	11700	site	0.80110	7	42	0.99990
Chr	11510	11710	site	0.80110	7	42	0.99990
Chr	11520	11720	site	0.45860	7	23	0.99990
Chr	11530	11730	site	0.22980	6	11	1.00000
Chr	11540	11740	site	0.32770	7	18	0.99990
Chr	11550	11750	site	0.32770	7	18	0.99990
Chr	11560	11760	site	0.32770	7	18	0.99990
Chr	11570	11770	site	0.38170	7	20	0.99990
Chr	11580	11780	site	0.73130	8	41	1.00000
Chr	11590	11790	site	0.76480	9	49	1.00000
Chr	11600	11800	site	0.74680	8	42	1.00000
Chr	11610	11810	site	0.79050	7	41	0.99990
Chr	11620	11820	site	0.85140	8	52	1.00000
Chr	11630	11830	site	0.88480	7	51	0.99990
Chr	11640	11840	site	0.89890	8	59	1.00000
Chr	11650	11850	site	0.90370	9	65	1.00000
Chr	11660	11860	site	0.92940	8	65	1.00000
Chr	11670	11870	site	0.92940	8	65	1.00000
Chr	11680	11880	site	0.93390	9	72	1.00000
Chr	11690	11890	site	0.93850	11	86	1.00000
Chr	11700	11900	site	0.94280	12	94	1.00000
Chr	11710	11910	site	0.94280	12	94	1.00000
Chr	11720	11920	site	0.93980	12	93	1.00000
Chr	11730	11930	site	0.92460	13	93	1.00000
Chr	11740	11940	site	0.92760	13	94	1.00000
Chr	11750	11950	site	0.92760	13	94	1.00000
Chr	11760	11960	site	0.88840	15	95	1.00000
Chr	11770	11970	site	0.90370	14	93	1.00000
Chr	11780	11980	site	0.73930	14	72	1.00000
Chr	11790	11990	site	0.64730	14	64	0.99882
Chr	11800	12000	site	0.69600	15	71	1.00000
Chr	11810	12010	site	0.74020	16	81	0.97584
Chr	11820	12020	site	0.68470	15	70	1.00000
Chr	11830	12030	site	0.68470	15	70	1.00000
Chr	11840	12040	site	0.62220	14	62	0.98754
Chr	11850	12050	site	0.56690	14	58	0.96073
Chr	11860	12060	site	0.87670	16	100	1.00000
Chr	11870	12070	site	0.88140	17	105	1.00000
Chr	11880	12080	site	0.86810	16	98	1.00000
Chr	11890	12090	site	0.84820	14	84	1.00000
Chr	11900	12100	site	0.94030	14	104	1.00000
Chr	11910	12110	site	0.93980	15	109	1.00000
Chr	11920	12120	site	0.95130	14	108	1.00000
Chr	11930	12130	site	0.96200	14	113	1.00000
Chr	11940	12140	site	0.95820	13	105	1.00000
Chr	11950	12150	site	0.94260	14	105	1.00000
Chr	11960	12160	site	0.95560	13	104	1.00000
Chr	11970	12170	site	0.95560	13	104	1.00000
Chr	11980	12180	site	0.96580	12	104	1.00000
Chr	11990	12190	site	0.97770	11	104	1.00000
Chr	12000	12200	site	0.97520	10	97	1.00000
Chr	12010	12210	site	0.97020	9	87	1.00000
Chr	12020	12220	site	0.95730	10	87	1.00000
Chr	12030	12230	site	0.95730	10	87	1.00000
Chr	12040	12240	site	0.94160	11	87	1.00000
Chr	12050	12250	site	0.94670	11	89	1.00000
Chr	12060	12260	site	0.73930	9	47	1.00000
Chr	12070	12270	site	0.74680	8	42	1.00000
Chr	12080	12280	site	0.80310	9	52	1.00000
Chr	12090	12290	site	0.80310	9	52	1.00000
Chr	12100	12300	site	0.38230	8	24	1.00000
Chr	12110	12310	site	0.35390	7	19	0.99990
Chr	12120	12320	site	0.35390	7	19	0.99990
Chr	12130	12330	site	0.24900	7	15	0.99990
Chr	12140	12340	site	0.24900	7	15	0.99990
Chr	12150	12350	site	0.40610	7	21	0.99990
Chr	12160	12360	site	0.59510	7	29	0.99990
Chr	12170	12370	site	0.59510	7	29	0.99990
Chr	12180	12380	site	0.59510	7	29	0.99990
Chr	12190	12390	site	0.59010	8	33	1.00000
Chr	12200	12400	site	0.59010	8	33	1.00000
Chr	12210	12410	site	0.59010	8	33	1.00000
Chr	12220	12420	site	0.59010	8	33	1.00000
Chr	12230	12430	site	0.59010	8	33	1.00000
Chr	12240	12440	site	0.67170	7	33	0.99990
Chr	12250	12450	site	0.69410	6	29	1.00000
Chr	12260	12460	site	0.69410	6	29	1.00000
Chr	12270	12470	site	0.59510	7	29	0.99990
Chr	12280	12480	site	0.46240	6	19	1.00000
Chr	12290	12490	site	0.66610	8	37	1.00000
Chr	12300	12500	site	0.66610	8	37	1.00000
Chr	12310	12510	site	0.66610	8	37	1.00000
Chr	12320	12520	site	0.57730	9	37	1.00000
Chr	12330	12530	site	0.64780	8	36	1.00000
Chr	12340	12540	site	0.64780	8	36	1.00000
Chr	12350	12550	site	0.73130	8	41	1.00000
Chr	12360	12560	site	0.59010	8	33	1.00000
Chr	12370	12570	site	0.59010	8	33	1.00000
Chr	12380	12580	site	0.59010	8	33	1.00000
Chr	12390	12590	site	0.59510	7	29	0.99990
Chr	12400	12600	site	0.59510	7	29	0.99990
Chr	12410	12610	site	0.59510	7	29	0.99990
Chr	12420	12620	site	0.69410	6	29	1.00000
Chr	12430	12630	site	0.61010	8	34	1.00000
Chr	12440	12640	site	0.52270	9	34	1.00000
Chr	12450	12650	site	0.52270	9	34	1.00000
Chr	12460	12660	site	0.52270	9	34	1.00000
Chr	12470	12670	site	0.54310	9	35	1.00000
Chr	12480	12680	site	0.54310	9	35	1.00000
Chr	12490	12690	site	0.21970	8	17	0.88208
Chr	12500	12700	site	0.21970	8	17	0.88208
Chr	12510	12710	site	0.15800	9	17	0.80822
Chr	12520	12720	site	0.23450	10	24	0.87739
Chr	12530	12730	site	0.18300	11	24	0.79220
Chr	12540	12740	site	0.18300	11	24	0.79220
Chr	12550	12750	site	0.06080	10	13	0.49122
Chr	12560	12760	site	0.08980	9	13	0.63660
Chr	12570	12770	site	0.08980	9	13	0.63660
Chr	12580	12780	site	0.08980	9	13	0.63660
Chr	12590	12790	site	0.08980	9	13	0.63660
Chr	12600	12800	site	0.14270	10	19	0.72128
Chr	12610	12810	site	0.14270	10	19	0.72128
Chr	12620	12820	site	0.14270	10	19	0.72128
Chr	12630	12830	site	0.15710	8	14	0.81810
Chr	12640	12840	site	0.22390	7	14	0.99990
Chr	12650	12850	site	0.19750	8	16	0.86775
Chr	12660	12860	site	0.19750	8	16	0.86775
Chr	12670	12870	site	0.24900	7	15	0.99990
Chr	12680	12880	site	0.24900	7	15	0.99990
Chr	12690	12890	site	0.34590	6	15	1.00000
Chr	12700	12900	site	0.24900	7	15	0.99990
Chr	12710	12910	site	0.34590	6	15	1.00000
Chr	12720	12920	site	0.33340	4	8	0.99600
Chr	12730	12930	site	0.48290	3	8	0.96824
Chr	12740	12940	site	0.48290	3	8	0.96824
Chr	12750	12950	site	0.48650	4	12	0.99600
Chr	12760	12960	site	0.38400	5	13	1.00000
Chr	12770	12970	site	0.28930	6	13	1.00000
Chr	12780	12980	site	0.28930	6	13	1.00000
Chr	12790	12990	site	0.28930	6	13	1.00000
Chr	12800	13000	site	0.18890	5	7	1.00000
Chr	12810	13010	site	0.20220	6	10	1.00000
Chr	12820	13020	site	0.20220	6	10	1.00000
Chr	12830	13030	site	0.10040	8	11	0.68617
Chr	12840	13040	site	0.10500	9	14	0.67586
Chr	12850	13050	site	0.11910	8	12	0.73123
Chr	12860	13060	site	0.11910	8	12	0.73123
Chr	12870	13070	site	0.11910	8	12	0.73123
Chr	12880	13080	site	0.11910	8	12	0.73123
Chr	12890	13090	site	0.07480	9	12	0.58498
Chr	12900	13100	site	0.11910	8	12	0.73123
Chr	12910	13110	site	0.11910	8	12	0.73123
Chr	12920	13120	site	0.11910	8	12	0.73123
Chr	12930	13130	site	0.11910	8	12	0.73123
Chr	12940	13140	site	0.30440	9	24	0.96122
Chr	12950	13150	site	0.28840	8	20	0.94337
Chr	12960	13160	site	0.35390	7	19	0.99990
Chr	12970	13170	site	0.35390	7	19	0.99990
Chr	12980	13180	site	0.35390	7	19	0.99990
Chr	12990	13190	site	0.35390	7	19	0.99990
Chr	13000	13200	site	0.35390	7	19	0.99990
Chr	13010	13210	site	0.37600	6	16	1.00000
Chr	13020	13220	site	0.32770	7	18	0.99990
Chr	13030	13230	site	0.51160	5	17	1.00000
Chr	13040	13240	site	0.31790	6	14	1.00000
Chr	13050	13250	site	0.31790	6	14	1.00000
Chr	13060	13260	site	0.31790	6	14	1.00000
Chr	13070	13270	site	0.31790	6	14	1.00000
Chr	13080	13280	site	0.31790	6	14	1.00000
Chr	13090	13290	site	0.41730	5	14	1.00000
Chr	13100	13300	site	0.41730	5	14	1.00000
Chr	13110	13310	site	0.41730	5	14	1.00000
Chr	13120	13320	site	0.41730	5	14	1.00000
Chr	13130	13330	site	0.41730	5	14	1.00000
Chr	13140	13340	site	0.10080	4	2	0.99600
Chr	13150	13350	site	0.07050	5	3	0.95676
Chr	13160	13360	site	0.07050	5	3	0.95676
Chr	13170	13370	site	0.13880	4	3	0.99600
Chr	13180	13380	site	0.13880	4	3	0.99600
Chr	13190	13390	site	0.13880	4	3	0.99600
Chr	13200	13400	site	0.13880	4	3	0.99600
Chr	13210	13410	site	0.13880	4	3	0.99600
Chr	13220	13420	site	0.13500	3	1	0.96824
Chr	13230	13430	site	0.13500	3	1	0.96824
Chr	13240	13440	site	0.34120	2	2	0.90194
Chr	13250	13450	site	0.34120	2	2	0.90194
Chr	13260	13460	site	0.34120	2	2	0.90194
Chr	13270	13470	site	0.34120	2	2	0.90194
Chr	13280	13480	site	0.34120	2	2	0.90194
Chr	13290	13490	site	0.34120	2	2	0.90194
Chr	13300	13500	site	0.34120	2	2	0.90194
Chr	13310	13510	site	0.34120	2	2	0.90194
Chr	13320	13520	site	0.34120	2	2	0.90194
Chr	13330	13530	site	0.34120	2	2	0.90194
Chr	13340	13540	site	0.34120	2	2	0.90194
Chr	13350	13550	site	0.51980	1	1	0.92435
Chr	13360	13560	site	0.51980	1	1	0.92435
Chr	13370	13570	site	0.51980	1	1	0.92435
Chr	13380	13580	site	0.40240	2	3	0.90194
Chr	13390	13590	site	0.24750	3	3	0.96824
Chr	13400	13600	site	0.24750	3	3	0.96824
Chr	13410	13610	site	0.24750	3	3	0.96824
Chr	13420	13620	site	0.24750	3	3	0.96824
Chr	13430	13630	site	0.25310	4	6	0.99600
Chr	13440	13640	site	0.34270	3	5	0.96824
Chr	13450	13650	site	0.21430	4	5	0.99600
Chr	13460	13660	site	0.21430	4	5	0.99600
Chr	13470	13670	site	0.21430	4	5	0.99600
Chr	13480	13680	site	0.12550	5	5	1.00000
Chr	13490	13690	site	0.12550	5	5	1.00000
Chr	13500	13700	site	0.12550	5	5	1.00000
Chr	13510	13710	site	0.07900	6	5	0.89853
Chr	13520	13720	site	0.04290	7	5	0.53722
Chr	13530	13730	site	0.04290	7	5	0.53722
Chr	13540	13740	site	0.04290	7	5	0.53722
Chr	13550	13750	site	0.04290	7	5	0.53722
Chr	13560	13760	site	0.04290	7	5	0.53722
Chr	13570	13770	site	0.04290	7	5	0.53722
Chr	13580	13780	site	0.04110	6	3	0.64457
Chr	13590	13790	site	0.07050	5	3	0.95676
Chr	13600	13800	site	0.05810	6	4	0.77079
Chr	13610	13810	site	0.05810	6	4	0.77079
Chr	13620	13820	site	0.05810	6	4	0.77079
Chr	13630	13830	site	0.01280	6	1	0.29002
Chr	13640	13840	site	0.01280	6	1	0.29002
Chr	13650	13850	site	0.02700	5	1	0.58005
Chr	13660	13860	site	0.02700	5	1	0.58005
Chr	13670	13870	site	0.02700	5	1	0.58005
Chr	13680	13880	site	0.06090	4	1	0.96425
Chr	13690	13890	site	0.06090	4	1	0.96425
Chr	13700	13900	site	0.04780	5	2	0.77089
Chr	13710	13910	site	0.10080	4	2	0.99600
Chr	13720	13920	site	0.19230	3	2	0.96824
Chr	13730	13930	site	0.19230	3	2	0.96824
Chr	13740	13940	site	0.45040	4	11	0.99600
Chr	13750	13950	site	0.45040	4	11	0.99600
Chr	13760	13960	site	0.63820	5	22	1.00000
Chr	13770	13970	site	0.63820	5	22	1.00000
Chr	13780	13980	site	0.63820	5	22	1.00000
Chr	13790	13990	site	0.67600	6	28	1.00000
Chr	13800	14000	site	0.74300	5	27	1.00000
Chr	13810	14010	site	0.74300	5	27	1.00000
Chr	13820	14020	site	0.74300	5	27	1.00000
Chr	13830	14030	site	0.83110	4	27	0.99600
Chr	13840	14040	site	0.83110	4	27	0.99600
Chr	13850	14050	site	0.83110	4	27	0.99600
Chr	13860	14060	site	0.74300	5	27	1.00000
Chr	13870	14070	site	0.74300	5	27	1.00000
Chr	13880	14080	site	0.74300	5	27	1.00000
Chr	13890	14090	site	0.89540	6	46	1.00000
Chr	13900	14100	site	0.92420	5	45	1.00000
Chr	13910	14110	site	0.92420	5	45	1.00000
Chr	13920	14120	site	0.88700	6	45	1.00000
Chr	13930	14130	site	0.88700	6	45	1.00000
Chr	13940	14140	site	0.86040	5	36	1.00000
Chr	13950	14150	site	0.86040	5	36	1.00000
Chr	13960	14160	site	0.86040	5	36	1.00000
Chr	13970	14170	site	0.80910	6	37	1.00000
Chr	13980	14180	site	0.80910	6	37	1.00000
Chr	13990	14190	site	0.80560	5	31	1.00000
Chr	14000	14200	site	0.80560	5	31	1.00000
Chr	14010	14210	site	0.80560	5	31	1.00000
Chr	14020	14220	site	0.80560	5	31	1.00000
Chr	14030	14230	site	0.80560	5	31	1.00000
Chr	14040	14240	site	0.78490	6	35	1.00000
Chr	14050	14250	site	0.70890	7	35	0.99990
Chr	14060	14260	site	0.78490	6	35	1.00000
Chr	14070	14270	site	0.78490	6	35	1.00000
Chr	14080	14280	site	0.78490	6	35	1.00000
Chr	14090	14290	site	0.91390	6	49	1.00000
Chr	14100	14300	site	0.98810	7	88	0.99990
Chr	14110	14310	site	0.98810	7	88	0.99990
Chr	14120	14320	site	0.99430	6	88	1.00000
Chr	14130	14330	site	0.99430	6	88	1.00000
Chr	14140	14340	site	0.99430	6	88	1.00000
Chr	14150	14350	site	0.99750	7	116	0.99990
Chr	14160	14360	site	0.99860	6	105	1.00000
Chr	14170	14370	site	0.99870	5	104	1.00000
Chr	14180	14380	site	0.99860	6	105	1.00000
Chr	14190	14390	site	0.99860	6	105	1.00000
Chr	14200	14400	site	0.99710	7	113	0.99990
Chr	14210	14410	site	0.99570	9	123	1.00000
Chr	14220	14420	site	0.99370	10	125	1.00000
Chr	14230	14430	site	0.99370	10	125	1.00000
Chr	14240	14440	site	0.99480	9	121	1.00000
Chr	14250	14450	site	0.99750	8	121	1.00000
Chr	14260	14460	site	0.99750	8	121	1.00000
Chr	14270	14470	site	0.99750	8	121	1.00000
Chr	14280	14480	site	0.99480	9	121	1.00000
Chr	14290	14490	site	0.98130	8	88	1.00000
Chr	14300	14500	site	0.86950	7	49	0.99990
Chr	14310	14510	site	0.96810	8	79	1.00000
Chr	14320	14520	site	0.96810	8	79	1.00000
Chr	14330	14530	site	0.96810	8	79	1.00000
Chr	14340	14540	site	0.97150	9	88	1.00000
Chr	14350	14550	site	0.90470	8	60	1.00000
Chr	14360	14560	site	0.90470	8	60	1.00000
Chr	14370	14570	site	0.96000	9	81	1.00000
Chr	14380	14580	site	0.96980	8	80	1.00000
Chr	14390	14590	site	0.96980	8	80	1.00000
Chr	14400	14600	site	0.95690	8	74	1.00000
Chr	14410	14610	site	0.96550	6	64	1.00000
Chr	14420	14620	site	0.97730	5	62	1.00000
Chr	14430	14630	site	0.97730	5	62	1.00000
Chr	14440	14640	site	0.96110	6	62	1.00000
Chr	14450	14650	site	0.96180	7	69	0.99990
Chr	14460	14660	site	0.96180	7	69	0.99990
Chr	14470	14670	site	0.96180	7	69	0.99990
Chr	14480	14680	site	0.96180	7	69	0.99990
Chr	14490	14690	site	0.94640	8	70	1.00000
Chr	14500	14700	site	0.93390	9	72	1.00000
Chr	14510	14710	site	0.74680	8	42	1.00000
Chr	14520	14720	site	0.67920	9	43	1.00000
Chr	14530	14730	site	0.74190	10	52	1.00000
Chr	14540	14740	site	0.67920	9	43	1.00000
Chr	14550	14750	site	0.67920	9	43	1.00000
Chr	14560	14760	site	0.67920	9	43	1.00000
Chr	14570	14770	site	0.61480	10	43	1.00000
Chr	14580	14780	site	0.53520	11	43	1.00000
Chr	14590	14790	site	0.53520	11	43	1.00000
Chr	14600	14800	site	0.58250	10	41	1.00000
Chr	14610	14810	site	0.58250	10	41	1.00000
Chr	14620	14820	site	0.58250	10	41	1.00000
Chr	14630	14830	site	0.50080	11	41	1.00000
Chr	14640	14840	site	0.58250	10	41	1.00000
Chr	14650	14850	site	0.52270	9	34	1.00000
Chr	14660	14860	site	0.52270	9	34	1.00000
Chr	14670	14870	site	0.61480	10	43	1.00000
Chr	14680	14880	site	0.67920	9	43	1.00000
Chr	14690	14890	site	0.74680	8	42	1.00000
Chr	14700	14900	site	0.77860	7	40	0.99990
Chr	14710	14910	site	0.77860	7	40	0.99990
Chr	14720	14920	site	0.83400	6	39	1.00000
Chr	14730	14930	site	0.79250	5	30	1.00000
Chr	14740	14940	site	0.71110	6	30	1.00000
Chr	14750	14950	site	0.61490	7	30	0.99990
Chr	14760	14960	site	0.61490	7	30	0.99990
Chr	14770	14970	site	0.25090	5	9	1.00000
Chr	14780	14980	site	0.37460	4	9	0.99600
Chr	14790	14990	site	0.37460	4	9	0.99600
Chr	14800	15000	site	0.37460	4	9	0.99600
Chr	14810	15010	site	0.37460	4	9	0.99600
Chr	14820	15020	site	0.25090	5	9	1.00000
Chr	14830	15030	site	0.41730	5	14	1.00000
Chr	14840	15040	site	0.41730	5	14	1.00000
Chr	14850	15050	site	0.41730	5	14	1.00000
Chr	14860	15060	site	0.54250	6	22	1.00000
Chr	14870	15070	site	0.38400	5	13	1.00000
Chr	14880	15080	site	0.38400	5	13	1.00000
Chr	14890	15090	site	0.38400	5	13	1.00000
Chr	14900	15100	site	0.38400	5	13	1.00000
Chr	14910	15110	site	0.38400	5	13	1.00000
Chr	14920	15120	site	0.38400	5	13	1.00000
Chr	14930	15130	site	0.43280	6	18	1.00000
Chr	14940	15140	site	0.53810	5	18	1.00000
Chr	14950	15150	site	0.56690	5	19	1.00000
Chr	14960	15160	site	0.56690	5	19	1.00000
Chr	14970	15170	site	0.56690	5	19	1.00000
Chr	14980	15180	site	0.56690	5	19	1.00000
Chr	14990	15190	site	0.56690	5	19	1.00000
Chr	15000	15200	site	0.46240	6	19	1.00000
Chr	15010	15210	site	0.46240	6	19	1.00000
Chr	15020	15220	site	0.46240	6	19	1.00000
Chr	15030	15230	site	0.40480	6	17	1.00000
Chr	15040	15240	site	0.30050	7	17	0.99990
Chr	15050	15250	site	0.30050	7	17	0.99990
Chr	15060	15260	site	0.32770	7	18	0.99990
Chr	15070	15270	site	0.32770	7	18	0.99990
Chr	15080	15280	site	0.32770	7	18	0.99990
Chr	15090	15290	site	0.32770	7	18	0.99990
Chr	15100	15300	site	0.56850	8	32	1.00000
Chr	15110	15310	site	0.56850	8	32	1.00000
Chr	15120	15320	site	0.56850	8	32	1.00000
Chr	15130	15330	site	0.55280	7	27	0.99990
Chr	15140	15340	site	0.55280	7	27	0.99990
Chr	15150	15350	site	0.66610	8	37	1.00000
Chr	15160	15360	site	0.57730	9	37	1.00000
Chr	15170	15370	site	0.57730	9	37	1.00000
Chr	15180	15380	site	0.57730	9	37	1.00000
Chr	15190	15390	site	0.57730	9	37	1.00000
Chr	15200	15400	site	0.66610	8	37	1.00000
Chr	15210	15410	site	0.66610	8	37	1.00000
Chr	15220	15420	site	0.66610	8	37	1.00000
Chr	15230	15430	site	0.69000	7	34	0.99990
Chr	15240	15440	site	0.77150	6	34	1.00000
Chr	15250	15450	site	0.70890	7	35	0.99990
Chr	15260	15460	site	0.63580	6	26	1.00000
Chr	15270	15470	site	0.63580	6	26	1.00000
Chr	15280	15480	site	0.63580	6	26	1.00000
Chr	15290	15490	site	0.63580	6	26	1.00000
Chr	15300	15500	site	0.28930	6	13	1.00000
Chr	15310	15510	site	0.28930	6	13	1.00000
Chr	15320	15520	site	0.28930	6	13	1.00000
Chr	15330	15530	site	0.28930	6	13	1.00000
Chr	15340	15540	site	0.43270	7	22	0.99990
Chr	15350	15550	site	0.31530	5	11	1.00000
Chr	15360	15560	site	0.41730	5	14	1.00000
Chr	15370	15570	site	0.41730	5	14	1.00000
Chr	15380	15580	site	0.41730	5	14	1.00000
Chr	15390	15590	site	0.41730	5	14	1.00000
Chr	15400	15600	site	0.31790	6	14	1.00000
Chr	15410	15610	site	0.31790	6	14	1.00000
Chr	15420	15620	site	0.41730	5	14	1.00000
Chr	15430	15630	site	0.41730	5	14	1.00000
Chr	15440	15640	site	0.41730	5	14	1.00000
Chr	15450	15650	site	0.44890	5	15	1.00000
Chr	15460	15660	site	0.72750	6	31	1.00000
Chr	15470	15670	site	0.72750	6	31	1.00000
Chr	15480	15680	site	0.65420	7	32	0.99990
Chr	15490	15690	site	0.68280	8	38	1.00000
Chr	15500	15700	site	0.73830	7	37	0.99990
Chr	15510	15710	site	0.66610	8	37	1.00000
Chr	15520	15720	site	0.66610	8	37	1.00000
Chr	15530	15730	site	0.57730	9	37	1.00000
Chr	15540	15740	site	0.47950	8	28	1.00000
Chr	15550	15750	site	0.47950	8	28	1.00000
Chr	15560	15760	site	0.43180	8	26	1.00000
Chr	15570	15770	site	0.43180	8	26	1.00000
Chr	15580	15780	site	0.43180	8	26	1.00000
Chr	15590	15790	site	0.43180	8	26	1.00000
Chr	15600	15800	site	0.53090	7	26	0.99990
Chr	15610	15810	site	0.53090	7	26	0.99990
Chr	15620	15820	site	0.53090	7	26	0.99990
Chr	15630	15830	site	0.69920	8	39	1.00000
Chr	15640	15840	site	0.69920	8	39	1.00000
Chr	15650	15850	site	0.73830	7	37	0.99990
Chr	15660	15860	site	0.51470	6	21	1.00000
Chr	15670	15870	site	0.51470	6	21	1.00000
Chr	15680	15880	site	0.48730	6	20	1.00000
Chr	15690	15890	site	0.31790	6	14	1.00000
Chr	15700	15900	site	0.22390	7	14	0.99990
Chr	15710	15910	site	0.22390	7	14	0.99990
Chr	15720	15920	site	0.22390	7	14	0.99990
Chr	15730	15930	site	0.31790	6	14	1.00000
Chr	15740	15940	site	0.55280	7	27	0.99990
Chr	15750	15950	site	0.72580	9	46	1.00000
Chr	15760	15960	site	0.78400	8	45	1.00000
Chr	15770	15970	site	0.71040	9	45	1.00000
Chr	15780	15980	site	0.71040	9	45	1.00000
Chr	15790	15990	site	0.71040	9	45	1.00000
Chr	15800	16000	site	0.71040	9	45	1.00000
Chr	15810	16010	site	0.67610	10	47	1.00000
Chr	15820	16020	site	0.67610	10	47	1.00000
Chr	15830	16030	site	0.75310	11	58	1.00000
Chr	15840	16040	site	0.75310	11	58	1.00000
Chr	15850	16050	site	0.75310	11	58	1.00000
Chr	15860	16060	site	0.69540	12	58	1.00000
Chr	15870	16070	site	0.69540	12	58	1.00000
Chr	15880	16080	site	0.75310	11	58	1.00000
Chr	15890	16090	site	0.76360	11	59	1.00000
Chr	15900	16100	site	0.81870	10	59	1.00000
Chr	15910	16110	site	0.86780	9	59	1.00000
Chr	15920	16120	site	0.86780	9	59	1.00000
Chr	15930	16130	site	0.90350	10	72	1.00000
Chr	15940	16140	site	0.86780	9	59	1.00000
Chr	15950	16150	site	0.77860	7	40	0.99990
Chr	15960	16160	site	0.71610	8	40	1.00000
Chr	15970	16170	site	0.77860	7	40	0.99990
Chr	15980	16180	site	0.77860	7	40	0.99990
Chr	15990	16190	site	0.77860	7	40	0.99990
Chr	16000	16200	site	0.84150	9	56	1.00000
Chr	16010	16210	site	0.86790	8	54	1.00000
Chr	16020	16220	site	0.86790	8	54	1.00000
Chr	16030	16230	site	0.71110	6	30	1.00000
Chr	16040	16240	site	0.71110	6	30	1.00000
Chr	16050	16250	site	0.61490	7	30	0.99990
Chr	16060	16260	site	0.79050	7	41	0.99990
Chr	16070	16270	site	0.79050	7	41	0.99990
Chr	16080	16280	site	0.79420	8	46	1.00000
Chr	16090	16290	site	0.83210	7	45	0.99990
Chr	16100	16300	site	0.83210	7	45	0.99990
Chr	16110	16310	site	0.83210	7	45	0.99990
Chr	16120	16320	site	0.78400	8	45	1.00000
Chr	16130	16330	site	0.50100	9	33	1.00000
Chr	16140	16340	site	0.85720	10	64	1.00000
Chr	16150	16350	site	0.81410	11	64	1.00000
Chr	16160	16360	site	0.85720	10	64	1.00000
Chr	16170	16370	site	0.85720	10	64	1.00000
Chr	16180	16380	site	0.85720	10	64	1.00000
Chr	16190	16390	site	0.89050	11	75	1.00000
Chr	16200	16400	site	0.86780	9	59	1.00000
Chr	16210	16410	site	0.86780	9	59	1.00000
Chr	16220	16420	site	0.81870	10	59	1.00000
Chr	16230	16430	site	0.81870	10	59	1.00000
Chr	16240	16440	site	0.81870	10	59	1.00000
Chr	16250	16450	site	0.86780	9	59	1.00000
Chr	16260	16460	site	0.86780	9	59	1.00000
Chr	16270	16470	site	0.86780	9	59	1.00000
Chr	16280	16480	site	0.86790	8	54	1.00000
Chr	16290	16490	site	0.86790	8	54	1.00000
Chr	16300	16500	site	0.82270	9	54	1.00000
Chr	16310	16510	site	0.82270	9	54	1.00000
Chr	16320	16520	site	0.89910	9	64	1.00000
Chr	16330	16530	site	0.94500	7	63	0.99990
Chr	16340	16540	site	0.74300	6	32	1.00000
Chr	16350	16550	site	0.74300	6	32	1.00000
Chr	16360	16560	site	0.74300	6	32	1.00000
Chr	16370	16570	site	0.74300	6	32	1.00000
Chr	16380	16580	site	0.74300	6	32	1.00000
Chr	16390	16590	site	0.61500	5	21	1.00000
Chr	16400	16600	site	0.54250	6	22	1.00000
Chr	16410	16610	site	0.54250	6	22	1.00000
Chr	16420	16620	site	0.59510	7	29	0.99990
Chr	16430	16630	site	0.59510	7	29	0.99990
Chr	16440	16640	site	0.59510	7	29	0.99990
Chr	16450	16650	site	0.59510	7	29	0.99990
Chr	16460	16660	site	0.43280	6	18	1.00000
Chr	16470	16670	site	0.43280	6	18	1.00000
Chr	16480	16680	site	0.43280	6	18	1.00000
Chr	16490	16690	site	0.43280	6	18	1.00000
Chr	16500	16700	site	0.53810	5	18	1.00000
Chr	16510	16710	site	0.43280	6	18	1.00000
Chr	16520	16720	site	0.21940	5	8	1.00000
Chr	16530	16730	site	0.21940	5	8	1.00000
Chr	16540	16740	site	0.21940	5	8	1.00000
Chr	16550	16750	site	0.33340	4	8	0.99600
Chr	16560	16760	site	0.85050	5	35	1.00000
Chr	16570	16770	site	0.85050	5	35	1.00000
Chr	16580	16780	site	0.85050	5	35	1.00000
Chr	16590	16790	site	0.85050	5	35	1.00000
Chr	16600	16800	site	0.90260	4	34	0.99600
Chr	16610	16810	site	0.86950	5	37	1.00000
Chr	16620	16820	site	0.91800	3	30	0.99071
Chr	16630	16830	site	0.91800	3	30	0.99071
Chr	16640	16840	site	0.87650	4	31	0.99600
Chr	16650	16850	site	0.88800	5	39	1.00000
Chr	16660	16860	site	0.83400	6	39	1.00000
Chr	16670	16870	site	0.83400	6	39	1.00000
Chr	16680	16880	site	0.81290	7	43	0.99990
Chr	16690	16890	site	0.81290	7	43	0.99990
Chr	16700	16900	site	0.79110	9	51	1.00000
Chr	16710	16910	site	0.84340	8	51	1.00000
Chr	16720	16920	site	0.84340	8	51	1.00000
Chr	16730	16930	site	0.84340	8	51	1.00000
Chr	16740	16940	site	0.84340	8	51	1.00000
Chr	16750	16950	site	0.84340	8	51	1.00000
Chr	16760	16960	site	0.48240	7	24	0.99990
Chr	16770	16970	site	0.48240	7	24	0.99990
Chr	16780	16980	site	0.48240	7	24	0.99990
Chr	16790	16990	site	0.45700	8	27	1.00000
Chr	16800	17000	site	0.45700	8	27	1.00000
Chr	16810	17010	site	0.48240	7	24	0.99990
Chr	16820	17020	site	0.57730	9	37	1.00000
Chr	16830	17030	site	0.57730	9	37	1.00000
Chr	16840	17040	site	0.64780	8	36	1.00000
Chr	16850	17050	site	0.57310	7	28	0.99990
Chr	16860	17060	site	0.67600	6	28	1.00000
Chr	16870	17070	site	0.56850	8	32	1.00000
Chr	16880	17080	site	0.59010	8	33	1.00000
Chr	16890	17090	site	0.59010	8	33	1.00000
Chr	16900	17100	site	0.61510	6	25	1.00000
Chr	16910	17110	site	0.61510	6	25	1.00000
Chr	16920	17120	site	0.43180	8	26	1.00000
Chr	16930	17130	site	0.41500	9	29	1.00000
Chr	16940	17140	site	0.34350	10	29	1.00000
Chr	16950	17150	site	0.34350	10	29	1.00000
Chr	16960	17160	site	0.27440	11	29	0.90527
Chr	16970	17170	site	0.22330	12	30	0.72835
Chr	16980	17180	site	0.23010	14	37	0.63789
Chr	16990	17190	site	0.21290	14	36	0.61143
Chr	17000	17200	site	0.19830	15	38	0.53806
Chr	17010	17210	site	0.19830	15	38	0.53806
Chr	17020	17220	site	0.10540	13	25	0.43258
Chr	17030	17230	site	0.10540	13	25	0.43258
Chr	17040	17240	site	0.07640	14	25	0.31275
Chr	17050	17250	site	0.07640	14	25	0.31275
Chr	17060	17260	site	0.07640	14	25	0.31275
Chr	17070	17270	site	0.08960	12	21	0.45293
Chr	17080	17280	site	0.06790	11	16	0.49378
Chr	17090	17290	site	0.36070	13	41	0.84492
Chr	17100	17300	site	0.36070	13	41	0.84492
Chr	17110	17310	site	0.36070	13	41	0.84492
Chr	17120	17320	site	0.48090	11	40	1.00000
Chr	17130	17330	site	0.50910	10	37	1.00000
Chr	17140	17340	site	0.57730	9	37	1.00000
Chr	17150	17350	site	0.57730	9	37	1.00000
Chr	17160	17360	site	0.66610	8	37	1.00000
Chr	17170	17370	site	0.72340	7	36	0.99990
Chr	17180	17380	site	0.77560	5	29	1.00000
Chr	17190	17390	site	0.74300	5	27	1.00000
Chr	17200	17400	site	0.80320	4	25	0.99600
Chr	17210	17410	site	0.80320	4	25	0.99600
Chr	17220	17420	site	0.80320	4	25	0.99600
Chr	17230	17430	site	0.72560	5	26	1.00000
Chr	17240	17440	site	0.90770	5	42	1.00000
Chr	17250	17450	site	0.86380	6	42	1.00000
Chr	17260	17460	site	0.86380	6	42	1.00000
Chr	17270	17470	site	0.80110	7	42	0.99990
Chr	17280	17480	site	0.80110	7	42	0.99990
Chr	17290	17490	site	0.43280	6	18	1.00000
Chr	17300	17500	site	0.50640	7	25	0.99990
Chr	17310	17510	site	0.43180	8	26	1.00000
Chr	17320	17520	site	0.34870	9	26	0.98813
Chr	17330	17530	site	0.34350	10	29	1.00000
Chr	17340	17540	site	0.38730	11	35	0.99495
Chr	17350	17550	site	0.38730	11	35	0.99495
Chr	17360	17560	site	0.76470	13	69	1.00000
Chr	17370	17570	site	0.76470	13	69	1.00000
Chr	17380	17580	site	0.76470	13	69	1.00000
Chr	17390	17590	site	0.77230	13	70	1.00000
Chr	17400	17600	site	0.77230	13	70	1.00000
Chr	17410	17610	site	0.77230	13	70	1.00000
Chr	17420	17620	site	0.72920	14	71	1.00000
Chr	17430	17630	site	0.82520	14	81	1.00000
Chr	17440	17640	site	0.72570	13	65	1.00000
Chr	17450	17650	site	0.77130	12	65	1.00000
Chr	17460	17660	site	0.77130	12	65	1.00000
Chr	17470	17670	site	0.77130	12	65	1.00000
Chr	17480	17680	site	0.77130	12	65	1.00000
Chr	17490	17690	site	0.81410	11	64	1.00000
Chr	17500	17700	site	0.79850	10	57	1.00000
Chr	17510	17710	site	0.84150	9	56	1.00000
Chr	17520	17720	site	0.79850	10	57	1.00000
Chr	17530	17730	site	0.82270	9	54	1.00000
Chr	17540	17740	site	0.75110	9	48	1.00000
Chr	17550	17750	site	0.75110	9	48	1.00000
Chr	17560	17760	site	0.15710	8	14	0.81810
Chr	17570	17770	site	0.15710	8	14	0.81810
Chr	17580	17780	site	0.15710	8	14	0.81810
Chr	17590	17790	site	0.19980	7	13	0.98147
Chr	17600	17800	site	0.19980	7	13	0.98147
Chr	17610	17810	site	0.15710	8	14	0.81810
Chr	17620	17820	site	0.19980	7	13	0.98147
Chr	17630	17830	site	0.01960	7	3	0.34416
Chr	17640	17840	site	0.01050	8	3	0.17649
Chr	17650	17850	site	0.01050	8	3	0.17649
Chr	17660	17860	site	0.01050	8	3	0.17649
Chr	17670	17870	site	0.04110	8	7	0.41975
Chr	17680	17880	site	0.02520	9	7	0.30851
Chr	17690	17890	site	0.03970	10	11	0.38316
Chr	17700	17900	site	0.03970	10	11	0.38316
Chr	17710	17910	site	0.03970	10	11	0.38316
Chr	17720	17920	site	0.08240	8	10	0.60898
Chr	17730	17930	site	0.05300	9	10	0.48863
Chr	17740	17940	site	0.08240	8	10	0.60898
Chr	17750	17950	site	0.05300	9	10	0.48863
Chr	17760	17960	site	0.08240	8	10	0.60898
Chr	17770	17970	site	0.08240	8	10	0.60898
Chr	17780	17980	site	0.08240	8	10	0.60898
Chr	17790	17990	site	0.08240	8	10	0.60898
Chr	17800	18000	site	0.13950	9	16	0.77088
Chr	17810	18010	site	0.17720	8	15	0.85701
Chr	17820	18020	site	0.17720	8	15	0.85701
Chr	17830	18030	site	0.24150	8	18	0.90218
Chr	17840	18040	site	0.32770	7	18	0.99990
Chr	17850	18050	site	0.28350	9	23	0.94937
Chr	17860	18060	site	0.28350	9	23	0.94937
Chr	17870	18070	site	0.43710	9	30	1.00000
Chr	17880	18080	site	0.52600	8	30	1.00000
Chr	17890	18090	site	0.54680	8	31	1.00000
Chr	17900	18100	site	0.54680	8	31	1.00000
Chr	17910	18110	site	0.45860	9	31	1.00000
Chr	17920	18120	site	0.45860	9	31	1.00000
Chr	17930	18130	site	0.54680	8	31	1.00000
Chr	17940	18140	site	0.38350	10	31	1.00000
Chr	17950	18150	site	0.45860	9	31	1.00000
Chr	17960	18160	site	0.45860	9	31	1.00000
Chr	17970	18170	site	0.38350	10	31	1.00000
Chr	17980	18180	site	0.38350	10	31	1.00000
Chr	17990	18190	site	0.38350	10	31	1.00000
Chr	18000	18200	site	0.32610	9	25	0.97212
Chr	18010	18210	site	0.32610	9	25	0.97212
Chr	18020	18220	site	0.32610	9	25	0.97212
Chr	18030	18230	site	0.30990	8	21	0.95202
Chr	18040	18240	site	0.30990	8	21	0.95202
Chr	18050	18250	site	0.37600	6	16	1.00000
Chr	18060	18260	site	0.37600	6	16	1.00000
Chr	18070	18270	site	0.12550	5	5	1.00000
Chr	18080	18280	site	0.22980	6	11	1.00000
Chr	18090	18290	site	0.15610	5	6	1.00000
Chr	18100	18300	site	0.15610	5	6	1.00000
Chr	18110	18310	site	0.25310	4	6	0.99600
Chr	18120	18320	site	0.25310	4	6	0.99600
Chr	18130	18330	site	0.48730	6	20	1.00000
Chr	18140	18340	site	0.71300	4	20	0.99600
Chr	18150	18350	site	0.71300	4	20	0.99600
Chr	18160	18360	site	0.71300	4	20	0.99600
Chr	18170	18370	site	0.66200	5	23	1.00000
Chr	18180	18380	site	0.75720	6	33	1.00000
Chr	18190	18390	site	0.75720	6	33	1.00000
Chr	18200	18400	site	0.67170	7	33	0.99990
Chr	18210	18410	site	0.67170	7	33	0.99990
Chr	18220	18420	site	0.67170	7	33	0.99990
Chr	18230	18430	site	0.67170	7	33	0.99990
Chr	18240	18440	site	0.59010	8	33	1.00000
Chr	18250	18450	site	0.50100	9	33	1.00000
Chr	18260	18460	site	0.44830	10	34	1.00000
Chr	18270	18470	site	0.44830	10	34	1.00000
Chr	18280	18480	site	0.39300	9	28	1.00000
Chr	18290	18490	site	0.39300	9	28	1.00000
Chr	18300	18500	site	0.39300	9	28	1.00000
Chr	18310	18510	site	0.64720	10	45	1.00000
Chr	18320	18520	site	0.75310	11	58	1.00000
Chr	18330	18530	site	0.69610	9	44	1.00000
Chr	18340	18540	site	0.69610	9	44	1.00000
Chr	18350	18550	site	0.83260	11	66	1.00000
Chr	18360	18560	site	0.83260	11	66	1.00000
Chr	18370	18570	site	0.89420	9	63	1.00000
Chr	18380	18580	site	0.85990	8	53	1.00000
Chr	18390	18590	site	0.85990	8	53	1.00000
Chr	18400	18600	site	0.89840	7	53	0.99990
Chr	18410	18610	site	0.89840	7	53	0.99990
Chr	18420	18620	site	0.85990	8	53	1.00000
Chr	18430	18630	site	0.85990	8	53	1.00000
Chr	18440	18640	site	0.89840	7	53	0.99990
Chr	18450	18650	site	0.92190	7	57	0.99990
Chr	18460	18660	site	0.94360	6	56	1.00000
Chr	18470	18670	site	0.95690	7	67	0.99990
Chr	18480	18680	site	0.93760	8	67	1.00000
Chr	18490	18690	site	0.93760	8	67	1.00000
Chr	18500	18700	site	0.93760	8	67	1.00000
Chr	18510	18710	site	0.88100	8	56	1.00000
Chr	18520	18720	site	0.81290	7	43	0.99990
Chr	18530	18730	site	0.76020	8	43	1.00000
Chr	18540	18740	site	0.76020	8	43	1.00000
Chr	18550	18750	site	0.40610	7	21	0.99990
Chr	18560	18760	site	0.35790	8	23	0.98384
Chr	18570	18770	site	0.41500	9	29	1.00000
Chr	18580	18780	site	0.42680	10	33	1.00000
Chr	18590	18790	site	0.42680	10	33	1.00000
Chr	18600	18800	site	0.47280	12	44	0.96871
Chr	18610	18810	site	0.47280	12	44	0.96871
Chr	18620	18820	site	0.48010	13	48	0.92634
Chr	18630	18830	site	0.48010	13	48	0.92634
Chr	18640	18840	site	0.48010	13	48	0.92634
Chr	18650	18850	site	0.47280	12	44	0.96871
Chr	18660	18860	site	0.42900	13	45	0.89306
Chr	18670	18870	site	0.26970	13	36	0.74517
Chr	18680	18880	site	0.97760	15	129	1.00000
Chr	18690	18890	site	0.97760	15	129	1.00000
Chr	18700	18900	site	0.97760	15	129	1.00000
Chr	18710	18910	site	0.97760	15	129	1.00000
Chr	18720	18920	site	0.96810	16	129	1.00000
Chr	18730	18930	site	0.97010	16	130	1.00000
Chr	18740	18940	site	0.97010	16	130	1.00000
Chr	18750	18950	site	0.97840	15	130	1.00000
Chr	18760	18960	site	0.98110	14	128	1.00000
Chr	18770	18970	site	0.97650	14	123	1.00000
Chr	18780	18980	site	0.98110	13	119	1.00000
Chr	18790	18990	site	0.98110	13	119	1.00000
Chr	18800	19000	site	0.98200	11	108	1.00000
Chr	18810	19010	site	0.98200	11	108	1.00000
Chr	18820	19020	site	0.98800	9	104	1.00000
Chr	18830	19030	site	0.98400	10	105	1.00000
Chr	18840	19040	site	0.98400	10	105	1.00000
Chr	18850	19050	site	0.98400	10	105	1.00000
Chr	18860	19060	site	0.98800	9	104	1.00000
Chr	18870	19070	site	0.99240	8	102	1.00000
Chr	18880	19080	site	0.25090	5	9	1.00000
Chr	18890	19090	site	0.22980	6	11	1.00000
Chr	18900	19100	site	0.19980	7	13	0.98147
Chr	18910	19110	site	0.12350	6	7	0.96404
Chr	18920	19120	site	0.18890	5	7	1.00000
Chr	18930	19130	site	0.25310	4	6	0.99600
Chr	18940	19140	site	0.25310	4	6	0.99600
Chr	18950	19150	site	0.15610	5	6	1.00000
Chr	18960	19160	site	0.10180	6	6	0.92166
Chr	18970	19170	site	0.12550	5	5	1.00000
Chr	18980	19180	site	0.12550	5	5	1.00000
Chr	18990	19190	site	0.12550	5	5	1.00000
Chr	19000	19200	site	0.07900	6	5	0.89853
Chr	19010	19210	site	0.07270	7	7	0.69083
Chr	19020	19220	site	0.07270	7	7	0.69083
Chr	19030	19230	site	0.15190	7	11	0.91269
Chr	19040	19240	site	0.10040	8	11	0.68617
Chr	19050	19250	site	0.10040	8	11	0.68617
Chr	19060	19260	site	0.12150	9	15	0.72660
Chr	19070	19270	site	0.12150	9	15	0.72660
Chr	19080	19280	site	0.05830	11	15	0.44931
Chr	19090	19290	site	0.06080	10	13	0.49122
Chr	19100	19300	site	0.04930	10	12	0.42932
Chr	19110	19310	site	0.04930	10	12	0.42932
Chr	19120	19320	site	0.04930	10	12	0.42932
Chr	19130	19330	site	0.04930	10	12	0.42932
Chr	19140	19340	site	0.04880	11	14	0.40878
Chr	19150	19350	site	0.07390	10	14	0.53938
Chr	19160	19360	site	0.10500	9	14	0.67586
Chr	19170	19370	site	0.11950	11	20	0.66288
Chr	19180	19380	site	0.11950	11	20	0.66288
Chr	19190	19390	site	0.08960	12	21	0.45293
Chr	19200	19400	site	0.13570	11	21	0.69947
Chr	19210	19410	site	0.59460	13	55	0.98022
Chr	19220	19420	site	0.55170	14	57	0.95199
Chr	19230	19430	site	0.54690	13	52	0.94758
Chr	19240	19440	site	0.59460	13	55	0.98022
Chr	19250	19450	site	0.56690	14	58	0.96073
Chr	19260	19460	site	0.46530	15	55	0.85716
Chr	19270	19470	site	0.46530	15	55	0.85716
Chr	19280	19480	site	0.59460	13	55	0.98022
Chr	19290	19490	site	0.59460	13	55	0.98022
Chr	19300	19500	site	0.62470	13	57	1.00000
Chr	19310	19510	site	0.55170	14	57	0.95199
Chr	19320	19520	site	0.55170	14	57	0.95199
Chr	19330	19530	site	0.57180	15	62	0.93552
Chr	19340	19540	site	0.59590	14	60	0.97679
Chr	19350	19550	site	0.54300	15	60	0.92204
Chr	19360	19560	site	0.54300	15	60	0.92204
Chr	19370	19570	site	0.57770	13	54	0.96583
Chr	19380	19580	site	0.58210	14	59	0.97452
Chr	19390	19590	site	0.63910	13	58	1.00000
Chr	19400	19600	site	0.63910	13	58	1.00000
Chr	19410	19610	site	0.19750	10	22	0.82956
Chr	19420	19620	site	0.21920	9	20	0.90348
Chr	19430	19630	site	0.21920	9	20	0.90348
Chr	19440	19640	site	0.21970	8	17	0.88208
Chr	19450	19650	site	0.22390	7	14	0.99990
Chr	19460	19660	site	0.14010	8	13	0.79269
Chr	19470	19670	site	0.10500	9	14	0.67586
Chr	19480	19680	site	0.10500	9	14	0.67586
Chr	19490	19690	site	0.10500	9	14	0.67586
Chr	19500	19700	site	0.10040	8	11	0.68617
Chr	19510	19710	site	0.15190	7	11	0.91269
Chr	19520	19720	site	0.10040	8	11	0.68617
Chr	19530	19730	site	0.05610	7	6	0.61115
Chr	19540	19740	site	0.03260	8	6	0.37410
Chr	19550	19750	site	0.05610	7	6	0.61115
Chr	19560	19760	site	0.03260	8	6	0.37410
Chr	19570	19770	site	0.01850	9	6	0.24459
Chr	19580	19780	site	0.00180	9	1	0.04190
Chr	19590	19790	site	0.00180	9	1	0.04190
Chr	19600	19800	site	0.00830	11	7	0.11663
Chr	19610	19810	site	0.00400	12	7	0.04619
Chr	19620	19820	site	0.00400	12	7	0.04619
Chr	19630	19830	site	0.00380	13	8	0.03743
Chr	19640	19840	site	0.00380	13	8	0.03743
Chr	19650	19850	site	0.01660	14	16	0.10022
Chr	19660	19860	site	0.05390	12	17	0.35028
Chr	19670	19870	site	0.06790	11	16	0.49378
Chr	19680	19880	site	0.06790	11	16	0.49378
Chr	19690	19890	site	0.06790	11	16	0.49378
Chr	19700	19900	site	0.06790	11	16	0.49378
Chr	19710	19910	site	0.06790	11	16	0.49378
Chr	19720	19920	site	0.09850	10	16	0.62952
Chr	19730	19930	site	0.07950	12	20	0.43157
Chr	19740	19940	site	0.11950	11	20	0.66288
Chr	19750	19950	site	0.11950	11	20	0.66288
Chr	19760	19960	site	0.16160	10	20	0.76368
Chr	19770	19970	site	0.21920	9	20	0.90348
Chr	19780	19980	site	0.28840	8	20	0.94337
Chr	19790	19990	site	0.28840	8	20	0.94337
Chr	19800	20000	site	0.31790	6	14	1.00000
Chr	19810	20010	site	0.41730	5	14	1.00000
Chr	19820	20020	site	0.41730	5	14	1.00000
Chr	19830	20030	site	0.47990	5	16	1.00000
Chr	19840	20040	site	0.47990	5	16	1.00000
Chr	19850	20050	site	0.33340	4	8	0.99600
Chr	19860	20060	site	0.44150	3	7	0.96824
Chr	19870	20070	site	0.44150	3	7	0.96824
Chr	19880	20080	site	0.29460	4	7	0.99600
Chr	19890	20090	site	0.88030	6	44	1.00000
Chr	19900	20100	site	0.88030	6	44	1.00000
Chr	19910	20110	site	0.88030	6	44	1.00000
Chr	19920	20120	site	0.83210	7	45	0.99990
Chr	19930	20130	site	0.90110	5	41	1.00000
Chr	19940	20140	site	0.91930	6	50	1.00000
Chr	19950	20150	site	0.87690	7	50	0.99990
Chr	19960	20160	site	0.87690	7	50	0.99990
Chr	19970	20170	site	0.87690	7	50	0.99990
[truncated: 105,234 more rows]
